# Supplementary material for: Activating transcription factor 4-dependent lactate dehydrogenase activation as a protective response to amyloid beta toxicity
Source: Brain Commun. 2021 Mar 26;3(2):fcab053. doi: 10.1093/braincomms/fcab053 (PMC8093921; doi:10.1093/braincomms/fcab053)
Supplement: fcab053_Supplementary_Data [file fcab053_supplementary_data.zip]

Archive with 9 entries (9 files):
- Supplementary_Table_8.xlsx
- Supplementary_material.pdf
- Supplementary_Table_1.xlsx
- Supplementary_Table_2.xlsx
- Supplementary_Table_3.xlsx
- Supplementary_Table_4.xlsx
- Supplementary_Table_5.xlsx
- Supplementary_Table_6.xlsx
- Supplementary_Table_7.xlsx
