# Supplementary material for: Activating transcription factor 4-dependent lactate dehydrogenase activation as a protective response to amyloid beta toxicity
Source: Brain Commun. 2021 Mar 26;3(2):fcab053. doi: 10.1093/braincomms/fcab053 (PMC8093921; doi:10.1093/braincomms/fcab053)
Supplement: fcab053_Supplementary_Data [file fcab053_supplementary_data.zip › Supplementary_Table_8.xlsx]

## Sheet: SuperExactTest Output
SuperExactTest Output for pairwise overlaps between Drosophila and human dataset
Ex vs Control/a-beta (19 days)							Ex vs Control/a-beta (34 days)
Background size: 5757							Background size: 5757
Intersections	Degree	Observed Overlap	Expected Overlap	Fold Enrichment	P-value		Intersections	Degree	Observed Overlap	Expected Overlap	Fold Enrichment	P-value
Fly	1	181	NA	NA	NA		Fly	1	34	NA	NA	NA
Human	1	2609	NA	NA	NA		Human	1	2609	NA	NA	NA
Human & Fly	2	66	82.0269	0.804614	0.994221		Human & Fly	2	14	15.4084	0.908597	0.743877
Ast vs Control/a-beta (19 days)							Ast vs Control/a-beta (34 days)
Background size: 5304							Background size: 5304
Intersections	Degree	Observed Overlap	Expected Overlap	Fold Enrichment	P-value		Intersections	Degree	Observed Overlap	Expected Overlap	Fold Enrichment	P-value
Fly	1	181	NA	NA	NA		Fly	1	34	NA	NA	NA
Human	1	135	NA	NA	NA		Human	1	135	NA	NA	NA
Human & Fly	2	4	4.6069	0.868263	0.683303		Human & Fly	2	1	0.865385	1.15556	0.584953
In vs Control/a-beta (19 days)							In vs Control/a-beta (34 days)
Background size: 5581							Background size: 5581
Intersections	Degree	Observed Overlap	Expected Overlap	Fold Enrichment	P-value		Intersections	Degree	Observed Overlap	Expected Overlap	Fold Enrichment	P-value
Fly	1	181	NA	NA	NA		Fly	1	34	NA	NA	NA
Human	1	1837	NA	NA	NA		Human	1	1837	NA	NA	NA
Human & Fly	2	54	59.5766	0.906396	0.835677		Human & Fly	2	17	11.1912	1.51905	0.0285299
Mic vs Control/a-beta (19 days)							Mic vs Control/a-beta (34 days)
Background size: 4464							Background size: 4464
Intersections	Degree	Observed Overlap	Expected Overlap	Fold Enrichment	P-value		Intersections	Degree	Observed Overlap	Expected Overlap	Fold Enrichment	P-value
Fly	1	181	NA	NA	NA		Fly	1	34	NA	NA	NA
Human	1	5	NA	NA	NA		Human	1	5	NA	NA	NA
Human & Fly	2	0	0.202733	0	1		Human & Fly	2	0	0.0380824	0	1
Oli vs Control/a-beta (19 days)							Oli vs Control/a-beta (34 days)
Background size: 5459							Background size: 5459
Intersections	Degree	Observed Overlap	Expected Overlap	Fold Enrichment	P-value		Intersections	Degree	Observed Overlap	Expected Overlap	Fold Enrichment	P-value
Fly	1	181	NA	NA	NA		Fly	1	34	NA	NA	NA
Human	1	221	NA	NA	NA		Human	1	221	NA	NA	NA
Human & Fly	2	5	7.32753	0.682358	0.86457		Human & Fly	2	1	1.37644	0.72651	0.755718
Opc vs Control/a-beta (19 days)							Opc vs Control/a-beta (34 days)
Background size: 5246							Background size: 5246
Intersections	Degree	Observed Overlap	Expected Overlap	Fold Enrichment	P-value		Intersections	Degree	Observed Overlap	Expected Overlap	Fold Enrichment	P-value
Fly	1	181	NA	NA	NA		Fly	1	34	NA	NA	NA
Human	1	48	NA	NA	NA		Human	1	48	NA	NA	NA
Human & Fly	2	2	1.65612	1.20764	0.497567		Human & Fly	2	0	0.311094	0	1

## Sheet: Genes in Overlap 19d
Overlap: Control/a-beta (19 days) vs early/no pathology of human cell types
FBgn	FlyGene	FlyGeneName	HGNC	HumanGene	HumanGeneName	HumanCellType	FlyGOannotation
FBgn0000043	Act42A	Actin 42A	HGNC:132	ACTB	actin beta	In	mitotic cytokinesis ; GO:0000281 | inferred from biological aspect of ancestor with PANTHER:PTN002631617 <newline> mitotic cytokinesis ; GO:0000281 | inferred from mutant phenotype
FBgn0001218	Hsc70-3	Heat shock 70-kDa protein cognate 3	HGNC:5238	HSPA5	heat shock protein family A (Hsp70) member 5	Ex	response to unfolded protein ; GO:0006986 | inferred from biological aspect of ancestor with PANTHER:PTN002321897 <newline> RNA interference ; GO:0016246 | inferred from mutant phenotype <newline> endoplasmic reticulum unfolded protein response ; GO:0030968 | inferred from biological aspect of ancestor with PANTHER:PTN001834223 <newline> chaperone cofactor-dependent protein refolding ; GO:0051085…
FBgn0001218	Hsc70-3	Heat shock 70-kDa protein cognate 3	HGNC:5238	HSPA5	heat shock protein family A (Hsp70) member 5	In	response to unfolded protein ; GO:0006986 | inferred from biological aspect of ancestor with PANTHER:PTN002321897 <newline> RNA interference ; GO:0016246 | inferred from mutant phenotype <newline> endoplasmic reticulum unfolded protein response ; GO:0030968 | inferred from biological aspect of ancestor with PANTHER:PTN001834223 <newline> chaperone cofactor-dependent protein refolding ; GO:0051085…
FBgn0001225	Hsp26	Heat shock protein 26	HGNC:5246	HSPB1	heat shock protein family B (small) member 1	Ex	chaperone-mediated protein folding ; GO:0061077 | inferred from direct assay <newline> protein refolding ; GO:0042026 | inferred from direct assay <newline> cold acclimation ; GO:0009631 | inferred from expression pattern <newline> determination of adult lifespan ; GO:0008340 | inferred from mutant phenotype <newline> chaperone-mediated protein folding ; GO:0061077 | inferred from sequence model …
FBgn0001225	Hsp26	Heat shock protein 26	HGNC:5246	HSPB1	heat shock protein family B (small) member 1	In	chaperone-mediated protein folding ; GO:0061077 | inferred from direct assay <newline> protein refolding ; GO:0042026 | inferred from direct assay <newline> cold acclimation ; GO:0009631 | inferred from expression pattern <newline> determination of adult lifespan ; GO:0008340 | inferred from mutant phenotype <newline> chaperone-mediated protein folding ; GO:0061077 | inferred from sequence model …
FBgn0001258	ImpL3	Lactate dehydrogenase	HGNC:6535	LDHA	lactate dehydrogenase A	Ex	carbohydrate metabolic process ; GO:0005975 | inferred from electronic annotation with InterPro:IPR015955 <newline> oxidation-reduction process ; GO:0055114 | inferred from electronic annotation with InterPro:IPR001236, InterPro:IPR001557, InterPro:IPR011304, InterPro:IPR015955, InterPro:IPR018177, InterPro:IPR022383 <newline> carboxylic acid metabolic process ; GO:0019752 | inferred from electro…
FBgn0001258	ImpL3	Lactate dehydrogenase	HGNC:6535	LDHA	lactate dehydrogenase A	In	carbohydrate metabolic process ; GO:0005975 | inferred from electronic annotation with InterPro:IPR015955 <newline> oxidation-reduction process ; GO:0055114 | inferred from electronic annotation with InterPro:IPR001236, InterPro:IPR001557, InterPro:IPR011304, InterPro:IPR015955, InterPro:IPR018177, InterPro:IPR022383 <newline> carboxylic acid metabolic process ; GO:0019752 | inferred from electro…
FBgn0001258	ImpL3	Lactate dehydrogenase	HGNC:6541	LDHB	lactate dehydrogenase B	Ex	carbohydrate metabolic process ; GO:0005975 | inferred from electronic annotation with InterPro:IPR015955 <newline> oxidation-reduction process ; GO:0055114 | inferred from electronic annotation with InterPro:IPR001236, InterPro:IPR001557, InterPro:IPR011304, InterPro:IPR015955, InterPro:IPR018177, InterPro:IPR022383 <newline> carboxylic acid metabolic process ; GO:0019752 | inferred from electro…
FBgn0001258	ImpL3	Lactate dehydrogenase	HGNC:6541	LDHB	lactate dehydrogenase B	Ast	carbohydrate metabolic process ; GO:0005975 | inferred from electronic annotation with InterPro:IPR015955 <newline> oxidation-reduction process ; GO:0055114 | inferred from electronic annotation with InterPro:IPR001236, InterPro:IPR001557, InterPro:IPR011304, InterPro:IPR015955, InterPro:IPR018177, InterPro:IPR022383 <newline> carboxylic acid metabolic process ; GO:0019752 | inferred from electro…
FBgn0001258	ImpL3	Lactate dehydrogenase	HGNC:6541	LDHB	lactate dehydrogenase B	In	carbohydrate metabolic process ; GO:0005975 | inferred from electronic annotation with InterPro:IPR015955 <newline> oxidation-reduction process ; GO:0055114 | inferred from electronic annotation with InterPro:IPR001236, InterPro:IPR001557, InterPro:IPR011304, InterPro:IPR015955, InterPro:IPR018177, InterPro:IPR022383 <newline> carboxylic acid metabolic process ; GO:0019752 | inferred from electro…
FBgn0001258	ImpL3	Lactate dehydrogenase	HGNC:6541	LDHB	lactate dehydrogenase B	Oli	carbohydrate metabolic process ; GO:0005975 | inferred from electronic annotation with InterPro:IPR015955 <newline> oxidation-reduction process ; GO:0055114 | inferred from electronic annotation with InterPro:IPR001236, InterPro:IPR001557, InterPro:IPR011304, InterPro:IPR015955, InterPro:IPR018177, InterPro:IPR022383 <newline> carboxylic acid metabolic process ; GO:0019752 | inferred from electro…
FBgn0001961	Arpc1	Actin-related protein 2/3 complex, subunit 1	HGNC:703	ARPC1A	actin related protein 2/3 complex subunit 1A	Ex	chaeta morphogenesis ; GO:0008407 | inferred from mutant phenotype <newline> cell morphogenesis ; GO:0000902 | inferred from mutant phenotype <newline> cell adhesion mediated by integrin ; GO:0033627 | inferred from mutant phenotype <newline> actin filament-based process ; GO:0030029 | inferred from mutant phenotype <newline> pseudocleavage involved in syncytial blastoderm formation ; GO:0030589 …
FBgn0001961	Arpc1	Actin-related protein 2/3 complex, subunit 1	HGNC:703	ARPC1A	actin related protein 2/3 complex subunit 1A	In	chaeta morphogenesis ; GO:0008407 | inferred from mutant phenotype <newline> cell morphogenesis ; GO:0000902 | inferred from mutant phenotype <newline> cell adhesion mediated by integrin ; GO:0033627 | inferred from mutant phenotype <newline> actin filament-based process ; GO:0030029 | inferred from mutant phenotype <newline> pseudocleavage involved in syncytial blastoderm formation ; GO:0030589 …
FBgn0002031	l(2)37Cc	lethal (2) 37Cc	HGNC:8912	PHB	prohibitin	Ex	cellular response to hypoxia ; GO:0071456 | inferred from mutant phenotype
FBgn0002031	l(2)37Cc	lethal (2) 37Cc	HGNC:8912	PHB	prohibitin	In	cellular response to hypoxia ; GO:0071456 | inferred from mutant phenotype
FBgn0003062	Fib	Fibrillarin	HGNC:3599	FBL	fibrillarin	In	histone glutamine methylation ; GO:1990258 | inferred from biological aspect of ancestor with PANTHER:PTN000036740 <newline> rRNA methylation ; GO:0031167 | inferred from biological aspect of ancestor with PANTHER:PTN000036740 <newline> box C/D snoRNA 3'-end processing ; GO:0000494 | inferred from biological aspect of ancestor with PANTHER:PTN000036740
FBgn0004926	eIF-2beta	eukaryotic translation initiation factor 2 subunit beta	HGNC:3266	EIF2S2	eukaryotic translation initiation factor 2 subunit beta	Ex	response to endoplasmic reticulum stress ; GO:0034976 | inferred from mutant phenotype <newline> formation of translation preinitiation complex ; GO:0001731 | inferred from sequence or structural similarity with SGD:S000006158 <newline> formation of translation preinitiation complex ; GO:0001731 | inferred from biological aspect of ancestor with PANTHER:PTN000543393 <newline> formation of cytopla…
FBgn0004926	eIF-2beta	eukaryotic translation initiation factor 2 subunit beta	HGNC:3266	EIF2S2	eukaryotic translation initiation factor 2 subunit beta	In	response to endoplasmic reticulum stress ; GO:0034976 | inferred from mutant phenotype <newline> formation of translation preinitiation complex ; GO:0001731 | inferred from sequence or structural similarity with SGD:S000006158 <newline> formation of translation preinitiation complex ; GO:0001731 | inferred from biological aspect of ancestor with PANTHER:PTN000543393 <newline> formation of cytopla…
FBgn0005585	Crc	Calreticulin	HGNC:1455	CALR	calreticulin	In	sleep ; GO:0030431 | inferred from mutant phenotype <newline> endoplasmic reticulum unfolded protein response ; GO:0030968 | inferred from biological aspect of ancestor with PANTHER:PTN000117401 <newline> olfactory behavior ; GO:0042048 | inferred from mutant phenotype <newline> protein folding ; GO:0006457 | inferred from biological aspect of ancestor with PANTHER:PTN000117401
FBgn0005655	PCNA	Proliferating cell nuclear antigen	HGNC:8729	PCNA	proliferating cell nuclear antigen	In	regulation of DNA replication ; GO:0006275 | inferred from electronic annotation with InterPro:IPR000730, InterPro:IPR022648, InterPro:IPR022649 <newline> nucleotide-excision repair ; GO:0006289 | traceable author statement <newline> mismatch repair ; GO:0006298 | inferred from biological aspect of ancestor with PANTHER:PTN000143427 <newline> DNA-dependent DNA replication ; GO:0006261 | traceable…
FBgn0010278	Ssrp	Structure specific recognition protein	HGNC:11327	SSRP1	structure specific recognition protein 1	In	regulation of chromatin assembly or disassembly ; GO:0001672 | inferred from mutant phenotype <newline> regulation of DNA binding ; GO:0051101 | inferred from mutant phenotype <newline> negative regulation of protein phosphorylation ; GO:0001933 | inferred from mutant phenotype <newline> positive regulation of actin filament polymerization ; GO:0030838 | inferred from mutant phenotype <newline> o…
FBgn0010621	Cct5	Chaperonin containing TCP1 subunit 5	HGNC:1618	CCT5	chaperonin containing TCP1 subunit 5	Ex	protein folding ; GO:0006457 | inferred from electronic annotation with InterPro:IPR002194, InterPro:IPR012718
FBgn0010621	Cct5	Chaperonin containing TCP1 subunit 5	HGNC:1618	CCT5	chaperonin containing TCP1 subunit 5	In	protein folding ; GO:0006457 | inferred from electronic annotation with InterPro:IPR002194, InterPro:IPR012718
FBgn0011638	La	La autoantigen-like	HGNC:11316	SSB	small RNA binding exonuclease protection factor La	Ex	RNA processing ; GO:0006396 | inferred from electronic annotation with InterPro:IPR002344
FBgn0011638	La	La autoantigen-like	HGNC:11316	SSB	small RNA binding exonuclease protection factor La	In	RNA processing ; GO:0006396 | inferred from electronic annotation with InterPro:IPR002344
FBgn0011774	Irbp	Inverted repeat-binding protein	HGNC:4055	XRCC6	X-ray repair cross complementing 6	Ex	cellular response to X-ray ; GO:0071481 | inferred from biological aspect of ancestor with PANTHER:PTN000288287 <newline> double-strand break repair via nonhomologous end joining ; GO:0006303 | inferred from mutant phenotype <newline> telomere maintenance ; GO:0000723 | inferred from biological aspect of ancestor with PANTHER:PTN000288287 <newline> telomere maintenance ; GO:0000723 | inferred fro…
FBgn0011774	Irbp	Inverted repeat-binding protein	HGNC:4055	XRCC6	X-ray repair cross complementing 6	In	cellular response to X-ray ; GO:0071481 | inferred from biological aspect of ancestor with PANTHER:PTN000288287 <newline> double-strand break repair via nonhomologous end joining ; GO:0006303 | inferred from mutant phenotype <newline> telomere maintenance ; GO:0000723 | inferred from biological aspect of ancestor with PANTHER:PTN000288287 <newline> telomere maintenance ; GO:0000723 | inferred fro…
FBgn0019940	Rh6	Rhodopsin 6	HGNC:14449	OPN4	opsin 4	Ex	visual perception ; GO:0007601 | inferred from electronic annotation with InterPro:IPR001760 <newline> entrainment of circadian clock by photoperiod ; GO:0043153 | inferred from genetic interaction with Rh5, cry inferred from genetic interaction with Rh5, cry, norpA inferred from genetic interaction with cry, norpA <newline> G protein-coupled receptor signaling pathway ; GO:0007186 | inferred fro…
FBgn0020255	Ran	Ran	HGNC:9846	RAN	RAN, member RAS oncogene family	Ex	protein import into nucleus ; GO:0006606 | inferred from biological aspect of ancestor with PANTHER:PTN000632582 <newline> establishment of mitotic spindle orientation ; GO:0000132 | inferred from mutant phenotype inferred from genetic interaction with dlg1 inferred from genetic interaction with cno <newline> regulation of mitotic cell cycle ; GO:0007346 | inferred from direct assay <newline> mei…
FBgn0020255	Ran	Ran	HGNC:9846	RAN	RAN, member RAS oncogene family	In	protein import into nucleus ; GO:0006606 | inferred from biological aspect of ancestor with PANTHER:PTN000632582 <newline> establishment of mitotic spindle orientation ; GO:0000132 | inferred from mutant phenotype inferred from genetic interaction with dlg1 inferred from genetic interaction with cno <newline> regulation of mitotic cell cycle ; GO:0007346 | inferred from direct assay <newline> mei…
FBgn0020910	RpL3	Ribosomal protein L3	HGNC:10332	RPL3	ribosomal protein L3	Ex	translation ; GO:0006412 | inferred from electronic annotation with InterPro:IPR000597 <newline> cytoplasmic translation ; GO:0002181 | traceable author statement <newline> ribosomal large subunit assembly ; GO:0000027 | inferred from biological aspect of ancestor with PANTHER:PTN000146039
FBgn0020910	RpL3	Ribosomal protein L3	HGNC:10332	RPL3	ribosomal protein L3	In	translation ; GO:0006412 | inferred from electronic annotation with InterPro:IPR000597 <newline> cytoplasmic translation ; GO:0002181 | traceable author statement <newline> ribosomal large subunit assembly ; GO:0000027 | inferred from biological aspect of ancestor with PANTHER:PTN000146039
FBgn0021814	Vps28	Vacuolar protein sorting 28	HGNC:18178	VPS28	VPS28 subunit of ESCRT-I	Ex	autophagosome maturation ; GO:0097352 | inferred from mutant phenotype <newline> endosome transport via multivesicular body sorting pathway ; GO:0032509 | inferred from mutant phenotype <newline> actin cytoskeleton organization ; GO:0030036 | inferred from mutant phenotype <newline> compound eye development ; GO:0048749 | inferred from mutant phenotype <newline> autophagy ; GO:0006914 | inferred …
FBgn0021814	Vps28	Vacuolar protein sorting 28	HGNC:18178	VPS28	VPS28 subunit of ESCRT-I	In	autophagosome maturation ; GO:0097352 | inferred from mutant phenotype <newline> endosome transport via multivesicular body sorting pathway ; GO:0032509 | inferred from mutant phenotype <newline> actin cytoskeleton organization ; GO:0030036 | inferred from mutant phenotype <newline> compound eye development ; GO:0048749 | inferred from mutant phenotype <newline> autophagy ; GO:0006914 | inferred …
FBgn0023535	arg	arginase	HGNC:664	ARG2	arginase 2	Ex	arginine catabolic process to ornithine ; GO:0019547 | inferred from sequence or structural similarity with UniProtKB:P78540 <newline> arginine catabolic process to ornithine ; GO:0019547 | inferred from biological aspect of ancestor with PANTHER:PTN000144386
FBgn0024912	agt	O-6-alkylguanine-DNA alkyltransferase	HGNC:7059	MGMT	O-6-methylguanine-DNA methyltransferase	Ex	DNA dealkylation involved in DNA repair ; GO:0006307 | inferred from direct assay
FBgn0024912	agt	O-6-alkylguanine-DNA alkyltransferase	HGNC:7059	MGMT	O-6-methylguanine-DNA methyltransferase	In	DNA dealkylation involved in DNA repair ; GO:0006307 | inferred from direct assay
FBgn0024963	GluClalpha	GluClalpha	HGNC:31715	GLRA4	glycine receptor alpha 4 (pseudogene)	Ex	chloride transmembrane transport ; GO:1902476 | inferred from biological aspect of ancestor with PANTHER:PTN001055382 <newline> signal transduction ; GO:0007165 | inferred from biological aspect of ancestor with PANTHER:PTN000434994 <newline> chloride transport ; GO:0006821 | inferred from direct assay <newline> ion transmembrane transport ; GO:0034220 | inferred from biological aspect of ancesto…
FBgn0025678	CaBP1	calcium-binding protein 1	HGNC:30168	PDIA6	protein disulfide isomerase family A member 6	Ex	cell redox homeostasis ; GO:0045454 | inferred from electronic annotation with InterPro:IPR013766, InterPro:IPR017937 <newline> positive regulation of apoptotic cell clearance ; GO:2000427 | inferred from direct assay inferred from mutant phenotype
FBgn0025678	CaBP1	calcium-binding protein 1	HGNC:30168	PDIA6	protein disulfide isomerase family A member 6	In	cell redox homeostasis ; GO:0045454 | inferred from electronic annotation with InterPro:IPR013766, InterPro:IPR017937 <newline> positive regulation of apoptotic cell clearance ; GO:2000427 | inferred from direct assay inferred from mutant phenotype
FBgn0026084	cib	ciboulot	HGNC:11881	TMSB4X	thymosin beta 4 X-linked	Ex	actin filament organization ; GO:0007015 | inferred from electronic annotation with InterPro:IPR001152 <newline> brain development ; GO:0007420 | inferred from mutant phenotype <newline> larval central nervous system remodeling ; GO:0035193 | inferred from mutant phenotype
FBgn0026084	cib	ciboulot	HGNC:11881	TMSB4X	thymosin beta 4 X-linked	In	actin filament organization ; GO:0007015 | inferred from electronic annotation with InterPro:IPR001152 <newline> brain development ; GO:0007420 | inferred from mutant phenotype <newline> larval central nervous system remodeling ; GO:0035193 | inferred from mutant phenotype
FBgn0026084	cib	ciboulot	HGNC:11881	TMSB4X	thymosin beta 4 X-linked	Oli	actin filament organization ; GO:0007015 | inferred from electronic annotation with InterPro:IPR001152 <newline> brain development ; GO:0007420 | inferred from mutant phenotype <newline> larval central nervous system remodeling ; GO:0035193 | inferred from mutant phenotype
FBgn0026084	cib	ciboulot	HGNC:11881	TMSB4X	thymosin beta 4 X-linked	Opc	actin filament organization ; GO:0007015 | inferred from electronic annotation with InterPro:IPR001152 <newline> brain development ; GO:0007420 | inferred from mutant phenotype <newline> larval central nervous system remodeling ; GO:0035193 | inferred from mutant phenotype
FBgn0027095	Manf	Mesencephalic astrocyte-derived neurotrophic factor	HGNC:15461	MANF	mesencephalic astrocyte derived neurotrophic factor	Ex	synaptic transmission, dopaminergic ; GO:0001963 | inferred from mutant phenotype <newline> neuron projection development ; GO:0031175 | inferred from mutant phenotype <newline> dopamine metabolic process ; GO:0042417 | inferred from mutant phenotype <newline> neuron cellular homeostasis ; GO:0070050 | inferred from mutant phenotype <newline> neuron projection development ; GO:0031175 | inferred …
FBgn0027095	Manf	Mesencephalic astrocyte-derived neurotrophic factor	HGNC:15461	MANF	mesencephalic astrocyte derived neurotrophic factor	In	synaptic transmission, dopaminergic ; GO:0001963 | inferred from mutant phenotype <newline> neuron projection development ; GO:0031175 | inferred from mutant phenotype <newline> dopamine metabolic process ; GO:0042417 | inferred from mutant phenotype <newline> neuron cellular homeostasis ; GO:0070050 | inferred from mutant phenotype <newline> neuron projection development ; GO:0031175 | inferred …
FBgn0028426	JhI-1	Ribonuclease Z	HGNC:14198	ELAC2	elaC ribonuclease Z 2	Ex	germ cell proliferation ; GO:0036093 | inferred from mutant phenotype <newline> ventral cord development ; GO:0007419 | inferred from high throughput mutant phenotype <newline> positive regulation of translation ; GO:0045727 | inferred from mutant phenotype <newline> tRNA splicing, via endonucleolytic cleavage and ligation ; GO:0006388 | inferred from mutant phenotype <newline> nuclear tRNA 3'-tr…
FBgn0029980	CG10778	-	HGNC:20603	DHDDS	dehydrodolichyl diphosphate synthase subunit	Ex	polyprenol biosynthetic process ; GO:0016094 | inferred from biological aspect of ancestor with PANTHER:PTN000033324
FBgn0029980	CG10778	-	HGNC:20603	DHDDS	dehydrodolichyl diphosphate synthase subunit	In	polyprenol biosynthetic process ; GO:0016094 | inferred from biological aspect of ancestor with PANTHER:PTN000033324
FBgn0030241	feo	fascetto	HGNC:9341	PRC1	protein regulator of cytokinesis 1	Ex	mitotic cytokinesis ; GO:0000281 | inferred from mutant phenotype <newline> mitotic spindle organization ; GO:0007052 | inferred from mutant phenotype <newline> actomyosin contractile ring contraction ; GO:0000916 | inferred from mutant phenotype
FBgn0030241	feo	fascetto	HGNC:9341	PRC1	protein regulator of cytokinesis 1	In	mitotic cytokinesis ; GO:0000281 | inferred from mutant phenotype <newline> mitotic spindle organization ; GO:0007052 | inferred from mutant phenotype <newline> actomyosin contractile ring contraction ; GO:0000916 | inferred from mutant phenotype
FBgn0030263	CG2076	-	HGNC:17281	GHITM	growth hormone inducible transmembrane protein	Ex	-
FBgn0030263	CG2076	-	HGNC:17281	GHITM	growth hormone inducible transmembrane protein	In	-
FBgn0030263	CG2076	-	HGNC:17281	GHITM	growth hormone inducible transmembrane protein	Oli	-
FBgn0030321	CG1703	-	HGNC:70	ABCF1	ATP binding cassette subfamily F member 1	Ex	-
FBgn0030321	CG1703	-	HGNC:70	ABCF1	ATP binding cassette subfamily F member 1	In	-
FBgn0030878	CG6769	-	HGNC:30958	ZNF622	zinc finger protein 622	Ex	ribosomal large subunit biogenesis ; GO:0042273 | inferred from biological aspect of ancestor with PANTHER:PTN000323791
FBgn0030878	CG6769	-	HGNC:30958	ZNF622	zinc finger protein 622	In	ribosomal large subunit biogenesis ; GO:0042273 | inferred from biological aspect of ancestor with PANTHER:PTN000323791
FBgn0031114	cactin	cactin	HGNC:29938	CACTIN	cactin, spliceosome C complex subunit	Ex	dorsal/ventral axis specification ; GO:0009950 | inferred from mutant phenotype inferred from genetic interaction with cact <newline> positive regulation of Toll signaling pathway ; GO:0045752 | inferred from mutant phenotype <newline> mRNA splicing, via spliceosome ; GO:0000398 | inferred by curator from GO:0071013
FBgn0031256	CG4164	shriveled	HGNC:14889	DNAJB11	DnaJ heat shock protein family (Hsp40) member B11	Ex	protein folding ; GO:0006457 | inferred from electronic annotation with InterPro:IPR008971 <newline> positive regulation of synapse maturation ; GO:0090129 | inferred from mutant phenotype <newline> positive regulation of integrin-mediated signaling pathway ; GO:2001046 | inferred from mutant phenotype <newline> male germ-line stem cell population maintenance ; GO:0036098 | inferred from mutant p…
FBgn0031256	CG4164	shriveled	HGNC:14889	DNAJB11	DnaJ heat shock protein family (Hsp40) member B11	In	protein folding ; GO:0006457 | inferred from electronic annotation with InterPro:IPR008971 <newline> positive regulation of synapse maturation ; GO:0090129 | inferred from mutant phenotype <newline> positive regulation of integrin-mediated signaling pathway ; GO:2001046 | inferred from mutant phenotype <newline> male germ-line stem cell population maintenance ; GO:0036098 | inferred from mutant p…
FBgn0031367	c-cup	calcutta cup	HGNC:30384	NENF	neudesin neurotrophic factor	Ex	-
FBgn0031660	mRpL28	mitochondrial ribosomal protein L28	HGNC:14484	MRPL28	mitochondrial ribosomal protein L28	Ex	mitochondrial translation ; GO:0032543 | inferred by curator from GO:0005762 <newline> mitochondrial translation ; GO:0032543 | traceable author statement
FBgn0031977	baf	barrier to autointegration factor	HGNC:17397	BANF1	BAF nuclear assembly factor 1	Ex	oocyte karyosome formation ; GO:0030717 | inferred from mutant phenotype <newline> chromosome condensation ; GO:0030261 | inferred from biological aspect of ancestor with PANTHER:PTN000985552 <newline> chromosome condensation ; GO:0030261 | inferred from mutant phenotype inferred from genetic interaction with ball <newline> chromosome segregation ; GO:0007059 | inferred from biological aspect of …
FBgn0031977	baf	barrier to autointegration factor	HGNC:17397	BANF1	BAF nuclear assembly factor 1	In	oocyte karyosome formation ; GO:0030717 | inferred from mutant phenotype <newline> chromosome condensation ; GO:0030261 | inferred from biological aspect of ancestor with PANTHER:PTN000985552 <newline> chromosome condensation ; GO:0030261 | inferred from mutant phenotype inferred from genetic interaction with ball <newline> chromosome segregation ; GO:0007059 | inferred from biological aspect of …
FBgn0032393	CG12264	Nfs1 cysteine desulfurase	HGNC:15910	NFS1	NFS1 cysteine desulfurase	Ex	[2Fe-2S] cluster assembly ; GO:0044571 | inferred from electronic annotation with InterPro:IPR010240 <newline> iron-sulfur cluster assembly ; GO:0016226 | inferred from biological aspect of ancestor with PANTHER:PTN000175851 <newline> mitochondrial tRNA thio-modification ; GO:0070903 | inferred from sequence or structural similarity with UniProtKB:P25374 <newline> iron-sulfur cluster assembly ; G…
FBgn0032507	CG9377	-	HGNC:26336	PRSS54	serine protease 54	Ex	proteolysis ; GO:0006508 | inferred from electronic annotation with InterPro:IPR001254
FBgn0032507	CG9377	-	HGNC:3528	F10	coagulation factor X	Ex	proteolysis ; GO:0006508 | inferred from electronic annotation with InterPro:IPR001254
FBgn0032726	CG10621	-	HGNC:1048	BHMT2	betaine--homocysteine S-methyltransferase 2	Ex	S-methylmethionine cycle ; GO:0033528 | inferred from biological aspect of ancestor with PANTHER:PTN001843930 <newline> methionine biosynthetic process ; GO:0009086 | inferred from biological aspect of ancestor with PANTHER:PTN001843930
FBgn0032726	CG10621	-	HGNC:7468	MTR	5-methyltetrahydrofolate-homocysteine methyltransferase	Ex	S-methylmethionine cycle ; GO:0033528 | inferred from biological aspect of ancestor with PANTHER:PTN001843930 <newline> methionine biosynthetic process ; GO:0009086 | inferred from biological aspect of ancestor with PANTHER:PTN001843930
FBgn0032781	CG9987	RtcB RNA ligase	HGNC:26935	RTCB	RNA 2',3'-cyclic phosphate and 5'-OH ligase	Ex	positive regulation of tRNA processing ; GO:2000237 | inferred from mutant phenotype <newline> tRNA splicing, via endonucleolytic cleavage and ligation ; GO:0006388 | inferred from biological aspect of ancestor with PANTHER:PTN000122119 <newline> tRNA exon ligation utilizing 2',3' cyclic phosphate of 5'-exon as source of linkage phosphate ; GO:0000971 | inferred from biological aspect of ancestor…
FBgn0032781	CG9987	RtcB RNA ligase	HGNC:26935	RTCB	RNA 2',3'-cyclic phosphate and 5'-OH ligase	Ast	positive regulation of tRNA processing ; GO:2000237 | inferred from mutant phenotype <newline> tRNA splicing, via endonucleolytic cleavage and ligation ; GO:0006388 | inferred from biological aspect of ancestor with PANTHER:PTN000122119 <newline> tRNA exon ligation utilizing 2',3' cyclic phosphate of 5'-exon as source of linkage phosphate ; GO:0000971 | inferred from biological aspect of ancestor…
FBgn0032781	CG9987	RtcB RNA ligase	HGNC:26935	RTCB	RNA 2',3'-cyclic phosphate and 5'-OH ligase	In	positive regulation of tRNA processing ; GO:2000237 | inferred from mutant phenotype <newline> tRNA splicing, via endonucleolytic cleavage and ligation ; GO:0006388 | inferred from biological aspect of ancestor with PANTHER:PTN000122119 <newline> tRNA exon ligation utilizing 2',3' cyclic phosphate of 5'-exon as source of linkage phosphate ; GO:0000971 | inferred from biological aspect of ancestor…
FBgn0033038	CG7791	-	HGNC:7104	MIPEP	mitochondrial intermediate peptidase	In	protein processing involved in protein targeting to mitochondrion ; GO:0006627 | inferred from biological aspect of ancestor with PANTHER:PTN000928390 <newline> proteolysis ; GO:0006508 | inferred from biological aspect of ancestor with PANTHER:PTN000211184 <newline> protein processing ; GO:0016485 | inferred from sequence or structural similarity with UniProtKB:Q99797 <newline> peptide metabolic…
FBgn0033153	Gadd45	Growth arrest and DNA damage-inducible 45	HGNC:4097	GADD45G	growth arrest and DNA damage inducible gamma	In	regulation of cell cycle ; GO:0051726 | inferred from biological aspect of ancestor with PANTHER:PTN000823659 <newline> activation of MAPKKK activity ; GO:0000185 | inferred from biological aspect of ancestor with PANTHER:PTN000823659 <newline> JNK cascade ; GO:0007254 | inferred from genetic interaction with hep <newline> regulation of oviposition ; GO:0046662 | inferred from mutant phenotype
FBgn0033205	CG2064	-	HGNC:17964	RDH11	retinol dehydrogenase 11	Ex	-
FBgn0033205	CG2064	-	HGNC:17964	RDH11	retinol dehydrogenase 11	In	-
FBgn0033205	CG2064	-	HGNC:19978	RDH13	retinol dehydrogenase 13	Ex	-
FBgn0033235	CG8728	-	HGNC:18667	PMPCA	peptidase, mitochondrial processing subunit alpha	In	protein processing involved in protein targeting to mitochondrion ; GO:0006627 | inferred from biological aspect of ancestor with PANTHER:PTN000220169 <newline> protein processing ; GO:0016485 | inferred from sequence or structural similarity with UniProtKB:Q10713
FBgn0034259	P32	P32	HGNC:1243	C1QBP	complement C1q binding protein	Ex	fertilization, exchange of chromosomal proteins ; GO:0035042 | inferred from mutant phenotype <newline> sperm chromatin decondensation ; GO:0035041 | inferred from direct assay <newline> positive regulation of mitochondrial translation ; GO:0070131 | inferred from biological aspect of ancestor with PANTHER:PTN000088828 <newline> chromatin remodeling ; GO:0006338 | inferred from direct assay <newl…
FBgn0034259	P32	P32	HGNC:1243	C1QBP	complement C1q binding protein	Oli	fertilization, exchange of chromosomal proteins ; GO:0035042 | inferred from mutant phenotype <newline> sperm chromatin decondensation ; GO:0035041 | inferred from direct assay <newline> positive regulation of mitochondrial translation ; GO:0070131 | inferred from biological aspect of ancestor with PANTHER:PTN000088828 <newline> chromatin remodeling ; GO:0006338 | inferred from direct assay <newl…
FBgn0034345	CG5174	-	HGNC:12007	TPD52L2	TPD52 like 2	Ex	-
FBgn0034566	CG9313	-	HGNC:2954	DNAI1	dynein axonemal intermediate chain 1	In	cilium movement ; GO:0003341 | inferred from biological aspect of ancestor with PANTHER:PTN000277955 <newline> microtubule-based movement ; GO:0007018 | inferred from biological aspect of ancestor with PANTHER:PTN000277823 <newline> outer dynein arm assembly ; GO:0036158 | inferred from biological aspect of ancestor with PANTHER:PTN000277955 <newline> sensory perception of sound ; GO:0007605 | in…
FBgn0034793	asrij	asrij	HGNC:16074	OCIAD1	OCIA domain containing 1	Ex	lymph gland development ; GO:0048542 | inferred from mutant phenotype <newline> positive regulation of receptor signaling pathway via JAK-STAT ; GO:0046427 | inferred from mutant phenotype <newline> larval lymph gland hemopoiesis ; GO:0035167 | inferred from mutant phenotype <newline> embryonic hemopoiesis ; GO:0035162 | inferred from expression pattern inferred from mutant phenotype <newline> re…
FBgn0034793	asrij	asrij	HGNC:16074	OCIAD1	OCIA domain containing 1	In	lymph gland development ; GO:0048542 | inferred from mutant phenotype <newline> positive regulation of receptor signaling pathway via JAK-STAT ; GO:0046427 | inferred from mutant phenotype <newline> larval lymph gland hemopoiesis ; GO:0035167 | inferred from mutant phenotype <newline> embryonic hemopoiesis ; GO:0035162 | inferred from expression pattern inferred from mutant phenotype <newline> re…
FBgn0034915	eIF6	eukaryotic translation initiation factor 6	HGNC:6159	EIF6	eukaryotic translation initiation factor 6	Ex	mature ribosome assembly ; GO:0042256 | inferred from electronic annotation with InterPro:IPR002769 <newline> translational initiation ; GO:0006413 | inferred from sequence or structural similarity <newline> maturation of LSU-rRNA ; GO:0000470 | inferred from biological aspect of ancestor with PANTHER:PTN000082061 <newline> maturation of 5.8S rRNA ; GO:0000460 | inferred from biological aspect of…
FBgn0035203	CG9149	-	HGNC:94	ACAT2	acetyl-CoA acetyltransferase 2	Ex	fatty acid beta-oxidation ; GO:0006635 | inferred from biological aspect of ancestor with PANTHER:PTN000432120 <newline> fatty acid beta-oxidation ; GO:0006635 | inferred from sequence or structural similarity with HGNC:82
FBgn0035203	CG9149	-	HGNC:94	ACAT2	acetyl-CoA acetyltransferase 2	Opc	fatty acid beta-oxidation ; GO:0006635 | inferred from biological aspect of ancestor with PANTHER:PTN000432120 <newline> fatty acid beta-oxidation ; GO:0006635 | inferred from sequence or structural similarity with HGNC:82
FBgn0035438	PHGPx	PHGPx	HGNC:4556	GPX4	glutathione peroxidase 4	Ex	oxidation-reduction process ; GO:0055114 | inferred from electronic annotation with InterPro:IPR000889 <newline> intestinal stem cell homeostasis ; GO:0036335 | inferred from mutant phenotype <newline> response to lipid hydroperoxide ; GO:0006982 | inferred from sequence or structural similarity with UniProtKB:P36969 <newline> response to endoplasmic reticulum stress ; GO:0034976 | inferred from …
FBgn0035438	PHGPx	PHGPx	HGNC:4556	GPX4	glutathione peroxidase 4	In	oxidation-reduction process ; GO:0055114 | inferred from electronic annotation with InterPro:IPR000889 <newline> intestinal stem cell homeostasis ; GO:0036335 | inferred from mutant phenotype <newline> response to lipid hydroperoxide ; GO:0006982 | inferred from sequence or structural similarity with UniProtKB:P36969 <newline> response to endoplasmic reticulum stress ; GO:0034976 | inferred from …
FBgn0035805	CG7506	-	HGNC:26050	TMEM70	transmembrane protein 70	Ex	mitochondrial proton-transporting ATP synthase complex assembly ; GO:0033615 | inferred from sequence or structural similarity with UniProtKB:Q9BUB7
FBgn0035805	CG7506	-	HGNC:26050	TMEM70	transmembrane protein 70	In	mitochondrial proton-transporting ATP synthase complex assembly ; GO:0033615 | inferred from sequence or structural similarity with UniProtKB:Q9BUB7
FBgn0035871	BI-1	Bax Inhibitor-1	HGNC:11723	TMBIM6	transmembrane BAX inhibitor motif containing 6	Ex	negative regulation of apoptotic process ; GO:0043066 | inferred from electronic annotation with InterPro:IPR006213 <newline> cellular response to unfolded protein ; GO:0034620 | inferred from direct assay <newline> negative regulation of cell death ; GO:0060548 | inferred from direct assay <newline> negative regulation of endoribonuclease activity ; GO:0060702 | inferred from direct assay <newli…
FBgn0035871	BI-1	Bax Inhibitor-1	HGNC:11723	TMBIM6	transmembrane BAX inhibitor motif containing 6	Oli	negative regulation of apoptotic process ; GO:0043066 | inferred from electronic annotation with InterPro:IPR006213 <newline> cellular response to unfolded protein ; GO:0034620 | inferred from direct assay <newline> negative regulation of cell death ; GO:0060548 | inferred from direct assay <newline> negative regulation of endoribonuclease activity ; GO:0060702 | inferred from direct assay <newli…
FBgn0036053	iPLA2-VIA	calcium-independent phospholipase A2 VIA	HGNC:9039	PLA2G6	phospholipase A2 group VI	In	regulation of sphingolipid biosynthetic process ; GO:0090153 | inferred from direct assay <newline> positive regulation of response to oxidative stress ; GO:1902884 | inferred from mutant phenotype <newline> regulation of ceramide biosynthetic process ; GO:2000303 | inferred from direct assay inferred from genetic interaction with lace inferred from genetic interaction with Vps26 <newline> trigly…
FBgn0036318	Wbp2	WW domain binding protein 2	HGNC:28389	WBP2NL	WBP2 N-terminal like	Ex	positive regulation of transcription, DNA-templated ; GO:0045893 | inferred from biological aspect of ancestor with PANTHER:PTN001269447 <newline> positive regulation of transcription by RNA polymerase II ; GO:0045944 | inferred from direct assay inferred from physical interaction with UniProtKB:Q45VV3 <newline> positive regulation of imaginal disc growth ; GO:0045572 | inferred from mutant pheno…
FBgn0036318	Wbp2	WW domain binding protein 2	HGNC:28389	WBP2NL	WBP2 N-terminal like	In	positive regulation of transcription, DNA-templated ; GO:0045893 | inferred from biological aspect of ancestor with PANTHER:PTN001269447 <newline> positive regulation of transcription by RNA polymerase II ; GO:0045944 | inferred from direct assay inferred from physical interaction with UniProtKB:Q45VV3 <newline> positive regulation of imaginal disc growth ; GO:0045572 | inferred from mutant pheno…
FBgn0036661	CG9705	-	HGNC:17150	CARHSP1	calcium regulated heat stable protein 1	In	regulation of mRNA stability ; GO:0043488 | inferred from biological aspect of ancestor with PANTHER:PTN000311282 <newline> dendrite morphogenesis ; GO:0048813 | inferred from mutant phenotype
FBgn0036667	CG9669	kuduk	HGNC:1164	TMEM258	transmembrane protein 258	Ex	protein N-linked glycosylation ; GO:0006487 | inferred from electronic annotation with InterPro:IPR007915 <newline> biological_process ; GO:0008150 | no biological data available
FBgn0036667	CG9669	kuduk	HGNC:1164	TMEM258	transmembrane protein 258	In	protein N-linked glycosylation ; GO:0006487 | inferred from electronic annotation with InterPro:IPR007915 <newline> biological_process ; GO:0008150 | no biological data available
FBgn0036702	CG6512	-	HGNC:315	AFG3L2	AFG3 like matrix AAA peptidase subunit 2	Ex	mitochondrial protein processing ; GO:0034982 | inferred from biological aspect of ancestor with PANTHER:PTN000554085 <newline> mitochondrial fusion ; GO:0008053 | inferred from biological aspect of ancestor with PANTHER:PTN000554085 <newline> proteolysis ; GO:0006508 | inferred from sequence or structural similarity with UniProtKB:Q9Y4W6 <newline> cristae formation ; GO:0042407 | inferred from b…
FBgn0037312	CG11999	-	HGNC:10675	SDF2	stromal cell derived factor 2	Ex	protein O-linked mannosylation ; GO:0035269 | inferred from biological aspect of ancestor with PANTHER:PTN001295889 <newline> ER-associated misfolded protein catabolic process ; GO:0071712 | inferred from biological aspect of ancestor with PANTHER:PTN000006100
FBgn0037312	CG11999	-	HGNC:10675	SDF2	stromal cell derived factor 2	In	protein O-linked mannosylation ; GO:0035269 | inferred from biological aspect of ancestor with PANTHER:PTN001295889 <newline> ER-associated misfolded protein catabolic process ; GO:0071712 | inferred from biological aspect of ancestor with PANTHER:PTN000006100
FBgn0037364	Rab23	Rab23	HGNC:14263	RAB23	RAB23, member RAS oncogene family	In	Rab protein signal transduction ; GO:0032482 | inferred from sequence or structural similarity with Rab11 <newline> vesicle-mediated transport ; GO:0016192 | inferred from sequence or structural similarity with Rab11 <newline> intracellular protein transport ; GO:0006886 | inferred from biological aspect of ancestor with PANTHER:PTN001292747 <newline> positive regulation of protein secretion ; GO…
FBgn0037391	CG2017	-	HGNC:4670	GTPBP2	GTP binding protein 2	Ex	translational elongation ; GO:0006414 | inferred from biological aspect of ancestor with PANTHER:PTN001500717
FBgn0037554	DNApol-iota	DNA polymerase iota	HGNC:9182	POLI	DNA polymerase iota	Ex	translesion synthesis ; GO:0019985 | inferred from sequence or structural similarity with HGNC:9182 inferred from direct assay <newline> translesion synthesis ; GO:0019985 | inferred from biological aspect of ancestor with PANTHER:PTN000117943
FBgn0037609	CG9773	-	HGNC:16046	UNC50	unc-50 inner nuclear membrane RNA binding protein	Ex	-
FBgn0037609	CG9773	-	HGNC:16046	UNC50	unc-50 inner nuclear membrane RNA binding protein	In	-
FBgn0037718	P58IPK	P58IPK	HGNC:9439	DNAJC3	DnaJ heat shock protein family (Hsp40) member C3	Ex	protein folding in endoplasmic reticulum ; GO:0034975 | inferred from biological aspect of ancestor with PANTHER:PTN001941043
FBgn0038039	CG5196	-	HGNC:19160	ZDHHC6	zinc finger DHHC-type palmitoyltransferase 6	Ex	protein palmitoylation ; GO:0018345 | inferred from sequence or structural similarity with SGD:S000004236 <newline> protein targeting to membrane ; GO:0006612 | inferred from biological aspect of ancestor with PANTHER:PTN000525256 <newline> peptidyl-L-cysteine S-palmitoylation ; GO:0018230 | inferred from biological aspect of ancestor with PANTHER:PTN000525256
FBgn0038039	CG5196	-	HGNC:19160	ZDHHC6	zinc finger DHHC-type palmitoyltransferase 6	In	protein palmitoylation ; GO:0018345 | inferred from sequence or structural similarity with SGD:S000004236 <newline> protein targeting to membrane ; GO:0006612 | inferred from biological aspect of ancestor with PANTHER:PTN000525256 <newline> peptidyl-L-cysteine S-palmitoylation ; GO:0018230 | inferred from biological aspect of ancestor with PANTHER:PTN000525256
FBgn0038438	Der-2	Derlin-2	HGNC:17943	DERL2	derlin 2	Ex	ubiquitin-dependent ERAD pathway ; GO:0030433 | inferred from biological aspect of ancestor with PANTHER:PTN000109990 <newline> ubiquitin-dependent ERAD pathway ; GO:0030433 | inferred from sequence or structural similarity with HGNC:17943 <newline> endoplasmic reticulum unfolded protein response ; GO:0030968 | inferred from sequence or structural similarity with HGNC:17943 <newline> defense resp…
FBgn0038438	Der-2	Derlin-2	HGNC:17943	DERL2	derlin 2	In	ubiquitin-dependent ERAD pathway ; GO:0030433 | inferred from biological aspect of ancestor with PANTHER:PTN000109990 <newline> ubiquitin-dependent ERAD pathway ; GO:0030433 | inferred from sequence or structural similarity with HGNC:17943 <newline> endoplasmic reticulum unfolded protein response ; GO:0030968 | inferred from sequence or structural similarity with HGNC:17943 <newline> defense resp…
FBgn0038951	CG5380	-	HGNC:15763	POLR3F	RNA polymerase III subunit F	Ex	transcription by RNA polymerase III ; GO:0006383 | inferred from electronic annotation with InterPro:IPR007832
FBgn0038951	CG5380	-	HGNC:15763	POLR3F	RNA polymerase III subunit F	In	transcription by RNA polymerase III ; GO:0006383 | inferred from electronic annotation with InterPro:IPR007832
FBgn0039296	CG10420	Sil1 nucleotide exchange factor	HGNC:24624	SIL1	SIL1 nucleotide exchange factor	In	SRP-dependent cotranslational protein targeting to membrane, translocation ; GO:0006616 | inferred from sequence or structural similarity with UniProtKB:Q08199
FBgn0039580	Gfat2	Glutamine:fructose-6-phosphate aminotransferase 2	HGNC:4242	GFPT2	glutamine-fructose-6-phosphate transaminase 2	Ex	fructose 6-phosphate metabolic process ; GO:0006002 | inferred from biological aspect of ancestor with PANTHER:PTN000101302 <newline> UDP-N-acetylglucosamine metabolic process ; GO:0006047 | inferred from biological aspect of ancestor with PANTHER:PTN000101302 <newline> protein N-linked glycosylation ; GO:0006487 | inferred from biological aspect of ancestor with PANTHER:PTN000101302
FBgn0039869	CG1890	-	HGNC:11579	TBCA	tubulin folding cofactor A	Ex	post-chaperonin tubulin folding pathway ; GO:0007023 | inferred from electronic annotation with InterPro:IPR004226 <newline> tubulin complex assembly ; GO:0007021 | inferred from biological aspect of ancestor with PANTHER:PTN000487182 <newline> protein folding ; GO:0006457 | inferred from biological aspect of ancestor with PANTHER:PTN000487182
FBgn0050109	CG30109	-	HGNC:26937	TRIAP1	TP53 regulated inhibitor of apoptosis 1	Ex	biological_process ; GO:0008150 | no biological data available
FBgn0086346	ALiX	ALG-2 interacting protein X	HGNC:8766	PDCD6IP	programmed cell death 6 interacting protein	Ex	actin filament polymerization ; GO:0030041 | inferred from mutant phenotype <newline> mitotic cytokinesis ; GO:0000281 | inferred from mutant phenotype <newline> female germ-line stem cell asymmetric division ; GO:0048132 | inferred from mutant phenotype <newline> positive regulation of JNK cascade ; GO:0046330 | inferred from direct assay <newline> exosomal secretion ; GO:1990182 | inferred from…
FBgn0086346	ALiX	ALG-2 interacting protein X	HGNC:8766	PDCD6IP	programmed cell death 6 interacting protein	Ast	actin filament polymerization ; GO:0030041 | inferred from mutant phenotype <newline> mitotic cytokinesis ; GO:0000281 | inferred from mutant phenotype <newline> female germ-line stem cell asymmetric division ; GO:0048132 | inferred from mutant phenotype <newline> positive regulation of JNK cascade ; GO:0046330 | inferred from direct assay <newline> exosomal secretion ; GO:1990182 | inferred from…
FBgn0086346	ALiX	ALG-2 interacting protein X	HGNC:8766	PDCD6IP	programmed cell death 6 interacting protein	In	actin filament polymerization ; GO:0030041 | inferred from mutant phenotype <newline> mitotic cytokinesis ; GO:0000281 | inferred from mutant phenotype <newline> female germ-line stem cell asymmetric division ; GO:0048132 | inferred from mutant phenotype <newline> positive regulation of JNK cascade ; GO:0046330 | inferred from direct assay <newline> exosomal secretion ; GO:1990182 | inferred from…
FBgn0250820	meigo	medial glomeruli	HGNC:20798	SLC35B1	solute carrier family 35 member B1	Ex	response to endoplasmic reticulum stress ; GO:0034976 | inferred from mutant phenotype inferred from genetic interaction with Hsc70-3 <newline> UDP-galactose transmembrane transport ; GO:0072334 | inferred from biological aspect of ancestor with PANTHER:PTN000081293 <newline> dendrite guidance ; GO:0070983 | inferred from mutant phenotype <newline> axon guidance ; GO:0007411 | inferred from mutan…
FBgn0260747	CG5010	Coiled-coil-helix-coiled-coil-helix domain containing 2	HGNC:21645	CHCHD2	coiled-coil-helix-coiled-coil-helix domain containing 2	Ex	mitochondrion organization ; GO:0007005 | inferred from biological aspect of ancestor with PANTHER:PTN000338319
FBgn0260747	CG5010	Coiled-coil-helix-coiled-coil-helix domain containing 2	HGNC:21645	CHCHD2	coiled-coil-helix-coiled-coil-helix domain containing 2	In	mitochondrion organization ; GO:0007005 | inferred from biological aspect of ancestor with PANTHER:PTN000338319
FBgn0260855	Sec22	Secretory 22	HGNC:10700	SEC22B	SEC22 homolog B, vesicle trafficking protein (gene/pseudogene)	In	retrograde vesicle-mediated transport, Golgi to endoplasmic reticulum ; GO:0006890 | inferred from sequence or structural similarity with SGD:S000004258 <newline> vesicle fusion ; GO:0006906 | inferred from sequence or structural similarity with SGD:S000004258 <newline> endoplasmic reticulum to Golgi vesicle-mediated transport ; GO:0006888 | inferred from sequence or structural similarity with SG…
FBgn0261283	HLH106	Sterol regulatory element binding protein	HGNC:11290	SREBF2	sterol regulatory element binding transcription factor 2	Ast	positive regulation of pri-miRNA transcription by RNA polymerase II ; GO:1902895 | inferred from biological aspect of ancestor with PANTHER:PTN002488844 <newline> fatty acid biosynthetic process ; GO:0006633 | non-traceable author statement <newline> cell morphogenesis ; GO:0000902 | inferred from mutant phenotype <newline> regulation of autophagy of mitochondrion ; GO:1903146 | inferred from mut…
FBgn0261609	eIF-2alpha	eukaryotic translation initiation factor 2 subunit alpha	HGNC:3265	EIF2S1	eukaryotic translation initiation factor 2 subunit alpha	Ex	translational initiation ; GO:0006413 | inferred from sequence or structural similarity <newline> translational initiation ; GO:0006413 | inferred from sequence or structural similarity with HGNC:3265 inferred from sequence or structural similarity with SGD:S000003767 <newline> translational initiation ; GO:0006413 | inferred from sequence or structural similarity with SGD:S000001734
FBgn0262125	Sec23	Secretory 23	HGNC:10702	SEC23B	SEC23 homolog B, COPII coat complex component	Ex	intracellular protein transport ; GO:0006886 | inferred from electronic annotation with InterPro:IPR006895, InterPro:IPR006896, InterPro:IPR006900 <newline> regulation of cell shape ; GO:0008360 | inferred from mutant phenotype <newline> lumen formation, open tracheal system ; GO:0035149 | inferred from mutant phenotype <newline> positive regulation of cell-cell adhesion ; GO:0022409 | inferred f…
FBgn0262601	SmB	Small ribonucleoprotein particle protein SmB	HGNC:11153	SNRPB	small nuclear ribonucleoprotein polypeptides B and B1	Ex	mRNA splicing, via spliceosome ; GO:0000398 | inferred from biological aspect of ancestor with PANTHER:PTN000075760 <newline> spermatogenesis ; GO:0007283 | inferred from mutant phenotype <newline> germ cell development ; GO:0007281 | inferred from mutant phenotype <newline> mRNA splicing, via spliceosome ; GO:0000398 | inferred by curator from GO:0071011,GO:0071013 <newline> gonad development ; …
FBgn0263278	Fic	Fic domain-containing protein	HGNC:18416	FICD	FIC domain protein adenylyltransferase	In	protein adenylylation ; GO:0018117 | inferred from direct assay <newline> detection of light stimulus involved in visual perception ; GO:0050908 | inferred from mutant phenotype <newline> response to endoplasmic reticulum stress ; GO:0034976 | inferred from direct assay <newline> histamine transport ; GO:0051608 | inferred from mutant phenotype <newline> protein deadenylylation ; GO:0044602 | inf…
FBgn0263852	l(2)k12914	Defender against apoptotic cell death 1	HGNC:2664	DAD1	defender against cell death 1	Ex	protein N-linked glycosylation ; GO:0006487 | inferred from mutant phenotype <newline> protein N-linked glycosylation ; GO:0006487 | inferred from biological aspect of ancestor with PANTHER:PTN000076010
FBgn0266421	RPA3	Replication protein A3	HGNC:10291	RPA3	replication protein A3	Ex	nucleotide-excision repair ; GO:0006289 | inferred from biological aspect of ancestor with PANTHER:PTN001031498 <newline> double-strand break repair via homologous recombination ; GO:0000724 | inferred from biological aspect of ancestor with PANTHER:PTN001031498 <newline> DNA replication ; GO:0006260 | inferred from biological aspect of ancestor with PANTHER:PTN001031498 <newline> base-excision r…
FBgn0266421	RPA3	Replication protein A3	HGNC:10291	RPA3	replication protein A3	In	nucleotide-excision repair ; GO:0006289 | inferred from biological aspect of ancestor with PANTHER:PTN001031498 <newline> double-strand break repair via homologous recombination ; GO:0000724 | inferred from biological aspect of ancestor with PANTHER:PTN001031498 <newline> DNA replication ; GO:0006260 | inferred from biological aspect of ancestor with PANTHER:PTN001031498 <newline> base-excision r…
FBgn0266449	Kr-h2	Kruppel homolog 2	HGNC:25541	TMEM33	transmembrane protein 33	Ex	membrane organization ; GO:0061024 | inferred from biological aspect of ancestor with PANTHER:PTN001398562 <newline> endoplasmic reticulum tubular network organization ; GO:0071786 | inferred from biological aspect of ancestor with PANTHER:PTN001398562
FBgn0266449	Kr-h2	Kruppel homolog 2	HGNC:25541	TMEM33	transmembrane protein 33	In	membrane organization ; GO:0061024 | inferred from biological aspect of ancestor with PANTHER:PTN001398562 <newline> endoplasmic reticulum tubular network organization ; GO:0071786 | inferred from biological aspect of ancestor with PANTHER:PTN001398562

## Sheet: Genes in Overlap 34d
Overlap: Control/a-beta (34 days) vs early/no pathology of human cell types
FBgn	FlyGene	FlyGeneName	HGNC	HumanGene	HumanGeneName	HumanCellType	FlyGOannotation
FBgn0000043	Act42A	Actin 42A	HGNC:132	ACTB	actin beta	In	mitotic cytokinesis ; GO:0000281 | inferred from biological aspect of ancestor with PANTHER:PTN002631617 <newline> mitotic cytokinesis ; GO:0000281 | inferred from mutant phenotype
FBgn0001168	h	hairy	HGNC:24149	HES4	hes family bHLH transcription factor 4	Ex	regulation of cellular metabolic process ; GO:0031323 | inferred from mutant phenotype <newline> negative regulation of transcription by RNA polymerase II ; GO:0000122 | inferred from biological aspect of ancestor with PANTHER:PTN000105427 <newline> negative regulation of transcription by RNA polymerase II ; GO:0000122 | inferred from mutant phenotype <newline> posterior head segmentation ; GO:00…
FBgn0001218	Hsc70-3	Heat shock 70-kDa protein cognate 3	HGNC:5238	HSPA5	heat shock protein family A (Hsp70) member 5	Ex	response to unfolded protein ; GO:0006986 | inferred from biological aspect of ancestor with PANTHER:PTN002321897 <newline> RNA interference ; GO:0016246 | inferred from mutant phenotype <newline> endoplasmic reticulum unfolded protein response ; GO:0030968 | inferred from biological aspect of ancestor with PANTHER:PTN001834223 <newline> chaperone cofactor-dependent protein refolding ; GO:0051085…
FBgn0001218	Hsc70-3	Heat shock 70-kDa protein cognate 3	HGNC:5238	HSPA5	heat shock protein family A (Hsp70) member 5	In	response to unfolded protein ; GO:0006986 | inferred from biological aspect of ancestor with PANTHER:PTN002321897 <newline> RNA interference ; GO:0016246 | inferred from mutant phenotype <newline> endoplasmic reticulum unfolded protein response ; GO:0030968 | inferred from biological aspect of ancestor with PANTHER:PTN001834223 <newline> chaperone cofactor-dependent protein refolding ; GO:0051085…
FBgn0001225	Hsp26	Heat shock protein 26	HGNC:5246	HSPB1	heat shock protein family B (small) member 1	Ex	chaperone-mediated protein folding ; GO:0061077 | inferred from direct assay <newline> protein refolding ; GO:0042026 | inferred from direct assay <newline> cold acclimation ; GO:0009631 | inferred from expression pattern <newline> determination of adult lifespan ; GO:0008340 | inferred from mutant phenotype <newline> chaperone-mediated protein folding ; GO:0061077 | inferred from sequence model …
FBgn0001225	Hsp26	Heat shock protein 26	HGNC:5246	HSPB1	heat shock protein family B (small) member 1	In	chaperone-mediated protein folding ; GO:0061077 | inferred from direct assay <newline> protein refolding ; GO:0042026 | inferred from direct assay <newline> cold acclimation ; GO:0009631 | inferred from expression pattern <newline> determination of adult lifespan ; GO:0008340 | inferred from mutant phenotype <newline> chaperone-mediated protein folding ; GO:0061077 | inferred from sequence model …
FBgn0001258	ImpL3	Lactate dehydrogenase	HGNC:6535	LDHA	lactate dehydrogenase A	Ex	carbohydrate metabolic process ; GO:0005975 | inferred from electronic annotation with InterPro:IPR015955 <newline> oxidation-reduction process ; GO:0055114 | inferred from electronic annotation with InterPro:IPR001236, InterPro:IPR001557, InterPro:IPR011304, InterPro:IPR015955, InterPro:IPR018177, InterPro:IPR022383 <newline> carboxylic acid metabolic process ; GO:0019752 | inferred from electro…
FBgn0001258	ImpL3	Lactate dehydrogenase	HGNC:6535	LDHA	lactate dehydrogenase A	In	carbohydrate metabolic process ; GO:0005975 | inferred from electronic annotation with InterPro:IPR015955 <newline> oxidation-reduction process ; GO:0055114 | inferred from electronic annotation with InterPro:IPR001236, InterPro:IPR001557, InterPro:IPR011304, InterPro:IPR015955, InterPro:IPR018177, InterPro:IPR022383 <newline> carboxylic acid metabolic process ; GO:0019752 | inferred from electro…
FBgn0001258	ImpL3	Lactate dehydrogenase	HGNC:6541	LDHB	lactate dehydrogenase B	Ex	carbohydrate metabolic process ; GO:0005975 | inferred from electronic annotation with InterPro:IPR015955 <newline> oxidation-reduction process ; GO:0055114 | inferred from electronic annotation with InterPro:IPR001236, InterPro:IPR001557, InterPro:IPR011304, InterPro:IPR015955, InterPro:IPR018177, InterPro:IPR022383 <newline> carboxylic acid metabolic process ; GO:0019752 | inferred from electro…
FBgn0001258	ImpL3	Lactate dehydrogenase	HGNC:6541	LDHB	lactate dehydrogenase B	Ast	carbohydrate metabolic process ; GO:0005975 | inferred from electronic annotation with InterPro:IPR015955 <newline> oxidation-reduction process ; GO:0055114 | inferred from electronic annotation with InterPro:IPR001236, InterPro:IPR001557, InterPro:IPR011304, InterPro:IPR015955, InterPro:IPR018177, InterPro:IPR022383 <newline> carboxylic acid metabolic process ; GO:0019752 | inferred from electro…
FBgn0001258	ImpL3	Lactate dehydrogenase	HGNC:6541	LDHB	lactate dehydrogenase B	In	carbohydrate metabolic process ; GO:0005975 | inferred from electronic annotation with InterPro:IPR015955 <newline> oxidation-reduction process ; GO:0055114 | inferred from electronic annotation with InterPro:IPR001236, InterPro:IPR001557, InterPro:IPR011304, InterPro:IPR015955, InterPro:IPR018177, InterPro:IPR022383 <newline> carboxylic acid metabolic process ; GO:0019752 | inferred from electro…
FBgn0001258	ImpL3	Lactate dehydrogenase	HGNC:6541	LDHB	lactate dehydrogenase B	Oli	carbohydrate metabolic process ; GO:0005975 | inferred from electronic annotation with InterPro:IPR015955 <newline> oxidation-reduction process ; GO:0055114 | inferred from electronic annotation with InterPro:IPR001236, InterPro:IPR001557, InterPro:IPR011304, InterPro:IPR015955, InterPro:IPR018177, InterPro:IPR022383 <newline> carboxylic acid metabolic process ; GO:0019752 | inferred from electro…
FBgn0005655	PCNA	Proliferating cell nuclear antigen	HGNC:8729	PCNA	proliferating cell nuclear antigen	In	regulation of DNA replication ; GO:0006275 | inferred from electronic annotation with InterPro:IPR000730, InterPro:IPR022648, InterPro:IPR022649 <newline> nucleotide-excision repair ; GO:0006289 | traceable author statement <newline> mismatch repair ; GO:0006298 | inferred from biological aspect of ancestor with PANTHER:PTN000143427 <newline> DNA-dependent DNA replication ; GO:0006261 | traceable…
FBgn0011638	La	La autoantigen-like	HGNC:11316	SSB	small RNA binding exonuclease protection factor La	Ex	RNA processing ; GO:0006396 | inferred from electronic annotation with InterPro:IPR002344
FBgn0011638	La	La autoantigen-like	HGNC:11316	SSB	small RNA binding exonuclease protection factor La	In	RNA processing ; GO:0006396 | inferred from electronic annotation with InterPro:IPR002344
FBgn0025678	CaBP1	calcium-binding protein 1	HGNC:30168	PDIA6	protein disulfide isomerase family A member 6	Ex	cell redox homeostasis ; GO:0045454 | inferred from electronic annotation with InterPro:IPR013766, InterPro:IPR017937 <newline> positive regulation of apoptotic cell clearance ; GO:2000427 | inferred from direct assay inferred from mutant phenotype
FBgn0025678	CaBP1	calcium-binding protein 1	HGNC:30168	PDIA6	protein disulfide isomerase family A member 6	In	cell redox homeostasis ; GO:0045454 | inferred from electronic annotation with InterPro:IPR013766, InterPro:IPR017937 <newline> positive regulation of apoptotic cell clearance ; GO:2000427 | inferred from direct assay inferred from mutant phenotype
FBgn0027095	Manf	Mesencephalic astrocyte-derived neurotrophic factor	HGNC:15461	MANF	mesencephalic astrocyte derived neurotrophic factor	Ex	synaptic transmission, dopaminergic ; GO:0001963 | inferred from mutant phenotype <newline> neuron projection development ; GO:0031175 | inferred from mutant phenotype <newline> dopamine metabolic process ; GO:0042417 | inferred from mutant phenotype <newline> neuron cellular homeostasis ; GO:0070050 | inferred from mutant phenotype <newline> neuron projection development ; GO:0031175 | inferred …
FBgn0027095	Manf	Mesencephalic astrocyte-derived neurotrophic factor	HGNC:15461	MANF	mesencephalic astrocyte derived neurotrophic factor	In	synaptic transmission, dopaminergic ; GO:0001963 | inferred from mutant phenotype <newline> neuron projection development ; GO:0031175 | inferred from mutant phenotype <newline> dopamine metabolic process ; GO:0042417 | inferred from mutant phenotype <newline> neuron cellular homeostasis ; GO:0070050 | inferred from mutant phenotype <newline> neuron projection development ; GO:0031175 | inferred …
FBgn0032507	CG9377	-	HGNC:26336	PRSS54	serine protease 54	Ex	proteolysis ; GO:0006508 | inferred from electronic annotation with InterPro:IPR001254
FBgn0032507	CG9377	-	HGNC:3528	F10	coagulation factor X	Ex	proteolysis ; GO:0006508 | inferred from electronic annotation with InterPro:IPR001254
FBgn0033205	CG2064	-	HGNC:17964	RDH11	retinol dehydrogenase 11	Ex	-
FBgn0033205	CG2064	-	HGNC:17964	RDH11	retinol dehydrogenase 11	In	-
FBgn0033205	CG2064	-	HGNC:19978	RDH13	retinol dehydrogenase 13	Ex	-
FBgn0034566	CG9313	-	HGNC:2954	DNAI1	dynein axonemal intermediate chain 1	In	cilium movement ; GO:0003341 | inferred from biological aspect of ancestor with PANTHER:PTN000277955 <newline> microtubule-based movement ; GO:0007018 | inferred from biological aspect of ancestor with PANTHER:PTN000277823 <newline> outer dynein arm assembly ; GO:0036158 | inferred from biological aspect of ancestor with PANTHER:PTN000277955 <newline> sensory perception of sound ; GO:0007605 | in…
FBgn0034793	asrij	asrij	HGNC:16074	OCIAD1	OCIA domain containing 1	Ex	lymph gland development ; GO:0048542 | inferred from mutant phenotype <newline> positive regulation of receptor signaling pathway via JAK-STAT ; GO:0046427 | inferred from mutant phenotype <newline> larval lymph gland hemopoiesis ; GO:0035167 | inferred from mutant phenotype <newline> embryonic hemopoiesis ; GO:0035162 | inferred from expression pattern inferred from mutant phenotype <newline> re…
FBgn0034793	asrij	asrij	HGNC:16074	OCIAD1	OCIA domain containing 1	In	lymph gland development ; GO:0048542 | inferred from mutant phenotype <newline> positive regulation of receptor signaling pathway via JAK-STAT ; GO:0046427 | inferred from mutant phenotype <newline> larval lymph gland hemopoiesis ; GO:0035167 | inferred from mutant phenotype <newline> embryonic hemopoiesis ; GO:0035162 | inferred from expression pattern inferred from mutant phenotype <newline> re…
FBgn0035438	PHGPx	PHGPx	HGNC:4556	GPX4	glutathione peroxidase 4	Ex	oxidation-reduction process ; GO:0055114 | inferred from electronic annotation with InterPro:IPR000889 <newline> intestinal stem cell homeostasis ; GO:0036335 | inferred from mutant phenotype <newline> response to lipid hydroperoxide ; GO:0006982 | inferred from sequence or structural similarity with UniProtKB:P36969 <newline> response to endoplasmic reticulum stress ; GO:0034976 | inferred from …
FBgn0035438	PHGPx	PHGPx	HGNC:4556	GPX4	glutathione peroxidase 4	In	oxidation-reduction process ; GO:0055114 | inferred from electronic annotation with InterPro:IPR000889 <newline> intestinal stem cell homeostasis ; GO:0036335 | inferred from mutant phenotype <newline> response to lipid hydroperoxide ; GO:0006982 | inferred from sequence or structural similarity with UniProtKB:P36969 <newline> response to endoplasmic reticulum stress ; GO:0034976 | inferred from …
FBgn0036053	iPLA2-VIA	calcium-independent phospholipase A2 VIA	HGNC:9039	PLA2G6	phospholipase A2 group VI	In	regulation of sphingolipid biosynthetic process ; GO:0090153 | inferred from direct assay <newline> positive regulation of response to oxidative stress ; GO:1902884 | inferred from mutant phenotype <newline> regulation of ceramide biosynthetic process ; GO:2000303 | inferred from direct assay inferred from genetic interaction with lace inferred from genetic interaction with Vps26 <newline> trigly…
FBgn0036667	CG9669	kuduk	HGNC:1164	TMEM258	transmembrane protein 258	Ex	protein N-linked glycosylation ; GO:0006487 | inferred from electronic annotation with InterPro:IPR007915 <newline> biological_process ; GO:0008150 | no biological data available
FBgn0036667	CG9669	kuduk	HGNC:1164	TMEM258	transmembrane protein 258	In	protein N-linked glycosylation ; GO:0006487 | inferred from electronic annotation with InterPro:IPR007915 <newline> biological_process ; GO:0008150 | no biological data available
FBgn0037312	CG11999	-	HGNC:10675	SDF2	stromal cell derived factor 2	Ex	protein O-linked mannosylation ; GO:0035269 | inferred from biological aspect of ancestor with PANTHER:PTN001295889 <newline> ER-associated misfolded protein catabolic process ; GO:0071712 | inferred from biological aspect of ancestor with PANTHER:PTN000006100
FBgn0037312	CG11999	-	HGNC:10675	SDF2	stromal cell derived factor 2	In	protein O-linked mannosylation ; GO:0035269 | inferred from biological aspect of ancestor with PANTHER:PTN001295889 <newline> ER-associated misfolded protein catabolic process ; GO:0071712 | inferred from biological aspect of ancestor with PANTHER:PTN000006100
FBgn0037609	CG9773	-	HGNC:16046	UNC50	unc-50 inner nuclear membrane RNA binding protein	Ex	-
FBgn0037609	CG9773	-	HGNC:16046	UNC50	unc-50 inner nuclear membrane RNA binding protein	In	-
FBgn0039296	CG10420	Sil1 nucleotide exchange factor	HGNC:24624	SIL1	SIL1 nucleotide exchange factor	In	SRP-dependent cotranslational protein targeting to membrane, translocation ; GO:0006616 | inferred from sequence or structural similarity with UniProtKB:Q08199
