# Supplementary material for: Activating transcription factor 4-dependent lactate dehydrogenase activation as a protective response to amyloid beta toxicity
Source: Brain Commun. 2021 Mar 26;3(2):fcab053. doi: 10.1093/braincomms/fcab053 (PMC8093921; doi:10.1093/braincomms/fcab053)
Supplement: fcab053_Supplementary_Data [file fcab053_supplementary_data.zip › Supplementary_Table_1.xlsx]

## Sheet: ctr_5d_vs_ab_5d_extended_NO_DUP
Ensembl.Gene.ID	probe_ids	logFC	AveExpr	P.Value	adj.P.Val	control_5d_Means	ab_5d_Means	symbols	Description
FBgn0040837	1623714_at	3.32812	8.3848	3.72e-08	0.000378733	6.72	10.05	CG8620	NA
FBgn0037151	1628660_at	2.3557	6.79844	1.58e-07	0.000558156	5.62	7.98	CG7130	NA
FBgn0039296	1623247_at	1.28579	8.63257	2.46e-07	0.000558156	7.99	9.28	CG10420	NA
FBgn0028999	1634039_at	1.12009	4.51503	2.81e-07	0.000558156	3.95	5.08	nerfin-1	nervous fingers 1
FBgn0038960	1640605_at	4.55409	5.97581	3.04e-07	0.000558156	3.7	8.25	CG13855	NA
FBgn0001218	1635423_s_at	1.92384	12.6886	3.29e-07	0.000558156	11.73	13.65	Hsc70-3	Heat shock protein cognate 3
FBgn0005655	1623545_at	1.33786	5.19562	6.36e-07	0.000925927	4.53	5.86	PCNA	mutagen-sensitive 209
FBgn0040338	1634959_at	2.59119	4.64306	8.69e-07	0.00110646	3.35	5.94	TfIIA-S-2	TfIIA-S-2
FBgn0040602	1629116_at	1.57671	4.54989	1.37e-06	0.00146462	3.76	5.34	CG14545	NA
FBgn0261429	1628259_at	0.984154	4.40288	1.7e-06	0.00146462	3.91	4.89	CR42646	NA
FBgn0036290	1626801_at	0.787523	9.09788	1.73e-06	0.00146462	8.7	9.49	CG10638	NA
FBgn0025682	1636762_a_at	0.741714	10.4102	2.21e-06	0.001728	10.04	10.78	scf	supercoiling factor
FBgn0025678	1626196_at	1.00606	9.25685	3.14e-06	0.00228584	8.75	9.76	CaBP1	CaBP1
FBgn0034312	1639621_at	0.638621	8.20649	3.59e-06	0.00228669	7.89	8.53	CG10916	NA
FBgn0033928	1632639_at	1.23588	6.33033	3.65e-06	0.00228669	5.71	6.95	Arc2	Arc2
FBgn0032507	1631512_at	-2.54408	10.0558	4.25e-06	0.00240605	11.33	8.78	CG9377	NA
FBgn0027095	1639410_at	1.00812	10.7846	4.51e-06	0.00241712	10.28	11.29	Manf	Mesencephalic astrocyte-derived neurotrophic factor
FBgn0032318	1636826_at	2.95606	6.36992	5.28e-06	0.00268893	4.89	7.85	CG14072	NA
FBgn0031068	1630885_at	0.735484	8.27048	5.91e-06	0.00286843	7.9	8.64	Alr	Augmenter of liver regeneration
FBgn0001258	1635227_at	3.43096	9.03762	6.44e-06	0.00290004	7.32	10.75	ImpL3	Ecdysone-inducible gene L3
FBgn0039562	1636528_at	1.17908	10.0862	6.55e-06	0.00290004	9.5	10.68	Gp93	Glycoprotein 93
FBgn0030351	1636902_at	0.653631	8.47254	7.82e-06	0.00331735	8.15	8.8	CG1840	NA
FBgn0035438	1628257_s_at	0.816562	11.2499	8.65e-06	0.00352537	10.84	11.66	PHGPx	PHGPx
FBgn0262524	1628830_at	1.40766	6.57538	9.07e-06	0.00355188	5.87	7.28	ver	verrocchio
FBgn0052259	1626328_at	1.24849	4.41161	1.04e-05	0.00379436	3.79	5.04	CG32259	NA
FBgn0032726	1626086_at	-0.552524	8.06504	1.12e-05	0.00386736	8.34	7.79	CG10621	NA
FBgn0027836	1640341_s_at	0.852342	9.74596	1.14e-05	0.00386736	9.32	10.17	Dgp-1	Dgp-1
FBgn0036053	1636791_s_at	0.642389	9.76619	1.46e-05	0.00480685	9.44	10.09	iPLA2-VIA	calcium-independent phospholipase A2 VIA
FBgn0031779	1628795_s_at	0.71215	8.09719	1.56e-05	0.00484419	7.74	8.45	CG9175	NA
FBgn0010803	1635547_a_at	0.602946	7.89812	1.57e-05	0.00484419	7.6	8.2	Aats-trp	Tryptophanyl-tRNA synthetase
FBgn0023529	1628194_at	0.719494	11.1198	1.68e-05	0.00503548	10.76	11.48	CG2918	NA
FBgn0031114	1634714_at	0.594142	7.92273	2.06e-05	0.00599083	7.63	8.22	cactin	cactin
FBgn0032587	1632683_s_at	1.00854	13.4519	2.22e-05	0.00624538	12.95	13.96	CG5953	NA
FBgn0011638	1631149_s_at	0.677228	8.97906	2.27e-05	0.00624538	8.64	9.32	La	La autoantigen-like
FBgn0035871	1622979_a_at	0.780325	12.1101	2.68e-05	0.00714104	11.72	12.5	BI-1	NA
FBgn0266420	1631973_at	0.739244	4.88843	2.77e-05	0.00714104	4.52	5.26	Ote	NA
FBgn0010278	1624815_at	0.60698	7.08336	2.8e-05	0.00714104	6.78	7.39	Ssrp	Structure specific recognition protein
FBgn0250820	1625250_at	0.638837	9.28753	2.92e-05	0.00718553	8.97	9.61	meigo	NA
FBgn0262125	1628598_s_at	0.514227	9.17279	3.07e-05	0.00718553	8.92	9.43	Sec23	sec23
FBgn0029664	1633355_at	0.678438	8.53722	3.1e-05	0.00718553	8.2	8.88	CG10802	NA
FBgn0260855	1635709_at	0.691794	10.9645	3.15e-05	0.00718553	10.62	11.31	Sec22	NA
FBgn0000043	1624471_s_at	0.531022	9.5396	3.23e-05	0.00718553	9.27	9.81	Act42A	Actin 42A
FBgn0032512	1626680_at	0.541173	6.88383	3.31e-05	0.00718553	6.61	7.15	CG9305	NA
FBgn0034566	1640970_at	1.06333	6.71598	3.64e-05	0.00772462	6.18	7.25	CG9313	NA
FBgn0024912	1639904_at	0.486235	8.41856	3.73e-05	0.00772462	8.18	8.66	agt	O-6-alkylguanine-DNA alkyltransferase
FBgn0030006	1628706_at	0.574613	7.297	3.79e-05	0.00772462	7.01	7.58	CG17982	NA
FBgn0261274	1627525_a_at	0.914495	8.80828	3.98e-05	0.00792774	8.35	9.27	Ero1L	Endoplasmic reticulum oxidoreductin-1-like
FBgn0037609	1635637_at	0.562168	8.79929	4.09e-05	0.00792774	8.52	9.08	CG9773	NA
FBgn0030263	1640185_at	0.452293	9.89619	4.32e-05	0.00792774	9.67	10.12	CG2076	NA
FBgn0032781	1639553_at	0.573984	8.62032	4.33e-05	0.00792774	8.33	8.91	CG9987	NA
FBgn0036545	1625027_a_at	0.674542	9.01667	4.46e-05	0.00792774	8.68	9.35	GXIVsPLA2	GXIVsPLA2
FBgn0033926	1639694_s_at	1.72206	7.90281	4.51e-05	0.00792774	7.04	8.76	Arc1	Activity-regulated cytoskeleton associated protein 1
FBgn0027554	1624863_a_at	0.472752	8.17485	4.55e-05	0.00792774	7.94	8.41	CG8042	NA
FBgn0034793	1629039_at	0.75115	8.47841	4.59e-05	0.00792774	8.1	8.85	asrij	asrij
FBgn0041627	1625759_at	0.867023	7.44875	4.73e-05	0.00799416	7.02	7.88	Ku80	Ku80
FBgn0037312	1623356_at	0.571083	9.21453	4.79e-05	0.00799416	8.93	9.5	CG11999	NA
FBgn0031307	1637772_at	1.64006	8.27739	5.11e-05	0.00840059	7.46	9.1	MFS3	NA
FBgn0053527	1639177_at	-0.774792	8.99242	5.41e-05	0.00853379	9.38	8.61	SIFa	IFamide
FBgn0030060	1637125_at	0.559234	9.13212	5.42e-05	0.00853379	8.85	9.41	CG2004	NA
FBgn0052440	1627504_at	1.16623	5.63923	5.5e-05	0.00853379	5.06	6.22	CG32440	NA
FBgn0037850	1639704_at	0.63993	5.30581	5.57e-05	0.00853379	4.99	5.63	CG14695	NA
FBgn0036126	1628683_at	0.581539	9.5192	5.71e-05	0.00853379	9.23	9.81	CG6272	NA
FBgn0036702	1634899_a_at	0.452034	10.1822	5.73e-05	0.00853379	9.96	10.41	CG6512	NA
FBgn0039212	1626506_at	0.542359	8.22102	5.86e-05	0.00853379	7.95	8.49	Syx18	Syntaxin 18
FBgn0037718	1641563_at	0.705973	9.95348	6.05e-05	0.00855811	9.6	10.31	P58IPK	P58IPK
FBgn0016076	1639273_s_at	0.81571	7.66439	6.05e-05	0.00855811	7.26	8.07	vri	vrille
FBgn0000146	1631626_at	0.605342	4.80227	6.22e-05	0.00858736	4.5	5.1	aub	aubergine
FBgn0028969	1628472_at	0.43241	10.0492	6.24e-05	0.00858736	9.83	10.27	deltaCOP	delta-coatomer protein
FBgn0259711	1632958_a_at	0.492408	7.78953	6.6e-05	0.00876721	7.54	8.04	CG42365	NA
FBgn0029689	1633363_at	0.475183	9.21873	6.63e-05	0.00876721	8.98	9.46	CG6428	NA
FBgn0040236	1639771_at	0.438503	9.07535	8.2e-05	0.0105752	8.86	9.29	c11.1	c11.1
FBgn0053123	1623193_at	0.406195	8.07368	8.82e-05	0.011093	7.87	8.28	CG33123	NA
FBgn0034590	1638176_at	0.527001	7.68479	8.82e-05	0.011093	7.42	7.95	Magi	Magi
FBgn0036661	1639908_a_at	0.540955	8.77156	9.49e-05	0.0116417	8.5	9.04	CG9705	NA
FBgn0032393	1640977_at	0.376667	9.66963	9.84e-05	0.0118121	9.48	9.86	CG12264	NA
FBgn0262601	1626173_at	0.476673	9.03499	9.86e-05	0.0118121	8.8	9.27	SmB	Small ribonucleoprotein particle protein SmB
FBgn0039003	1626657_a_at	0.407721	7.38554	0.000100651	0.0119212	7.18	7.59	wfs1	wolfram syndrome 1
FBgn0040294	1625253_at	0.448123	7.23831	0.00010752	0.0125885	7.01	7.46	POSH	Plenty of SH3s
FBgn0036847	1637571_at	0.511115	9.26455	0.000110782	0.012823	9.01	9.52	CG11577	NA
FBgn0260965	1641486_at	0.390287	7.19888	0.000114697	0.0129101	7	7.39	CG42588	NA
FBgn0033226	1638693_s_at	0.470658	9.65069	0.000115258	0.0129101	9.42	9.89	CG1882	NA
FBgn0260747	1628589_at	0.360808	12.2736	0.000116604	0.0129101	12.09	12.45	CG5010	NA
FBgn0266421	1634199_at	0.663944	7.32774	0.000121577	0.0133159	7	7.66	RPA3	NA
FBgn0263852	1631595_at	0.578062	10.2872	0.000133129	0.0142742	10	10.58	l(2)k12914	NA
FBgn0020255	1637015_s_at	0.482632	10.9326	0.000135242	0.0143498	10.69	11.17	Ran	ran
FBgn0038470	1633833_at	1.29679	6.73344	0.000139221	0.0146196	6.09	7.38	CG18213	NA
FBgn0035996	1626220_at	0.760157	7.02097	0.000143577	0.014791	6.64	7.4	CG3448	NA
FBgn0010173	1627380_at	0.357685	9.50641	0.000143757	0.014791	9.33	9.69	RpA-70	Replication Protein A 70
FBgn0261283	1628292_s_at	0.383076	10.5944	0.000145717	0.0148427	10.4	10.79	HLH106	Helix loop helix protein 106
FBgn0003339	1633345_at	0.467453	5.87157	0.000156928	0.0157676	5.64	6.11	Scr	Sex combs reduced
FBgn0011774	1640431_at	0.513868	6.69385	0.000157893	0.0157676	6.44	6.95	Irbp	Inverted repeat-binding protein
FBgn0030189	1630975_at	0.683232	7.98931	0.000161812	0.0160021	7.65	8.33	CG2909	NA
FBgn0039580	1635153_at	0.396826	9.52886	0.000164401	0.0161018	9.33	9.73	Gfat2	Glutamine:fructose-6-phosphate aminotransferase 2
FBgn0005585	1639441_at	0.630973	11.2965	0.000166233	0.0161262	10.98	11.61	Crc	Calreticulin
FBgn0027080	1632234_at	0.363741	8.87295	0.000170594	0.0163667	8.69	9.05	Aats-tyr	Tyrosyl-tRNA synthetase
FBgn0033235	1628751_at	0.347269	8.81215	0.000171925	0.0163667	8.64	8.99	CG8728	NA
FBgn0001225	1635044_at	1.29076	8.12826	0.000175756	0.0165764	7.48	8.77	Hsp26	Heat shock protein 26
FBgn0010621	1624419_a_at	0.498614	9.71757	0.000197261	0.0182663	9.47	9.97	Cct5	T-complex Chaperonin 5
FBgn0026084	1632105_a_at	0.411809	10.6546	0.000202905	0.0186197	10.45	10.86	cib	ciboulot
FBgn0027494	1637941_at	0.647347	4.54229	0.000206438	0.0187174	4.22	4.87	RpS10a	Ribosomal protein S10a
FBgn0037852	1641606_s_at	0.417705	8.82947	0.000209482	0.0187174	8.62	9.04	Tpc1	Thiamine pyrophosphate carrier protein 1
FBgn0038330	1625817_at	0.528306	9.37694	0.000239166	0.0203031	9.11	9.64	CG14868	NA
FBgn0034069	1634816_at	0.506419	8.68351	0.000240224	0.0203031	8.43	8.94	CG8401	NA
FBgn0033205	1634019_at	0.902591	8.64502	0.0002407	0.0203031	8.19	9.1	CG2064	NA
FBgn0038951	1633650_at	0.474675	7.74318	0.000240942	0.0203031	7.51	7.98	CG5380	NA
FBgn0086365	1636800_at	1.15401	7.95354	0.000241789	0.0203031	7.38	8.53	Orct2	Organic cation transporter 2
FBgn0011769	1627945_at	0.609442	8.80233	0.000243233	0.0203031	8.5	9.11	Fdxh	Ferredoxin
FBgn0038039	1623448_at	0.435554	9.05401	0.000245168	0.0203031	8.84	9.27	CG5196	NA
FBgn0034029	1638841_at	0.313792	8.37572	0.000253288	0.0208064	8.22	8.53	eIF2B-gamma	eIF2B-gamma
FBgn0038344	1628807_at	0.386303	7.54017	0.00025852	0.0210663	7.35	7.73	CG5205	NA
FBgn0036667	1623214_at	0.394341	9.96282	0.000264782	0.0211489	9.77	10.16	CG9669	NA
FBgn0031376	1624372_at	0.384123	10.0993	0.000266623	0.0211489	9.91	10.29	Der-1	Derlin-1
FBgn0260856	1624027_at	0.432133	7.65163	0.000267839	0.0211489	7.44	7.87	Membrin	membrin
FBgn0034915	1633284_at	0.376033	8.17407	0.000273412	0.0212112	7.99	8.36	eIF6	eIF6
FBgn0050271	1628822_at	0.329148	5.58009	0.00027484	0.0212112	5.42	5.74	CG30271	NA
FBgn0261609	1632197_at	0.342447	9.71131	0.000274875	0.0212112	9.54	9.88	eIF-2alpha	eukaryotic translation Initiation Factor 2alpha
FBgn0039120	1632194_at	0.375719	7.64075	0.000279991	0.0214435	7.45	7.83	Nup98-96	Nucleoporin 98
FBgn0031977	1628610_at	0.385055	10.0913	0.00028242	0.02145	9.9	10.28	baf	barrier to autointegration factor
FBgn0030321	1637887_at	0.385673	8.63646	0.000285628	0.02145	8.44	8.83	CG1703	NA
FBgn0032705	1632875_at	0.448445	6.06478	0.000286393	0.02145	5.84	6.29	Grip71	Grip71
FBgn0033918	1638456_at	0.364928	8.69473	0.000310746	0.023084	8.51	8.88	CG8531	NA
FBgn0265351	1628755_at	0.418741	6.37199	0.000312742	0.023084	6.16	6.58	nac	NA
FBgn0040087	1622968_at	0.491251	7.55117	0.000315891	0.0231487	7.31	7.8	p115	p115
FBgn0039869	1630724_at	0.313988	8.86534	0.000337596	0.0243519	8.71	9.02	CG1890	NA
FBgn0259152	1623888_at	0.444134	8.70636	0.000338145	0.0243519	8.48	8.93	Clbn	Caliban
FBgn0030676	1632707_at	0.555027	7.65911	0.000340284	0.0243519	7.38	7.94	CG12379	NA
FBgn0011708	1625607_s_at	0.389873	9.20923	0.000342874	0.0243519	9.01	9.4	Syx5	Syntaxin 5
FBgn0263353	1632994_at	0.8488	4.68669	0.00034615	0.0243519	4.26	5.11	CG11000	NA
FBgn0051694	1637307_at	0.29867	9.57936	0.000346654	0.0243519	9.43	9.73	CG31694	NA
FBgn0038438	1623458_at	0.310082	9.21827	0.000355547	0.0248055	9.06	9.37	Der-2	Derlin-2
FBgn0035203	1637190_at	0.471842	8.79142	0.000377196	0.0260394	8.56	9.03	CG9149	NA
FBgn0033153	1625139_at	0.61714	6.90835	0.000382178	0.0260394	6.6	7.22	Gadd45	Gadd45
FBgn0036318	1635218_at	0.448813	11.1411	0.000383458	0.0260394	10.92	11.37	Wbp2	NA
FBgn0030876	1641455_at	0.349565	7.79536	0.000399625	0.0269575	7.62	7.97	CG6762	NA
FBgn0031256	1637650_at	0.556738	9.06742	0.000407642	0.0272982	8.79	9.35	CG4164	NA
FBgn0023167	1635915_at	0.345118	7.70913	0.000412711	0.0272982	7.54	7.88	SmD3	Small ribonucleoprotein particle protein SmD3
FBgn0020272	1638175_at	0.464241	5.1755	0.000417553	0.0272982	4.94	5.41	mst	misato
FBgn0033038	1632180_at	0.33064	8.58034	0.000422145	0.0272982	8.42	8.75	CG7791	NA
FBgn0028411	1629881_at	0.348318	8.89247	0.000422225	0.0272982	8.72	9.07	Nxt1	NTF2-related export protein 1
FBgn0003062	1626444_at	0.290755	8.46545	0.000424834	0.0272982	8.32	8.61	Fib	Fibrillarin
FBgn0002183	1632743_a_at	0.317814	7.14767	0.000426115	0.0272982	6.99	7.31	dre4	dre4
FBgn0038893	1628796_at	0.436516	6.94226	0.000442323	0.0281594	6.72	7.16	CG6353	NA
FBgn0033350	1635281_at	0.408439	7.71511	0.000447841	0.0283336	7.51	7.92	CG8237	NA
FBgn0042712	1624135_at	0.349939	8.65924	0.000455507	0.0286188	8.48	8.83	HBS1	HBS1
FBgn0260985	1634943_at	0.447135	7.34804	0.000457968	0.0286188	7.12	7.57	RfC4	Replication factor C subunit 4
FBgn0002069	1629026_at	0.471622	10.0072	0.000469499	0.0290137	9.77	10.24	Aats-asp	Aspartyl-tRNA synthetase
FBgn0031643	1633622_at	0.394271	8.56361	0.000470347	0.0290137	8.37	8.76	CG3008	NA
FBgn0023535	1637548_at	-0.444471	6.39341	0.000472833	0.0290137	6.62	6.17	arg	arginase
FBgn0001961	1626492_s_at	0.306318	9.93467	0.00049298	0.029574	9.78	10.09	Arpc1	Suppressor of profilin 2
FBgn0036923	1641107_at	0.446373	4.2806	0.000497453	0.029574	4.06	4.5	CG17732	NA
FBgn0004926	1636176_at	0.396189	10.5053	0.000497991	0.029574	10.31	10.7	eIF-2beta	Eukaryotic initiation factor 2beta
FBgn0034803	1638453_at	0.268129	9.53326	0.000500169	0.029574	9.4	9.67	CG9849	NA
FBgn0038733	1636674_at	0.319767	10.5605	0.000500533	0.029574	10.4	10.72	CG11407	NA
FBgn0010768	1630772_at	-0.318911	5.69525	0.000502287	0.029574	5.85	5.54	sqz	squeeze
FBgn0039644	1632676_s_at	0.380399	8.75725	0.000507112	0.0296176	8.57	8.95	CG11897	NA
FBgn0034277	1630630_at	0.46311	9.32753	0.000508843	0.0296176	9.1	9.56	OstDelta	NA
FBgn0020392	1636401_a_at	0.270228	7.64573	0.000517614	0.0297287	7.51	7.78	Nmt	N-myristoyl transferase
FBgn0027079	1638259_s_at	0.37026	7.66427	0.000519507	0.0297287	7.48	7.85	Aats-val	Valyl-tRNA synthetase
FBgn0028426	1625551_at	0.364183	6.80076	0.000526668	0.0299124	6.62	6.98	JhI-1	Juvenile hormone-inducible protein 1
FBgn0031950	1635051_a_at	0.371943	10.2768	0.000528592	0.0299124	10.09	10.46	Herp	Homocysteine-induced endoplasmic reticulum protein
FBgn0260858	1640976_at	0.293815	8.82363	0.000535682	0.0301462	8.68	8.97	Ykt6	NA
FBgn0266268	1626653_a_at	0.416428	8.01452	0.000541718	0.0301851	7.81	8.22	FeCH	NA
FBgn0030061	1629950_at	0.315362	6.81965	0.0005423	0.0301851	6.66	6.98	CG1785	NA
FBgn0086346	1633505_at	0.329662	9.86688	0.000545892	0.0302199	9.7	10.03	ALiX	ALG-2 interacting protein X
FBgn0035591	1625162_at	0.492648	7.20607	0.000549901	0.0302773	6.96	7.45	CG4611	NA
FBgn0029980	1630701_at	0.265602	7.54623	0.00055984	0.0306588	7.41	7.68	CG10778	NA
FBgn0036489	1636544_at	0.308778	7.7475	0.000564413	0.0307439	7.59	7.9	CG7011	NA
FBgn0033401	1631304_a_at	0.405875	8.31813	0.000583519	0.0316156	8.12	8.52	CG1968	NA
FBgn0263278	1632928_at	0.305246	7.61584	0.000591466	0.0318766	7.46	7.77	Fic	lethal (2) k11101
FBgn0039303	1637556_at	0.301682	10.3698	0.000599829	0.0321029	10.22	10.52	CG11857	NA
FBgn0041588	1630208_at	0.302718	8.12298	0.000605547	0.0321029	7.97	8.27	ligatin	ligatin
FBgn0031498	1625081_at	0.422792	7.05048	0.000608727	0.0321029	6.84	7.26	CG17260	NA
FBgn0031851	1624335_at	0.361367	7.56026	0.000610215	0.0321029	7.38	7.74	Aatf	NA
FBgn0003231	1627212_at	0.331676	10.8644	0.000611424	0.0321029	10.7	11.03	ref(2)P	refractory to sigma P
FBgn0266449	1624305_at	0.448344	10.8471	0.000629315	0.0328729	10.62	11.07	Kr-h2	NA
FBgn0035317	1633181_at	0.516273	4.97041	0.000648751	0.0335689	4.71	5.23	Oseg2	osm-1
FBgn0024963	1630897_at	-0.386788	9.60561	0.00065357	0.0335689	9.8	9.41	GluClalpha	GluClalpha
FBgn0037844	1637691_at	0.510807	4.41912	0.000653806	0.0335689	4.16	4.67	CG4570	NA
FBgn0030241	1637475_at	0.34459	4.84053	0.000655822	0.0335689	4.67	5.01	feo	fascetto
FBgn0037719	1639882_at	0.306225	7.90832	0.000677969	0.034529	7.76	8.06	bocksbeutel	bocksbeutel
FBgn0050446	1632764_at	0.33852	6.26294	0.000689132	0.0349229	6.09	6.43	Tdc2	Tyrosine decarboxylase 2
FBgn0031777	1627459_at	0.605754	7.78802	0.000703712	0.0354852	7.49	8.09	CG9154	NA
FBgn0002031	1630771_s_at	0.30227	9.70697	0.000707395	0.0354952	9.56	9.86	l(2)37Cc	lethal (2) 37Cc
FBgn0052069	1635751_at	0.463049	8.76986	0.000710907	0.0354965	8.54	9	CG32069	NA
FBgn0050109	1637376_at	0.486428	4.94056	0.000715782	0.0355656	4.7	5.18	CG30109	NA
FBgn0021814	1637893_at	0.260818	9.51749	0.000735162	0.036232	9.39	9.65	Vps28	Vacuolar protein sorting 28
FBgn0011232	1627832_at	0.273691	8.22292	0.000736307	0.036232	8.09	8.36	scat	scattered
FBgn0024992	1626460_at	0.293346	8.43333	0.000761922	0.0371286	8.29	8.58	CG2658	NA
FBgn0031662	1632503_at	0.277099	9.62664	0.000765464	0.0371286	9.49	9.77	CG3792	NA
FBgn0043884	1639047_at	-0.354021	11.046	0.000770788	0.0372097	11.22	10.87	mask	multiple ankyrin repeats single KH domain
FBgn0267365	1625571_at	0.315006	9.48123	0.000797761	0.0383302	9.32	9.64	l(2)SH0834	NA
FBgn0031821	1638866_at	0.371482	6.80138	0.000801593	0.0383335	6.62	6.99	KFase	NA
FBgn0020910	1625889_at	0.317243	6.90542	0.000805364	0.0383338	6.75	7.06	RpL3	Ribosomal protein L3
FBgn0031559	1628107_at	-0.681738	7.87877	0.000812602	0.0384984	8.22	7.54	CG3513	NA
FBgn0037926	1641298_at	0.411777	7.40752	0.000821796	0.0386569	7.2	7.61	Elp1	Elongator complex protein 1
FBgn0030878	1632374_at	0.26328	8.59632	0.000823537	0.0386569	8.46	8.73	CG6769	NA
FBgn0034345	1634112_a_at	0.271701	10.8	0.000842435	0.0393626	10.66	10.94	CG5174	NA
FBgn0039875	1640897_at	0.296198	9.0632	0.000856065	0.0396358	8.92	9.21	sip3	septin interacting protein 3
FBgn0034794	1626180_at	0.268371	7.72874	0.000864637	0.0398515	7.59	7.86	Gmer	GDP-4-keto-6-deoxy-D-mannose 3,5-epimerase/4-reductase
FBgn0037579	1626186_at	1.10444	4.87289	0.0009122	0.0418544	4.32	5.43	CG18193	NA
FBgn0034259	1634572_at	0.307435	9.99315	0.000962999	0.0437907	9.84	10.15	P32	NA
FBgn0052369	1638611_at	0.39229	7.02217	0.00097381	0.0440019	6.83	7.22	CG32369	NA
FBgn0031660	1640523_at	0.277451	9.73561	0.000976285	0.0440019	9.6	9.87	mRpL28	mitochondrial ribosomal protein L28
FBgn0039188	1632897_at	0.283809	8.26347	0.000983412	0.0441279	8.12	8.41	Golgin84	Golgin84
FBgn0031367	1626651_at	1.02698	5.04934	0.000993281	0.0443753	4.54	5.56	c-cup	calcutta cup
FBgn0022772	1626652_at	0.437625	3.80157	0.00100564	0.0447314	3.58	4.02	Orc1	Origin recognition complex subunit 1
FBgn0037554	1636289_s_at	0.33262	6.84492	0.00101146	0.0447943	6.68	7.01	DNApol-iota	DNApol-iota
FBgn0019940	1640642_at	-0.733922	8.44423	0.00104126	0.0456492	8.81	8.08	Rh6	Rhodopsin 6
FBgn0037391	1633771_s_at	0.430702	10.3765	0.00104143	0.0456492	10.16	10.59	CG2017	NA
FBgn0030246	1634316_at	0.322694	8.76236	0.0010442	0.0456492	8.6	8.92	CG1582	NA
FBgn0026361	1624997_s_at	0.525364	5.43502	0.00105682	0.0458545	5.17	5.7	2005-09-01	2005-09-01
FBgn0028430	1640654_at	-0.284187	3.77452	0.0010579	0.0458545	3.92	3.63	He	Hemese
FBgn0029766	1640884_at	1.13604	8.73309	0.00109994	0.0471788	8.17	9.3	CG15784	NA
FBgn0040237	1628099_at	0.294141	8.4419	0.00110158	0.0471788	8.29	8.59	bor	belphegor
FBgn0039557	1625720_at	0.244492	6.40353	0.00110578	0.0471788	6.28	6.53	CG12259	NA
FBgn0039178	1624448_at	0.412366	8.30188	0.00111162	0.0471788	8.1	8.51	CG6356	NA
FBgn0263600	1641438_at	0.315696	6.75407	0.00115402	0.0485739	6.6	6.91	DNApol-delta	NA
FBgn0037076	1630696_at	0.384014	6.55581	0.00117265	0.0491548	6.36	6.75	ebd2	earthbound 2
FBgn0035805	1624837_at	0.241797	8.42742	0.00119532	0.0498011	8.31	8.55	CG7506	NA
FBgn0030506	1641252_at	0.320229	7.28621	0.0012033	0.0498011	7.13	7.45	Lig4	Ligase4
FBgn0031497	1638642_at	0.479537	8.57864	0.00120601	0.0498011	8.34	8.82	CG17259	NA
FBgn0033699	1639036_at	0.29886	9.64182	0.00120762	0.0498011	9.49	9.79	RpS11	Ribosomal protein S11
FBgn0037364	1635643_at	0.454376	4.67396	0.00122092	0.0499448	4.45	4.9	Rab23	Rab23
FBgn0040371	1627679_at	0.4935	4.48814	0.00123431	0.0502799	4.24	4.73	CG12470	NA
FBgn0031315	1632717_a_at	0.318401	8.57233	0.00123898	0.0502799	8.41	8.73	CG14341	NA
FBgn0031713	1641134_at	0.284381	8.03873	0.00124951	0.0505062	7.9	8.18	CG7277	NA
FBgn0260962	1633951_at	0.265617	9.68316	0.00125605	0.0505532	9.55	9.82	pic	piccolo
FBgn0027330	1631248_at	0.438115	5.95321	0.0012606	0.0505532	5.73	6.17	l(1)G0020	lethal (1) G0020
FBgn0015799	1623479_at	0.38536	7.60892	0.00128092	0.0511664	7.42	7.8	Rbf	Retinoblastoma-family protein
FBgn0034808	1625833_at	-0.472722	9.84493	0.00130284	0.0517368	10.08	9.61	CG9896	NA
FBgn0028475	1632236_at	0.284484	8.91912	0.00130567	0.0517368	8.78	9.06	Hrd3	NA
FBgn0045038	1639622_at	0.362276	9.48411	0.00131043	0.0517368	9.3	9.67	Proc	Proctolin
FBgn0019982	1624340_at	0.240485	10.2704	0.00132838	0.0522428	10.15	10.39	Gs1l	GS1-like
FBgn0030342	1635911_s_at	0.29391	8.18977	0.00136655	0.0533444	8.04	8.34	CG10347	NA
FBgn0037715	1638009_s_at	-0.257456	10.6762	0.00136686	0.0533444	10.8	10.55	CG9399	NA
FBgn0038035	1636131_at	0.338027	8.3276	0.00140503	0.0546245	8.16	8.5	lig3	DNA ligase III
FBgn0037279	1638295_s_at	0.546578	9.30021	0.00142838	0.0553213	9.03	9.57	CG1129	NA
FBgn0026207	1636705_at	0.366422	6.24562	0.00146294	0.0561566	6.06	6.43	mbo	members only
FBgn0042085	1628423_at	0.228255	7.75089	0.00146649	0.0561566	7.64	7.87	Bap170	Brahma associated protein 170kD
FBgn0010638	1627382_at	0.38682	11.4227	0.00150245	0.0573077	11.23	11.62	Sec61beta	Sec61beta
FBgn0039525	1633039_at	0.355045	8.33947	0.0015078	0.0573077	8.16	8.52	CG5646	NA
FBgn0039828	1638007_at	0.269599	7.60303	0.00151394	0.057327	7.47	7.74	CG1542	NA
FBgn0030678	1635654_at	0.277535	6.41738	0.00153576	0.0577243	6.28	6.56	CG11679	NA
FBgn0003676	1627638_s_at	0.288829	9.04922	0.00154524	0.057735	8.9	9.19	T-cp1	Tcp1-like
FBgn0023534	1625951_at	-0.281666	10.7324	0.0015518	0.057735	10.87	10.59	CG17778	NA
FBgn0030086	1630408_s_at	0.267284	9.81636	0.00155305	0.057735	9.68	9.95	CG7033	NA
FBgn0036821	1637109_s_at	-0.407795	9.58668	0.00156153	0.0577748	9.79	9.38	CG3961	NA
FBgn0027088	1636948_a_at	0.323245	8.31254	0.00156792	0.0577748	8.15	8.47	Aats-gly	Glycyl-tRNA synthetase
FBgn0051637	1624190_at	-0.451437	9.96622	0.00157267	0.0577748	10.19	9.74	CG31637	NA
FBgn0024329	1639526_a_at	0.343389	8.69539	0.00157681	0.0577748	8.52	8.87	Mekk1	Mekk1
FBgn0052459	1631393_at	0.27329	3.71145	0.00160209	0.0583168	3.57	3.85	CG32459	NA
FBgn0028374	1638436_at	0.301971	10.7168	0.00160305	0.0583168	10.57	10.87	Hug	hugin
FBgn0053653	1631142_a_at	-0.387832	10.1568	0.00163601	0.0593037	10.35	9.96	Caps	Calcium activated protein for secretion
FBgn0001994	1633011_at	-0.426717	8.88603	0.00165164	0.0596583	9.1	8.67	crp	cropped
FBgn0036515	1629188_at	0.263242	9.65961	0.00166745	0.0600164	9.53	9.79	CG12304	NA
FBgn0030270	1623687_at	-0.678302	7.8165	0.00169056	0.060634	8.16	7.48	CG15199	NA
FBgn0014396	1634188_a_at	0.258736	8.1046	0.00169782	0.0606806	7.98	8.23	tim	timeless
FBgn0262955	1625962_at	0.28179	8.93709	0.0017171	0.0611553	8.8	9.08	RpII140	RNA polymerase II 140kD subunit
FBgn0003074	1638550_s_at	0.246719	11.5632	0.00174212	0.0617117	11.44	11.69	Pgi	Phosphoglucose isomerase
FBgn0040823	1631559_s_at	0.433541	5.25217	0.00174484	0.0617117	5.04	5.47	dpr6	dpr6
FBgn0033663	1631379_a_at	0.353252	11.3835	0.00176366	0.0620568	11.21	11.56	ERp60	ERp60
FBgn0032465	1633389_at	0.33085	8.93362	0.00176679	0.0620568	8.77	9.1	CG12404	NA
FBgn0035165	1626382_s_at	0.375405	10.6225	0.00177978	0.0622983	10.43	10.81	CG13887	NA
FBgn0032408	1638350_at	0.26795	7.56128	0.00180416	0.0628157	7.43	7.7	CG6712	NA
FBgn0264978	1636044_at	0.321987	8.17053	0.00180689	0.0628157	8.01	8.33	Slh	NA
FBgn0263260	1627152_at	0.506524	8.56494	0.00183046	0.0634184	8.31	8.82	sel	seele
FBgn0262740	1630827_s_at	-0.271305	8.7865	0.00184814	0.0638139	8.92	8.65	Evi5	NA
FBgn0000447	1623792_a_at	0.257188	8.88955	0.0018794	0.064486	8.76	9.02	Dhod	Dihydroorotate dehydrogenase
FBgn0027057	1624386_at	0.225259	8.65702	0.00188026	0.064486	8.54	8.77	CSN1b	COP9 complex homolog subunit 1 b
FBgn0052354	1636247_at	0.248832	7.60515	0.00189037	0.0646151	7.48	7.73	CG32354	NA
FBgn0037581	1632855_at	0.456352	5.83148	0.00192355	0.0655293	5.6	6.06	CG7352	NA
FBgn0004656	1635367_at	-0.258358	8.53107	0.00193146	0.0655795	8.66	8.4	fs(1)h	female sterile (1) homeotic
FBgn0045487	1631035_at	0.329216	3.64363	0.00194962	0.0656107	3.48	3.81	Gr36a	Gustatory receptor 36a
FBgn0033342	1634700_at	0.310748	8.64642	0.0019509	0.0656107	8.49	8.8	CG8258	NA
FBgn0026582	1638938_at	0.286427	7.90468	0.00195656	0.0656107	7.76	8.05	Hmg-2	NA
FBgn0261113	1632712_s_at	0.24418	12.1965	0.00195814	0.0656107	12.07	12.32	Xrp1	NA
FBgn0016930	1625183_at	-0.325061	9.90578	0.00197476	0.065933	10.07	9.74	Dyrk2	smell impaired 35A
FBgn0037016	1629062_at	-0.230809	8.36442	0.00198071	0.065933	8.48	8.25	CG13252	NA
FBgn0000546	1632796_s_at	-0.31337	7.8573	0.00201924	0.0669966	8.01	7.7	EcR	Ecdysone receptor
FBgn0037248	1631087_a_at	0.285995	7.67559	0.00203202	0.0672018	7.53	7.82	srl	Spargel
FBgn0000377	1635659_at	0.228719	8.4248	0.00204443	0.0673936	8.31	8.54	crn	crooked neck
FBgn0032819	1640143_at	0.321253	6.73959	0.00211034	0.0693417	6.58	6.9	CG10463	NA
FBgn0039155	1628493_at	-0.243775	4.41599	0.00214021	0.070097	4.54	4.29	Kal1	kal-1
FBgn0013751	1639545_a_at	-0.242444	8.11701	0.0021749	0.070577	8.24	8	Awh	Arrowhead
FBgn0039722	1629136_at	0.424902	11.164	0.0021786	0.070577	10.95	11.38	Capa	capability
FBgn0259937	1639554_at	0.307424	8.58066	0.00218925	0.070577	8.43	8.73	Nop60B	Nucleolar protein at 60B
FBgn0032793	1627330_at	0.242909	7.45677	0.00220305	0.0706601	7.34	7.58	CG10189	NA
FBgn0086680	1628729_at	-0.246973	7.9935	0.00220596	0.0706601	8.12	7.87	vvl	ventral veins lacking
FBgn0267330	1641295_s_at	0.398827	10.4087	0.00222337	0.0708027	10.21	10.61	KdelR	NA
FBgn0026373	1627827_a_at	0.300449	8.64373	0.00222432	0.0708027	8.49	8.79	RpII33	RNA polymerase II 33kD subunit
FBgn0005630	1625768_s_at	-0.278712	6.89118	0.00223172	0.070817	7.03	6.75	lola	longitudinals lacking
FBgn0024689	1626224_s_at	0.280572	8.03931	0.00225706	0.0711778	7.9	8.18	fws	four way stop
FBgn0038435	1628585_at	0.23389	5.28602	0.00227898	0.0715587	5.17	5.4	Gyc-89Da	Guanylyl cyclase at 89Da
FBgn0036993	1623928_at	-0.402597	8.7323	0.00228319	0.0715587	8.93	8.53	CG5910	NA
FBgn0023513	1635708_at	0.316061	5.45109	0.0022986	0.0718206	5.29	5.61	CG14803	NA
FBgn0003071	1634739_a_at	0.253821	10.0505	0.00232007	0.0722697	9.92	10.18	Pfk	Phosphofructokinase
FBgn0039254	1627165_a_at	0.397825	8.10196	0.00234319	0.072582	7.9	8.3	Nmnat	Nicotinamide mononucleotide adenylyltransferase
FBgn0043841	1625012_s_at	0.338765	11.3507	0.00234434	0.072582	11.18	11.52	vir-1	virus-induced RNA 1
FBgn0003250	1626251_at	-0.762691	8.60403	0.00237213	0.0732199	8.99	8.22	Rh4	Rhodopsin 4
FBgn0031253	1637226_at	0.225734	8.2488	0.00239324	0.0736481	8.14	8.36	CG11885	NA
FBgn0036935	1624772_at	-0.398586	12.0549	0.00240267	0.0737157	12.25	11.86	CG14186	NA
FBgn0032444	1629752_at	0.240164	8.41666	0.00242749	0.0740467	8.3	8.54	CG5525	NA
FBgn0026713	1623333_a_at	0.231685	7.1507	0.00243386	0.0740467	7.03	7.27	l(1)G0007	lethal (1) G0007
FBgn0036805	1630958_at	0.223513	9.42504	0.00243586	0.0740467	9.31	9.54	Chmp1	Chmp1
FBgn0033766	1635778_at	0.221185	6.18424	0.00244254	0.0740467	6.07	6.29	CG8771	NA
FBgn0039239	1630561_at	-0.403265	7.0993	0.00245627	0.0742422	7.3	6.9	CG13641	NA
FBgn0038950	1637564_a_at	0.375509	8.2972	0.00247078	0.0744597	8.11	8.48	CG5382	NA
FBgn0027279	1633081_at	-0.272413	9.38086	0.00251365	0.0754219	9.52	9.24	l(1)G0196	lethal (1) G0196
FBgn0032015	1634945_at	0.313674	9.52787	0.00251752	0.0754219	9.37	9.68	Ostgamma	NA
FBgn0034940	1639184_at	0.306361	8.45218	0.0025906	0.0769326	8.3	8.61	CG16787	NA
FBgn0031306	1640944_at	-0.318959	12.1867	0.00260254	0.0770624	12.35	12.03	CG4577	NA
FBgn0015622	1627261_s_at	0.272581	10.2754	0.00263393	0.0775412	10.14	10.41	Cnx99A	Calnexin 99A
FBgn0032514	1638236_at	0.358623	7.56672	0.00265021	0.0777956	7.39	7.75	CG9302	NA
FBgn0026400	1640673_at	0.257698	9.29283	0.00266525	0.0780122	9.16	9.42	Noa36	Noa36
FBgn0034246	1641449_at	0.32646	8.25151	0.00267313	0.0780186	8.09	8.41	Dcr-2	Dicer-2
FBgn0013749	1624693_at	0.323585	11.1848	0.00274182	0.0797948	11.02	11.35	Arf102F	ADP ribosylation factor 102F
FBgn0004055	1627838_at	-0.325958	10.3489	0.00277556	0.0802624	10.51	10.19	uzip	unzipped
FBgn0044047	1636242_at	0.285294	6.66619	0.00278551	0.0802624	6.52	6.81	Ilp6	Insulin-like peptide 6
FBgn0032398	1631745_at	0.227896	10.0381	0.00278941	0.0802624	9.92	10.15	CG6766	NA
FBgn0004369	1630017_at	0.312302	5.68899	0.00280756	0.0803381	5.53	5.85	Ptp99A	Protein tyrosine phosphatase 99A
FBgn0027509	1633734_at	0.201237	7.04356	0.00281249	0.0803381	6.94	7.14	CG7261	NA
FBgn0022213	1637053_at	0.287339	7.89726	0.0028157	0.0803381	7.75	8.04	Cas	CAS/CSE1 segregation protein
FBgn0033750	1633644_at	0.434468	6.06895	0.00285829	0.0813257	5.85	6.29	CG13151	NA
FBgn0029688	1635954_at	0.267945	8.04494	0.00286819	0.08138	7.91	8.18	lva	lava lamp
FBgn0260632	1623415_at	0.354371	7.83723	0.00287961	0.0814771	7.66	8.01	dl	dorsal
FBgn0036772	1630551_at	0.260296	5.91882	0.00290851	0.0816483	5.79	6.05	CG5290	NA
FBgn0050496	1630298_at	0.371517	5.92891	0.00291643	0.0816483	5.74	6.11	CG30496	NA
FBgn0002906	1637039_at	0.201374	4.60291	0.00293221	0.0816483	4.5	4.7	Blm	mutagen-sensitive 309
FBgn0037616	1630204_a_at	0.267049	5.50493	0.00293485	0.0816483	5.37	5.64	CG8136	NA
FBgn0038585	1641373_at	0.227347	8.6618	0.00294355	0.0816483	8.55	8.78	Non3	NA
FBgn0032246	1624406_at	0.207123	10.3187	0.00295608	0.0816483	10.22	10.42	CG5168	NA
FBgn0004132	1623599_at	0.268755	9.28	0.00296005	0.0816483	9.15	9.41	boca	boca
FBgn0033191	1639416_at	0.207441	9.69393	0.00296109	0.0816483	9.59	9.8	CG1598	NA
FBgn0037569	1637038_at	0.31593	6.16489	0.00296582	0.0816483	6.01	6.32	tex	tex
FBgn0265297	1629659_s_at	-0.334641	12.0587	0.00298248	0.0816969	12.23	11.89	pAbp	NA
FBgn0010741	1638229_at	0.254609	9.82034	0.00298363	0.0816969	9.69	9.95	l(3)01239	lethal (3) 01239
FBgn0038337	1625022_a_at	0.441986	7.59215	0.00301887	0.0818572	7.37	7.81	CG6125	NA
FBgn0039404	1638970_at	0.252368	7.59538	0.00302248	0.0818572	7.47	7.72	CG14543	NA
FBgn0033657	1631649_at	0.267683	9.57347	0.00302447	0.0818572	9.44	9.71	Sln	Silnoon
FBgn0013432	1630672_at	0.259322	10.4838	0.00303469	0.0818572	10.35	10.61	bcn92	bcn92
FBgn0038953	1634222_at	0.385409	7.02483	0.00304854	0.0818572	6.83	7.22	CG18596	NA
FBgn0039019	1629470_at	0.247726	8.061	0.00304956	0.0818572	7.94	8.18	HP1c	HP1c
FBgn0261014	1628008_a_at	0.316817	10.6694	0.00305377	0.0818572	10.51	10.83	TER94	TER94
FBgn0003943	1624230_s_at	0.276905	12.1148	0.00307241	0.0819648	11.98	12.25	Ubi-p63E	Ubiquitin-63E
FBgn0037743	1634528_at	0.283442	8.80122	0.00307388	0.0819648	8.66	8.94	CG8412	NA
FBgn0033571	1632142_at	0.210603	8.59844	0.00309381	0.0822809	8.49	8.7	Rpb5	Rpb5
FBgn0039867	1626788_a_at	0.238074	6.41789	0.00311822	0.082714	6.3	6.54	CstF-50	CstF-50
FBgn0036300	1636257_at	0.587107	8.72379	0.00312702	0.0827321	8.43	9.02	CG10688	NA
FBgn0024996	1630395_at	0.255407	8.71927	0.00314118	0.0828914	8.59	8.85	eIF2B-beta	eIF2B-beta
FBgn0038360	1632640_at	0.251739	8.36033	0.0031577	0.0829087	8.23	8.49	CG9590	NA
FBgn0034697	1632677_a_at	0.21901	9.36695	0.00315812	0.0829087	9.26	9.48	GM130	GM130
FBgn0034650	1624134_a_at	0.226518	7.81244	0.00317975	0.083262	7.7	7.93	NC2alpha	NC2alpha
FBgn0260767	1638487_at	-0.477846	3.56348	0.00321577	0.0838981	3.8	3.32	CG42565	NA
FBgn0024364	1637308_at	0.302163	7.27731	0.00322875	0.0838981	7.13	7.43	CG11417	NA
FBgn0011741	1639228_at	0.211942	8.84485	0.0032491	0.0842121	8.74	8.95	Arp6	Actin-related protein 13E
FBgn0032477	1638344_at	0.241498	7.9013	0.00327089	0.0843858	7.78	8.02	CG5287	NA
FBgn0010379	1639064_s_at	-0.273717	9.57993	0.00327237	0.0843858	9.72	9.44	Akt1	Akt1
FBgn0014868	1625055_at	0.412889	9.53683	0.00330788	0.0849954	9.33	9.74	Ost48	Oligosaccharyltransferase 48kD subunit
FBgn0047114	1625733_at	0.31722	7.27471	0.00331548	0.0849954	7.12	7.43	CG31142	NA
FBgn0030103	1631115_at	0.557134	6.70034	0.00333344	0.0849954	6.42	6.98	Obp8a	Odorant-binding protein 8a
FBgn0266409	1630752_at	0.36437	6.10191	0.00333451	0.0849954	5.92	6.28	CG45049	NA
FBgn0038627	1633566_at	0.261615	8.15714	0.00334537	0.0849954	8.03	8.29	CG7694	NA
FBgn0037293	1638354_at	0.22726	8.95178	0.00337947	0.0852421	8.84	9.07	CG12007	NA
FBgn0029755	1629933_at	0.208598	8.03958	0.00338534	0.0852421	7.94	8.14	Sas10	Sas10
FBgn0052095	1635301_at	0.218262	6.99274	0.00338926	0.0852421	6.88	7.1	CG32095	NA
FBgn0261882	1638118_at	0.248723	5.34029	0.00344093	0.0863283	5.22	5.46	l(2)35Bc	lethal (2) 35Bc
FBgn0030410	1627409_at	0.240959	7.09994	0.00348775	0.0871422	6.98	7.22	Aven	Aven ortholog
FBgn0052675	1634561_s_at	0.210237	8.38386	0.00349787	0.0871422	8.28	8.49	Tango5	Transport and Golgi organization 5
FBgn0262732	1634722_s_at	0.360564	9.77624	0.00350075	0.0871422	9.6	9.96	mbf1	multiprotein bridging factor 1
FBgn0263006	1636669_at	0.266958	9.70756	0.00350759	0.0871422	9.57	9.84	Ca-P60A	Calcium ATPase at 60A
FBgn0037327	1641072_at	0.283399	8.97825	0.00353232	0.0875431	8.84	9.12	PEK	pancreatic eIF-2alpha kinase
FBgn0027329	1630132_at	0.325131	8.96394	0.00357803	0.0884579	8.8	9.13	Tcp-1zeta	T-cp1zeta
FBgn0015019	1634782_s_at	0.266236	9.21619	0.00358727	0.0884579	9.08	9.35	Cctgamma	Cctgamma
FBgn0035073	1638352_at	0.303305	6.90709	0.00360311	0.0884579	6.76	7.06	CG16896	NA
FBgn0031263	1625763_at	0.529386	11.1195	0.00360397	0.0884579	10.85	11.38	CG2789	NA
FBgn0034401	1630677_at	0.229498	9.65288	0.00361611	0.0885195	9.54	9.77	CG15100	NA
FBgn0039302	1641075_at	0.281628	8.09696	0.00362386	0.0885195	7.96	8.24	Nup358	Nucleoporin 358
FBgn0039555	1628169_at	0.222076	8.97814	0.00364565	0.0888387	8.87	9.09	mRpS22	mitochondrial ribosomal protein S22
FBgn0002891	1631822_at	0.268136	6.9588	0.00366152	0.0889439	6.82	7.09	mus205	mutagen-sensitive 205
FBgn0014075	1624465_at	0.281578	8.59886	0.00366743	0.0889439	8.46	8.74	Ugt	UDP-glucose-glycoprotein glucosyltransferase
FBgn0037231	1625824_at	0.226282	10.9541	0.00372468	0.0901177	10.84	11.07	Vps24	Charged multivesicular body protein 3
FBgn0008635	1626340_at	0.333683	9.33048	0.00373366	0.090121	9.16	9.5	betaCOP	beta-coatomer protein
FBgn0031951	1634859_at	0.288753	7.59588	0.00374946	0.0902108	7.45	7.74	r2d2	r2d2
FBgn0036187	1623855_s_at	0.280431	6.15481	0.00376527	0.0902108	6.01	6.3	RIOK1	NA
FBgn0026079	1637489_at	0.29633	7.0723	0.00376722	0.0902108	6.92	7.22	Nsun2	NA
FBgn0035936	1635267_s_at	-0.344132	9.19558	0.0037803	0.0902108	9.37	9.02	Tsp66E	Tetraspanin 66E
FBgn0031781	1636770_at	0.197316	9.97617	0.0037979	0.0902108	9.88	10.07	Arpc4	Arc-p20
FBgn0038369	1638092_a_at	0.239055	9.2136	0.00379812	0.0902108	9.09	9.33	Arpc3A	Arpc3A
FBgn0010551	1637342_s_at	0.208278	10.747	0.00380988	0.0902108	10.64	10.85	Phb2	lethal (2) 03709
FBgn0034948	1638701_at	0.237319	10.4666	0.00381477	0.0902108	10.35	10.59	Gadd34	NA
FBgn0030365	1625006_at	0.207256	7.6283	0.00381709	0.0902108	7.52	7.73	Tango4	Transport and Golgi organization 4
FBgn0036258	1631527_at	0.226775	11.2754	0.00388092	0.0911664	11.16	11.39	CG5642	NA
FBgn0037046	1640845_at	0.248712	7.28018	0.00388135	0.0911664	7.16	7.4	CG10581	NA
FBgn0030354	1623513_at	0.209146	8.65383	0.00388437	0.0911664	8.55	8.76	Upf1	Upf1
FBgn0038080	1638564_at	0.211089	9.10601	0.00391437	0.0915115	9	9.21	CG12279	NA
FBgn0020388	1627246_at	0.245636	8.55636	0.00392515	0.0915115	8.43	8.68	Gcn5	Pcaf
FBgn0037222	1623689_a_at	-0.313422	4.88555	0.00393298	0.0915115	5.04	4.73	CG14642	NA
FBgn0015924	1639387_s_at	-0.245112	9.24677	0.00394028	0.0915115	9.37	9.12	crq	croquemort
FBgn0036892	1628352_a_at	0.322663	9.12169	0.00394399	0.0915115	8.96	9.28	Lon	NA
FBgn0027588	1626135_s_at	0.212341	11.6024	0.00395995	0.0916729	11.5	11.71	CG14476	NA
FBgn0010288	1624240_at	0.247128	8.88743	0.00399789	0.0923414	8.76	9.01	Uch	Ubiquitin carboxy-terminal hydrolase
FBgn0039205	1638216_at	0.357237	9.42712	0.00400852	0.0923774	9.25	9.61	CG13623	NA
FBgn0262103	1639524_at	-0.365995	9.5133	0.00402123	0.092461	9.7	9.33	Sik3	NA
FBgn0036306	1634437_at	0.272304	7.92137	0.00409174	0.0936595	7.79	8.06	CG10973	NA
FBgn0031217	1633661_at	0.25473	9.42519	0.00415556	0.0945534	9.3	9.55	CG11377	NA
FBgn0030400	1636152_a_at	-0.210554	8.4342	0.00415834	0.0945534	8.54	8.33	CG11138	NA
FBgn0026787	1630900_at	0.213641	8.25778	0.00415864	0.0945534	8.15	8.36	Nhe1	Na[+]/H[+] hydrogen exchanger 1
FBgn0035608	1626606_at	0.447449	4.64415	0.00423653	0.0957034	4.42	4.87	blanks	blanks
FBgn0250746	1630851_s_at	0.196344	10.1384	0.00424959	0.0957034	10.04	10.24	Prosbeta7	Proteasome beta7 subunit
FBgn0025725	1632109_s_at	0.31608	10.0084	0.00427307	0.0957034	9.85	10.17	alphaCOP	alpha-coatomer protein
FBgn0262656	1625856_at	0.357271	10.1814	0.00427318	0.0957034	10	10.36	dm	diminutive
FBgn0266570	1630632_s_at	0.297448	8.04257	0.00427622	0.0957034	7.89	8.19	CG2982	NA
FBgn0031494	1634796_at	0.233566	5.62006	0.00428439	0.0957034	5.5	5.74	CG17219	NA
FBgn0031022	1630301_at	0.312939	7.29851	0.00430651	0.0959872	7.14	7.45	CG12204	NA
FBgn0026439	1641104_s_at	-0.26382	11.2468	0.00436101	0.0967817	11.38	11.11	Eaat1	Excitatory amino acid transporter 1
FBgn0038088	1627073_a_at	0.224685	10.5876	0.00436116	0.0967817	10.48	10.7	CG10126	NA
FBgn0053969	1632551_at	0.200563	7.74432	0.00438884	0.0970587	7.64	7.84	CG33969	NA
FBgn0264490	1624441_at	-0.352296	9.71411	0.00440615	0.0970587	9.89	9.54	Eip93F	NA
FBgn0031052	1623874_at	0.344217	9.09014	0.00441138	0.0970587	8.92	9.26	CG14215	NA
FBgn0001341	1636279_at	0.190829	6.12663	0.00441176	0.0970587	6.03	6.22	l(1)1Bi	lethal (1) 1Bi
FBgn0031051	1641247_at	0.211214	7.77811	0.00443206	0.0971581	7.67	7.88	Ranbp21	Ranbp21
FBgn0033916	1626786_at	0.199411	7.00737	0.00446226	0.0971581	6.91	7.11	CG8494	NA
FBgn0034451	1639253_at	0.215779	9.31093	0.00446726	0.0971581	9.2	9.42	TBCB	NA
FBgn0037635	1639101_at	-0.200354	8.2984	0.00446737	0.0971581	8.4	8.2	CG9837	NA
FBgn0038389	1626986_at	0.280706	8.71477	0.00448029	0.0971581	8.57	8.86	CG5516	NA
FBgn0040337	1632956_at	0.258328	7.61663	0.00448383	0.0971581	7.49	7.75	CG3021	NA
FBgn0028968	1625155_a_at	0.296125	9.50803	0.00448908	0.0971581	9.36	9.66	gammaCOP	gamma-coatomer protein
FBgn0050389	1637947_s_at	0.304108	9.56797	0.00450913	0.0971625	9.42	9.72	CG30389	NA
FBgn0036030	1634130_a_at	-0.447025	11.0521	0.00451393	0.0971625	11.28	10.83	CG6767	NA
FBgn0085195	1635548_s_at	-0.552304	11.529	0.00452141	0.0971625	11.81	11.25	CG34166	NA
FBgn0035960	1641092_at	0.265391	5.97191	0.00454344	0.0974306	5.84	6.1	CG4942	NA
FBgn0037834	1632383_at	0.196066	8.8416	0.00459949	0.0980724	8.74	8.94	Art1	Arginine methyltransferase 1
FBgn0000318	1623936_at	0.345245	10.5147	0.00460478	0.0980724	10.34	10.69	cl	clot
FBgn0035141	1639357_at	0.277714	6.98957	0.00461106	0.0980724	6.85	7.13	Cypl	Cyclophilin-like
FBgn0039886	1638008_s_at	0.436324	5.59706	0.00461189	0.0980724	5.38	5.82	CG2003	NA
FBgn0033705	1638334_at	0.251263	4.4945	0.00466413	0.0989768	4.37	4.62	CG13168	NA
FBgn0033631	1636961_a_at	-0.192033	10.5402	0.00470004	0.0993403	10.64	10.44	Sod3	NA
FBgn0261109	1630492_at	0.238026	7.08673	0.00470187	0.0993403	6.97	7.21	mrn	marionette
FBgn0033086	1627034_a_at	0.240266	8.81542	0.00472755	0.0994934	8.7	8.94	CG9410	NA
FBgn0005677	1633341_s_at	-0.290536	9.1649	0.00479359	0.100675	9.31	9.02	dac	dachshund
FBgn0040877	1624576_at	0.225444	7.66296	0.00481339	0.100883	7.55	7.78	CG12994	NA
FBgn0029892	1631598_at	0.286629	7.23248	0.00483824	0.101196	7.09	7.38	CG3184	NA
FBgn0040890	1630246_at	0.199295	8.49474	0.00486232	0.101218	8.4	8.59	ksh	kish
FBgn0034362	1630750_at	0.287054	8.5731	0.00486847	0.101218	8.43	8.72	CG5323	NA
FBgn0039313	1624892_s_at	0.281918	7.747	0.00487411	0.101218	7.61	7.89	CG11892	NA
FBgn0038968	1634724_at	0.233101	6.38333	0.00490974	0.101412	6.27	6.5	CG12499	NA
FBgn0031661	1628521_at	0.239702	7.54407	0.00491825	0.101412	7.42	7.66	Gmd	GDP-mannose 4,6-dehydratase
FBgn0019932	1633958_at	-0.241322	9.31496	0.00493155	0.10148	9.44	9.19	SamDC	S-adenosylmethionine decarboxylase
FBgn0039590	1625581_at	-0.363278	8.3967	0.00501583	0.102405	8.58	8.22	CG10011	NA
FBgn0035388	1630358_at	-0.224559	8.48138	0.00503108	0.102405	8.59	8.37	CG2162	NA
FBgn0031451	1638121_at	0.249762	4.40588	0.00503759	0.102405	4.28	4.53	CG9961	NA
FBgn0000568	1640781_a_at	-0.357057	10.309	0.00503892	0.102405	10.49	10.13	Eip75B	Ecdysone-induced protein 75B
FBgn0033408	1624820_at	0.212857	4.38345	0.00503928	0.102405	4.28	4.49	CG8800	NA
FBgn0038914	1627088_at	-0.470116	13.3431	0.00504866	0.102405	13.58	13.11	fit	female-specific independent of transformer
FBgn0043791	1633540_at	1.01834	7.40741	0.00505423	0.102405	6.9	7.92	CG8147	NA
FBgn0052582	1630797_at	0.291438	5.96732	0.00506683	0.102405	5.82	6.11	CG32582	NA
FBgn0031417	1628013_at	-0.596332	8.64376	0.00506699	0.102405	8.94	8.35	CG3597	NA
FBgn0040475	1630606_at	0.236329	8.12363	0.00508089	0.102483	8.01	8.24	SH3PX1	SH3PX1
FBgn0039293	1624152_at	0.229213	7.86149	0.0051429	0.103529	7.75	7.98	CG11851	NA
FBgn0034654	1635342_at	0.212152	10.1581	0.00520676	0.104608	10.05	10.26	CG10306	NA
FBgn0034618	1637538_s_at	0.291612	8.58177	0.00528103	0.105872	8.44	8.73	CG9485	NA
FBgn0003887	1636530_s_at	0.216524	12.0836	0.0052905	0.105872	11.98	12.19	betaTub56D	beta-Tubulin at 56D
FBgn0034346	1632403_at	0.245011	7.4268	0.00542924	0.108106	7.3	7.55	CG12263	NA
FBgn0032690	1633736_at	0.226441	8.65101	0.00543219	0.108106	8.54	8.76	CG10333	NA
FBgn0031881	1629040_at	0.44848	7.0017	0.00543395	0.108106	6.78	7.23	CG3476	NA
FBgn0030759	1631684_at	0.25209	6.37321	0.00546717	0.108526	6.25	6.5	CG13014	NA
FBgn0086706	1638274_s_at	0.197204	11.0791	0.00553158	0.109209	10.98	11.18	pix	pixie
FBgn0037270	1632103_at	0.191009	10.8106	0.00553227	0.109209	10.72	10.91	CG9769	NA
FBgn0037755	1636296_at	0.266334	6.62693	0.00555228	0.109392	6.49	6.76	CG12945	NA
FBgn0035168	1641002_at	0.293868	4.6803	0.00557019	0.109411	4.53	4.83	CG13889	NA
FBgn0010380	1638673_at	0.231333	11.0544	0.00557475	0.109411	10.94	11.17	AP-1-2beta	Beta Adaptin
FBgn0052506	1634547_at	0.26828	8.25925	0.00567513	0.110965	8.13	8.39	CG32506	NA
FBgn0033225	1635079_at	0.254168	8.11322	0.00567573	0.110965	7.99	8.24	CG1550	NA
FBgn0033121	1633008_at	0.204214	8.33218	0.00571242	0.111469	8.23	8.43	Cyp6u1	Cyp6u1
FBgn0051223	1634122_at	0.272065	6.47821	0.0057328	0.111555	6.34	6.61	CG31223	NA
FBgn0015806	1624244_at	-0.230376	10.1222	0.00574756	0.111555	10.24	10.01	S6k	RPS6-p70-protein kinase
FBgn0030332	1624688_at	0.168778	9.68109	0.00575487	0.111555	9.6	9.77	CG9360	NA
FBgn0033859	1629918_at	0.199619	7.2474	0.00576063	0.111555	7.15	7.35	fand	NA
FBgn0039099	1633293_at	-0.251399	9.46537	0.00578368	0.111788	9.59	9.34	CG10157	NA
FBgn0004889	1633501_s_at	-0.192003	10.1478	0.00579567	0.111808	10.24	10.05	tws	twins
FBgn0031764	1633261_a_at	0.216956	7.2196	0.00582742	0.112167	7.11	7.33	CG9107	NA
FBgn0052756	1628338_at	0.259744	9.57133	0.0058363	0.112167	9.44	9.7	CG32756	NA
FBgn0040078	1635279_at	0.185066	7.66969	0.00590798	0.113303	7.58	7.76	pont	pontin
FBgn0016684	1623035_at	0.322153	4.27559	0.00594558	0.113303	4.11	4.44	NaPi-T	Na[+]-dependent inorganic phosphate cotransporter
FBgn0037583	1634601_at	0.409775	6.69325	0.00596447	0.113303	6.49	6.9	CG9684	NA
FBgn0015296	1623967_at	0.205425	8.52042	0.00596591	0.113303	8.42	8.62	Shc	SHC-adaptor protein
FBgn0013576	1635703_s_at	-0.260234	9.96358	0.00597926	0.113303	10.09	9.83	mtd	l(3)82Fd
FBgn0010313	1636864_at	-0.270124	10.4398	0.00598375	0.113303	10.57	10.3	corto	corto
FBgn0031310	1629155_at	0.210691	8.70886	0.00603167	0.113303	8.6	8.81	Vps29	NA
FBgn0037610	1638215_at	0.205582	7.1706	0.00603441	0.113303	7.07	7.27	CG8043	NA
FBgn0002948	1639689_at	-0.269327	4.60051	0.0060395	0.113303	4.74	4.47	nod	no distributive disjunction
FBgn0004910	1626874_at	-0.435897	9.55811	0.00605201	0.113303	9.78	9.34	Eip63F-1	Ecdysone-induced protein 63F 1
FBgn0261836	1632945_at	0.209515	11.065	0.00605776	0.113303	10.96	11.17	Msp300	Muscle-specific protein 300
FBgn0027841	1640568_at	0.241705	6.26432	0.00606137	0.113303	6.14	6.39	CstF-64	Cleavage stimulation factor 64 kilodalton subunit
FBgn0030048	1632656_at	0.321979	7.69942	0.00606531	0.113303	7.54	7.86	CG12112	NA
FBgn0040732	1625583_at	-0.730905	10.4323	0.00607262	0.113303	10.8	10.07	CG16926	NA
FBgn0039175	1638711_at	0.237937	7.37869	0.00607338	0.113303	7.26	7.5	CG5706	NA
FBgn0001092	1632667_s_at	0.168319	13.0137	0.00610199	0.113629	12.93	13.1	Gapdh2	Glyceraldehyde 3 phosphate dehydrogenase 2
FBgn0031590	1623434_at	0.222802	9.75236	0.00612883	0.113767	9.64	9.86	CG3702	NA
FBgn0031536	1629650_at	0.308858	7.93744	0.00613175	0.113767	7.78	8.09	Cog3	Cog3
FBgn0032934	1624200_at	0.3644	5.88021	0.00618665	0.114369	5.7	6.06	CG8679	NA
FBgn0050185	1630451_at	0.229331	8.71789	0.00618667	0.114369	8.6	8.83	CG30185	NA
FBgn0052364	1632870_at	0.375944	5.28452	0.006207	0.114537	5.1	5.47	CG32364	NA
FBgn0039678	1633305_at	-0.704666	10.4711	0.00624557	0.115041	10.82	10.12	Obp99a	Odorant-binding protein 99a
FBgn0259143	1634146_at	-0.189459	9.23159	0.00627445	0.115364	9.33	9.14	CG42258	NA
FBgn0035830	1625389_at	0.254404	7.57195	0.00630424	0.115703	7.44	7.7	CG8209	NA
FBgn0039227	1627776_at	0.260412	7.00267	0.00632038	0.11579	6.87	7.13	polybromo	polybromo
FBgn0003449	1634194_at	0.174384	9.57783	0.00633192	0.115793	9.49	9.67	snf	sans fille
FBgn0035251	1626276_at	0.194193	9.63492	0.00635525	0.116012	9.54	9.73	CG7967	NA
FBgn0040349	1629853_at	-1.06445	5.46327	0.00639244	0.116482	6	4.93	CG3699	NA
FBgn0038582	1631435_at	0.27011	6.49594	0.00643017	0.11696	6.36	6.63	CG7988	NA
FBgn0265052	1640790_at	-0.185892	8.92778	0.00644534	0.117027	9.02	8.83	St3	NA
FBgn0035091	1640501_at	-0.455092	8.96299	0.00649843	0.117775	9.19	8.74	CG3829	NA
FBgn0035372	1632410_at	0.171442	8.52863	0.00652109	0.117775	8.44	8.61	CG12093	NA
FBgn0051453	1636075_at	0.286232	6.51264	0.00652123	0.117775	6.37	6.66	pch2	NA
FBgn0013750	1624208_s_at	-0.254166	9.80698	0.00654116	0.117878	9.93	9.68	Arf51F	ADP ribosylation factor 51F
FBgn0035049	1625761_a_at	0.306418	6.50815	0.00656939	0.117878	6.35	6.66	Mmp1	Matrix metalloproteinase 1
FBgn0032390	1639063_at	0.384839	7.17182	0.0065731	0.117878	6.98	7.36	dgt2	dim gamma-tubulin 2
FBgn0266064	1630044_s_at	0.193447	10.1753	0.00657972	0.117878	10.08	10.27	GlyS	NA
FBgn0266671	1638795_at	0.220015	7.32749	0.00658478	0.117878	7.22	7.44	Sec6	NA
FBgn0011745	1639121_at	0.19375	10.7002	0.00660764	0.118065	10.6	10.8	Arp1	Actin-related protein 87C
FBgn0034674	1627502_at	-0.187449	7.35776	0.00661842	0.118065	7.45	7.26	CG9304	NA
FBgn0036136	1641707_at	0.190318	9.44377	0.0067007	0.119208	9.35	9.54	Ufd1-like	Ubiquitin fusion-degradation 1-like
FBgn0003651	1628779_a_at	-0.232004	8.36372	0.0067059	0.119208	8.48	8.25	svp	seven up
FBgn0038869	1633110_at	0.296284	6.85717	0.00673156	0.119321	6.71	7.01	CG3353	NA
FBgn0036007	1640075_a_at	-0.320046	10.8849	0.00673566	0.119321	11.04	10.72	path	pathetic
FBgn0002525	1636809_at	0.229365	10.2907	0.00685941	0.121302	10.18	10.41	Lam	Lamin
FBgn0037882	1625165_at	0.278754	7.37001	0.00687681	0.121399	7.23	7.51	CG17187	NA
FBgn0260857	1637926_s_at	0.415388	8.57494	0.00694092	0.121942	8.37	8.78	Bet1	NA
FBgn0052196	1636151_at	0.263355	7.00559	0.00697517	0.121942	6.87	7.14	CG32196	NA
FBgn0036740	1638501_at	0.205833	10.3723	0.0069775	0.121942	10.27	10.48	CG6259	NA
FBgn0036237	1631137_at	0.229717	10.5922	0.00698702	0.121942	10.48	10.71	viaf	viral IAP-associated factor
FBgn0039714	1630858_s_at	0.177227	8.55047	0.00699598	0.121942	8.46	8.64	Zip99C	NA
FBgn0039972	1623825_s_at	-0.303445	4.65041	0.00699687	0.121942	4.8	4.5	CG17018	NA
FBgn0264694	1639895_at	0.187252	9.22958	0.0070421	0.122277	9.14	9.32	mgr	NA
FBgn0037186	1628611_at	-0.244119	7.0821	0.00704661	0.122277	7.2	6.96	CG11241	NA
FBgn0028402	1635970_at	0.20489	7.27752	0.00707992	0.122545	7.18	7.38	Sin	Sex-lethal interactor
FBgn0260940	1639430_at	0.16845	8.25427	0.00708609	0.122545	8.17	8.34	lsn	larsen
FBgn0266465	1626820_at	0.164924	8.35586	0.00716218	0.12358	8.27	8.44	GckIII	NA
FBgn0026566	1632689_at	0.203987	9.62318	0.00717731	0.12358	9.52	9.73	CG1307	NA
FBgn0037756	1626371_at	0.173168	9.87188	0.00718236	0.12358	9.79	9.96	CG8507	NA
FBgn0028327	1626456_at	0.232353	9.76188	0.00719783	0.123638	9.65	9.88	l(1)G0320	lethal (1) G0320
FBgn0037022	1627993_at	0.230318	8.04293	0.00721686	0.123638	7.93	8.16	CG11396	NA
FBgn0030969	1636587_at	0.235875	7.23264	0.00722211	0.123638	7.11	7.35	CG7288	NA
FBgn0034908	1624247_at	0.209345	6.17085	0.00729236	0.124422	6.07	6.28	CG5543	NA
FBgn0024983	1624656_s_at	0.180871	7.30668	0.00733456	0.124933	7.22	7.4	CG4293	NA
FBgn0032919	1640080_at	0.237414	9.53362	0.00739123	0.125688	9.41	9.65	CG9253	NA
FBgn0038589	1632319_at	-0.462785	8.56465	0.0074488	0.126245	8.8	8.33	CG18598	NA
FBgn0031432	1626324_at	-0.618707	7.01345	0.00746212	0.126261	7.32	6.7	Cyp309a1	Cyp309a1
FBgn0037369	1631223_at	0.193975	7.57527	0.00752324	0.127084	7.48	7.67	CG2100	NA
FBgn0266410	1635104_s_at	-0.181308	11.0539	0.00754715	0.127277	11.14	10.96	CG45050	NA
FBgn0030433	1623859_at	0.208869	9.4968	0.00757538	0.127542	9.39	9.6	mRpL49	mitochondrial ribosomal protein L49
FBgn0035164	1635239_at	0.277782	7.55375	0.00763013	0.127946	7.41	7.69	CG13901	NA
FBgn0031093	1631213_at	0.238072	7.88765	0.00766577	0.127946	7.77	8.01	CG9581	NA
FBgn0086899	1629156_at	-0.316455	9.4093	0.0076695	0.127946	9.57	9.25	tlk	Tousled-like kinase
FBgn0032034	1637667_at	0.277243	8.02816	0.00767431	0.127946	7.89	8.17	Rcd4	Reduction in Cnn dots 4
FBgn0041186	1629406_at	0.225578	8.06237	0.00767722	0.127946	7.95	8.18	Slbp	Stem-loop binding protein
FBgn0029588	1628701_a_at	0.398493	5.48332	0.00767745	0.127946	5.28	5.68	CG14798	NA
FBgn0030610	1637159_at	0.179478	10.8265	0.00769319	0.127946	10.74	10.92	CG9065	NA
FBgn0037045	1628530_at	0.202984	7.26899	0.00769985	0.127946	7.17	7.37	CG10584	NA
FBgn0016034	1639178_s_at	0.341525	5.56788	0.00773111	0.128051	5.4	5.74	mael	maelstrom
FBgn0036666	1640247_at	0.174051	10.274	0.00773136	0.128051	10.19	10.36	TSG101	tumor suppressor protein 101
FBgn0083961	1629884_at	0.16432	9.63006	0.00775824	0.128288	9.55	9.71	CG34125	NA
FBgn0028497	1638043_a_at	0.235528	11.6493	0.00781495	0.128696	11.53	11.77	CG3530	NA
FBgn0029117	1625163_at	0.18838	7.96135	0.00782299	0.128696	7.87	8.06	Surf1	Surfeit 1
FBgn0032346	1639219_at	0.198893	7.34143	0.00782736	0.128696	7.24	7.44	Csl4	Csl4
FBgn0008651	1626058_at	0.524699	4.26585	0.00783346	0.128696	4	4.53	lbl	ladybird late
FBgn0027094	1639644_at	0.320996	7.51427	0.00785323	0.128813	7.35	7.67	Aats-ala	Alanyl-tRNA synthetase
FBgn0262738	1630119_s_at	-0.255208	10.1385	0.00786953	0.128873	10.27	10.01	norpA	no receptor potential A
FBgn0029113	1631381_at	0.177876	8.45063	0.00793124	0.129521	8.36	8.54	Uba2	Smt3 activating enzyme 2
FBgn0000370	1631565_a_at	0.208421	12.4899	0.00793451	0.129521	12.39	12.59	crc	cryptocephal
FBgn0031115	1640187_a_at	0.216114	8.50199	0.00799711	0.130334	8.39	8.61	CG11710	NA
FBgn0032123	1641063_s_at	-0.317124	7.55378	0.00801544	0.130424	7.71	7.4	Oatp30B	Organic anion transporting polypeptide 30B
FBgn0051852	1636327_at	0.197695	8.10451	0.00807213	0.131137	8.01	8.2	Tap42	Two A-associated protein of 42kDa
FBgn0034828	1635838_at	-0.21915	6.23004	0.00811634	0.131518	6.34	6.12	CG13545	NA
FBgn0037931	1635319_at	0.208599	6.4765	0.00814301	0.131518	6.37	6.58	CG18476	NA
FBgn0037073	1632850_at	0.167784	8.21046	0.00814547	0.131518	8.13	8.29	CG7338	NA
FBgn0001247	1625496_at	0.200508	10.7508	0.00814724	0.131518	10.65	10.85	Ide	Insulin degrading metalloproteinase
FBgn0052066	1641353_s_at	-0.23756	10.0814	0.00816368	0.131575	10.2	9.96	CG32066	NA
FBgn0035762	1636308_at	0.260639	7.70381	0.00817848	0.1316	7.57	7.83	Rint1	NA
FBgn0001169	1639839_s_at	-0.229305	7.73217	0.00819112	0.1316	7.85	7.62	H	Hairless
FBgn0035791	1628226_at	-0.550077	7.27967	0.00823999	0.131813	7.55	7	CG8539	NA
FBgn0002565	1641634_at	-1.76452	7.05481	0.00824251	0.131813	7.94	6.17	Lsp2	Larval serum protein 2
FBgn0036448	1635842_at	0.185548	9.56832	0.00825586	0.131813	9.48	9.66	mop	myopic
FBgn0037875	1627888_at	0.179291	8.11772	0.00825612	0.131813	8.03	8.21	ZnT86D	NA
FBgn0025742	1639757_at	0.180078	8.36467	0.00836661	0.133368	8.27	8.45	mtm	myotubularin
FBgn0004242	1636345_s_at	-0.321836	10.9338	0.00838098	0.133389	11.09	10.77	Syt1	Synaptotagmin 1
FBgn0039385	1628424_at	0.165044	8.15056	0.00847004	0.134464	8.07	8.23	CG5913	NA
FBgn0000395	1635655_at	0.286593	5.53975	0.00847495	0.134464	5.4	5.68	cv-2	crossveinless 2
FBgn0262619	1630390_at	0.317756	5.73349	0.00850506	0.134732	5.57	5.89	DNA-ligI	DNA ligase I
FBgn0030457	1632182_at	0.173792	7.74698	0.00852197	0.13479	7.66	7.83	CG12096	NA
FBgn0028700	1634081_at	0.258181	7.5422	0.00857214	0.135373	7.41	7.67	RfC38	Replication factor C 38kD subunit
FBgn0015925	1640862_a_at	0.283108	5.8167	0.00864659	0.136153	5.68	5.96	csul	capsuleen
FBgn0261458	1629012_at	0.231346	10.0999	0.00864822	0.136153	9.98	10.22	capt	capulet
FBgn0033688	1640679_at	0.151699	8.40776	0.00868297	0.136489	8.33	8.48	Prp8	pre-mRNA processing factor 8
FBgn0039450	1638670_a_at	0.281324	8.47416	0.0087229	0.136749	8.33	8.61	CG5484	NA
FBgn0034606	1631216_a_at	-0.199689	7.40835	0.00872636	0.136749	7.51	7.31	ASPP	Ankyrin-repeat, SH3-domain, and Proline-rich-region containing Protein
FBgn0040075	1630792_at	0.194379	7.73332	0.00874632	0.136851	7.64	7.83	rept	reptin
FBgn0034876	1637194_at	0.170225	9.02029	0.00876604	0.136928	8.94	9.11	wmd	wing morphogenesis defect
FBgn0036804	1636656_at	0.157429	7.57563	0.00877821	0.136928	7.5	7.65	Sgf11	Sgf11
FBgn0264432	1624127_at	-0.216564	4.72787	0.00879155	0.136928	4.84	4.62	CG43850	NA
FBgn0036398	1636941_at	-0.210681	9.75925	0.00882489	0.136985	9.86	9.65	upSET	NA
FBgn0032596	1626782_at	0.229364	9.69323	0.00883745	0.136985	9.58	9.81	Prosbeta4	NA
FBgn0029133	1625849_at	0.156846	10.2622	0.00883906	0.136985	10.18	10.34	REG	REG
FBgn0014388	1635819_at	-0.300714	10.1356	0.00885078	0.136985	10.29	9.99	sty	sprouty
FBgn0033479	1638995_at	0.191871	5.73525	0.00886245	0.136985	5.64	5.83	CG2292	NA
FBgn0263120	1629961_s_at	-0.230157	10.1349	0.00887613	0.136988	10.25	10.02	Acsl	Acyl-CoA synthetase long-chain
FBgn0053054	1637050_at	-0.184117	4.20543	0.00889421	0.13706	4.3	4.11	CG33054	NA
FBgn0029128	1631714_a_at	0.329296	6.68152	0.00897593	0.137853	6.52	6.85	tyn	trynity
FBgn0003178	1628027_a_at	0.156649	12.2666	0.00898564	0.137853	12.19	12.34	PyK	Pyruvate kinase
FBgn0031176	1640157_at	-3.49877	9.55315	0.0090313	0.137853	11.3	7.8	CG1678	NA
FBgn0005674	1626523_a_at	0.220035	8.90782	0.00903795	0.137853	8.8	9.02	Aats-glupro	Glutamyl-prolyl-tRNA synthetase
FBgn0032247	1624592_at	0.184502	7.11946	0.0090426	0.137853	7.03	7.21	CG5188	NA
FBgn0026263	1639746_at	0.229805	7.49572	0.00904933	0.137853	7.38	7.61	bip1	bip1
FBgn0031450	1630393_a_at	0.219882	8.59124	0.00905034	0.137853	8.48	8.7	Hrs	Hepatocyte growth factor regulated tyrosine kinase substrate
FBgn0037371	1630794_at	0.181309	6.97052	0.00906715	0.137853	6.88	7.06	Sym	Symplekin
FBgn0033377	1628550_a_at	0.188	7.99789	0.00906749	0.137853	7.9	8.09	Pmm45A	Phosphomannomutase 45A
FBgn0036662	1631245_s_at	0.406949	7.65595	0.00908624	0.137896	7.45	7.86	CG9706	NA
FBgn0001978	1640237_a_at	0.223893	9.48793	0.00910142	0.137896	9.38	9.6	stc	shuttle craft
FBgn0037890	1630589_at	-0.222154	10.1802	0.00911094	0.137896	10.29	10.07	CG17734	NA
FBgn0031814	1632361_at	-0.205266	9.49838	0.00915051	0.138039	9.6	9.4	retm	real-time
FBgn0039689	1640024_at	0.236253	8.2683	0.00915152	0.138039	8.15	8.39	CG7598	NA
FBgn0033177	1638447_s_at	0.279138	7.95722	0.00917642	0.138039	7.82	8.1	CG11141	NA
FBgn0028436	1634592_at	0.180116	7.51863	0.00918156	0.138039	7.43	7.61	ECSIT	ECSIT
FBgn0013305	1623376_s_at	0.219014	11.2303	0.00918814	0.138039	11.12	11.34	Nmda1	N-methyl-D-aspartate receptor-associated protein
FBgn0030675	1631138_at	0.262674	5.55277	0.00923056	0.13817	5.42	5.68	CG8191	NA
FBgn0037653	1635513_at	0.17772	9.1545	0.00923323	0.13817	9.07	9.24	CG11982	NA
FBgn0031774	1635422_s_at	0.246214	7.50526	0.00925439	0.13817	7.38	7.63	CG9147	NA
FBgn0031309	1628092_at	0.225688	6.27589	0.00926472	0.13817	6.16	6.39	Tfb4	Tfb4
FBgn0039459	1632206_at	0.186988	6.33807	0.00929306	0.13839	6.24	6.43	IntS12	NA
FBgn0035195	1640190_at	0.194768	9.90177	0.00932907	0.138592	9.8	10	Sac1	Sac1
FBgn0037383	1631062_at	0.247913	6.48722	0.00933378	0.138592	6.36	6.61	CG2023	NA
FBgn0038045	1639936_at	0.202236	6.53928	0.00936143	0.1388	6.44	6.64	Sas	Sialic acid phosphate synthase
FBgn0262737	1627456_s_at	-0.330408	10.5561	0.0093833	0.138922	10.72	10.39	mub	mushroom-body expressed
FBgn0037011	1625315_at	0.198971	9.04431	0.00941246	0.139151	8.94	9.14	CG4858	NA
FBgn0052425	1625503_at	-0.671626	10.5826	0.00950777	0.140017	10.92	10.25	CG32425	NA
FBgn0028525	1624856_at	0.388355	3.78504	0.00956034	0.140017	3.59	3.98	c(2)M	crossover suppressor on 2 of Manheim
FBgn0003710	1626200_s_at	-0.240101	8.75181	0.00956177	0.140017	8.87	8.63	tipE	temperature-induced paralytic E
FBgn0039969	1624857_at	-0.398906	6.50517	0.00956504	0.140017	6.7	6.31	Fis1	NA
FBgn0261822	1628276_s_at	-0.247171	9.666	0.00956947	0.140017	9.79	9.54	Bsg	Basigin
FBgn0033902	1629578_at	0.189503	11.9417	0.00958597	0.140017	11.85	12.04	Tango7	Transport and Golgi organization 7
FBgn0001087	1634453_at	-0.315564	9.3963	0.00960534	0.140017	9.55	9.24	g	garnet
FBgn0021874	1632721_at	0.231107	7.48787	0.00961445	0.140017	7.37	7.6	Nle	Notchless
FBgn0038772	1640177_at	0.235739	6.40783	0.00962223	0.140017	6.29	6.53	mdlc	NA
FBgn0264691	1628483_at	0.240727	7.81043	0.00967321	0.140497	7.69	7.93	Lst8	NA
FBgn0263601	1632687_at	0.210152	8.51667	0.00968707	0.140497	8.41	8.62	mib1	NA
FBgn0021825	1638059_at	0.178459	9.34612	0.0096966	0.140497	9.26	9.44	Dmn	Dynamitin
FBgn0001133	1633634_at	0.214018	7.50111	0.00971797	0.140607	7.39	7.61	grau	grauzone
FBgn0034923	1637092_a_at	0.185627	7.20373	0.00975729	0.140975	7.11	7.3	Upf3	Upf3
FBgn0036262	1639424_at	-0.492774	10.9273	0.00980689	0.141421	11.17	10.68	CG6910	NA
FBgn0039219	1625968_at	0.160413	8.46509	0.00983283	0.141421	8.38	8.55	CG13630	NA
FBgn0038053	1625324_at	0.18812	10.1225	0.00984135	0.141421	10.03	10.22	CG18549	NA
FBgn0261854	1627948_at	-0.366378	10.4388	0.00984369	0.141421	10.62	10.26	aPKC	atypical protein kinase C
FBgn0031708	1636286_at	0.176171	9.9083	0.00986472	0.141459	9.82	10	CG7382	NA
FBgn0038376	1628389_at	0.173046	8.16979	0.00987789	0.141459	8.08	8.26	Hmt-1	Heavy metal tolerance factor 1
FBgn0014029	1626425_at	0.169031	10.4499	0.00989487	0.141459	10.37	10.53	2002-09-01	Septin-2
FBgn0036640	1629074_a_at	0.366159	5.27153	0.00992833	0.141639	5.09	5.45	nxf2	nuclear RNA export factor 2
FBgn0029629	1638883_at	0.186592	11.474	0.00997901	0.142163	11.38	11.57	CG8636	NA
FBgn0027085	1623460_at	0.169756	7.91437	0.0100034	0.14231	7.83	8	Aats-leu	Leucyl-tRNA synthetase
FBgn0000536	1640655_s_at	-0.267094	9.97772	0.0100264	0.142383	10.11	9.84	eas	easily shocked
FBgn0030035	1636322_at	0.152371	8.71206	0.0100364	0.142383	8.64	8.79	CG11190	NA
FBgn0053158	1624658_at	0.300293	6.49452	0.0100902	0.142736	6.34	6.64	CG33158	NA
FBgn0030594	1631420_at	-0.433002	5.02302	0.0101019	0.142736	5.24	4.81	CG9509	NA
FBgn0259243	1635156_s_at	-0.264305	9.76349	0.0101131	0.142736	9.9	9.63	Pka-R1	cAMP-dependent protein kinase R1
FBgn0038083	1638182_at	-0.811404	5.69164	0.0101352	0.142736	6.1	5.29	CG5999	NA
FBgn0053635	1627824_at	0.153366	7.65766	0.0101454	0.142736	7.58	7.73	CG33635	NA
FBgn0030081	1624103_at	0.216257	5.45466	0.0102319	0.143754	5.35	5.56	CG7246	NA
FBgn0036999	1637876_a_at	0.193103	6.94727	0.0102681	0.143974	6.85	7.04	isoQC	iso Glutaminyl cyclase
FBgn0266464	1639023_at	0.195145	7.90047	0.0102758	0.143974	7.8	8	Nsf2	NA
FBgn0030007	1624280_at	0.187091	7.70638	0.0102905	0.143983	7.61	7.8	CG2263	NA
FBgn0086446	1626156_at	0.15774	7.97332	0.0103138	0.144073	7.89	8.05	l(2)37Ce	lethal (2) 37Ce
FBgn0032620	1624937_at	0.447938	5.93933	0.0103266	0.144073	5.72	6.16	CG12288	NA
FBgn0033672	1627697_at	0.166234	8.6938	0.0103394	0.144073	8.61	8.78	rho-7	rhomboid-7
FBgn0037515	1626272_s_at	0.311776	8.8755	0.0104389	0.145123	8.72	9.03	Sp7	Serine protease 7
FBgn0031312	1634419_at	0.200004	7.55652	0.0104433	0.145123	7.46	7.66	Tango14	Transport and Golgi organization 14
FBgn0010282	1640495_at	0.181126	8.46503	0.0104875	0.145371	8.37	8.56	TfIIFalpha	Transcription factor IIFalpha
FBgn0000567	1635639_a_at	-0.170518	8.02706	0.0104946	0.145371	8.11	7.94	Eip74EF	Ecdysone-induced protein 74EF
FBgn0033921	1638729_at	0.265684	4.46673	0.0105039	0.145371	4.33	4.6	tej	tejas
FBgn0034853	1631109_at	0.236437	6.60176	0.010532	0.145562	6.48	6.72	Ice1	NA
FBgn0024509	1637124_at	0.266366	9.22194	0.0105496	0.145608	9.09	9.36	Sec13	sec13
FBgn0011509	1630713_at	0.198375	7.42115	0.0106186	0.146361	7.32	7.52	SrpRbeta	Signal recognition particle receptor beta
FBgn0033378	1623902_at	0.170126	9.23313	0.0106621	0.146763	9.15	9.32	tsu	tsunagi
FBgn0039733	1628869_s_at	0.189463	7.71619	0.0107107	0.147037	7.62	7.81	CG11504	NA
FBgn0036893	1632835_at	0.276492	7.73524	0.0107109	0.147037	7.6	7.87	CG9376	NA
FBgn0034400	1624237_at	0.156751	8.67818	0.0107497	0.14737	8.6	8.76	CG15099	NA
FBgn0026315	1627662_at	0.369656	7.03739	0.0107872	0.147488	6.85	7.22	Ugt35a	UDP-glycosyltransferase 35a
FBgn0022774	1627352_at	-0.387503	7.84238	0.0107872	0.147488	8.04	7.65	Oat	Ornithine aminotransferase precursor
FBgn0033187	1636781_at	0.173778	8.29389	0.0108017	0.147488	8.21	8.38	CG2144	NA
FBgn0038722	1637673_at	0.24982	7.31803	0.0108486	0.14793	7.19	7.44	Nup58	Nucleoporin 58
FBgn0036580	1640056_at	0.290175	8.69116	0.0108742	0.148081	8.55	8.84	PDCD-5	PDCD-5
FBgn0026196	1630950_at	0.188035	8.86517	0.0108942	0.148156	8.77	8.96	nop5	nop5
FBgn0037580	1637532_s_at	0.172457	9.0513	0.0109203	0.148312	8.97	9.14	DppIII	Dipeptidyl aminopeptidase III
FBgn0038862	1630825_at	0.196956	7.61699	0.0109985	0.148914	7.52	7.72	Ubpy	UBPY ortholog
FBgn0034422	1638539_at	0.21304	6.58704	0.0110145	0.148914	6.48	6.69	CG7137	NA
FBgn0038504	1627802_s_at	-0.233048	10.4486	0.0110343	0.148914	10.57	10.33	Sur-8	Sur-8
FBgn0030460	1639328_at	0.31142	7.06477	0.0110374	0.148914	6.91	7.22	CG2453	NA
FBgn0024956	1634055_at	0.172976	8.95645	0.0110377	0.148914	8.87	9.04	Mat1	Mat1
FBgn0031457	1630506_at	0.176017	8.36055	0.0111581	0.150134	8.27	8.45	CG3077	NA
FBgn0036828	1628665_at	0.218999	8.01818	0.0111699	0.150134	7.91	8.13	CG6841	NA
FBgn0033987	1641657_s_at	-0.291159	8.28819	0.0111723	0.150134	8.43	8.14	ckn	NA
FBgn0022338	1627691_at	0.183586	7.96891	0.0112004	0.150313	7.88	8.06	dnk	deoxyribonucleoside kinase
FBgn0004198	1638337_at	-0.433526	9.93761	0.0112398	0.150643	10.15	9.72	ct	cut
FBgn0037611	1623726_at	0.365496	7.36892	0.0113129	0.151224	7.19	7.55	CG11755	NA
FBgn0035867	1631729_at	0.166634	7.15585	0.0114066	0.1521	7.07	7.24	CG13671	NA
FBgn0037356	1637175_at	0.183846	8.45517	0.0114082	0.1521	8.36	8.55	CG12170	NA
FBgn0034933	1625317_at	0.186843	6.77569	0.0114723	0.152754	6.68	6.87	CG3735	NA
FBgn0033661	1635713_at	0.171456	6.96755	0.0115088	0.15304	6.88	7.05	CG13185	NA
FBgn0030326	1633607_at	-0.225913	4.3949	0.0115591	0.153508	4.51	4.28	CG2444	NA
FBgn0037470	1630469_a_at	0.229439	8.89174	0.0116196	0.153742	8.78	9.01	CG1091	NA
FBgn0013269	1629598_at	0.160132	8.31164	0.0116272	0.153742	8.23	8.39	FK506-bp1	FK506-binding protein 1
FBgn0026376	1628726_s_at	-0.201861	9.64572	0.0116281	0.153742	9.75	9.54	Rgl	Ral guanine nucleotide exchange factor
FBgn0003507	1629229_a_at	-0.539516	7.90429	0.0116509	0.153742	8.17	7.63	srp	serpent
FBgn0000715	1631246_at	0.5669	9.43142	0.0116522	0.153742	9.15	9.71	FMRFa	FMRFamide-related
FBgn0033358	1640058_at	-0.28718	10.5883	0.0117004	0.154085	10.73	10.44	CG8216	NA
FBgn0031098	1626300_at	0.213594	8.6268	0.0117084	0.154085	8.52	8.73	CG17068	NA
FBgn0039218	1638166_at	0.234344	9.40984	0.0117911	0.154974	9.29	9.53	Rpb10	Rpb10
FBgn0027108	1640798_a_at	-0.243118	10.7602	0.0118295	0.15514	10.88	10.64	Inx2	innexin 2
FBgn0052076	1636806_at	0.163267	7.65689	0.0118846	0.155539	7.58	7.74	Alg10	Alpha 3 glucosyltransferase
FBgn0034475	1624130_at	0.89777	5.76426	0.0118952	0.155539	5.32	6.21	Obp56h	Odorant-binding protein 56h
FBgn0015040	1641428_at	0.25899	6.22851	0.0119309	0.155605	6.1	6.36	Cyp9c1	Cytochrome P450-9c1
FBgn0263873	1630463_at	0.306246	6.63861	0.0119603	0.155711	6.49	6.79	sick	NA
FBgn0001138	1632681_at	-0.360548	5.84445	0.0119695	0.155711	6.02	5.66	grn	grain
FBgn0038197	1631597_at	-0.362293	6.58344	0.0120686	0.156757	6.76	6.4	foxo	forkhead box, sub-group O
FBgn0058263	1635560_at	-0.282774	8.96013	0.0121206	0.157074	9.1	8.82	MFS17	NA
FBgn0262126	1628938_at	0.28783	8.68779	0.012153	0.157294	8.54	8.83	Sec24CD	ghost
FBgn0001970	1632680_at	0.165943	7.21601	0.0121713	0.157332	7.13	7.3	Pgant35A	Polypeptide N-acetylgalactosaminyltransferase 35A
FBgn0025781	1629466_at	0.177636	6.63607	0.0122791	0.158349	6.55	6.72	Cdc16	cdc16
FBgn0025820	1632954_at	0.159778	8.28299	0.0122812	0.158349	8.2	8.36	JTBR	JTBR
FBgn0034938	1626729_at	0.300142	8.16193	0.0122997	0.158365	8.01	8.31	CG3803	NA
FBgn0035714	1626412_at	0.171332	7.58733	0.0123135	0.158365	7.5	7.67	CG8549	NA
FBgn0030339	1629610_at	0.191374	6.89292	0.0123727	0.158686	6.8	6.99	Cyp28c1	Cyp28c1
FBgn0261983	1635818_at	0.162807	9.17347	0.0123731	0.158686	9.09	9.25	l(2)gd1	lethal (2) giant discs 1
FBgn0039272	1623312_s_at	0.493326	6.42216	0.0123852	0.158686	6.18	6.67	CG11836	NA
FBgn0033259	1635538_at	0.194655	8.45051	0.0125998	0.161233	8.35	8.55	CG11210	NA
FBgn0027498	1630779_s_at	0.20837	8.91576	0.0127598	0.163076	8.81	9.02	CG2061	NA
FBgn0037602	1624984_at	0.205288	7.92051	0.0127812	0.163106	7.82	8.02	CG8021	NA
FBgn0011336	1631240_at	0.246836	9.19362	0.0128094	0.163106	9.07	9.32	OstStt3	Oligosaccharyl transferase 3
FBgn0028996	1630376_at	-0.387174	10.0154	0.0128102	0.163106	10.21	9.82	onecut	onecut
FBgn0024973	1626169_at	0.176522	8.63809	0.0128555	0.163461	8.55	8.73	CG2701	NA
FBgn0034936	1626725_at	0.236418	8.72102	0.0128771	0.163461	8.6	8.84	CG2970	NA
FBgn0039016	1627580_at	0.175761	6.32925	0.0128862	0.163461	6.24	6.42	Dcr-1	Dicer-1
FBgn0000810	1630806_at	-0.156359	6.87915	0.0129118	0.163582	6.96	6.8	fs(1)K10	female sterile (1) K10
FBgn0030482	1623770_at	-0.621031	7.15115	0.0129679	0.164088	7.46	6.84	CG1673	NA
FBgn0032679	1627461_at	0.152885	8.44809	0.0132512	0.167258	8.37	8.52	bsf	bicoid stability factor
FBgn0010339	1624318_at	0.185468	8.65751	0.0132704	0.167293	8.56	8.75	128up	upstream of RpIII128
FBgn0038578	1625217_at	0.17717	7.22729	0.0133021	0.167401	7.14	7.32	MED17	Mediator complex subunit 17
FBgn0030344	1639499_at	0.203826	8.00887	0.0133119	0.167401	7.91	8.11	CG2025	NA
FBgn0000064	1631993_s_at	-0.232767	12.047	0.0133505	0.167679	12.16	11.93	Ald	Aldolase
FBgn0031314	1626247_at	0.317592	5.71336	0.013484	0.169014	5.55	5.87	IntS14	NA
FBgn0259174	1637582_a_at	-0.214872	8.99985	0.0134899	0.169014	9.11	8.89	Nedd4	Nedd4
FBgn0036502	1625031_at	0.257285	8.79876	0.0135152	0.169123	8.67	8.93	CG7841	NA
FBgn0032744	1639676_at	0.2626	8.5062	0.0135381	0.169127	8.37	8.64	Ttc19	NA
FBgn0050154	1640217_at	-0.208859	6.37097	0.0135488	0.169127	6.48	6.27	CG30154	NA
FBgn0027602	1627032_a_at	0.201105	5.80848	0.0135975	0.169519	5.71	5.91	CG8611	NA
FBgn0039301	1627803_at	0.238639	6.60356	0.0136135	0.169519	6.48	6.72	Nup37	NA
FBgn0039726	1639421_at	0.260956	8.51907	0.0136557	0.169837	8.39	8.65	eIF2B-alpha	eIF2B-alpha
FBgn0266668	1624684_at	0.141894	8.10149	0.0136897	0.170052	8.03	8.17	Exo84	NA
FBgn0039650	1633159_at	0.284274	6.51642	0.0137545	0.170649	6.37	6.66	Mesh1	Metazoan SpoT homolog-1
FBgn0025724	1635871_at	0.298894	9.08863	0.0137741	0.170685	8.94	9.24	beta'COP	beta'-coatomer protein
FBgn0003068	1638452_at	0.164182	6.25678	0.0138018	0.170821	6.17	6.34	per	period
FBgn0031558	1629083_at	-0.44899	10.1332	0.0138216	0.170858	10.36	9.91	CG16704	NA
FBgn0261933	1628088_at	0.181798	7.30086	0.013857	0.171088	7.21	7.39	SmD1	Small ribonucleoprotein particle protein SmD1
FBgn0017581	1641654_a_at	0.172003	12.1533	0.0138751	0.171104	12.07	12.24	Lk6	Lk6
FBgn0010391	1639135_at	0.260661	9.45085	0.0139027	0.171236	9.32	9.58	Gtp-bp	GTP-binding protein
FBgn0037529	1640142_at	0.137013	9.48653	0.0139583	0.171714	9.42	9.56	mRpS9	mitochondrial ribosomal protein S9
FBgn0035944	1632417_a_at	0.1755	9.63133	0.0140093	0.172133	9.54	9.72	CG5021	NA
FBgn0034705	1627841_at	0.147843	6.28984	0.0140349	0.172166	6.22	6.36	CG11170	NA
FBgn0022984	1638133_at	-0.195092	9.98034	0.0140725	0.172166	10.08	9.88	qkr58E-3	quaking related 58E-3
FBgn0266518	1636273_at	0.150652	7.34077	0.0140754	0.172166	7.27	7.42	Dpit47	NA
FBgn0022942	1636071_a_at	0.144725	6.48272	0.0140795	0.172166	6.41	6.56	Cbp80	cap binding protein 80
FBgn0029148	1627111_at	0.183453	8.7721	0.0141723	0.173093	8.68	8.86	NHP2	NHP2
FBgn0025684	1625271_at	0.217758	8.29597	0.0142227	0.173295	8.19	8.4	MFS18	NA
FBgn0038271	1636813_s_at	0.155941	11.5004	0.0142229	0.173295	11.42	11.58	CG3731	NA
FBgn0051345	1639363_at	0.372834	9.21924	0.014307	0.174111	9.03	9.41	CG31345	NA
FBgn0001308	1641312_at	0.158251	9.12326	0.0143397	0.174177	9.04	9.2	Khc	Kinesin heavy chain
FBgn0038617	1639309_at	0.152865	8.5664	0.0143466	0.174177	8.49	8.64	CG12333	NA
FBgn0035102	1637727_at	0.157655	7.63369	0.0144032	0.174305	7.55	7.71	CG7049	NA
FBgn0033459	1627826_s_at	0.192448	4.78135	0.0144148	0.174305	4.69	4.88	CG12744	NA
FBgn0030737	1627854_at	-0.618275	8.4092	0.0144165	0.174305	8.72	8.1	CG9914	NA
FBgn0035248	1639600_at	0.151908	7.72869	0.0144317	0.174305	7.65	7.8	CG13919	NA
FBgn0036518	1626178_s_at	-0.169785	10.3268	0.0144503	0.174305	10.41	10.24	RhoGAP71E	RhoGAP71E
FBgn0028984	1636943_s_at	0.212806	9.63805	0.0144598	0.174305	9.53	9.74	Spn88Ea	Serine protease inhibitor 5
FBgn0052195	1640590_at	0.170132	7.71274	0.01455	0.174873	7.63	7.8	CG32195	NA
FBgn0034447	1638510_at	0.19818	6.30495	0.0145553	0.174873	6.21	6.4	CG7744	NA
FBgn0035854	1631965_at	0.18901	6.56887	0.0146013	0.174873	6.47	6.66	CG8005	NA
FBgn0027617	1638014_at	0.238127	5.62119	0.0146802	0.174873	5.5	5.74	CG5808	NA
FBgn0266670	1629189_at	0.163665	7.78747	0.0146946	0.174873	7.71	7.87	Sec5	NA
FBgn0037182	1640293_s_at	0.194317	9.25496	0.0147008	0.174873	9.16	9.35	ArfGAP3	NA
FBgn0014184	1634757_a_at	-0.175596	13.5418	0.0147171	0.174873	13.63	13.45	Oda	Ornithine decarboxylase antizyme
FBgn0034646	1636291_at	0.21815	7.76223	0.0147227	0.174873	7.65	7.87	Rae1	Rae1
FBgn0028540	1632019_s_at	-0.227137	8.86526	0.014774	0.174873	8.98	8.75	CG9008	NA
FBgn0037561	1639024_at	0.213927	5.64522	0.014778	0.174873	5.54	5.75	CG9630	NA
FBgn0261556	1638299_at	-0.157746	9.10434	0.0147783	0.174873	9.18	9.03	CG42674	NA
FBgn0050345	1627500_at	-0.240503	4.92951	0.0147843	0.174873	5.05	4.81	CG30345	NA
FBgn0029937	1635581_at	0.262293	8.16831	0.0147898	0.174873	8.04	8.3	CG8300	NA
FBgn0261561	1629674_s_at	0.309867	6.08368	0.0147963	0.174873	5.93	6.24	CG42675	NA
FBgn0015829	1634616_at	0.186716	8.42756	0.0147988	0.174873	8.33	8.52	TfIIEbeta	Transcription factor IIEbeta
FBgn0035542	1623536_s_at	0.213229	10.4217	0.0148196	0.174915	10.32	10.53	DOR	NA
FBgn0029714	1629662_at	0.173013	7.92387	0.0148555	0.175137	7.84	8.01	CG3527	NA
FBgn0036184	1633346_at	0.203395	7.56313	0.0149428	0.175962	7.46	7.66	PCID2	PCI domain-containing protein 2
FBgn0036556	1625794_at	0.227955	10.2341	0.0149728	0.176005	10.12	10.35	CG5830	NA
FBgn0052437	1626596_at	0.808626	5.96962	0.0150021	0.176005	5.57	6.37	CG32437	NA
FBgn0038432	1637084_at	0.196272	8.91814	0.0150284	0.176005	8.82	9.02	CG14883	NA
FBgn0032850	1629215_at	-0.255807	4.28483	0.0150328	0.176005	4.41	4.16	Kua	Kua
FBgn0030687	1638737_at	0.158996	7.28704	0.0151393	0.176722	7.21	7.37	CG17209	NA
FBgn0031365	1639313_at	0.483633	5.54972	0.0151461	0.176722	5.31	5.79	CG17650	NA
FBgn0036929	1641540_a_at	0.221017	8.39823	0.0152252	0.177442	8.29	8.51	CG7668	NA
FBgn0036959	1639552_s_at	0.186044	5.87976	0.0152563	0.1776	5.79	5.97	CG6951	NA
FBgn0038429	1640894_at	0.173733	7.21837	0.0152871	0.177756	7.13	7.31	CG14882	NA
FBgn0030855	1624138_at	0.229933	5.40303	0.0153814	0.178232	5.29	5.52	CG5800	NA
FBgn0038861	1624669_at	0.155561	7.91807	0.0154018	0.178232	7.84	8	CG7009	NA
FBgn0035842	1629069_at	0.179236	5.47674	0.0154056	0.178232	5.39	5.57	CG7504	NA
FBgn0263995	1632644_s_at	-0.306338	10.9267	0.0154229	0.178232	11.08	10.77	cpo	NA
FBgn0035947	1634672_at	0.233416	9.18132	0.0154328	0.178232	9.06	9.3	Srp68	Signal recognition particle protein 68
FBgn0032051	1626818_at	0.186591	6.92007	0.015433	0.178232	6.83	7.01	CG13097	NA
FBgn0033538	1636569_a_at	0.176977	8.89112	0.0155343	0.178807	8.8	8.98	CG11883	NA
FBgn0035965	1624014_at	0.182636	7.35315	0.0155349	0.178807	7.26	7.44	Use1	Use1
FBgn0033381	1632979_at	0.157755	8.93087	0.0155355	0.178807	8.85	9.01	GstE13	NA
FBgn0035401	1625755_at	0.190214	7.25312	0.0155667	0.178965	7.16	7.35	CG1291	NA
FBgn0031040	1624635_at	0.151834	7.59179	0.0155981	0.17901	7.52	7.67	CG14210	NA
FBgn0050052	1624932_at	3.13113	5.64147	0.0156058	0.17901	4.08	7.21	Obp49a	Odorant-binding protein 49a
FBgn0035039	1624029_at	0.209167	7.42284	0.0156292	0.179011	7.32	7.53	CG3608	NA
FBgn0031048	1628920_at	0.152767	10.263	0.0156562	0.179011	10.19	10.34	CG12237	NA
FBgn0022029	1636958_s_at	0.254002	8.89916	0.0156812	0.179011	8.77	9.03	l(2)k01209	lethal (2) k01209
FBgn0030510	1637835_at	0.165772	8.90746	0.0156956	0.179011	8.82	8.99	CG12177	NA
FBgn0030431	1637973_a_at	0.186982	8.99157	0.0157252	0.179011	8.9	9.09	CG4407	NA
FBgn0034299	1640118_at	0.246285	6.77832	0.0157342	0.179011	6.66	6.9	CG5757	NA
FBgn0001977	1634344_at	0.158898	6.06279	0.0157416	0.179011	5.98	6.14	CIAPIN1	lethal (2) 35Bg
FBgn0037880	1639946_at	0.18077	7.06276	0.015756	0.179011	6.97	7.15	CG17726	NA
FBgn0005427	1637705_at	-0.195624	6.55436	0.0157641	0.179011	6.65	6.46	ewg	erect wing
FBgn0031957	1628835_at	0.226705	3.64734	0.0157999	0.179218	3.53	3.76	TwdlE	TweedleE
FBgn0039601	1631466_at	0.142339	8.04866	0.0158292	0.179351	7.98	8.12	CG1523	NA
FBgn0032018	1635810_at	0.14262	8.39677	0.0158677	0.179587	8.33	8.47	CG7806	NA
FBgn0027868	1632364_at	0.224979	7.28999	0.0159534	0.17999	7.18	7.4	Nup107	Nucleoporin 107
FBgn0031824	1637142_at	-0.367979	8.04024	0.0159798	0.17999	8.22	7.86	CG9547	NA
FBgn0026083	1629405_s_at	-0.174292	8.44886	0.0159861	0.17999	8.54	8.36	tyf	twenty-four
FBgn0262716	1623716_at	0.144545	10.1356	0.0159996	0.17999	10.06	10.21	Arp3	Actin-related protein 66B
FBgn0036271	1633523_at	0.195005	7.41087	0.016008	0.17999	7.31	7.51	Pbgs	Porphobilinogen synthase
FBgn0030341	1633304_at	0.263712	7.05394	0.0160093	0.17999	6.92	7.19	p24-1	p24-related-1
FBgn0030447	1633001_at	0.159274	8.21806	0.0160435	0.180175	8.14	8.3	CG2200	NA
FBgn0030336	1629983_at	0.169397	9.58752	0.0161119	0.180559	9.5	9.67	CG1578	NA
FBgn0027053	1632776_at	0.147959	8.83065	0.0161131	0.180559	8.76	8.9	CSN5	COP9 complex homolog subunit 5
FBgn0264975	1637463_a_at	0.171227	9.44706	0.0161833	0.18083	9.36	9.53	Nrg	NA
FBgn0029152	1636847_s_at	-0.229269	7.91692	0.0162035	0.18083	8.03	7.8	Mkrn1	Makorin 1
FBgn0037896	1635148_at	0.253953	6.41483	0.0162256	0.18083	6.29	6.54	ninaG	ninaG
FBgn0050053	1639546_at	0.19411	6.28024	0.0162355	0.18083	6.18	6.38	CG30053	NA
FBgn0036210	1629287_at	0.308317	6.93484	0.0162536	0.18083	6.78	7.09	CG14130	NA
FBgn0037001	1633965_at	0.169432	11.5848	0.016255	0.18083	11.5	11.67	CG6020	NA
FBgn0035420	1641403_at	0.172375	8.92912	0.0162768	0.18083	8.84	9.02	CG14967	NA
FBgn0037976	1633651_at	-0.218697	10.443	0.0162863	0.18083	10.55	10.33	Tk	Tachykinin
FBgn0043005	1623284_at	0.214196	7.94147	0.0162971	0.18083	7.83	8.05	prt	NA
FBgn0034728	1638887_a_at	0.261558	8.1308	0.0163649	0.181385	8	8.26	rad50	rad50
FBgn0021872	1635355_a_at	0.330635	10.7374	0.0164263	0.181586	10.57	10.9	Xbp1	X box binding protein-1
FBgn0031260	1636639_at	0.23678	9.70349	0.0164365	0.181586	9.59	9.82	Spp	Signal peptide protease
FBgn0263132	1633303_at	0.26636	4.689	0.0165415	0.182035	4.56	4.82	Cht6	Cht6
FBgn0029979	1624719_at	-0.166465	9.86732	0.0165432	0.182035	9.95	9.78	CG10777	NA
FBgn0037442	1633069_s_at	-0.263574	9.48003	0.0165486	0.182035	9.61	9.35	godzilla	NA
FBgn0004587	1632447_at	-0.276228	7.33925	0.0165862	0.182149	7.48	7.2	B52	B52
FBgn0005391	1623655_at	-0.258093	14.4411	0.0166127	0.182149	14.57	14.31	Yp2	Yolk protein 2
FBgn0024289	1639892_at	-0.641961	9.4289	0.0166864	0.182761	9.75	9.11	Sodh-1	Sorbitol dehydrogenase 1
FBgn0263605	1627492_at	0.138075	7.37145	0.0167274	0.182935	7.3	7.44	l(3)72Dn	NA
FBgn0010590	1641616_at	0.17004	10.0852	0.0167382	0.182935	10	10.17	Prosbeta1	Proteasome beta1 subunit
FBgn0001075	1624125_at	0.227864	3.99081	0.0167839	0.183237	3.88	4.1	ft	fat
FBgn0000477	1640898_at	-0.245857	9.86875	0.0168375	0.183626	9.99	9.75	DNaseII	Deoxyribonuclease II
FBgn0037883	1627723_at	0.287178	7.34835	0.0168603	0.183676	7.2	7.49	CG14701	NA
FBgn0038683	1640220_a_at	0.184244	7.81829	0.0168834	0.183676	7.73	7.91	CG11779	NA
FBgn0039402	1623625_at	0.173336	9.16375	0.0168961	0.183676	9.08	9.25	Vps2	vps2
FBgn0025582	1640174_at	0.182311	10.7684	0.0169688	0.184269	10.68	10.86	Int6	Int6 homologue
FBgn0033067	1640458_at	3.92332	6.12833	0.0170373	0.184685	4.17	8.09	CG11211	NA
FBgn0087035	1636068_a_at	0.146713	10.2331	0.0171277	0.185401	10.16	10.31	AGO2	Argonaute 2
FBgn0035205	1626933_s_at	0.208023	8.37733	0.0172108	0.185864	8.27	8.48	CG2469	NA
FBgn0011648	1634683_at	-0.180863	8.71484	0.0172251	0.185864	8.81	8.62	Mad	Mothers against dpp
FBgn0003346	1623819_at	0.241175	6.85389	0.0174406	0.18799	6.73	6.97	RanGAP	Ran GTPase activating protein
FBgn0038860	1626190_a_at	0.181667	5.90715	0.0174769	0.188182	5.82	6	Ice2	NA
FBgn0022787	1627970_at	0.147085	9.14079	0.0175111	0.18824	9.07	9.21	Hel89B	Helicase 89B
FBgn0031106	1635421_at	0.157252	9.24354	0.0175193	0.18824	9.16	9.32	Syx16	Syntaxin 16
FBgn0263832	1632420_at	0.187705	7.78385	0.0175462	0.18833	7.69	7.88	Rcd5	NA
FBgn0023520	1623351_at	0.36377	5.35911	0.0175837	0.188454	5.18	5.54	CG3857	NA
FBgn0263112	1632573_at	-0.294945	7.75336	0.0175947	0.188454	7.9	7.61	Mitf	Mitf
FBgn0029134	1636559_s_at	0.151848	10.3815	0.017675	0.189115	10.31	10.46	Prosbeta5	Proteasome beta5 subunit
FBgn0035589	1635521_at	0.182661	8.27714	0.0177226	0.189426	8.19	8.37	CHMP2B	Charged multivesicular body protein 2b
FBgn0266000	1629681_x_at	0.224835	9.69353	0.0177664	0.189695	9.58	9.81	CG44774	NA
FBgn0266723	1629954_at	0.175414	9.26259	0.0178522	0.190411	9.17	9.35	Trs31	NA
FBgn0034858	1637700_s_at	0.156548	8.00178	0.0179469	0.191164	7.92	8.08	eIF2B-delta	eIF2B-delta
FBgn0035760	1628587_at	0.262563	6.59781	0.0179672	0.191164	6.47	6.73	CG8607	NA
FBgn0260941	1635248_at	-0.199238	9.5647	0.0179962	0.191164	9.66	9.47	app	approximated
FBgn0025574	1626980_at	-0.238201	9.25981	0.0180741	0.191761	9.38	9.14	Pli	Pellino
FBgn0085370	1639582_at	-0.203543	10.0616	0.0180917	0.191761	10.16	9.96	Pde11	Phosphodiesterase 11
FBgn0031564	1636605_at	0.180913	5.51607	0.0181222	0.191884	5.43	5.61	CG2816	NA
FBgn0010812	1640009_at	0.213902	7.03177	0.0181718	0.19221	6.92	7.14	unc-45	NA
FBgn0086444	1635225_at	0.23515	6.53425	0.0182006	0.192314	6.42	6.65	l(2)37Cb	lethal (2) 37Cb
FBgn0024995	1630821_at	0.172876	8.22518	0.018226	0.192383	8.14	8.31	CG2680	NA
FBgn0250757	1638858_at	0.215924	7.68701	0.0182566	0.192507	7.58	7.79	CG42235	NA
FBgn0039827	1641199_a_at	-0.343564	7.26793	0.0182805	0.192559	7.44	7.1	CG1544	NA
FBgn0036277	1638070_at	0.20253	8.43156	0.0183473	0.193064	8.33	8.53	CG10418	NA
FBgn0038965	1632919_at	0.165281	8.02248	0.018398	0.19336	7.94	8.11	mats	mob as tumor suppressor
FBgn0028467	1624812_at	0.145872	8.13163	0.0184135	0.19336	8.06	8.2	CG11070	NA
FBgn0033945	1635030_at	0.291758	8.98228	0.018445	0.193492	8.84	9.13	CG12868	NA
FBgn0026666	1640339_at	0.166637	10.5936	0.0184881	0.193745	10.51	10.68	l(1)G0136	lethal (1) G0136
FBgn0004584	1625109_at	0.152048	7.92241	0.0185095	0.193769	7.85	8	Rrp1	Recombination repair protein 1
FBgn0038799	1633405_s_at	0.135987	9.84719	0.018576	0.193816	9.78	9.92	CG4288	NA
FBgn0041337	1634664_at	-0.409015	6.55816	0.0185855	0.193816	6.76	6.35	Cyp309a2	Cyp309a2
FBgn0038130	1624398_at	-0.168543	6.57593	0.01859	0.193816	6.66	6.49	CG8630	NA
FBgn0032923	1628602_a_at	0.231166	8.22439	0.0186447	0.194041	8.11	8.34	CG9248	NA
FBgn0041184	1637703_a_at	0.183458	10.0434	0.0186565	0.194041	9.95	10.14	Socs36E	Suppressor of cytokine signaling at 36E
FBgn0035692	1630953_at	0.144696	9.86916	0.0186687	0.194041	9.8	9.94	CG13298	NA
FBgn0004643	1634604_at	0.188574	8.07569	0.0187639	0.194599	7.98	8.17	Zw10	mitotic 15
FBgn0051357	1632916_at	0.193274	7.89384	0.0187703	0.194599	7.8	7.99	CG31357	NA
FBgn0037340	1637379_at	0.149082	8.42685	0.0188001	0.194599	8.35	8.5	CG14671	NA
FBgn0031782	1630755_at	0.207002	6.67445	0.018811	0.194599	6.57	6.78	WDR79	WD repeat domain 79 homolog
FBgn0001197	1639087_at	0.194626	11.0465	0.0188255	0.194599	10.95	11.14	His2Av	Histone H2A variant
FBgn0086785	1628278_at	0.196869	7.41279	0.0188747	0.194599	7.31	7.51	Vps36	Vacuolar protein sorting 36
FBgn0033339	1630055_a_at	0.187948	9.21035	0.0188883	0.194599	9.12	9.3	Sec31	sec31
FBgn0263599	1625343_at	0.182217	9.19885	0.0188925	0.194599	9.11	9.29	l(3)72Ab	NA
FBgn0003396	1625445_s_at	-0.200441	9.45363	0.0188944	0.194599	9.55	9.35	shn	schnurri
FBgn0027549	1624396_at	0.144403	8.4264	0.0189892	0.195191	8.35	8.5	CG7927	NA
FBgn0063923	1629906_s_at	-0.449181	9.48944	0.0189902	0.195191	9.71	9.26	Kaz1-ORFB	Kaz1-ORFB
FBgn0038260	1639504_at	0.182849	6.83003	0.0190452	0.195457	6.74	6.92	CG14855	NA
FBgn0042119	1631017_at	2.46897	7.51989	0.0190715	0.195457	6.29	8.75	Cpr65Au	Cuticular protein 65Au
FBgn0024833	1623631_at	0.151529	9.20566	0.0190737	0.195457	9.13	9.28	AP-1mu	AP-47
FBgn0011280	1633703_s_at	1.85933	9.2145	0.0191	0.19553	8.28	10.14	Obp19d	Pheromone-binding protein-related protein 2
FBgn0005632	1634086_a_at	0.180522	8.47851	0.0192353	0.196621	8.39	8.57	faf	fat facets
FBgn0040309	1634219_a_at	0.242476	12.0266	0.0192452	0.196621	11.91	12.15	Jafrac1	thioredoxin peroxidase 1
FBgn0021944	1637191_at	0.27034	7.53462	0.0193317	0.197308	7.4	7.67	Coprox	Coproporphyrinogen oxidase
FBgn0037633	1632554_at	0.185836	7.55946	0.019359	0.197388	7.47	7.65	CG9839	NA
FBgn0051072	1632908_s_at	-0.21456	9.73477	0.0194249	0.197862	9.84	9.63	Lerp	lysosomal enzyme receptor protein
FBgn0020018	1635344_at	0.18452	6.82653	0.0194582	0.19794	6.73	6.92	Ppox	Protoporphyrinogen oxidase
FBgn0000099	1624412_at	-0.317806	8.38334	0.0194714	0.19794	8.54	8.22	ap	apterous
FBgn0053526	1623583_at	0.310303	7.8407	0.0195076	0.19811	7.69	8	PNUTS	PNUTS
FBgn0033980	1632021_at	0.188342	9.18612	0.0195373	0.198214	9.09	9.28	Cyp6a20	Cyp6a20
FBgn0000592	1631224_at	-0.295359	11.6985	0.0195596	0.198243	11.85	11.55	Est-6	Esterase 6
FBgn0243514	1627746_at	-0.282702	6.92744	0.0196197	0.198654	7.07	6.79	eater	eater
FBgn0037301	1635995_a_at	0.187972	7.54186	0.0196433	0.198696	7.45	7.64	Mms19	Mms19
FBgn0030073	1628935_at	-0.551018	6.42994	0.0196794	0.198846	6.71	6.15	CG10962	NA
FBgn0034113	1628091_at	0.29007	6.89767	0.0197045	0.198846	6.75	7.04	CG8060	NA
FBgn0011274	1633246_s_at	0.223081	4.13158	0.0197167	0.198846	4.02	4.24	Dif	Dorsal-related immunity factor
FBgn0265574	1634212_at	0.200403	7.50147	0.0197476	0.19896	7.4	7.6	Cdc5	NA
FBgn0020369	1639784_at	0.154407	9.91797	0.0197758	0.199048	9.84	10	Rpt6	Pros45
FBgn0000115	1636130_at	0.222709	8.61777	0.0198084	0.199118	8.51	8.73	Arl1	Arflike at 72A
FBgn0038142	1636657_at	0.817575	4.11571	0.019835	0.199118	3.71	4.52	CheA87a	Chemosensory protein A 87a
FBgn0031979	1630997_at	0.210675	6.50656	0.0198415	0.199118	6.4	6.61	CG7429	NA
FBgn0050157	1627153_at	0.341136	5.41891	0.019887	0.199242	5.25	5.59	CG30157	NA
FBgn0035575	1634776_at	0.229708	8.60707	0.0198929	0.199242	8.49	8.72	CG7509	NA
FBgn0086532	1625352_s_at	0.150009	9.02608	0.019954	0.199647	8.95	9.1	Spt-I	Serine palmitoyltransferase subunit I
FBgn0003308	1638882_at	-0.230046	8.34826	0.0199726	0.199647	8.46	8.23	ry	rosy
FBgn0015279	1631594_s_at	0.152713	8.496	0.0200102	0.199828	8.42	8.57	Pi3K92E	Pi3K92E
FBgn0036144	1624164_s_at	-0.183785	9.17835	0.0200663	0.200191	9.27	9.09	GlcAT-P	GlcAT-P
FBgn0266347	1634756_at	-0.243026	9.02362	0.0201713	0.201042	9.15	8.9	nAChRalpha4	NA
FBgn0032728	1636939_at	0.208228	7.01107	0.0202089	0.20122	6.91	7.12	Tango6	Transport and Golgi organization 6
FBgn0029765	1626783_at	-0.298797	8.88328	0.0202495	0.201427	9.03	8.73	CG16756	NA
FBgn0266452	1639986_at	0.216522	7.87802	0.0202697	0.201431	7.77	7.99	CTPsyn	NA
FBgn0261383	1628824_s_at	-0.19092	7.71141	0.0203317	0.201666	7.81	7.62	IntS6	NA
FBgn0265137	1623459_at	0.177339	8.95379	0.0203329	0.201666	8.87	9.04	Spn42Da	NA
FBgn0031632	1636248_at	0.243657	10.4338	0.0203956	0.201801	10.31	10.56	CG15628	NA
FBgn0036691	1641256_at	0.166271	6.75217	0.0204006	0.201801	6.67	6.84	beg	bad egg
FBgn0054057	1641619_at	-0.281328	4.53108	0.0204059	0.201801	4.67	4.39	CG34057	NA
FBgn0035134	1638478_at	0.215539	8.16343	0.0204995	0.202346	8.06	8.27	CG1231	NA
FBgn0034961	1627433_at	0.139324	8.64977	0.0205008	0.202346	8.58	8.72	CG3163	NA
FBgn0030000	1636433_at	0.216837	6.1998	0.0206014	0.203142	6.09	6.31	CG2260	NA
FBgn0004227	1635518_at	-0.182518	7.81094	0.0206484	0.203233	7.9	7.72	nonA	no on or off transient A
FBgn0026379	1628114_s_at	-0.221166	8.41758	0.0206662	0.203233	8.53	8.31	Pten	Pten
FBgn0027570	1625075_at	0.298797	8.0014	0.0206704	0.203233	7.85	8.15	Nep2	Neprilysin 2
FBgn0035907	1633106_at	0.234823	7.73201	0.0206905	0.203233	7.61	7.85	GstO1	NA
FBgn0002174	1634944_at	0.131574	8.3435	0.0207652	0.203771	8.28	8.41	l(2)tid	lethal (2) tumorous imaginal discs
FBgn0032296	1626475_at	0.162636	6.26118	0.0208204	0.20392	6.18	6.34	CG6729	NA
FBgn0051344	1626320_at	0.169461	10.1985	0.0209058	0.204366	10.11	10.28	CG31344	NA
FBgn0085417	1634235_at	0.214637	8.18417	0.0209061	0.204366	8.08	8.29	natalisin	NA
FBgn0039712	1640700_at	0.156555	8.94103	0.0209382	0.204484	8.86	9.02	CG15514	NA
FBgn0261260	1641272_at	0.172808	10.5156	0.021037	0.205252	10.43	10.6	mgl	Megalin
FBgn0037138	1624726_s_at	-0.182142	11.1534	0.021067	0.205348	11.24	11.06	P5CDh1	delta-1-Pyrroline-5-carboxylate dehydrogenase 1
FBgn0032286	1630419_a_at	1.6366	5.94002	0.0211375	0.205664	5.12	6.76	CG7300	NA
FBgn0032505	1636420_at	-3.87143	8.09094	0.0211507	0.205664	10.03	6.16	CG16826	NA
FBgn0028515	1632026_at	0.21425	8.51262	0.0211763	0.205664	8.41	8.62	EndoGI	Endonuclease G inhibitor
FBgn0038106	1630932_at	0.209263	8.37563	0.021205	0.205664	8.27	8.48	CG7488	NA
FBgn0036754	1630347_at	0.183843	6.25074	0.0212199	0.205664	6.16	6.34	CG5589	NA
FBgn0033340	1627782_at	0.156243	8.99399	0.0212342	0.205664	8.92	9.07	CG13751	NA
FBgn0010019	1641552_at	-0.418888	4.25495	0.0213009	0.205664	4.46	4.05	Cyp4g1	Cytochrome P450-4g1
FBgn0032451	1627925_at	0.176657	8.83249	0.0213065	0.205664	8.74	8.92	spict	spichthyin
FBgn0036366	1624289_at	0.272067	6.87151	0.0213074	0.205664	6.74	7.01	CG10133	NA
FBgn0030029	1636702_at	0.153658	6.52043	0.0213123	0.205664	6.44	6.6	CG15343	NA
FBgn0029718	1640007_at	0.162543	9.6623	0.0213866	0.206096	9.58	9.74	mRpL30	mitochondrial ribosomal protein L30
FBgn0085360	1624599_at	-0.385254	9.57645	0.0214815	0.206684	9.77	9.38	CG34331	NA
FBgn0023213	1637560_at	-0.140663	11.3836	0.0214884	0.206684	11.45	11.31	eIF4G	eukaryotic translation initiation factor 4G
FBgn0027086	1631106_s_at	0.172072	9.00601	0.0215281	0.206684	8.92	9.09	Aats-ile	Isoleucyl-tRNA synthetase
FBgn0034527	1631690_a_at	0.203716	8.09579	0.0215639	0.206684	7.99	8.2	CG9945	NA
FBgn0050033	1640562_at	3.13223	5.55092	0.0215643	0.206684	3.98	7.12	CG30033	NA
FBgn0030607	1631173_at	-0.626273	7.24152	0.0215693	0.206684	7.55	6.93	dob	doppelganger von brummer
FBgn0014366	1630805_at	0.175964	8.46477	0.0216584	0.207343	8.38	8.55	noi	noisette
FBgn0023489	1634438_at	0.363292	5.99351	0.0217701	0.207808	5.81	6.18	Pph13	PvuII-PstI homology 13
FBgn0031936	1629637_at	-0.358506	7.71598	0.0217971	0.207808	7.9	7.54	CG13794	NA
FBgn0017558	1640801_at	-0.181425	9.70488	0.0217988	0.207808	9.8	9.61	Pdk	Pyruvate dehydrogenase kinase
FBgn0037026	1634970_at	0.199518	8.63573	0.0218061	0.207808	8.54	8.74	CG3634	NA
FBgn0037822	1636551_at	0.174005	8.93586	0.0218146	0.207808	8.85	9.02	CG14683	NA
FBgn0016650	1631104_s_at	-0.191984	7.27382	0.0218294	0.207808	7.37	7.18	Lgr1	Fsh-Tsh-like receptor
FBgn0030625	1638618_a_at	0.189484	6.61009	0.0220705	0.209715	6.52	6.7	CG5877	NA
FBgn0036581	1631196_at	0.186543	9.30334	0.022071	0.209715	9.21	9.4	MED10	Mediator complex subunit 10
FBgn0031773	1635843_at	0.181028	7.27505	0.0221644	0.210407	7.18	7.37	Fbw5	NA
FBgn0034258	1637193_at	0.164395	10.1828	0.0222387	0.210596	10.1	10.27	eIF3-S8	eIF3-S8
FBgn0034854	1623264_at	0.132481	9.09866	0.0222451	0.210596	9.03	9.16	Golgin245	NA
FBgn0031607	1629144_at	0.179583	7.72504	0.0222538	0.210596	7.64	7.81	CG15440	NA
FBgn0019949	1629487_at	0.161608	8.3083	0.022267	0.210596	8.23	8.39	Cdk9	Cyclin-dependent kinase 9
FBgn0262475	1632260_s_at	-0.431544	6.01578	0.0223315	0.21101	6.23	5.8	bru-2	bruno-2
FBgn0037200	1636476_a_at	0.215336	7.16914	0.0223653	0.211095	7.06	7.28	CG11109	NA
FBgn0262473	1639321_s_at	-0.170077	9.9921	0.0225199	0.211803	10.08	9.91	Tl	Toll
FBgn0086912	1623926_at	0.218656	6.43203	0.022543	0.211803	6.32	6.54	mbm	mushroom body miniature
FBgn0040923	1629474_at	2.66092	7.97919	0.022546	0.211803	6.65	9.31	CG11368	NA
FBgn0262598	1633211_a_at	0.174842	4.22888	0.0225655	0.211803	4.14	4.32	mtsh	mitoshell
FBgn0051390	1630318_at	0.154634	8.35152	0.0226108	0.211803	8.27	8.43	MED7	Mediator complex subunit 7
FBgn0086613	1636081_at	0.144382	7.51418	0.0226234	0.211803	7.44	7.59	Ino80	Ino80
FBgn0023517	1634489_at	0.145696	8.25861	0.0226645	0.211982	8.19	8.33	Pgam5	Phosphoglycerate mutase 5
FBgn0040775	1625252_s_at	4.11166	6.55001	0.0226841	0.211982	4.49	8.61	CG12158	NA
FBgn0003502	1636265_s_at	-0.197321	7.11069	0.0227104	0.212033	7.21	7.01	Btk29A	Btk family kinase at 29A
FBgn0033264	1630141_at	0.161908	7.74688	0.022746	0.212171	7.67	7.83	Nup50	Nucleoporin 50
FBgn0051646	1627859_at	-0.232556	8.63918	0.0227815	0.212307	8.76	8.52	CG31646	NA
FBgn0085813	1637786_s_at	0.28588	8.33575	0.0228086	0.212366	8.19	8.48	CR41602	NA
FBgn0040071	1641380_a_at	-0.21413	9.58917	0.0228776	0.212442	9.7	9.48	tara	taranis
FBgn0002932	1638682_a_at	-0.155845	6.70456	0.0228793	0.212442	6.78	6.63	neur	neuralized
FBgn0030026	1627015_at	0.147381	8.42173	0.0229113	0.212545	8.35	8.5	sni	sniffer
FBgn0034045	1640126_at	-0.297552	6.48364	0.0229372	0.212592	6.63	6.33	CG8249	NA
FBgn0034885	1626308_s_at	-0.419371	11.0837	0.0230255	0.213084	11.29	10.87	CG4019	NA
FBgn0053147	1629228_at	-0.2157	11.2438	0.0230461	0.213084	11.35	11.14	Hs3st-A	Heparan sulfate 3-O sulfotransferase-A
FBgn0030432	1630130_at	-0.123795	10.2085	0.0230657	0.213084	10.27	10.15	CG4404	NA
FBgn0037578	1624935_at	0.245813	7.70328	0.023074	0.213084	7.58	7.83	CG9601	NA
FBgn0004463	1628131_at	0.185386	6.89628	0.0231019	0.213134	6.8	6.99	RpIII128	RNA polymerase III 128kD subunit
FBgn0028418	1625059_at	0.137218	8.44813	0.0231213	0.213134	8.38	8.52	Lk	Leucokinin
FBgn0037372	1632438_at	0.203753	8.04846	0.0231993	0.213616	7.95	8.15	CG2091	NA
FBgn0261999	1633366_at	0.22421	7.58305	0.0232297	0.213616	7.47	7.7	CG42817	NA
FBgn0001230	1638872_at	0.347778	6.92635	0.0232388	0.213616	6.75	7.1	Hsp68	Heat shock protein 68
FBgn0036022	1627119_at	5.23161	6.67554	0.0232574	0.213616	4.06	9.29	CG8329	NA
FBgn0039311	1623265_at	-0.149603	10.4089	0.0233211	0.21395	10.48	10.33	CG10513	NA
FBgn0033480	1625392_at	0.132627	8.59003	0.0233358	0.21395	8.52	8.66	mRpL42	mitochondrial ribosomal protein L42
FBgn0000326	1640257_at	0.130045	7.46562	0.0234447	0.214562	7.4	7.53	clt	cricklet
FBgn0085260	1640671_at	-0.150479	4.43831	0.0234926	0.214776	4.51	4.36	CG34231	NA
FBgn0002783	1640418_at	0.151175	9.24002	0.02352	0.214776	9.16	9.32	mor	moira
FBgn0000084	1627472_at	0.15532	11.8094	0.0235473	0.214776	11.73	11.89	AnxB10	Annexin X
FBgn0262169	1641530_s_at	-0.257676	8.79903	0.0235524	0.214776	8.93	8.67	magu	magu
FBgn0016685	1635608_at	0.12995	10.5546	0.0236627	0.215423	10.49	10.62	Nlp	Nucleoplasmin
FBgn0052423	1637552_s_at	-0.297885	9.99711	0.0236657	0.215423	10.15	9.85	shep	alan shepard
FBgn0261549	1628730_at	0.290328	5.82167	0.0237135	0.215666	5.68	5.97	rdgA	retinal degeneration A
FBgn0011327	1635466_at	0.163577	7.48149	0.0238064	0.21592	7.4	7.56	Uch-L5	Ubiquitin C-terminal hydrolase
FBgn0032409	1626390_at	0.148172	7.86274	0.0238259	0.21592	7.79	7.94	Ced-12	Ced-12
FBgn0025634	1632266_at	0.136225	7.77605	0.0238332	0.21592	7.71	7.84	CG13367	NA
FBgn0085430	1635918_at	-0.222609	9.87976	0.0238605	0.21592	9.99	9.77	CG34401	NA
FBgn0052221	1633598_at	0.136137	7.88953	0.0238664	0.21592	7.82	7.96	CG32221	NA
FBgn0037897	1640131_a_at	0.156712	8.18112	0.0239484	0.216054	8.1	8.26	CG5270	NA
FBgn0260012	1623138_at	-0.218132	9.46167	0.0239663	0.216054	9.57	9.35	pds5	NA
FBgn0027568	1641608_at	0.169088	8.08162	0.0240135	0.216054	8	8.17	Cand1	Cullin-associated and neddylation-dissociated 1
FBgn0036015	1624285_at	4.58792	6.09553	0.0240232	0.216054	3.8	8.39	CG3088	NA
FBgn0031500	1622962_a_at	0.149758	7.64245	0.0240506	0.216054	7.57	7.72	CG17221	NA
FBgn0010602	1636282_s_at	0.135414	10.8474	0.024059	0.216054	10.78	10.92	lwr	lesswright
FBgn0033656	1632678_at	0.135598	8.11677	0.0240606	0.216054	8.05	8.18	S2P	site-2 protease
FBgn0037901	1632402_at	0.161967	6.3425	0.0240708	0.216054	6.26	6.42	CG6744	NA
FBgn0038583	1633129_at	0.133692	7.59105	0.0240744	0.216054	7.52	7.66	CG7183	NA
FBgn0039595	1634874_at	-0.35974	5.9048	0.0241063	0.21615	6.08	5.72	AstA-R2	Allatostatin Receptor 2
FBgn0004436	1630287_at	0.141697	8.83987	0.0241359	0.216225	8.77	8.91	UbcD6	Ubiquitin conjugating enzyme
FBgn0015524	1636692_at	0.162579	4.55297	0.0241926	0.216431	4.47	4.63	otp	orthopedia
FBgn0000575	1638748_at	-0.138264	12.0288	0.0242183	0.216431	12.1	11.96	emc	extra macrochaetae
FBgn0031897	1634269_at	-0.238506	9.36502	0.0242575	0.216431	9.48	9.25	CG13784	NA
FBgn0000221	1625107_at	0.309769	6.23753	0.024265	0.216431	6.08	6.39	brn	brainiac
FBgn0033674	1626742_at	0.181658	6.13965	0.0242651	0.216431	6.05	6.23	CG8964	NA
FBgn0034474	1628792_at	3.79185	5.99561	0.0243167	0.216636	4.1	7.89	Obp56g	Odorant-binding protein 56g
FBgn0038746	1640644_at	0.136932	7.13177	0.0243457	0.216636	7.06	7.2	Surf6	Surfeit 6
FBgn0033382	1630623_a_at	-0.212006	9.84177	0.0243519	0.216636	9.95	9.74	Hydr1	alpha/beta hydrolase 1
FBgn0003687	1637663_at	0.137581	7.5903	0.0244634	0.216853	7.52	7.66	Tbp	TATA binding protein
FBgn0016693	1638011_a_at	0.152371	9.74457	0.0244997	0.216853	9.67	9.82	Past1	Putative Achaete Scute Target 1
FBgn0036519	1627214_s_at	0.195018	5.89235	0.0245018	0.216853	5.79	5.99	CG7650	NA
FBgn0036157	1635185_at	-0.321467	8.29249	0.0245574	0.216853	8.45	8.13	CG7560	NA
FBgn0031990	1624826_at	0.159858	9.74693	0.0245759	0.216853	9.67	9.83	CG8552	NA
FBgn0033317	1639198_at	0.138286	8.46686	0.0245829	0.216853	8.4	8.54	CG8635	NA
FBgn0038839	1635360_at	-0.187905	11.0471	0.0246039	0.216853	11.14	10.95	CG10830	NA
FBgn0051092	1628032_a_at	-0.261427	8.74568	0.0246131	0.216853	8.88	8.61	LpR2	Lipophorin receptor 2
FBgn0032008	1630815_at	2.65679	5.91153	0.0246151	0.216853	4.58	7.24	CG14277	NA
FBgn0052190	1624685_at	0.180273	9.88351	0.0246175	0.216853	9.79	9.97	NUCB1	NUCB1
FBgn0034243	1638495_at	0.199369	5.97846	0.0246456	0.216853	5.88	6.08	Ns2	nucleostemin 2
FBgn0036194	1625173_s_at	0.216746	8.18605	0.024653	0.216853	8.08	8.29	CG11652	NA
FBgn0033741	1624750_at	0.173694	7.41926	0.0247382	0.217274	7.33	7.51	CG8545	NA
FBgn0040502	1641071_at	5.56749	6.72388	0.0247435	0.217274	3.94	9.51	CG8343	NA
FBgn0004507	1631620_at	0.12037	10.8868	0.0248009	0.21759	10.83	10.95	GlyP	Glycogen phosphorylase
FBgn0003475	1635630_a_at	-0.188924	9.85346	0.024866	0.217645	9.95	9.76	spir	spire
FBgn0029173	1636844_at	0.128884	7.16828	0.0248744	0.217645	7.1	7.23	fu2	fu2
FBgn0037943	1627788_at	0.149819	8.16815	0.0248886	0.217645	8.09	8.24	CG14722	NA
FBgn0015576	1635893_at	-0.199166	8.16432	0.0248926	0.217645	8.26	8.06	alpha-Est8	alpha-Esterase-8
FBgn0027619	1633287_at	0.151518	10.3607	0.0249627	0.217715	10.28	10.44	Adam	Adam
FBgn0038805	1635825_a_at	0.14916	8.18758	0.0249733	0.217715	8.11	8.26	TFAM	mitochondrial transcription factor A
FBgn0004552	1631816_at	-0.88647	11.0276	0.0249936	0.217715	11.47	10.58	Akh	Adipokinetic hormone
FBgn0015477	1640001_at	0.152288	8.24281	0.0250076	0.217715	8.17	8.32	Rme-8	Receptor mediated endocytosis 8
FBgn0040298	1632292_at	0.139527	6.86813	0.0250518	0.217716	6.8	6.94	Myt1	Myt1
FBgn0053052	1636541_at	-0.205	7.49043	0.0250716	0.217716	7.59	7.39	CG33052	NA
FBgn0028734	1634028_s_at	-0.297852	8.30605	0.0250717	0.217716	8.45	8.16	Fmr1	Fmr1
FBgn0036824	1632980_at	-0.348599	10.7177	0.0250934	0.217719	10.89	10.54	CG3902	NA
FBgn0051064	1641182_at	0.250008	6.34348	0.0251263	0.217818	6.22	6.47	CG31064	NA
FBgn0027090	1640088_at	0.20576	8.03766	0.0252187	0.21836	7.93	8.14	Aats-gln	Glutaminyl-tRNA synthetase
FBgn0000579	1634065_s_at	0.123405	13.2853	0.0252514	0.21836	13.22	13.35	Eno	Enolase
FBgn0031294	1637378_s_at	-0.151255	13.7791	0.0252964	0.21836	13.85	13.7	IA-2	IA-2 ortholog
FBgn0052187	1625582_at	0.209247	7.28919	0.0252978	0.21836	7.18	7.39	CG32187	NA
FBgn0035771	1626607_at	0.198085	9.51259	0.0253089	0.21836	9.41	9.61	Sec63	sec63
FBgn0036775	1625410_at	0.18873	7.03532	0.0253175	0.21836	6.94	7.13	CG5147	NA
FBgn0039336	1628291_at	0.146939	6.82352	0.0253483	0.218441	6.75	6.9	CG4553	NA
FBgn0032031	1624077_at	0.238449	6.55566	0.0254158	0.218838	6.44	6.67	CG13390	NA
FBgn0036450	1624483_at	0.15031	7.86827	0.0254632	0.219061	7.79	7.94	Tdrd3	NA
FBgn0032922	1627050_at	0.207194	8.19293	0.025589	0.219782	8.09	8.3	CG9249	NA
FBgn0032030	1627048_at	0.154897	8.82413	0.0256084	0.219782	8.75	8.9	Wdr82	NA
FBgn0029958	1629629_at	0.154435	8.86499	0.0256329	0.219782	8.79	8.94	Pdp	Pyruvate dehydrogenase phosphatase
FBgn0035806	1633545_at	-0.511269	7.97182	0.0256333	0.219782	8.23	7.72	PGRP-SD	PGRP-SD
FBgn0259168	1638476_s_at	-0.234352	8.55211	0.0256837	0.220004	8.67	8.43	mnb	minibrain
FBgn0037490	1628507_at	0.164918	6.11351	0.0257209	0.220004	6.03	6.2	CG10053	NA
FBgn0086443	1624475_at	0.14355	8.82498	0.025724	0.220004	8.75	8.9	Aats-asn	Asparaginyl-tRNA synthetase
FBgn0039703	1632209_at	2.33547	5.14206	0.0257758	0.220183	3.97	6.31	CG7829	NA
FBgn0034641	1635568_at	0.223094	6.79539	0.0258161	0.220183	6.68	6.91	mahj	mahjong
FBgn0034564	1628560_at	0.154664	9.07182	0.025822	0.220183	8.99	9.15	CG9344	NA
FBgn0031604	1625244_at	0.148785	7.13628	0.0258488	0.220183	7.06	7.21	Elp3	Elongator complex protein 3
FBgn0017551	1631034_at	0.207335	8.81278	0.0258531	0.220183	8.71	8.92	Rca1	Regulator of cyclin A1
FBgn0038596	1631782_at	0.204348	8.42546	0.025929	0.220386	8.32	8.53	CG14312	NA
FBgn0000426	1628006_at	0.162798	8.4503	0.0259359	0.220386	8.37	8.53	SmF	Small ribonucleoprotein particle protein SmF
FBgn0038536	1639790_at	0.195551	6.56833	0.0259418	0.220386	6.47	6.67	CG7655	NA
FBgn0030096	1633381_at	0.163893	7.63321	0.025977	0.220501	7.55	7.72	Zpr1	Zpr1
FBgn0030528	1637401_at	0.157787	7.51683	0.0260446	0.22082	7.44	7.6	CG11095	NA
FBgn0002781	1625283_at	0.265873	6.20293	0.0260946	0.220924	6.07	6.34	mod(mdg4)	modifier of mdg4
FBgn0037741	1641735_at	0.183846	5.68425	0.0261309	0.220924	5.59	5.78	CG16908	NA
FBgn0030218	1635870_at	-0.52025	8.20702	0.0261352	0.220924	8.47	7.95	CG1628	NA
FBgn0261562	1637065_a_at	0.172368	6.79508	0.0261981	0.221272	6.71	6.88	CG42676	NA
FBgn0031485	1637143_at	0.160246	7.34552	0.0262222	0.221276	7.27	7.43	CG9643	NA
FBgn0040346	1639850_at	0.167576	8.616	0.026242	0.221276	8.53	8.7	CG3704	NA
FBgn0053172	1625333_at	0.471576	5.04301	0.0262887	0.221486	4.81	5.28	CG33172	NA
FBgn0032026	1629309_at	0.125435	8.11764	0.02637	0.221988	8.05	8.18	CG7627	NA
FBgn0034057	1630861_at	0.125645	8.58968	0.0264919	0.222745	8.53	8.65	CG8314	NA
FBgn0001128	1634893_at	-0.168288	10.9731	0.0265037	0.222745	11.06	10.89	Gpdh	Glycerol 3 phosphate dehydrogenase
FBgn0052667	1634697_at	-0.321347	12.0248	0.0265487	0.222939	12.19	11.86	ssp7	NA
FBgn0030646	1634543_at	0.198761	4.78113	0.0265895	0.223098	4.68	4.88	CG9203	NA
FBgn0033351	1626469_at	0.141681	8.37769	0.0266459	0.22324	8.31	8.45	CG8235	NA
FBgn0030773	1639397_at	4.14132	6.50355	0.0266502	0.22324	4.43	8.57	CG9676	NA
FBgn0053138	1634374_at	0.152932	9.193	0.0268287	0.22455	9.12	9.27	AGBE	NA
FBgn0036597	1623517_at	-0.149167	4.03895	0.0268714	0.224722	4.11	3.96	CG4962	NA
FBgn0263740	1632577_a_at	0.142525	9.62945	0.027157	0.22656	9.56	9.7	eIF-2gamma	NA
FBgn0037350	1638431_at	0.141661	6.81351	0.0271603	0.22656	6.74	6.88	CG2911	NA
FBgn0031875	1630384_at	0.243061	5.47912	0.02718	0.22656	5.36	5.6	CG3430	NA
FBgn0000024	1624577_at	-0.155148	10.6728	0.0272228	0.226604	10.75	10.6	Ace	Acetylcholine esterase
FBgn0033428	1627448_at	0.200144	9.32615	0.0272299	0.226604	9.23	9.43	Updo	Updo
FBgn0037435	1623560_at	0.274961	6.4074	0.0272782	0.226821	6.27	6.54	CG18048	NA
FBgn0026179	1626591_at	-0.133971	9.59898	0.0273287	0.227056	9.67	9.53	siz	schizo
FBgn0035968	1639110_at	0.182106	7.75907	0.0273731	0.227239	7.67	7.85	Slc45-1	NA
FBgn0003499	1639223_a_at	-0.574879	9.79737	0.02744	0.227398	10.08	9.51	sr	stripe
FBgn0037288	1632923_at	1.62086	8.31984	0.027451	0.227398	7.51	9.13	CG14661	NA
FBgn0038275	1629008_at	0.130485	7.04238	0.0274693	0.227398	6.98	7.11	CG3817	NA
FBgn0003011	1625463_at	-0.244008	7.76322	0.0274815	0.227398	7.89	7.64	ort	ora transientless
FBgn0036816	1641566_s_at	-0.224416	11.3139	0.0276037	0.227523	11.43	11.2	Indy	I'm not dead yet
FBgn0035173	1630968_at	-0.163243	8.90518	0.0276117	0.227523	8.99	8.82	CG13907	NA
FBgn0034755	1638086_at	0.155562	6.74442	0.0276257	0.227523	6.67	6.82	CG3746	NA
FBgn0260741	1625137_at	0.12719	7.48177	0.0276577	0.227523	7.42	7.55	CG3281	NA
FBgn0259704	1641745_a_at	0.139152	8.09067	0.0276769	0.227523	8.02	8.16	CG42358	NA
FBgn0052350	1638248_at	-0.167928	9.58886	0.0276771	0.227523	9.67	9.5	CG32350	NA
FBgn0038788	1626458_at	0.141205	8.95585	0.0276869	0.227523	8.89	9.03	Sirt2	Sirt2
FBgn0039232	1641738_a_at	-0.308199	9.7029	0.0276898	0.227523	9.86	9.55	sosie	NA
FBgn0260003	1640200_at	-0.38543	8.57453	0.0276976	0.227523	8.77	8.38	Dys	Dystrophin
FBgn0034496	1631519_at	0.251635	6.59181	0.0277291	0.227597	6.47	6.72	CG9143	NA
FBgn0262869	1624111_at	-0.145108	5.15795	0.0277682	0.22766	5.23	5.09	Gfrl	munin
FBgn0021761	1622983_a_at	0.193351	6.92791	0.0277915	0.22766	6.83	7.02	Nup154	Nucleoporin 154
FBgn0036038	1641246_at	0.13657	6.22788	0.0278038	0.22766	6.16	6.3	defl	deflated
FBgn0015546	1630496_a_at	0.13949	6.73405	0.0278296	0.227689	6.66	6.8	spel1	spellchecker1
FBgn0030157	1636119_at	-0.300031	10.7596	0.0279161	0.228213	10.91	10.61	CG1468	NA
FBgn0011656	1626392_s_at	-0.207015	10.9792	0.0280383	0.229028	11.08	10.88	Mef2	Myocyte enhancer factor 2
FBgn0025630	1628201_at	0.163706	7.94275	0.0280906	0.229271	7.86	8.02	CG4061	NA
FBgn0266719	1624706_at	0.458354	6.71979	0.0281806	0.229712	6.49	6.95	Unc-13-4B	NA
FBgn0263005	1634178_at	-0.128697	7.45777	0.0282161	0.229712	7.52	7.39	CG43313	NA
FBgn0053129	1635723_s_at	0.161325	9.41538	0.028234	0.229712	9.33	9.5	CG33129	NA
FBgn0029079	1626871_at	0.206324	7.34203	0.0282629	0.229712	7.24	7.45	icln	icln
FBgn0037149	1627908_at	-0.160788	5.9298	0.0282748	0.229712	6.01	5.85	CG14561	NA
FBgn0038282	1632889_at	-0.255075	9.67199	0.028304	0.229712	9.8	9.54	dpr9	dpr9
FBgn0062412	1626388_at	-0.171651	3.46529	0.0283147	0.229712	3.55	3.38	Ctr1B	Copper transporter 1B
FBgn0031985	1630764_at	0.168626	9.41527	0.028325	0.229712	9.33	9.5	mon2	NA
FBgn0016038	1625032_s_at	0.138374	9.41321	0.0283849	0.229943	9.34	9.48	mod(r)	modifier of rudimentary
FBgn0034471	1638276_at	3.76598	5.60109	0.0283986	0.229943	3.72	7.48	Obp56e	Odorant-binding protein 56e
FBgn0087039	1626543_at	0.169706	8.24065	0.0284505	0.23018	8.16	8.33	Sbp2	SECIS-binding protein 2
FBgn0033206	1639586_at	0.190534	8.32779	0.0284848	0.230181	8.23	8.42	CG12042	NA
FBgn0037608	1623366_at	0.1584	8.31433	0.0285229	0.230181	8.24	8.39	mRpL19	mitochondrial ribosomal protein L19
FBgn0085447	1637828_a_at	-0.269947	11.856	0.0285402	0.230181	11.99	11.72	sif	still life
FBgn0024740	1633667_at	-0.489519	5.54416	0.028541	0.230181	5.79	5.3	Lip2	Lipase 2
FBgn0052523	1640906_at	3.56608	5.87137	0.0285858	0.23036	4.09	7.65	CG32523	NA
FBgn0037981	1628456_at	0.184959	7.83818	0.0286101	0.230373	7.75	7.93	Spt3	Spt3
FBgn0052075	1622895_at	0.203958	7.06382	0.0286898	0.230651	6.96	7.17	CG32075	NA
FBgn0266186	1634598_a_at	0.155398	9.86515	0.0288014	0.231365	9.79	9.94	Vamp7	NA
FBgn0027054	1638270_at	0.120019	9.29003	0.0288961	0.231912	9.23	9.35	CSN4	COP9 complex homolog subunit 4
FBgn0029857	1630086_at	0.134133	8.0861	0.029045	0.232678	8.02	8.15	wuho	wuho
FBgn0259984	1628215_s_at	-0.206362	9.04357	0.0290726	0.232678	9.15	8.94	kuz	kuzbanian
FBgn0038535	1636106_s_at	-0.193426	7.88539	0.0290842	0.232678	7.98	7.79	alt	aluminum tubes
FBgn0261699	1633977_at	0.165726	5.22399	0.0291019	0.232678	5.14	5.31	CR42735	NA
FBgn0262734	1623471_s_at	-0.302941	8.46277	0.0291488	0.23287	8.61	8.31	Rbp2	RNA-binding protein 2
FBgn0037632	1626845_at	0.175925	8.82624	0.0291958	0.233063	8.74	8.91	Tcp-1eta	Tcp-1eta
FBgn0026427	1637356_a_at	0.214727	6.98914	0.0292818	0.233567	6.88	7.1	Su(var)2-HP2	Su(var)2-HP2
FBgn0032282	1630669_at	1.67437	4.40353	0.0293315	0.233597	3.57	5.24	CG7299	NA
FBgn0051660	1635488_at	0.209412	10.4169	0.0294783	0.234582	10.31	10.52	pog	poor gastrulation
FBgn0038662	1633597_at	-0.181622	9.97194	0.0295404	0.234893	10.06	9.88	Mpc1	NA
FBgn0032149	1625836_at	0.131247	8.03818	0.0296102	0.235136	7.97	8.1	CG4036	NA
FBgn0023181	1639877_at	0.179056	6.82521	0.0296294	0.235136	6.74	6.91	Orc4	Origin recognition complex subunit 4
FBgn0015245	1641286_s_at	0.158283	12.1062	0.0296402	0.235136	12.03	12.19	Hsp60	Heat shock protein 60
FBgn0035382	1636616_at	0.342916	7.42394	0.0297299	0.235665	7.25	7.6	Or63a	Odorant receptor 63a
FBgn0011824	1628723_at	0.179062	8.30711	0.0297854	0.235746	8.22	8.4	CG4038	NA
FBgn0046222	1623656_s_at	0.145605	6.81499	0.0297864	0.235746	6.74	6.89	CG1109	NA
FBgn0262160	1638653_a_at	-0.160748	9.69804	0.0298145	0.235785	9.78	9.62	CG9932	NA
FBgn0035518	1625770_at	0.320419	6.94989	0.0298825	0.235891	6.79	7.11	CG15011	NA
FBgn0032407	1626588_a_at	0.125147	9.4006	0.0298894	0.235891	9.34	9.46	Pex19	NA
FBgn0036787	1627007_at	-0.310787	8.26844	0.0298974	0.235891	8.42	8.11	CG4306	NA
FBgn0035243	1625905_at	0.143781	7.5577	0.029922	0.235902	7.49	7.63	CG13926	NA
FBgn0031483	1635939_a_at	0.250408	8.71406	0.0299663	0.236055	8.59	8.84	CG9641	NA
FBgn0029503	1628351_at	0.169585	7.03368	0.0299918	0.236055	6.95	7.12	CHORD	CHORD
FBgn0030088	1632630_at	0.201873	7.67089	0.030011	0.236055	7.57	7.77	Arfrp1	NA
FBgn0037481	1626266_at	0.139116	7.4569	0.0301257	0.236593	7.39	7.53	MAGE	MAGE
FBgn0030294	1634549_at	-0.260067	8.61492	0.0301497	0.236598	8.74	8.48	Pa1	NA
FBgn0051098	1631834_at	0.14005	8.71553	0.030175	0.236615	8.65	8.79	CG31098	NA
FBgn0033471	1631585_a_at	0.14331	6.28652	0.0302338	0.236684	6.21	6.36	CG12134	NA
FBgn0032943	1627334_at	-0.329093	9.12798	0.0302734	0.236684	9.29	8.96	Tsp39D	Tetraspanin 39D
FBgn0265487	1636099_s_at	-0.298417	7.96654	0.0302882	0.236684	8.12	7.82	mbl	NA
FBgn0036680	1635623_at	0.312218	5.80473	0.0303033	0.236684	5.65	5.96	Cpr73D	Cuticular protein 73D
FBgn0020764	1632343_at	0.172944	10.1554	0.0303201	0.236684	10.07	10.24	Alas	Aminolevulinate synthase
FBgn0000382	1625775_a_at	-0.145504	10.5116	0.0303233	0.236684	10.58	10.44	csw	corkscrew
FBgn0038575	1627301_s_at	-0.184754	4.65998	0.0304235	0.236782	4.75	4.57	CG7208	NA
FBgn0031381	1625334_at	0.158408	12.2044	0.0304252	0.236782	12.13	12.28	Npc2a	Niemann-Pick type C-2a
FBgn0039561	1632963_at	0.159259	9.88586	0.0304731	0.236782	9.81	9.97	mfrn	mitoferrin
FBgn0250754	1636205_at	0.23582	7.67907	0.0304762	0.236782	7.56	7.8	CG42232	NA
FBgn0051460	1638549_at	0.203022	8.03932	0.0305144	0.236782	7.94	8.14	CG31460	NA
FBgn0263396	1641289_at	-0.140438	11.5403	0.0305146	0.236782	11.61	11.47	sqd	NA
FBgn0032840	1624838_a_at	-0.29493	10.2638	0.030539	0.236782	10.41	10.12	sNPF	short neuropeptide F precursor
FBgn0067629	1639992_at	0.223065	6.48241	0.0305412	0.236782	6.37	6.59	CG33332	NA
FBgn0035476	1635410_at	-0.22621	5.98523	0.030545	0.236782	6.1	5.87	CG12766	NA
FBgn0032811	1633078_at	0.169061	7.85134	0.0305747	0.236791	7.77	7.94	CG10268	NA
FBgn0000455	1640743_at	0.148888	9.42334	0.030622	0.236838	9.35	9.5	Dip-C	Dipeptidase C
FBgn0030769	1625861_at	-0.128462	7.23692	0.0306555	0.236918	7.3	7.17	CG13012	NA
FBgn0032750	1635555_at	0.156277	6.62449	0.0307285	0.236942	6.55	6.7	CG10495	NA
FBgn0085256	1634525_at	0.965851	7.87427	0.0307901	0.237238	7.39	8.36	CG34227	NA
FBgn0032849	1625136_s_at	0.179413	8.40054	0.0308328	0.237387	8.31	8.49	mRpS18B	mitochondrial ribosomal protein S18B
FBgn0031835	1634246_at	-0.154577	11.3436	0.0309193	0.237585	11.42	11.27	CG11319	NA
FBgn0025620	1641711_at	-0.367324	8.69095	0.0309289	0.237585	8.87	8.51	CG13360	NA
FBgn0002563	1628699_at	-0.61318	9.59676	0.0309411	0.237585	9.9	9.29	Lsp1beta	Larval serum protein 1 beta
FBgn0030334	1633385_at	-0.232865	6.59776	0.0309772	0.237585	6.71	6.48	Karl	Karl
FBgn0001112	1626984_at	0.725096	4.28991	0.0309887	0.237585	3.93	4.65	Gld	Glucose dehydrogenase
FBgn0020653	1641487_a_at	0.176935	9.74222	0.0310189	0.237585	9.65	9.83	Trxr-1	Thioredoxin reductase-1
FBgn0033079	1627302_at	-0.341686	9.10852	0.0310218	0.237585	9.28	8.94	Fmo-2	Flavin-containing monooxygenase 2
FBgn0031265	1635874_at	0.1378	6.44687	0.0311213	0.238168	6.38	6.52	CG2794	NA
FBgn0036990	1629432_at	0.163905	8.8979	0.0311471	0.238186	8.82	8.98	mRpL15	mitochondrial ribosomal protein L15
FBgn0039073	1626857_at	-0.477776	7.99948	0.0312628	0.238892	8.24	7.76	CG4408	NA
FBgn0035959	1636238_at	-0.253311	4.00475	0.0313244	0.239132	4.13	3.88	CG4911	NA
FBgn0035484	1632688_s_at	-0.261593	8.15235	0.0314213	0.239132	8.28	8.02	CG11594	NA
FBgn0052344	1636073_at	0.14628	7.20808	0.0314237	0.239132	7.13	7.28	CG32344	NA
FBgn0034175	1639303_at	0.1667	3.77901	0.0314259	0.239132	3.7	3.86	ste24b	ste24b prenyl protease type I
FBgn0032391	1626638_at	0.307787	6.63494	0.0314669	0.239132	6.48	6.79	escl	escl
FBgn0001235	1632177_at	-0.166072	8.88878	0.0314835	0.239132	8.97	8.81	hth	homothorax
FBgn0025628	1641370_s_at	0.236953	9.1658	0.0314847	0.239132	9.05	9.28	CG4199	NA
FBgn0034988	1635461_at	0.169509	7.12156	0.0314919	0.239132	7.04	7.21	cN-IIIB	NA
FBgn0030230	1639837_at	-0.191238	8.98927	0.0315055	0.239132	9.08	8.89	Rph	Rabphilin
FBgn0000042	1626163_s_at	0.143364	12.5075	0.0315674	0.239216	12.44	12.58	Act5C	Actin 5C
FBgn0031600	1630332_at	0.12156	9.04049	0.0315739	0.239216	8.98	9.1	CG3652	NA
FBgn0034792	1638394_at	0.14688	8.9255	0.031587	0.239216	8.85	9	CG3499	NA
FBgn0003896	1625279_a_at	-0.236622	7.38911	0.0316669	0.239643	7.51	7.27	tup	tailup
FBgn0001257	1636202_s_at	-0.243122	10.9301	0.0316938	0.239668	11.05	10.81	ImpL2	Ecdysone-inducible gene L2
FBgn0010520	1627349_at	0.173273	8.29178	0.0317727	0.239844	8.21	8.38	Bka	Bekka
FBgn0035266	1633956_s_at	-0.314752	8.80159	0.0318427	0.239844	8.96	8.64	Gk	NA
FBgn0264607	1640534_s_at	-0.367784	10.3188	0.0318467	0.239844	10.5	10.13	CaMKII	NA
FBgn0030912	1640327_at	0.166303	7.08511	0.0318497	0.239844	7	7.17	CG6023	NA
FBgn0003514	1624065_at	0.219493	10.9852	0.0318583	0.239844	10.88	11.09	sqh	spaghetti squash
FBgn0031988	1630841_at	-0.132751	8.74662	0.0319645	0.240465	8.81	8.68	CG8668	NA
FBgn0085426	1627730_at	-0.172465	4.8133	0.0320085	0.240619	4.9	4.73	Rgk3	Rgk3
FBgn0039710	1627141_at	0.15736	8.54614	0.0322169	0.241691	8.47	8.62	dgt1	dim gamma-tubulin 1
FBgn0264270	1625620_a_at	-0.2842	11.269	0.0322253	0.241691	11.41	11.13	Sxl	NA
FBgn0002044	1635567_s_at	-0.148757	9.80791	0.032246	0.241691	9.88	9.73	swm	second mitotic wave missing
FBgn0015323	1636264_at	-0.253794	9.04893	0.0323115	0.24198	9.18	8.92	VAChT	VAChT
FBgn0037550	1638190_at	0.150746	7.28705	0.0323401	0.24198	7.21	7.36	CG9667	NA
FBgn0037228	1638567_at	-0.297223	8.55496	0.032429	0.242254	8.7	8.41	CG1092	NA
FBgn0003082	1630728_a_at	0.127262	8.30503	0.0325214	0.242254	8.24	8.37	phr	photorepair
FBgn0030717	1629592_at	0.139333	8.49181	0.0325253	0.242254	8.42	8.56	CG8931	NA
FBgn0039125	1623498_at	0.15316	6.66346	0.0325321	0.242254	6.59	6.74	Ndc1	NA
FBgn0026634	1633420_at	0.136278	5.97223	0.0325351	0.242254	5.9	6.04	ldlCp	ldlCp-related protein
FBgn0025583	1640360_at	-0.368725	10.209	0.0326151	0.242254	10.39	10.02	IM2	Immune induced molecule 2
FBgn0010651	1636620_s_at	-0.186122	9.70304	0.0326275	0.242254	9.8	9.61	l(2)08717	lethal (2) 08717
FBgn0262560	1630324_at	0.127966	7.08054	0.032631	0.242254	7.02	7.14	wcd	wicked
FBgn0027496	1633785_at	0.27022	9.50524	0.0326348	0.242254	9.37	9.64	epsilonCOP	epsilonCOP
FBgn0027524	1628648_at	0.174578	8.14906	0.0326541	0.242254	8.06	8.24	CG3909	NA
FBgn0016700	1634443_a_at	0.13449	11.55	0.0327031	0.242441	11.48	11.62	Rab1	Rab-protein 1
FBgn0034390	1630236_s_at	-0.420345	10.3935	0.0327759	0.242729	10.6	10.18	CG15093	NA
FBgn0031061	1640794_at	0.143087	8.77214	0.0328883	0.242967	8.7	8.84	CG14232	NA
FBgn0262937	1627265_at	0.13288	7.23364	0.0328933	0.242967	7.17	7.3	Rabex-5	Rabex-5
FBgn0034748	1631099_at	0.172034	7.18553	0.032939	0.243128	7.1	7.27	CG17807	NA
FBgn0026563	1640714_at	-0.314718	4.15488	0.0332515	0.244896	4.31	4	CG1979	NA
FBgn0265575	1634074_a_at	0.134938	8.56675	0.0332623	0.244896	8.5	8.63	yin	NA
FBgn0025815	1638575_at	0.18419	5.57867	0.0332718	0.244896	5.49	5.67	Mcm6	Minichromosome maintenance 6
FBgn0013756	1639208_at	0.119739	7.76086	0.0332747	0.244896	7.7	7.82	Mtor	Megator
FBgn0002780	1634912_at	0.150804	10.0157	0.0333391	0.245191	9.94	10.09	mod	modulo
FBgn0039625	1637032_at	0.14814	7.41715	0.0333629	0.245191	7.34	7.49	beta4GalNAcTB	beta4GalNAcTB
FBgn0035612	1633164_s_at	0.229207	7.01254	0.0333946	0.245247	6.9	7.13	CG10625	NA
FBgn0033809	1633536_at	0.252812	6.81331	0.0334898	0.245769	6.69	6.94	CG4630	NA
FBgn0026722	1630216_at	0.184654	7.69569	0.0335206	0.245818	7.6	7.79	drosha	drosha
FBgn0036145	1626684_at	-0.178523	12.6668	0.0336325	0.2463	12.76	12.58	CG7607	NA
FBgn0004435	1624798_s_at	-0.175318	9.26475	0.0336347	0.2463	9.35	9.18	Galphaq	G protein alpha49B
FBgn0031942	1628235_at	-0.335341	4.99487	0.0339479	0.24804	5.16	4.83	CG7203	NA
FBgn0020312	1635587_s_at	0.127197	9.50154	0.0339824	0.24804	9.44	9.57	CG4050	NA
FBgn0032640	1626367_at	0.130074	9.52266	0.0340215	0.24804	9.46	9.59	Sgt	small glutamine-rich tetratricopeptide containing protein
FBgn0034114	1625494_at	0.114243	6.70281	0.0340329	0.24804	6.65	6.76	CG4282	NA
FBgn0035538	1637636_at	0.305225	9.84112	0.0340428	0.24804	9.69	9.99	DopEcR	Dopamine/Ecdysteroid receptor
FBgn0051777	1640478_at	-0.285028	10.2125	0.03411	0.248352	10.36	10.07	CG31777	NA
FBgn0051163	1626457_s_at	-0.336264	9.04715	0.0341458	0.248435	9.22	8.88	SKIP	Shal K[+] channel interacting protein
FBgn0030329	1637545_at	0.132955	10.3867	0.0341871	0.248551	10.32	10.45	prtp	pretaporter
FBgn0000581	1625705_s_at	0.317679	5.15033	0.0342542	0.248551	4.99	5.31	E(Pc)	Enhancer of Polycomb
FBgn0037688	1629472_s_at	0.138178	6.98735	0.0342637	0.248551	6.92	7.06	CG9356	NA
FBgn0039172	1641646_at	0.28643	7.08471	0.0342638	0.248551	6.94	7.23	Spase22-23	Spase 22/23-subunit
FBgn0036512	1634501_at	0.116554	8.29558	0.0342837	0.248551	8.24	8.35	CG16979	NA
FBgn0014001	1634405_s_at	-0.230297	8.10321	0.0343233	0.248661	8.22	7.99	Pak	PAK-kinase
FBgn0051973	1627835_a_at	-0.188473	7.4078	0.0344387	0.249115	7.5	7.31	Cda5	Chitin deacetylase-like 5
FBgn0010438	1636314_at	0.163449	9.00422	0.0344498	0.249115	8.92	9.09	mtSSB	mitochondrial single stranded DNA-binding protein
FBgn0032204	1632184_at	0.121005	7.79742	0.0344594	0.249115	7.74	7.86	CG4953	NA
FBgn0029810	1641513_at	0.150175	12.5083	0.0346114	0.249957	12.43	12.58	CG12239	NA
FBgn0085377	1626316_at	0.12612	6.77314	0.0346468	0.249957	6.71	6.84	CG34348	NA
FBgn0261548	1639002_s_at	0.271201	6.66839	0.0346765	0.249957	6.53	6.8	CG42666	NA
FBgn0039508	1624996_at	0.162587	8.10773	0.0347104	0.249957	8.03	8.19	CG3368	NA
FBgn0020270	1637151_at	0.235312	8.3517	0.0347135	0.249957	8.23	8.47	mre11	meiotic recombination 11
FBgn0036511	1630573_at	0.140564	7.74646	0.0347231	0.249957	7.68	7.82	CG6498	NA
FBgn0038065	1638667_a_at	0.108979	10.477	0.0347878	0.250246	10.42	10.53	Snx3	NA
FBgn0013765	1635619_a_at	0.23111	8.23714	0.0348131	0.250252	8.12	8.35	cnn	centrosomin
FBgn0010926	1630445_at	0.168628	6.85167	0.0349978	0.251401	6.77	6.94	l(3)07882	lethal (3) 07882
FBgn0030786	1640889_at	0.11202	9.08101	0.0350761	0.251647	9.03	9.14	mRpL22	mitochondrial ribosomal protein L22
FBgn0028897	1630373_at	0.194483	5.89478	0.0350989	0.251647	5.8	5.99	CG4935	NA
FBgn0039252	1636636_at	0.114639	8.51795	0.0351145	0.251647	8.46	8.58	CG11771	NA
FBgn0261530	1632161_at	0.208296	7.57046	0.0351307	0.251647	7.47	7.67	nbs	nbs
FBgn0030593	1631072_at	-0.150971	9.43532	0.0352143	0.252068	9.51	9.36	CG9512	NA
FBgn0003963	1632698_at	0.168435	6.92702	0.0352849	0.252396	6.84	7.01	ush	u-shaped
FBgn0063493	1640065_at	-0.331012	7.869	0.0353985	0.253031	8.03	7.7	GstE7	Glutathione S transferase E7
FBgn0004049	1629248_at	-0.175664	8.0505	0.0354658	0.253104	8.14	7.96	yrt	yurt
FBgn0038649	1636502_at	0.143756	7.34614	0.0354762	0.253104	7.27	7.42	CG7718	NA
FBgn0036714	1626561_at	0.18253	7.24397	0.0354833	0.253104	7.15	7.34	CG7692	NA
FBgn0037798	1638311_at	0.254141	8.61613	0.0357048	0.254506	8.49	8.74	CG12817	NA
FBgn0000256	1637398_a_at	0.120524	8.45568	0.0357536	0.254676	8.4	8.52	capu	cappuccino
FBgn0033429	1638544_at	0.13245	7.70799	0.0358867	0.255072	7.64	7.77	CG12929	NA
FBgn0033739	1630118_s_at	-0.184676	9.97268	0.0358868	0.255072	10.07	9.88	Dyb	Dystrobrevin-like
FBgn0030834	1623615_at	0.15448	7.95193	0.0358917	0.255072	7.87	8.03	CG8675	NA
FBgn0037942	1632487_at	0.176116	9.04325	0.0359274	0.255072	8.96	9.13	CG14721	NA
FBgn0030122	1637911_at	0.183728	5.83556	0.0359798	0.255072	5.74	5.93	CG16892	NA
FBgn0003278	1627924_at	0.197907	6.81061	0.0360037	0.255072	6.71	6.91	RpI135	RNA polymerase I 135kD subunit
FBgn0028509	1624589_a_at	-0.165271	10.0073	0.0360073	0.255072	10.09	9.92	CenG1A	centaurin gamma 1A
FBgn0045495	1638594_at	0.293473	4.62427	0.0360096	0.255072	4.48	4.77	Gr28b	Gustatory receptor 28b
FBgn0032430	1636003_at	0.213429	7.14203	0.0360507	0.255174	7.04	7.25	CG6388	NA
FBgn0032549	1635306_at	-0.419004	7.36924	0.0360786	0.255174	7.58	7.16	CG4650	NA
FBgn0019972	1634668_at	0.115789	8.00694	0.0360992	0.255174	7.95	8.06	Ice	Ice
FBgn0026616	1632936_at	-0.193366	8.45309	0.0362269	0.2559	8.55	8.36	alpha-Man-IIb	alpha-Man-IIb
FBgn0263354	1628254_at	-0.219222	10.7177	0.036278	0.255928	10.83	10.61	CG42784	NA
FBgn0024957	1640650_at	-0.334362	10.1136	0.0362811	0.255928	10.28	9.95	Irp-1B	Iron regulatory protein 1B
FBgn0250837	1634637_a_at	0.188401	6.00189	0.0364221	0.256609	5.91	6.1	dUTPase	Deoxyuridine triphosphatase
FBgn0004429	1636767_at	-3.66899	6.99495	0.0364281	0.256609	8.83	5.16	LysP	Lysozyme P
FBgn0022027	1639625_at	0.143928	9.41157	0.0365715	0.25732	9.34	9.48	Vps25	Vacuolar protein sorting 25
FBgn0038581	1639842_at	0.165839	7.89679	0.0365795	0.25732	7.81	7.98	CG14314	NA
FBgn0015229	1628743_at	-0.124083	9.68799	0.0366534	0.257484	9.75	9.63	glec	gliolectin
FBgn0032287	1623839_at	-0.411225	8.17923	0.0367125	0.257721	8.38	7.97	CG6415	NA
FBgn0051469	1633844_at	0.443936	5.71363	0.0367786	0.257952	5.49	5.94	CG31469	NA
FBgn0000330	1636858_at	0.137964	7.96787	0.0367961	0.257952	7.9	8.04	cm	carmine
FBgn0036008	1631330_at	0.245841	5.7487	0.0368337	0.258039	5.63	5.87	CG3408	NA
FBgn0029158	1623470_at	0.170792	9.56068	0.0368884	0.258244	9.48	9.65	Las	Lipoic acid synthase
FBgn0029506	1624907_at	-0.214653	11.141	0.036915	0.258253	11.25	11.03	Tsp42Ee	Tetraspanin 42Ee
FBgn0033628	1628436_at	0.173622	4.70782	0.0370081	0.258499	4.62	4.79	CG13203	NA
FBgn0031598	1636140_at	0.187799	8.08942	0.0370103	0.258499	8	8.18	CG3338	NA
FBgn0031544	1625528_at	0.113736	9.34199	0.03705	0.258499	9.29	9.4	CG17593	NA
FBgn0053113	1630027_s_at	-0.155244	12.031	0.0370778	0.258499	12.11	11.95	Rtnl1	Rtnl1
FBgn0034084	1631074_at	0.156586	6.88811	0.0370865	0.258499	6.81	6.97	CG8435	NA
FBgn0261618	1633759_s_at	0.127736	7.29436	0.0371024	0.258499	7.23	7.36	larp	La related protein
FBgn0031655	1626531_at	0.189067	5.12561	0.0371578	0.258518	5.03	5.22	Marcal1	Marcal1
FBgn0015075	1639264_at	0.193142	7.80486	0.0371732	0.258518	7.71	7.9	Ddx1	Dead-box-1
FBgn0040726	1625460_s_at	0.175601	5.28027	0.0371813	0.258518	5.19	5.37	dpr	defective proboscis extension response
FBgn0034986	1622995_at	0.119401	8.43554	0.0373593	0.259578	8.38	8.5	mRpS17	mitochondrial ribosomal protein S17
FBgn0023506	1632816_at	0.159957	8.28914	0.0374173	0.259804	8.21	8.37	Es2	Es2
FBgn0260049	1637557_a_at	0.175846	6.47126	0.0374492	0.259848	6.38	6.56	flr	flare
FBgn0035025	1641032_at	0.118788	6.38957	0.0374755	0.259854	6.33	6.45	uri	unconventional prefoldin RPB5 interactor
FBgn0010039	1635701_at	0.140906	10.0801	0.0375341	0.260083	10.01	10.15	GstD3	Glutathione S transferase D3
FBgn0034583	1636040_at	0.170263	11.4839	0.0376588	0.260249	11.4	11.57	CG10527	NA
FBgn0265003	1632821_a_at	0.145406	8.85445	0.0376732	0.260249	8.78	8.93	koi	NA
FBgn0032906	1639224_at	0.303594	7.17492	0.0376743	0.260249	7.02	7.33	RPA2	Replication protein A2
FBgn0052226	1630658_at	0.149235	9.74819	0.0376816	0.260249	9.67	9.82	Pex23	NA
FBgn0015024	1623403_s_at	-0.206021	11.1887	0.0376857	0.260249	11.29	11.09	CkIalpha	Casein kinase Ialpha
FBgn0032746	1634862_at	0.123642	9.28179	0.0377323	0.260304	9.22	9.34	CG10470	NA
FBgn0011481	1627865_a_at	-0.18106	9.98615	0.0377449	0.260304	10.08	9.9	Ssdp	Sequence-specific single-stranded DNA-binding protein
FBgn0035528	1630306_at	0.130438	10.5086	0.0377854	0.260407	10.44	10.57	CG15012	NA
FBgn0029930	1627548_at	0.199785	7.35632	0.0378555	0.260519	7.26	7.46	CG12541	NA
FBgn0037773	1634434_at	0.238279	6.7168	0.0378794	0.260519	6.6	6.84	CG5359	NA
FBgn0034117	1636255_s_at	-0.220487	9.74462	0.0379264	0.260519	9.85	9.63	CG7997	NA
FBgn0015621	1631116_at	0.149824	6.86095	0.0379456	0.260519	6.79	6.94	Clp	Clipper
FBgn0053963	1634610_at	-0.182583	5.20366	0.0379551	0.260519	5.29	5.11	CR33963	NA
FBgn0030012	1631964_at	0.1445	6.16769	0.0379862	0.260557	6.1	6.24	CG18262	NA
FBgn0038046	1627873_at	0.157799	8.02031	0.0380914	0.260979	7.94	8.1	CG5641	NA
FBgn0053109	1627817_at	-2.90164	6.39424	0.038099	0.260979	7.85	4.94	CG33109	NA
FBgn0039305	1633856_at	0.146766	8.52519	0.0382403	0.261596	8.45	8.6	CG11858	NA
FBgn0031389	1636689_at	-0.277337	7.91495	0.0383306	0.262037	8.05	7.78	CG4259	NA
FBgn0039868	1635931_at	0.203536	7.58142	0.0384465	0.262654	7.48	7.68	CG11563	NA
FBgn0037215	1624198_at	-0.152391	8.63909	0.0384997	0.262753	8.72	8.56	CG12582	NA
FBgn0036942	1637216_at	-0.139048	6.293	0.0385429	0.262753	6.36	6.22	CG7328	NA
FBgn0260972	1629927_at	-0.23087	4.67594	0.0385602	0.262753	4.79	4.56	alc	alicorn
FBgn0000121	1632111_at	0.305221	13.0419	0.0385643	0.262753	12.89	13.19	Arr2	Arrestin 2
FBgn0011659	1625500_at	0.188187	5.1339	0.0386131	0.26291	5.04	5.23	Mlh1	Mlh1
FBgn0025185	1623975_at	0.286235	7.45493	0.0386673	0.263103	7.31	7.6	az2	az2
FBgn0032244	1637166_at	0.188313	6.01484	0.0387016	0.263161	5.92	6.11	RfC3	Replication factor C subunit 3
FBgn0264895	1624122_a_at	-0.198249	9.61475	0.0387679	0.263435	9.71	9.52	RapGAP1	NA
FBgn0033970	1635272_a_at	1.11782	5.33426	0.0390726	0.265329	4.78	5.89	CG10205	NA
FBgn0036780	1637706_at	-0.148631	4.85459	0.0391034	0.265361	4.93	4.78	CG7330	NA
FBgn0036668	1627694_at	0.143042	8.84404	0.0392061	0.265765	8.77	8.92	CG9715	NA
FBgn0033268	1639597_at	0.12777	14.5389	0.0392151	0.265765	14.48	14.6	Obp44a	Obp44a
FBgn0023536	1640813_at	0.153915	7.36702	0.0392599	0.265836	7.29	7.44	CG3156	NA
FBgn0264560	1626339_at	0.111695	8.1971	0.0392823	0.265836	8.14	8.25	garz	NA
FBgn0038510	1628499_at	0.121481	6.29847	0.0393039	0.265836	6.24	6.36	CG14331	NA
FBgn0026702	1625446_at	-0.212887	8.32958	0.0394257	0.266199	8.44	8.22	l(1)G0045	lethal (1) G0045
FBgn0039044	1625134_at	0.161291	7.99387	0.0394275	0.266199	7.91	8.07	p53	p53
FBgn0032847	1628630_at	0.153735	8.39206	0.039436	0.266199	8.32	8.47	Taf13	TBP-associated factor 13
FBgn0000173	1641279_at	-0.177929	11.2915	0.0396316	0.266721	11.38	11.2	ben	bendless
FBgn0032702	1626553_at	0.145419	8.93222	0.0396396	0.266721	8.86	9	CG10376	NA
FBgn0261479	1628764_at	0.16844	7.97746	0.0396441	0.266721	7.89	8.06	nero	nero
FBgn0038381	1632213_s_at	0.381571	5.97935	0.0397125	0.267004	5.79	6.17	CG3303	NA
FBgn0028400	1641475_at	-0.185149	12.4381	0.0397571	0.267128	12.53	12.35	Syt4	Synaptotagmin 4
FBgn0052017	1634093_at	-0.197934	12.2392	0.0398224	0.267278	12.34	12.14	CG32017	NA
FBgn0036848	1631127_at	0.118371	7.61294	0.0398319	0.267278	7.55	7.67	CG10424	NA
FBgn0086445	1634729_at	0.157542	6.76997	0.0398978	0.267544	6.69	6.85	l(2)37Cd	lethal (2) 37Cd
FBgn0004875	1632178_at	-0.165502	10.2725	0.0400741	0.268372	10.36	10.19	enc	encore
FBgn0051648	1638621_at	0.13856	7.05769	0.0401874	0.268835	6.99	7.13	CG31648	NA
FBgn0037199	1631775_at	0.116283	11.0934	0.0401968	0.268835	11.04	11.15	CG11137	NA
FBgn0039141	1629123_at	0.157345	8.375	0.0402376	0.268835	8.3	8.45	spas	spastin
FBgn0002021	1639905_at	0.184011	8.20283	0.0402683	0.268835	8.11	8.29	l(2)37Bb	lethal (2) 37Bb
FBgn0035337	1626347_at	0.165691	6.17723	0.0403021	0.268835	6.09	6.26	CG15877	NA
FBgn0038020	1636174_at	0.176762	11.3757	0.0403157	0.268835	11.29	11.46	GstD9	Glutathione S transferase D9
FBgn0031456	1630732_at	0.143006	7.51871	0.0403287	0.268835	7.45	7.59	Trn-SR	Transportin-Serine/Arginine rich
FBgn0005642	1635761_at	0.153337	8.20938	0.0403641	0.268835	8.13	8.29	wdn	wings down
FBgn0051676	1630255_at	0.139817	10.1379	0.0403807	0.268835	10.07	10.21	CG31676	NA
FBgn0034849	1625490_at	0.147183	8.35607	0.040421	0.268928	8.28	8.43	CG3500	NA
FBgn0261004	1625999_at	0.234392	5.36965	0.0404559	0.268984	5.25	5.49	asl	asterless
FBgn0011710	1624328_a_at	0.136639	7.01132	0.0405078	0.269153	6.94	7.08	2001-09-01	Septin-1
FBgn0034379	1627132_at	0.213454	7.83012	0.0406818	0.270133	7.72	7.94	CG15073	NA
FBgn0260817	1626850_s_at	0.126149	8.29646	0.0407275	0.270205	8.23	8.36	gkt	glaikit
FBgn0024993	1639999_at	0.202412	6.16827	0.0407456	0.270205	6.07	6.27	CG2662	NA
FBgn0034470	1623659_at	2.0457	9.865	0.0407749	0.270223	8.84	10.89	Obp56d	Odorant-binding protein 56d
FBgn0030010	1632913_at	0.206093	6.09353	0.0408964	0.270571	5.99	6.2	CG10959	NA
FBgn0034919	1640713_at	0.153044	9.18006	0.0409071	0.270571	9.1	9.26	CG5569	NA
FBgn0030872	1622912_at	0.131823	7.82561	0.0409793	0.270789	7.76	7.89	Ucp4A	Ucp4A
FBgn0085421	1631112_at	-0.167454	7.24866	0.0409932	0.270789	7.33	7.16	Epac	Epac
FBgn0029992	1631256_at	0.22699	4.97691	0.0411374	0.271091	4.86	5.09	Upf2	Upf2
FBgn0015338	1641285_at	0.148186	9.9685	0.0411693	0.271091	9.89	10.04	CG5861	NA
FBgn0260639	1626125_at	0.132233	8.27126	0.0411851	0.271091	8.21	8.34	gammaTub23C	gamma-Tubulin at 23C
FBgn0265607	1623152_at	0.126578	5.26156	0.041194	0.271091	5.2	5.32	beat-IIIa	NA
FBgn0013467	1633157_a_at	-0.216001	11.8243	0.0411986	0.271091	11.93	11.72	igl	igloo
FBgn0035603	1625875_at	0.172978	9.49022	0.0412638	0.271345	9.4	9.58	CG10635	NA
FBgn0035024	1631406_at	0.142547	8.19556	0.0413637	0.271674	8.12	8.27	CG11414	NA
FBgn0038306	1627778_a_at	0.199265	6.72615	0.0413672	0.271674	6.63	6.83	Art3	Arginine methyltransferase 3
FBgn0031611	1627938_at	0.193505	7.38184	0.0414966	0.272173	7.29	7.48	CG17840	NA
FBgn0010417	1626563_at	0.171363	7.82719	0.0415831	0.272414	7.74	7.91	Taf6	TBP-associated factor 6
FBgn0032911	1626815_a_at	0.229421	8.21555	0.0416588	0.272414	8.1	8.33	tadr	torn and diminished rhabdomeres
FBgn0010531	1627698_at	0.142685	5.23655	0.041682	0.272414	5.17	5.31	Ccs	CCS
FBgn0036908	1637160_at	0.154156	9.45753	0.0416939	0.272414	9.38	9.53	CG14103	NA
FBgn0032388	1640134_a_at	0.178942	9.63561	0.0417663	0.272712	9.55	9.73	CG6686	NA
FBgn0027514	1630448_at	0.179958	5.63055	0.0418318	0.272965	5.54	5.72	CG1024	NA
FBgn0261285	1624807_at	-0.158196	10.7235	0.0418787	0.273096	10.8	10.64	Ppcs	Phosphopantothenoylcysteine synthetase
FBgn0039215	1639626_at	0.115564	7.66854	0.0420976	0.274216	7.61	7.73	CG6695	NA
FBgn0031277	1628376_x_at	-1.53129	7.248	0.0421303	0.274216	8.01	6.48	CG13947	NA
FBgn0266450	1631481_a_at	-0.190793	9.26817	0.0421311	0.274216	9.36	9.17	Kr-h1	NA
FBgn0086677	1631060_at	-0.177103	8.85144	0.0422627	0.27445	8.94	8.76	jeb	jelly belly
FBgn0030306	1637839_at	0.346343	9.45222	0.0422748	0.27445	9.28	9.63	Spase25	Spase 25-subunit
FBgn0035425	1631724_s_at	0.138074	9.06101	0.0423197	0.274566	8.99	9.13	CG17746	NA
FBgn0021760	1639806_at	0.116113	9.38038	0.0424127	0.274761	9.32	9.44	chb	chromosome bows
FBgn0037792	1638848_at	0.144722	6.91883	0.0424136	0.274761	6.85	6.99	TAF1B	NA
FBgn0035519	1630881_at	0.142725	9.57161	0.0424308	0.274761	9.5	9.64	CG1309	NA
FBgn0025833	1634916_at	-0.198731	9.47734	0.0425273	0.275211	9.58	9.38	CG8910	NA
FBgn0033767	1626559_s_at	0.229072	7.38785	0.042581	0.275359	7.27	7.5	CG13148	NA
FBgn0035592	1633210_at	0.120961	9.41491	0.042606	0.275359	9.35	9.48	CG10674	NA
FBgn0039685	1623675_at	-0.612842	5.63935	0.0426905	0.275359	5.95	5.33	Obp99b	Odorant-binding protein 99b
FBgn0004868	1641129_at	0.104219	12.3147	0.0426931	0.275359	12.26	12.37	Gdi	GDP dissociation inhibitor
FBgn0030316	1636732_at	0.14535	7.29681	0.0427063	0.275359	7.22	7.37	CG11695	NA
FBgn0261477	1625830_a_at	-0.117122	10.1004	0.0427122	0.275359	10.16	10.04	slim	scruin like at the midline
FBgn0036767	1623884_at	-0.896915	6.16559	0.0427462	0.275379	6.61	5.72	CG16775	NA
FBgn0030749	1625145_a_at	0.197399	9.54304	0.0427695	0.275379	9.44	9.64	AnxB11	Annexin B11
FBgn0052537	1628626_at	0.183388	5.58276	0.0428979	0.275844	5.49	5.67	CG32537	NA
FBgn0032770	1627741_at	-0.193751	7.16526	0.0429086	0.275844	7.26	7.07	CG13086	NA
FBgn0262116	1638685_at	-0.148905	12.6079	0.0429229	0.275844	12.68	12.53	CG40127	NA
FBgn0036886	1625096_at	0.111038	7.08464	0.042972	0.275981	7.03	7.14	CG9300	NA
FBgn0045842	1636288_at	-0.133546	4.67722	0.0430046	0.275981	4.74	4.61	yuri	yuri gagarin
FBgn0036615	1641223_at	0.162858	6.58935	0.0430254	0.275981	6.51	6.67	CG4933	NA
FBgn0052099	1633677_at	0.178116	6.81495	0.0431233	0.276434	6.73	6.9	eap	ebony activating protein
FBgn0005683	1638286_at	0.241646	5.22991	0.0431817	0.276635	5.11	5.35	pie	pineapple eye
FBgn0026630	1626158_s_at	-0.168888	9.74256	0.0432548	0.276831	9.83	9.66	nes	nessy
FBgn0005596	1634784_at	0.19671	5.54994	0.0433629	0.276831	5.45	5.65	yem	yemanuclein alpha
FBgn0050342	1638997_at	0.156366	7.91293	0.0433774	0.276831	7.83	7.99	Prp38	pre-mRNA processing factor 38
FBgn0035260	1637888_at	0.19556	5.5282	0.0433889	0.276831	5.43	5.63	CG7991	NA
FBgn0029929	1623109_at	0.105313	6.34022	0.043401	0.276831	6.29	6.39	CG4593	NA
FBgn0266284	1633163_at	0.140445	7.69426	0.0434072	0.276831	7.62	7.76	Ns3	NA
FBgn0086687	1628213_s_at	-0.185023	12.5394	0.043469	0.276831	12.63	12.45	Desat1	desat1
FBgn0052022	1622921_at	0.145036	8.52705	0.043472	0.276831	8.45	8.6	CG32022	NA
FBgn0034950	1634631_at	0.145842	8.87305	0.0434856	0.276831	8.8	8.95	Pask	PAS kinase
FBgn0004908	1641687_at	0.211232	9.01043	0.0435114	0.276831	8.9	9.12	Arl2	ADP ribosylation factor 84F
FBgn0030944	1632736_at	0.11915	8.82086	0.0436633	0.277511	8.76	8.88	CG6617	NA
FBgn0032846	1637249_at	0.207063	7.91462	0.0436727	0.277511	7.81	8.02	CG10721	NA
FBgn0085434	1637624_a_at	0.29147	5.08383	0.0438002	0.278148	4.94	5.23	NaCP60E	Na channel protein 60E
FBgn0266673	1623235_at	0.175109	8.47998	0.0439642	0.279015	8.39	8.57	Sec10	NA
FBgn0030099	1638297_at	0.150582	8.23701	0.0440691	0.279507	8.16	8.31	CG12056	NA
FBgn0029639	1641307_at	1.33446	4.91486	0.0441723	0.279987	4.25	5.58	CG14419	NA
FBgn0037345	1637203_at	0.173101	7.52207	0.0442018	0.28	7.44	7.61	rev7	rev7
FBgn0027584	1638021_at	0.807765	6.38716	0.044246	0.280105	5.98	6.79	CG4757	NA
FBgn0026015	1629218_at	0.170023	7.50686	0.0443316	0.2803	7.42	7.59	Top3beta	Topoisomerase 3beta
FBgn0025716	1623387_at	0.15261	7.96038	0.0443318	0.2803	7.88	8.04	Bap55	Brahma associated protein 55kD
FBgn0038890	1636454_at	0.234966	6.57093	0.0443911	0.280501	6.45	6.69	CG7956	NA
FBgn0038312	1637959_at	0.136021	6.55996	0.0444699	0.280825	6.49	6.63	Zip88E	NA
FBgn0024314	1632166_at	0.179825	7.82645	0.0445348	0.28106	7.74	7.92	Plap	Phospholipase A2 activator protein
FBgn0000556	1638351_s_at	-0.147555	14.0877	0.0445838	0.281195	14.16	14.01	Ef1alpha48D	Elongation factor 1alpha48D
FBgn0259707	1628381_at	0.191852	8.8371	0.0446206	0.281253	8.74	8.93	CG42361	NA
FBgn0039856	1628758_at	-0.284519	7.84607	0.0446676	0.281375	7.99	7.7	CG1774	NA
FBgn0033810	1638233_at	0.120543	8.31189	0.0447296	0.281592	8.25	8.37	CG4646	NA
FBgn0032052	1626049_at	0.144331	7.81135	0.0448595	0.282235	7.74	7.88	PIG-U	NA
FBgn0000053	1637037_at	-0.280861	8.77628	0.0449497	0.282335	8.92	8.64	ade3	adenosine 3
FBgn0034495	1626286_at	0.146577	6.10909	0.0449513	0.282335	6.04	6.18	CG11788	NA
FBgn0032642	1641124_at	0.122329	9.91304	0.0449584	0.282335	9.85	9.97	CG5110	NA
FBgn0027280	1626411_at	0.116006	10.9301	0.0450501	0.282511	10.87	10.99	l(1)G0193	lethal (1) G0193
FBgn0262739	1636869_at	-0.178161	11.6699	0.0450698	0.282511	11.76	11.58	AGO1	Argonaute-1
FBgn0040899	1631915_at	0.108983	9.88528	0.0451222	0.282666	9.83	9.94	CG17776	NA
FBgn0039802	1640318_at	0.102318	9.49861	0.0451528	0.282684	9.45	9.55	dj-1beta	dj-1beta
FBgn0043070	1634325_a_at	-0.190833	10.7759	0.0451928	0.28276	10.87	10.68	MESK2	Misexpression suppressor of KSR 2
FBgn0031484	1625524_at	0.157073	7.2646	0.0452573	0.282817	7.19	7.34	CG3165	NA
FBgn0030719	1630911_s_at	0.106237	11.2567	0.0452789	0.282817	11.2	11.31	eIF5	eIF5
FBgn0052554	1628802_at	0.321843	5.52982	0.0453023	0.282817	5.37	5.69	CG32554	NA
FBgn0024943	1641605_at	0.331556	5.79815	0.0453129	0.282817	5.63	5.96	PIP82	PIP82
FBgn0053548	1637662_at	0.367452	7.15319	0.0454765	0.283337	6.97	7.34	msta	msta
FBgn0058006	1638652_at	0.875436	5.31567	0.0454889	0.283337	4.88	5.75	CG40006	NA
FBgn0036889	1633605_at	0.185072	7.24388	0.0455624	0.283337	7.15	7.34	CG14100	NA
FBgn0039668	1639025_at	-0.215589	8.24546	0.0455719	0.283337	8.35	8.14	Trc8	Trc8
FBgn0032208	1634156_at	0.128018	10.2477	0.0455779	0.283337	10.18	10.31	CG5604	NA
FBgn0003249	1627829_at	-0.414607	7.36347	0.0455908	0.283337	7.57	7.16	Rh3	Rhodopsin 3
FBgn0003076	1633803_at	0.160112	10.6453	0.0456243	0.283337	10.57	10.73	Pgm	Phosphogluconate mutase
FBgn0034734	1630247_at	0.150162	5.92004	0.0456465	0.283337	5.84	6	CG4554	NA
FBgn0024841	1630167_at	0.112927	10.2599	0.0457214	0.283629	10.2	10.32	Pcd	pterin-4a-carbinolamine dehydratase
FBgn0016697	1641432_a_at	0.176376	9.70675	0.0458655	0.28435	9.62	9.79	Prosalpha5	Proteasome alpha5 subunit
FBgn0028956	1637658_at	-0.193646	4.6663	0.0459396	0.284553	4.76	4.57	mthl3	methuselah-like 3
FBgn0050497	1629696_a_at	-0.310779	10.7336	0.0460447	0.284657	10.89	10.58	CG30497	NA
FBgn0000439	1633869_at	0.759163	5.91708	0.0460496	0.284657	5.54	6.3	Dfd	Deformed
FBgn0033483	1639671_at	-0.241069	9.10485	0.0460807	0.284657	9.23	8.98	egr	eiger
FBgn0030435	1632195_at	0.112477	9.45718	0.0460828	0.284657	9.4	9.51	CG4645	NA
FBgn0033900	1627528_at	0.155951	7.53212	0.0461879	0.285073	7.45	7.61	CG8257	NA
FBgn0039654	1629384_at	0.217081	6.46103	0.0462062	0.285073	6.35	6.57	Brd8	Brd8
FBgn0003169	1631769_at	-0.133176	8.6063	0.0463185	0.285594	8.67	8.54	put	punt
FBgn0033692	1637899_at	0.171334	6.14321	0.0463736	0.28576	6.06	6.23	wash	washout
FBgn0010770	1628216_at	0.132563	7.29783	0.0465042	0.286256	7.23	7.36	ppan	peter pan
FBgn0036733	1639280_at	0.18916	7.95677	0.046535	0.286256	7.86	8.05	U4-U6-60K	U4-U6 small nuclear riboprotein factor 60K
FBgn0032818	1624775_at	0.151268	7.54729	0.0465383	0.286256	7.47	7.62	CG10628	NA
FBgn0030645	1640298_at	0.160095	7.3314	0.0466003	0.286383	7.25	7.41	CG6308	NA
FBgn0052068	1639857_at	-0.233659	10.3371	0.0466403	0.286383	10.45	10.22	CG32068	NA
FBgn0035704	1635773_at	0.115923	7.51971	0.0466433	0.286383	7.46	7.58	CG10144	NA
FBgn0004856	1637100_at	0.113391	8.90307	0.0467082	0.286475	8.85	8.96	Bx42	Bx42
FBgn0035336	1625269_at	0.129802	6.99175	0.0467146	0.286475	6.93	7.06	CG9004	NA
FBgn0035285	1640612_at	0.140312	10.5514	0.0469291	0.287617	10.48	10.62	CG12025	NA
FBgn0261555	1627608_s_at	-0.145886	4.30394	0.0470133	0.287856	4.38	4.23	CG42673	NA
FBgn0260648	1637923_at	0.144926	7.2567	0.0470246	0.287856	7.18	7.33	Rrp40	NA
FBgn0028983	1632613_at	0.370388	7.78613	0.0470833	0.287961	7.6	7.97	Spn55B	Serine protease inhibitor 6
FBgn0038725	1633369_s_at	0.138967	8.00178	0.0471135	0.287961	7.93	8.07	CG6184	NA
FBgn0051481	1624703_at	0.174871	3.99913	0.0471265	0.287961	3.91	4.09	pb	proboscipedia
FBgn0036395	1637730_at	0.140678	6.73624	0.0471615	0.287991	6.67	6.81	CG17361	NA
FBgn0037672	1634167_a_at	0.421828	7.01778	0.0472212	0.287991	6.81	7.23	sage	salivary gland-expressed bHLH
FBgn0263855	1641015_at	0.237091	4.96573	0.0472329	0.287991	4.85	5.08	BubR1	NA
FBgn0030716	1641400_at	0.196428	10.6924	0.0472719	0.287991	10.59	10.79	CG9170	NA
FBgn0035909	1640635_a_at	0.178848	10.2833	0.0472843	0.287991	10.19	10.37	ergic53	ergic53
FBgn0033925	1636861_at	0.181954	9.16935	0.0473249	0.287991	9.08	9.26	CG8617	NA
FBgn0037555	1623806_at	0.140707	7.41704	0.0473463	0.287991	7.35	7.49	Ada2b	Ada2b
FBgn0261984	1641293_at	0.11141	7.67888	0.0473603	0.287991	7.62	7.73	Ire1	Inositol-requiring enzyme-1
FBgn0052271	1624874_at	0.787888	4.14333	0.0473937	0.287991	3.75	4.54	CG32271	NA
FBgn0039882	1634197_at	0.122625	8.26157	0.0474141	0.287991	8.2	8.32	CG11576	NA
FBgn0035498	1637149_s_at	0.130848	10.2405	0.0475386	0.288575	10.18	10.31	Fit1	Fermitin 1
FBgn0027599	1626565_at	0.126988	8.46964	0.0475859	0.28869	8.41	8.53	CG2790	NA
FBgn0047000	1629538_s_at	0.819997	3.73395	0.0476788	0.289081	3.32	4.14	pncr008:3L	putative noncoding RNA 008:3L
FBgn0030794	1640091_at	0.149457	5.20161	0.0477878	0.289416	5.13	5.28	CG13005	NA
FBgn0010213	1622984_at	0.105144	10.9425	0.0477909	0.289416	10.89	11	Sod2	Superoxide dismutase 2 (Mn)
FBgn0036292	1624427_at	0.13562	7.93798	0.0478404	0.289472	7.87	8.01	CG10646	NA
FBgn0029942	1635215_at	0.14156	8.74644	0.0479025	0.289472	8.68	8.82	CG2059	NA
FBgn0036835	1626605_at	-0.693702	10.2661	0.0479102	0.289472	10.61	9.92	CG14075	NA
FBgn0044048	1624745_at	-0.193158	11.7674	0.0479137	0.289472	11.86	11.67	Ilp5	Insulin-like peptide 5
FBgn0036173	1641511_at	0.105714	9.56875	0.0479672	0.289586	9.52	9.62	CG7394	NA
FBgn0035953	1623955_at	0.112701	7.58431	0.0480069	0.289586	7.53	7.64	CG5087	NA
FBgn0051549	1629614_at	0.113772	9.51853	0.0480262	0.289586	9.46	9.58	CG31549	NA
FBgn0031069	1629413_at	-0.245232	9.99792	0.0481193	0.289586	10.12	9.88	Pmp70	NA
FBgn0261710	1626323_s_at	-0.139911	10.3696	0.0481285	0.289586	10.44	10.3	nocte	no circadian temperature entrainment
FBgn0030504	1640382_at	0.129525	8.14973	0.0481806	0.289586	8.08	8.21	CG2691	NA
FBgn0014343	1639798_at	-0.212415	5.94143	0.0482036	0.289586	6.05	5.84	mirr	mirror
FBgn0259175	1640918_at	-0.148166	9.69623	0.0482184	0.289586	9.77	9.62	ome	omega
FBgn0051974	1639359_at	-0.182336	10.0394	0.0482266	0.289586	10.13	9.95	CG31974	NA
FBgn0034727	1632771_at	0.126055	8.55268	0.0482577	0.289586	8.49	8.62	mRpS29	mitochondrial ribosomal protein S29
FBgn0001255	1623494_at	-0.224007	4.4931	0.048279	0.289586	4.61	4.38	ImpE3	Ecdysone-inducible gene E3
FBgn0036710	1635523_a_at	0.1899	7.23868	0.0483023	0.289586	7.14	7.33	CG6479	NA
FBgn0031110	1638374_at	1.03648	5.07879	0.0483312	0.289589	4.56	5.6	Obp19b	Odorant-binding protein 19b
FBgn0001301	1632448_s_at	-0.118059	9.29984	0.0483666	0.289631	9.36	9.24	kel	kelch
FBgn0044810	1625164_at	-0.778497	7.47939	0.0484057	0.289695	7.87	7.09	TotX	Turandot X
FBgn0261873	1631568_a_at	-0.141702	10.3333	0.0484845	0.289833	10.4	10.26	sdt	stardust
FBgn0004574	1627197_at	0.115917	10.5306	0.0484857	0.289833	10.47	10.59	Rop	Ras opposite
FBgn0024958	1627562_at	0.102476	8.57032	0.0485645	0.289878	8.52	8.62	Irp-1A	Iron regulatory protein 1A
FBgn0039023	1630547_at	-0.337095	6.62721	0.0485769	0.289878	6.8	6.46	CG4723	NA
FBgn0025615	1628831_at	0.139498	8.48012	0.0485876	0.289878	8.41	8.55	Torsin	torp4a
FBgn0036314	1624603_at	0.118425	8.16728	0.0486071	0.289878	8.11	8.23	CG10754	NA
FBgn0000473	1626401_at	-0.264071	8.51468	0.0486992	0.290088	8.65	8.38	Cyp6a2	Cytochrome P450-6a2
FBgn0014019	1628806_at	-0.409049	6.88695	0.0487541	0.2901	7.09	6.68	Rh5	Rhodopsin 5
FBgn0031108	1631469_at	-0.125853	5.61059	0.0487583	0.2901	5.67	5.55	CG15459	NA
FBgn0031832	1636478_at	0.13028	6.17165	0.0488007	0.290183	6.11	6.24	CG9596	NA
FBgn0022893	1641153_a_at	-0.161178	10.3824	0.0488657	0.290317	10.46	10.3	Df31	Decondensation factor 31
FBgn0036888	1636253_at	0.11154	9.52632	0.0489409	0.290317	9.47	9.58	CG9330	NA
FBgn0039407	1634023_at	0.186014	4.38049	0.0489802	0.290317	4.29	4.47	CG14544	NA
FBgn0086768	1626213_a_at	0.125987	9.359	0.0490238	0.290317	9.3	9.42	Pcmt	Protein-L-isoaspartate (D-aspartate) O-methyltransferase
FBgn0016762	1625019_at	0.127602	7.24659	0.049047	0.290317	7.18	7.31	angel	angel
FBgn0024814	1628152_at	0.101661	11.1902	0.0490624	0.290317	11.14	11.24	Clc	Clathrin light chain
FBgn0033738	1631828_s_at	0.135101	9.63308	0.0490795	0.290317	9.57	9.7	DUBAI	NA
FBgn0024698	1636774_at	0.176807	7.354	0.0490798	0.290317	7.27	7.44	Cpsf160	Cleavage and polyadenylation specificity factor 160
FBgn0083969	1641708_at	0.171392	7.32195	0.0491644	0.290634	7.24	7.41	CG34133	NA
FBgn0025456	1633592_a_at	-0.24217	8.4179	0.0491903	0.290634	8.54	8.3	CREG	Cellular Repressor of E1A-stimulated Genes
FBgn0031561	1628474_at	-0.277672	12.5845	0.0492788	0.290827	12.72	12.45	CG16712	NA
FBgn0052281	1632818_at	0.121691	7.26665	0.0492801	0.290827	7.21	7.33	CG32281	NA
FBgn0013531	1641105_at	0.182511	6.63859	0.0493315	0.290962	6.55	6.73	MED20	Mediator complex subunit 20
FBgn0002905	1635214_at	0.242976	4.97418	0.0495107	0.29185	4.85	5.1	mus308	mutagen-sensitive 308
FBgn0027873	1622930_a_at	0.164656	6.51546	0.049654	0.292525	6.43	6.6	Cpsf100	Cleavage and polyadenylation specificity factor 100
FBgn0023216	1640791_at	0.156773	6.93928	0.0497175	0.292571	6.86	7.02	Parg	Poly(ADP-ribose) glycohydrolase
FBgn0039210	1630397_at	0.147831	7.84663	0.0497193	0.292571	7.77	7.92	CG13625	NA
FBgn0085446	1638063_at	0.124052	4.44152	0.0497761	0.292736	4.38	4.5	CG34417	NA
FBgn0000052	1629194_s_at	-0.264088	7.7613	0.049842	0.292909	7.89	7.63	ade2	adenosine 2
FBgn0085203	1640652_at	0.158846	5.82318	0.049863	0.292909	5.74	5.9	CG34174	NA
FBgn0039066	1632158_a_at	0.133122	8.29955	0.0500831	0.293863	8.23	8.37	EloA	Elongin A
FBgn0036844	1637641_at	-0.156481	10.4532	0.0501508	0.293986	10.53	10.38	Mkp3	Mitogen-activated protein kinase phosphatase 3
FBgn0032805	1629121_at	0.230696	5.14335	0.0501618	0.293986	5.03	5.26	CG10337	NA
FBgn0261238	1623218_s_at	0.124404	5.39193	0.0503392	0.294724	5.33	5.45	Alh	Alhambra
FBgn0086656	1638126_at	0.13182	10.9744	0.0503455	0.294724	10.91	11.04	shrb	shrub
FBgn0040582	1628639_at	-0.528945	8.97624	0.0505067	0.295497	9.24	8.71	CG5791	NA
FBgn0030411	1640452_at	0.123897	7.64666	0.0506051	0.295795	7.58	7.71	CG2540	NA
FBgn0040305	1631619_a_at	-0.150822	8.54194	0.0506156	0.295795	8.62	8.47	MTF-1	Metal response element-binding Transcription Factor-1
FBgn0053110	1634318_at	0.399679	5.88268	0.0506662	0.295808	5.68	6.08	CG33110	NA
FBgn0041342	1629930_s_at	0.109861	10.395	0.0506872	0.295808	10.34	10.45	Cct1	CTP:phosphocholine cytidylyltransferase 1
FBgn0046704	1632099_s_at	-0.110324	7.39512	0.050734	0.295808	7.45	7.34	Liprin-alpha	Liprin-alpha
FBgn0031999	1628616_at	0.264196	5.58595	0.0508485	0.2962	5.45	5.72	CG8419	NA
FBgn0015834	1630519_at	0.116381	11.7191	0.0508594	0.2962	11.66	11.78	Trip1	Trip1
FBgn0029708	1624850_at	0.153612	10.6708	0.0509567	0.296464	10.59	10.75	CG3556	NA
FBgn0262735	1630309_s_at	-0.13125	9.4702	0.0509629	0.296464	9.54	9.4	Imp	IGF-II mRNA-binding protein
FBgn0015818	1640660_at	0.121289	7.70416	0.0511249	0.297164	7.64	7.76	Spx	Spliceosomal protein on the X
FBgn0005626	1624452_a_at	-0.156413	7.22629	0.0511416	0.297164	7.3	7.15	ple	pale
FBgn0030890	1630944_s_at	-0.104871	8.6754	0.0512638	0.297704	8.73	8.62	CG7536	NA
FBgn0028970	1629084_at	0.124811	9.70028	0.0512995	0.297742	9.64	9.76	betaggt-II	beta subunit of type II geranylgeranyl transferase
FBgn0259216	1640657_at	-0.229886	7.62388	0.0513938	0.298119	7.74	7.51	RhoGAP102A	RhoGAP102A
FBgn0030893	1626666_s_at	-0.273631	6.54254	0.0514299	0.298159	6.68	6.41	RhoGAP16F	RhoGAP16F
FBgn0028906	1623958_at	0.152609	4.88296	0.0515389	0.298621	4.81	4.96	CG17341	NA
FBgn0037217	1627636_at	0.219456	6.44661	0.0516074	0.298847	6.34	6.56	CG14636	NA
FBgn0034744	1635121_a_at	0.15479	8.72307	0.0516397	0.298865	8.65	8.8	Vps20	Vacuolar protein sorting 20
FBgn0004867	1632483_at	0.109321	13.6084	0.0516874	0.298971	13.55	13.66	RpS2	Ribosomal protein S2
FBgn0036566	1641321_a_at	-0.10867	10.4062	0.0518319	0.299545	10.46	10.35	ClC-c	Chloride channel-c
FBgn0030092	1639567_at	0.155868	7.97128	0.0518454	0.299545	7.89	8.05	fh	frataxin homolog
FBgn0037342	1638257_at	0.140194	8.3497	0.0519878	0.300057	8.28	8.42	CG2931	NA
FBgn0086372	1636846_at	-0.147223	10.6669	0.0519931	0.300057	10.74	10.59	lap	like-AP180
FBgn0004597	1630405_at	0.133556	7.60541	0.0520737	0.300353	7.54	7.67	CycC	Cyclin C
FBgn0262519	1640441_at	0.121964	9.39985	0.0521213	0.300457	9.34	9.46	Mi-2	NA
FBgn0087002	1637843_at	-0.115568	14.0187	0.0522093	0.300624	14.08	13.96	Rfabg	Retinoid- and fatty acid-binding glycoprotein
FBgn0003016	1627054_at	-0.218939	8.73697	0.0522885	0.30091	8.85	8.63	osp	outspread
FBgn0027084	1622945_a_at	0.13635	8.60499	0.0524326	0.301368	8.54	8.67	Aats-lys	Lysyl-tRNA synthetase
FBgn0010226	1623957_s_at	-0.115432	9.6785	0.0524392	0.301368	9.74	9.62	GstS1	Glutathione S transferase S1
FBgn0039801	1624409_a_at	-0.334221	8.97618	0.0524768	0.301368	9.14	8.81	Npc2h	Niemann-Pick type C-2h
FBgn0031077	1631488_at	0.213993	7.23618	0.0524865	0.301368	7.13	7.34	CG15618	NA
FBgn0051176	1637788_at	-0.150186	4.1476	0.052572	0.301689	4.22	4.07	CG31176	NA
FBgn0086254	1631205_a_at	-0.13176	10.5652	0.0526204	0.301732	10.63	10.5	CG6084	NA
FBgn0261881	1632632_at	0.160677	8.11654	0.0526791	0.301732	8.04	8.2	l(2)35Be	lethal (2) 35Be
FBgn0000414	1629243_at	0.149531	9.57631	0.0527484	0.301732	9.5	9.65	Dab	Disabled
FBgn0033052	1623782_at	0.109345	10.0219	0.0527608	0.301732	9.97	10.08	SCAP	SCAP
FBgn0037330	1632596_at	0.170035	8.33714	0.0528164	0.301732	8.25	8.42	mRpL44	mitochondrial ribosomal protein L44
FBgn0037027	1623688_at	0.203405	7.94253	0.0528175	0.301732	7.84	8.04	CG3680	NA
FBgn0034611	1622950_a_at	-0.212728	8.84201	0.0528307	0.301732	8.95	8.74	MFS16	NA
FBgn0035308	1633334_at	-0.536766	3.89569	0.0528634	0.301732	4.16	3.63	CG15822	NA
FBgn0024273	1641653_at	-0.128429	9.25861	0.0528814	0.301732	9.32	9.19	WASp	WASp
FBgn0032305	1627530_at	-0.175525	10.6841	0.0529006	0.301732	10.77	10.6	CG6700	NA
FBgn0031631	1633686_at	0.332804	6.4717	0.0529519	0.301732	6.31	6.64	CG3225	NA
FBgn0033468	1632991_at	0.143556	7.61343	0.0529608	0.301732	7.54	7.69	CG1418	NA
FBgn0037090	1624895_at	-0.364319	8.46412	0.0529916	0.301732	8.65	8.28	Est-Q	Esterase Q
FBgn0031458	1633763_at	0.0953628	8.22657	0.0530135	0.301732	8.18	8.27	aph-1	anterior pharynx defective 1
FBgn0031344	1628497_at	0.150764	6.80403	0.0530238	0.301732	6.73	6.88	CG7420	NA
FBgn0000212	1636831_s_at	0.15385	10.1273	0.0531673	0.302274	10.05	10.2	brm	brahma
FBgn0037894	1631954_at	0.151351	7.28801	0.0531783	0.302274	7.21	7.36	Ranbp9	Ranbp9
FBgn0002524	1626368_at	0.104644	9.12201	0.05329	0.302467	9.07	9.17	lace	lace
FBgn0037329	1639011_a_at	0.148537	8.89188	0.05332	0.302467	8.82	8.97	CG12162	NA
FBgn0031753	1633360_at	-0.134104	8.85403	0.0533252	0.302467	8.92	8.79	CG13999	NA
FBgn0031786	1625020_at	0.207125	4.11917	0.0533311	0.302467	4.02	4.22	CG13989	NA
FBgn0050372	1624387_at	-0.18468	9.2981	0.0534091	0.30252	9.39	9.21	Asap	NA
FBgn0036018	1631433_at	0.183813	6.48763	0.0534314	0.30252	6.4	6.58	CG3335	NA
FBgn0031913	1627493_at	-0.37639	9.14027	0.0534539	0.30252	9.33	8.95	CG5958	NA
FBgn0002939	1632705_at	-0.285764	6.87995	0.0534592	0.30252	7.02	6.74	ninaD	neither inactivation nor afterpotential D
FBgn0036614	1625422_at	0.144667	7.08217	0.0535007	0.302586	7.01	7.15	CG4925	NA
FBgn0030655	1639038_at	0.153753	6.8147	0.0536481	0.303084	6.74	6.89	CG9213	NA
FBgn0010329	1627317_a_at	-0.136482	6.87759	0.053938	0.304552	6.95	6.81	Tbh	Tyramine beta hydroxylase
FBgn0029853	1636231_at	0.15395	7.35015	0.0541503	0.305372	7.27	7.43	CG3781	NA
FBgn0038257	1635450_a_at	-0.53818	7.19265	0.0541709	0.305372	7.46	6.92	smp-30	Senescence marker protein-30
FBgn0031638	1630340_at	0.14211	7.91116	0.0541732	0.305372	7.84	7.98	CG11927	NA
FBgn0003512	1629270_at	0.155218	7.75553	0.0542187	0.305428	7.68	7.83	Sry-delta	Serendipity delta
FBgn0038016	1638609_s_at	0.134031	8.53508	0.0542577	0.305428	8.47	8.6	MBD-R2	MBD-R2
FBgn0051708	1632477_s_at	-0.257642	5.19184	0.0543246	0.305428	5.32	5.06	CG31708	NA
FBgn0020309	1626018_a_at	-0.179909	10.5862	0.0543574	0.305428	10.68	10.5	crol	crooked legs
FBgn0038471	1626096_at	0.176194	8.79723	0.0543699	0.305428	8.71	8.89	CG5220	NA
FBgn0263395	1640266_a_at	-0.160492	10.0523	0.0543743	0.305428	10.13	9.97	hppy	NA
FBgn0034480	1625053_at	-0.447292	6.16352	0.0543929	0.305428	6.39	5.94	CG16898	NA
FBgn0030589	1640479_at	1.1048	4.37773	0.0545224	0.305879	3.83	4.93	CG9519	NA
FBgn0004859	1623144_at	-0.117544	7.45863	0.0545333	0.305879	7.52	7.4	ci	cubitus interruptus
FBgn0031257	1631360_at	0.203408	9.01574	0.0546016	0.306094	8.91	9.12	CG4133	NA
FBgn0028685	1640710_at	0.112979	9.57933	0.0547547	0.3065	9.52	9.64	Rpt4	Rpt4
FBgn0051619	1626869_a_at	0.154783	7.18627	0.0548068	0.3065	7.11	7.26	CG31619	NA
FBgn0032957	1627998_s_at	-0.24559	9.04919	0.0548433	0.3065	9.17	8.93	CG2225	NA
FBgn0039348	1634243_a_at	0.104682	8.86334	0.0548547	0.3065	8.81	8.92	Npl4	NA
FBgn0038810	1631531_at	0.157704	7.90629	0.0549352	0.306778	7.83	7.99	Srp72	Signal recognition particle protein 72
FBgn0004811	1640998_at	0.198339	4.37612	0.0549646	0.306778	4.28	4.48	fs(2)ltoPP43	female sterile (2) ltoPP43
FBgn0054003	1634806_at	-0.251994	7.79859	0.0550839	0.307232	7.92	7.67	NimB3	nimrod B3
FBgn0027605	1624050_at	0.147636	9.4633	0.0551063	0.307232	9.39	9.54	Vps4	Vacuolar protein sorting 4
FBgn0032899	1638405_at	0.228565	9.44077	0.0551394	0.307249	9.33	9.56	CG9338	NA
FBgn0035323	1641462_at	0.111576	8.26223	0.0552185	0.307521	8.21	8.32	CG13807	NA
FBgn0034402	1632748_at	0.185045	7.08133	0.0552567	0.307565	6.99	7.17	CG15084	NA
FBgn0039943	1639801_at	0.144108	9.65595	0.0553334	0.307748	9.58	9.73	CG17168	NA
FBgn0043364	1623605_a_at	-0.159035	11.1605	0.0553718	0.307748	11.24	11.08	cbt	cabut
FBgn0040271	1635007_at	-0.158868	8.96397	0.0554033	0.307748	9.04	8.88	Sulf1	Sulfated
FBgn0031149	1637520_at	0.142165	9.7375	0.0554104	0.307748	9.67	9.81	CG1518	NA
FBgn0036786	1630223_at	-0.126954	8.60341	0.0554589	0.30785	8.67	8.54	skl	sickle
FBgn0038735	1626421_at	0.188833	4.83611	0.055511	0.307971	4.74	4.93	CG4662	NA
FBgn0051612	1631129_at	0.157294	4.16725	0.0556366	0.308369	4.09	4.25	CG31612	NA
FBgn0036336	1625268_at	0.153235	6.75483	0.0556432	0.308369	6.68	6.83	ste14	isoprenylcysteine carboxylmethyltransferase
FBgn0038478	1629762_at	0.175492	8.25188	0.0559036	0.309475	8.16	8.34	cal1	chromosome alignment defect 1
FBgn0034310	1636645_at	0.150785	6.41601	0.0560559	0.31015	6.34	6.49	Nup75	Nucleoporin 75
FBgn0030467	1632264_at	0.148878	9.53423	0.0561539	0.310523	9.46	9.61	CG1764	NA
FBgn0029990	1629106_at	-0.1505	14.0554	0.056197	0.310593	14.13	13.98	CG2233	NA
FBgn0015777	1625215_s_at	-0.166017	11.6508	0.0563608	0.311311	11.73	11.57	nrv2	nervana 2
FBgn0032248	1632413_at	0.135294	8.21775	0.0563881	0.311311	8.15	8.29	CG5343	NA
FBgn0054002	1625512_s_at	0.103067	4.30366	0.056436	0.311407	4.25	4.36	CG34002	NA
FBgn0033457	1631214_at	0.123323	7.72743	0.0564752	0.311455	7.67	7.79	Ntmt	NA
FBgn0051272	1639934_at	0.159349	4.85609	0.0565183	0.311524	4.78	4.94	CG31272	NA
FBgn0031078	1628636_a_at	0.134205	6.31372	0.0566179	0.311828	6.25	6.38	Nup205	NA
FBgn0037744	1633934_at	0.142791	10.2996	0.0566348	0.311828	10.23	10.37	CG8417	NA
FBgn0031874	1635759_at	0.192585	4.5125	0.0567323	0.312053	4.42	4.61	CG13775	NA
FBgn0025117	1627059_at	0.126339	10.8247	0.0567369	0.312053	10.76	10.89	und	uninitiated
FBgn0003719	1624434_at	-0.207441	5.32298	0.0567893	0.312173	5.43	5.22	tld	tolloid
FBgn0260655	1633810_at	0.137453	7.93763	0.0568346	0.312253	7.87	8.01	l(3)76BDm	lethal (3) 76BDm
FBgn0036107	1633886_at	0.124226	8.99162	0.0568719	0.31229	8.93	9.05	CG7949	NA
FBgn0033446	1634935_a_at	0.25573	10.3741	0.0569684	0.312651	10.25	10.5	CG1648	NA
FBgn0023530	1624552_at	0.299689	6.27433	0.0570414	0.312883	6.12	6.42	CG3740	NA
FBgn0024432	1627017_at	0.107415	10.6621	0.0571011	0.313042	10.61	10.72	Dlc90F	Dynein light chain 90F
FBgn0034010	1638301_at	0.713784	6.54577	0.0571756	0.313282	6.19	6.9	CG8157	NA
FBgn0004907	1625148_s_at	-0.211679	12.7115	0.0574598	0.314581	12.82	12.61	14-3-3zeta	14-3-3zeta
FBgn0032775	1623069_s_at	0.14827	9.5448	0.0574745	0.314581	9.47	9.62	CG17544	NA
FBgn0034572	1639337_at	0.143191	7.89889	0.0575647	0.314905	7.83	7.97	CG9346	NA
FBgn0033108	1628263_s_at	-0.18118	10.4012	0.0576114	0.314992	10.49	10.31	CG15236	NA
FBgn0050051	1638468_at	0.142249	7.78205	0.0576513	0.315041	7.71	7.85	CG30051	NA
FBgn0039817	1638862_at	0.228804	3.90981	0.0577068	0.315103	3.8	4.02	CG15553	NA
FBgn0033357	1629730_at	0.115927	11.0937	0.0577287	0.315103	11.04	11.15	Tom7	Translocase of outer membrane 7
FBgn0039698	1630912_at	0.128105	8.11968	0.0577555	0.315103	8.06	8.18	CG7789	NA
FBgn0037838	1636309_at	0.146659	7.2125	0.0581694	0.316723	7.14	7.29	CG4089	NA
FBgn0031036	1636388_at	0.121999	6.62768	0.0581797	0.316723	6.57	6.69	CG14220	NA
FBgn0266720	1635597_at	0.103822	8.77339	0.0582079	0.316723	8.72	8.83	Snap24	NA
FBgn0027081	1640984_s_at	0.22733	9.74981	0.0582587	0.316768	9.64	9.86	Aats-thr	Threonyl-tRNA synthetase
FBgn0028380	1629382_at	-0.132416	7.36863	0.0582783	0.316768	7.43	7.3	fal	falten
FBgn0025808	1626520_at	0.178086	5.87653	0.0584148	0.317064	5.79	5.97	Rad17	Rad17
FBgn0032961	1641168_s_at	0.146367	9.95576	0.0584261	0.317064	9.88	10.03	CG1416	NA
FBgn0031659	1638140_at	0.10875	8.40633	0.0585562	0.317601	8.35	8.46	CG14043	NA
FBgn0030720	1636852_at	0.11153	6.98154	0.0586312	0.317838	6.93	7.04	CG8939	NA
FBgn0259145	1625138_at	0.133292	5.71748	0.0587163	0.317879	5.65	5.78	CG42260	NA
FBgn0261811	1640449_s_at	0.17035	10.2224	0.0587282	0.317879	10.14	10.31	pico	pico
FBgn0031768	1624890_s_at	0.125417	8.64164	0.0587323	0.317879	8.58	8.7	CG12393	NA
FBgn0030366	1631564_at	-0.168616	8.53953	0.0587861	0.317983	8.62	8.46	Usp7	ubiquitin-specific protease 7
FBgn0037697	1637752_a_at	0.231884	6.949	0.0588301	0.317983	6.83	7.06	GstZ2	NA
FBgn0026679	1629198_at	0.177819	6.79035	0.0588453	0.317983	6.7	6.88	IntS4	lethal (1) G0095
FBgn0039566	1624364_at	0.183106	8.29472	0.0589194	0.318177	8.2	8.39	CG4849	NA
FBgn0031062	1629272_at	0.123864	6.51227	0.0589654	0.318177	6.45	6.57	CG14230	NA
FBgn0038721	1640734_a_at	-0.180109	8.10149	0.0589846	0.318177	8.19	8.01	subdued	NA
FBgn0019637	1630079_at	0.129489	7.5118	0.0590345	0.318177	7.45	7.58	Atu	Another transcription unit
FBgn0035059	1634655_at	0.128157	7.9093	0.0590374	0.318177	7.85	7.97	CG3894	NA
FBgn0261262	1641009_at	0.128061	6.4498	0.0590774	0.318225	6.39	6.51	CG42613	NA
FBgn0028744	1636468_a_at	0.0964645	6.76302	0.0591884	0.318654	6.71	6.81	CG5033	NA
FBgn0032298	1630344_at	0.176021	7.9491	0.0594077	0.319009	7.86	8.04	CG6724	NA
FBgn0038723	1638796_at	0.100858	8.51696	0.0594407	0.319009	8.47	8.57	CG6195	NA
FBgn0023177	1623506_s_at	0.129265	8.58824	0.0594656	0.319009	8.52	8.65	Pp4-19C	Protein phosphatase 19C
FBgn0046878	1638221_at	-0.344285	6.47334	0.059483	0.319009	6.65	6.3	Obp83cd	Odorant-binding protein 83cd
FBgn0031286	1639296_at	0.222891	7.16254	0.0594874	0.319009	7.05	7.27	CG3862	NA
FBgn0032601	1628927_at	0.679502	6.57284	0.0595011	0.319009	6.23	6.91	yellow-b	yellow-b
FBgn0020305	1632223_at	0.120044	6.8198	0.0595452	0.319009	6.76	6.88	dbe	dribble
FBgn0030921	1630149_at	0.97163	5.0652	0.05956	0.319009	4.58	5.55	CG6290	NA
FBgn0033088	1634541_a_at	0.130948	9.06885	0.0595952	0.319009	9	9.13	PGAP3	NA
FBgn0038641	1624129_s_at	-0.144458	11.5344	0.0596221	0.319009	11.61	11.46	CG7708	NA
FBgn0032472	1632087_at	-0.21358	11.9847	0.0596301	0.319009	12.09	11.88	CG9928	NA
FBgn0034921	1636243_at	0.119704	8.19291	0.0597979	0.319731	8.13	8.25	Dcp1	Decapping protein 1
FBgn0036334	1629790_at	0.133364	11.1819	0.0598861	0.319874	11.12	11.25	CG11267	NA
FBgn0026737	1637282_at	0.202055	8.80719	0.060007	0.320352	8.71	8.91	CG6171	NA
FBgn0031872	1629794_at	0.165675	5.34158	0.0600672	0.320411	5.26	5.42	ihog	interference hedgehog
FBgn0033473	1633380_at	0.178312	6.41679	0.0600999	0.320411	6.33	6.51	CG12128	NA
FBgn0035989	1624429_at	0.104072	6.99168	0.060154	0.320411	6.94	7.04	CG3967	NA
FBgn0030877	1632638_at	0.123944	7.42246	0.0601809	0.320411	7.36	7.48	Arp8	Actin-related protein 8
FBgn0036648	1624332_s_at	0.151325	7.93522	0.0602503	0.320411	7.86	8.01	CG4098	NA
FBgn0032130	1629868_s_at	-0.123914	7.03389	0.0602543	0.320411	7.1	6.97	CG3838	NA
FBgn0028962	1636795_at	0.145651	7.04047	0.0602697	0.320411	6.97	7.11	Aats-ala-m	mitochondrial alanyl-tRNA synthetase
FBgn0034989	1629021_at	0.128228	8.86616	0.0604211	0.320957	8.8	8.93	CG3356	NA
FBgn0032387	1635812_at	-0.117798	6.74822	0.0604695	0.320957	6.81	6.69	CG16965	NA
FBgn0265988	1634291_at	0.144422	6.4318	0.0604876	0.320957	6.36	6.5	mv	NA
FBgn0033366	1641280_at	-0.249288	9.58245	0.0606712	0.321183	9.71	9.46	Ance-4	Ance-4
FBgn0032293	1637776_at	0.143631	8.0809	0.060747	0.321183	8.01	8.15	Dpy-30L1	Dpy-30-like 1
FBgn0025674	1634262_s_at	0.132927	8.46294	0.0607577	0.321183	8.4	8.53	CycK	Cyclin K
FBgn0035833	1625569_at	0.115063	8.04334	0.0607692	0.321183	7.99	8.1	CG7565	NA
FBgn0028692	1638876_at	0.100169	9.90117	0.0607731	0.321183	9.85	9.95	Rpn2	Rpn2
FBgn0040239	1633664_at	0.117216	8.00982	0.0608054	0.321183	7.95	8.07	bc10	bc10
FBgn0038115	1632517_at	-0.202087	8.50451	0.0608112	0.321183	8.61	8.4	CG7966	NA
FBgn0026718	1625344_at	-0.168811	8.21451	0.0608249	0.321183	8.3	8.13	fu12	fu12
FBgn0036763	1628512_at	0.157402	7.29187	0.060999	0.321854	7.21	7.37	CG7441	NA
FBgn0260795	1626044_at	0.15353	12.4574	0.0611114	0.321854	12.38	12.53	CG42575	NA
FBgn0033529	1622941_at	0.105447	10.5095	0.0611277	0.321854	10.46	10.56	CG17765	NA
FBgn0266375	1633654_s_at	-0.243185	8.11025	0.0611472	0.321854	8.23	7.99	IP3K2	NA
FBgn0014092	1639932_at	0.138546	8.76523	0.0611518	0.321854	8.7	8.83	CG4278	NA
FBgn0031419	1635526_at	0.157285	6.68923	0.0611671	0.321854	6.61	6.77	CG15390	NA
FBgn0026403	1632082_at	-0.30062	6.74511	0.0612188	0.321854	6.9	6.59	Ndg	Nidogen/entactin
FBgn0031191	1631024_s_at	0.172269	5.9415	0.0613029	0.322038	5.86	6.03	Cp110	NA
FBgn0086657	1640036_a_at	0.119825	6.8842	0.0613988	0.322376	6.82	6.94	ik2	IkappaB kinase-like 2
FBgn0010113	1629307_s_at	0.163848	9.74409	0.0615582	0.323022	9.66	9.83	hdc	headcase
FBgn0037921	1630730_at	0.239587	5.48322	0.0615855	0.323022	5.36	5.6	CG6808	NA
FBgn0051457	1626476_at	0.135077	7.4143	0.0616175	0.323022	7.35	7.48	CG31457	NA
FBgn0025388	1637361_a_at	0.146295	5.04546	0.0616487	0.323022	4.97	5.12	CG12179	NA
FBgn0030798	1630570_at	-0.311023	6.64871	0.0617233	0.3232	6.8	6.49	CG13003	NA
FBgn0029512	1629655_at	0.145228	9.02377	0.0617553	0.3232	8.95	9.1	Aos1	Aos1
FBgn0261545	1635573_at	0.125412	7.10135	0.061778	0.3232	7.04	7.16	CG42663	NA
FBgn0035995	1640582_at	0.114392	9.91343	0.0618125	0.323214	9.86	9.97	CG3529	NA
FBgn0035145	1640380_a_at	0.108656	8.02221	0.0618683	0.323215	7.97	8.08	MED14	Mediator complex subunit 14
FBgn0036995	1626578_at	-0.241492	5.18675	0.061876	0.323215	5.31	5.07	atk	NA
FBgn0033185	1632594_at	0.183651	6.66852	0.0620726	0.324076	6.58	6.76	CG1603	NA
FBgn0033907	1626433_at	0.12417	9.30617	0.0621249	0.324135	9.24	9.37	mRpS16	mitochondrial ribosomal protein S16
FBgn0025463	1634157_at	0.154709	8.83201	0.0621475	0.324135	8.75	8.91	Bap60	Brahma associated protein 60kD
FBgn0001091	1640907_at	0.116556	11.9121	0.0622854	0.324637	11.85	11.97	Gapdh1	Glyceraldehyde 3 phosphate dehydrogenase 1
FBgn0016698	1629241_at	0.131572	8.03289	0.0623102	0.324637	7.97	8.1	Ptpa	Phosphotyrosyl phosphatase activator
FBgn0031050	1636320_at	0.113253	8.44249	0.0623576	0.324637	8.39	8.5	Arp10	Arp11
FBgn0031492	1638446_a_at	0.184652	7.68992	0.0623714	0.324637	7.6	7.78	CG3542	NA
FBgn0000557	1624989_s_at	0.142587	13.4102	0.0624579	0.324829	13.34	13.48	Ef1alpha100E	Elongation factor 1alpha100E
FBgn0035189	1625265_at	-0.272968	8.21396	0.0624719	0.324829	8.35	8.08	CG9119	NA
FBgn0034708	1625656_s_at	0.094405	9.11677	0.062601	0.325333	9.07	9.16	Vps35	Vacuolar protein sorting 35
FBgn0034364	1627912_at	-0.320575	8.56331	0.0627787	0.325869	8.72	8.4	CG5493	NA
FBgn0024947	1630857_s_at	0.116459	11.2549	0.062831	0.325869	11.2	11.31	NTPase	NTPase
FBgn0086895	1640151_at	0.138074	7.2265	0.0628354	0.325869	7.16	7.3	pea	peanuts
FBgn0015331	1623353_at	0.110873	6.80913	0.0628612	0.325869	6.75	6.86	abs	abstrakt
FBgn0037815	1638292_at	0.18095	6.37054	0.0628639	0.325869	6.28	6.46	Rrp46	Rrp46
FBgn0030802	1630745_at	0.0989784	9.82768	0.0629132	0.325958	9.78	9.88	CG9099	NA
FBgn0033755	1637558_at	0.105263	9.53901	0.0630334	0.326262	9.49	9.59	ClC-b	Chloride channel-b
FBgn0031560	1624057_at	-0.305237	9.1903	0.0630535	0.326262	9.34	9.04	CG16713	NA
FBgn0035831	1635649_at	0.158545	7.29701	0.063068	0.326262	7.22	7.38	CG8038	NA
FBgn0037102	1635634_at	0.126456	8.49362	0.0631669	0.326544	8.43	8.56	CG7172	NA
FBgn0027070	1640870_s_at	-0.189344	5.60185	0.0632307	0.326544	5.7	5.51	CG17322	NA
FBgn0020908	1625433_at	-0.261473	6.55703	0.0632507	0.326544	6.69	6.43	Scp1	Sarcoplasmic calcium-binding protein 1
FBgn0026878	1640236_at	-0.238847	5.14806	0.0634159	0.326985	5.27	5.03	CG4325	NA
FBgn0052392	1640789_a_at	0.137084	7.03085	0.0634497	0.326985	6.96	7.1	CG32392	NA
FBgn0032881	1635645_at	0.102049	8.46199	0.0634557	0.326985	8.41	8.51	CG9319	NA
FBgn0086134	1635872_at	0.157363	10.0278	0.0634644	0.326985	9.95	10.11	Prosalpha2	Proteasome 25kD subunit
FBgn0037754	1635009_at	-0.134804	10.5918	0.0637902	0.328162	10.66	10.52	CG8500	NA
FBgn0028895	1641269_at	0.131154	6.34302	0.0637998	0.328162	6.28	6.41	CG17328	NA
FBgn0038407	1634767_at	0.111644	10.4916	0.0638204	0.328162	10.44	10.55	CG6126	NA
FBgn0029504	1637670_s_at	0.14042	5.84643	0.0638277	0.328162	5.78	5.92	CHES-1-like	Checkpoint suppressor homologue
FBgn0026261	1640375_at	0.111912	8.68481	0.0638541	0.328162	8.63	8.74	bonsai	bonsai
FBgn0020620	1631687_at	-0.221632	8.72762	0.063903	0.328238	8.84	8.62	RN-tre	tre oncogene-related protein
FBgn0026417	1627856_at	0.185392	5.49578	0.0639332	0.328238	5.4	5.59	Hus1-like	Hus1-like
FBgn0032016	1638765_at	0.154223	7.35841	0.0640656	0.328752	7.28	7.44	CG7818	NA
FBgn0044812	1639323_at	-1.23132	9.05234	0.0641751	0.328916	9.67	8.44	TotC	Turandot C
FBgn0003429	1637301_a_at	-0.181318	9.01677	0.064186	0.328916	9.11	8.93	slo	slowpoke
FBgn0003277	1640764_at	0.0967755	9.45877	0.0642138	0.328916	9.41	9.51	RpII215	RNA polymerase II 215kD subunit
FBgn0003520	1633016_a_at	0.136848	9.40614	0.0642268	0.328916	9.34	9.47	stau	staufen
FBgn0036205	1625133_at	-0.409636	4.11567	0.0643551	0.329283	4.32	3.91	CG14131	NA
FBgn0025366	1623045_at	0.105041	12.4843	0.0643885	0.329283	12.43	12.54	Ip259	Intronic Protein 259
FBgn0051633	1623426_at	0.153846	7.56701	0.0644131	0.329283	7.49	7.64	CG31633	NA
FBgn0036571	1639938_at	0.176097	8.00517	0.0644278	0.329283	7.92	8.09	CG12272	NA
FBgn0040372	1624780_at	-0.237582	7.68296	0.0646259	0.33013	7.8	7.56	G9a	G9a
FBgn0036405	1632262_at	0.134675	7.45268	0.0646912	0.330214	7.39	7.52	CG6833	NA
FBgn0037121	1640078_at	0.117482	8.64298	0.0647072	0.330214	8.58	8.7	Rpb8	Rpb8
FBgn0031224	1628565_at	0.139661	8.59866	0.0647589	0.330313	8.53	8.67	CG11454	NA
FBgn0046706	1634779_at	-0.284888	8.63393	0.0648934	0.330665	8.78	8.49	Haspin	Haspin
FBgn0031044	1629602_at	0.164089	8.6068	0.0649254	0.330665	8.52	8.69	MKP-4	MAPK Phosphatase 4
FBgn0031182	1626689_at	-0.310365	7.89553	0.0650895	0.331335	8.05	7.74	Cyp6t1	Cyp6t1
FBgn0034509	1634121_at	1.73723	7.2534	0.0652635	0.331947	6.38	8.12	Obp57c	Odorant-binding protein 57c
FBgn0036732	1625041_at	-0.132005	8.2942	0.0653013	0.331947	8.36	8.23	Oatp74D	Organic anion transporting polypeptide 74D
FBgn0037607	1627910_s_at	-0.266073	10.4278	0.0653074	0.331947	10.56	10.29	CG8036	NA
FBgn0050431	1635271_at	-0.36169	6.81113	0.0653726	0.332113	6.99	6.63	CG30431	NA
FBgn0261064	1632516_at	0.124773	7.72962	0.06546	0.332369	7.67	7.79	Rbsn-5	Rabenosyn-5
FBgn0036587	1640681_at	-0.205322	8.31533	0.0654884	0.332369	8.42	8.21	CG4950	NA
FBgn0035150	1635299_at	0.206376	6.36697	0.0655588	0.332474	6.26	6.47	Rev1	Rev1
FBgn0039126	1637559_at	0.114078	8.5947	0.0656069	0.332474	8.54	8.65	CG13601	NA
FBgn0031681	1635173_at	-0.212721	9.59051	0.0656519	0.332536	9.7	9.48	pgant5	polypeptide GalNAc transferase 5
FBgn0029885	1631813_at	0.106304	8.6918	0.0656986	0.332607	8.64	8.74	CG3224	NA
FBgn0029687	1631868_at	-0.181726	11.1678	0.0657933	0.332921	11.26	11.08	Vap-33A	Vap-33-1
FBgn0000083	1640324_at	0.201794	11.0101	0.0659098	0.333345	10.91	11.11	AnxB9	Annexin IX
FBgn0030554	1637823_at	0.182634	6.45952	0.0660462	0.33387	6.37	6.55	CG1434	NA
FBgn0039626	1624639_at	0.142808	7.12113	0.0661627	0.334127	7.05	7.19	Slu7	Slu7
FBgn0044030	1637172_at	0.122773	9.00608	0.0665255	0.335626	8.94	9.07	mRpS14	mitochondrial ribosomal protein S14
FBgn0005658	1640371_a_at	-0.153719	7.27558	0.0665745	0.335707	7.35	7.2	Ets65A	Ets at 65A
FBgn0027579	1632146_a_at	-0.155274	10.7435	0.0667148	0.335875	10.82	10.67	mino	NA
FBgn0259238	1633547_a_at	-0.250548	9.67573	0.0667323	0.335875	9.8	9.55	CG42336	NA
FBgn0014007	1623602_a_at	-0.165576	5.754	0.0667633	0.335875	5.84	5.67	Ptp69D	Protein tyrosine phosphatase 69D
FBgn0011666	1638125_a_at	0.175455	5.58147	0.0667805	0.335875	5.49	5.67	msi	musashi
FBgn0260657	1626837_a_at	-0.193471	12.239	0.0668058	0.335875	12.34	12.14	CG42540	NA
FBgn0033737	1640782_at	0.16702	7.20407	0.0669443	0.33624	7.12	7.29	Nup54	Nucleoporin 54
FBgn0259170	1629744_a_at	-0.152728	9.42069	0.0671526	0.336762	9.5	9.34	alpha-Man-I	alpha Mannosidase I
FBgn0027490	1632998_at	0.175475	6.71412	0.0671533	0.336762	6.63	6.8	D12	D12
FBgn0037379	1627666_at	0.148429	6.12669	0.0671804	0.336762	6.05	6.2	CG10979	NA
FBgn0014026	1639893_s_at	0.118236	13.3781	0.0672187	0.336788	13.32	13.44	RpL7A	Ribosomal protein L7A
FBgn0052115	1623963_at	-0.161576	5.22242	0.0672876	0.336967	5.3	5.14	CG32115	NA
FBgn0027786	1624504_s_at	0.105708	10.3206	0.0673834	0.337241	10.27	10.37	Mtch	Mitochondrial carrier homolog 1
FBgn0031518	1623393_a_at	-0.266136	5.29928	0.0674085	0.337241	5.43	5.17	CG3277	NA
FBgn0032202	1632515_a_at	-0.207538	10.3661	0.067484	0.337365	10.47	10.26	CG18619	NA
FBgn0038173	1634216_at	0.136199	7.25057	0.0674996	0.337365	7.18	7.32	Adgf-C	Adenosine deaminase-related growth factor C
FBgn0051717	1625710_at	0.10354	9.36439	0.0677217	0.33831	9.31	9.42	CG31717	NA
FBgn0039031	1625837_at	-0.241185	9.711	0.067811	0.338539	9.83	9.59	CG17244	NA
FBgn0031422	1630955_at	0.19445	6.4662	0.067834	0.338539	6.37	6.56	CG9870	NA
FBgn0031693	1634640_at	-0.242156	8.00532	0.0680863	0.339631	8.13	7.88	Cyp4ac1	Cyp4ac1
FBgn0026879	1626443_at	0.109764	10.4096	0.0682032	0.339725	10.35	10.46	CG13364	NA
FBgn0031268	1639768_at	0.133993	8.4957	0.0682332	0.339725	8.43	8.56	cold	coiled
FBgn0033608	1640175_at	0.0935297	10.1073	0.0682394	0.339725	10.06	10.15	CG13220	NA
FBgn0023143	1640089_at	0.0944817	10.287	0.0682992	0.339725	10.24	10.33	Uba1	Ubiquitin activating enzyme 1
FBgn0015374	1626313_at	0.131584	10.3192	0.0683085	0.339725	10.25	10.38	crl	courtless
FBgn0032014	1623449_at	0.106229	7.32515	0.0683556	0.339725	7.27	7.38	CG7840	NA
FBgn0034742	1629510_at	-0.214159	8.0382	0.0684176	0.339725	8.15	7.93	CG4294	NA
FBgn0023171	1624030_at	0.163056	7.52603	0.0684195	0.339725	7.44	7.61	rnh1	ribonuclease H1
FBgn0086359	1625685_at	0.148372	8.68967	0.0684386	0.339725	8.62	8.76	Invadolysin	Invadolysin
FBgn0031094	1631088_at	0.0994588	8.56144	0.0685834	0.340047	8.51	8.61	CG9578	NA
FBgn0034598	1632281_at	-0.18369	8.30013	0.0685988	0.340047	8.39	8.21	CG4266	NA
FBgn0033194	1630935_at	0.109653	8.92019	0.0686037	0.340047	8.87	8.98	Vps13	Vacuolar protein sorting 13
FBgn0037533	1625095_at	0.112209	11.7338	0.0686406	0.340065	11.68	11.79	CD98hc	CD98 heavy chain
FBgn0030778	1626780_s_at	-0.179068	10.3394	0.0688111	0.340631	10.43	10.25	CG4678	NA
FBgn0000543	1637217_at	0.128151	7.9363	0.0688353	0.340631	7.87	8	ecd	ecdysoneless
FBgn0039094	1638132_at	-0.154409	7.92497	0.0688949	0.340631	8	7.85	CG10184	NA
FBgn0004419	1628017_a_at	0.102474	9.69741	0.0688965	0.340631	9.65	9.75	me31B	maternal expression at 31B
FBgn0001078	1624520_a_at	-0.211204	8.71904	0.0689221	0.340631	8.82	8.61	ftz-f1	ftz transcription factor 1
FBgn0020767	1639243_at	-0.140655	10.446	0.0690103	0.340686	10.52	10.38	Spred	Sprouty-related protein with EVH-1 domain
FBgn0031213	1634650_at	0.114151	10.4091	0.0690212	0.340686	10.35	10.47	galectin	galectin
FBgn0028686	1637341_at	0.106178	9.81792	0.0690337	0.340686	9.76	9.87	Rpt3	Rpt3
FBgn0005322	1635448_at	0.0978603	9.67346	0.069134	0.340948	9.62	9.72	nmd	no mitochondrial derivative
FBgn0027597	1632626_at	0.130324	7.53944	0.0691552	0.340948	7.47	7.6	CG17712	NA
FBgn0033179	1641350_at	0.112015	9.19093	0.0692276	0.340948	9.13	9.25	p47	p47
FBgn0039260	1632464_at	0.133211	9.81508	0.069254	0.340948	9.75	9.88	Smg6	Smg6
FBgn0016123	1636888_a_at	0.127002	9.50497	0.0692978	0.340999	9.44	9.57	Aph-4	Alkaline phosphatase 4
FBgn0266582	1629581_at	0.109225	10.4582	0.0694415	0.341541	10.4	10.51	NDUFS3	NA
FBgn0020655	1641630_at	0.129175	8.964	0.0695607	0.341915	8.9	9.03	ArfGAP1	GTPase-activating protein 69C
FBgn0034389	1633447_at	-0.164691	9.52292	0.069702	0.342215	9.61	9.44	Mctp	Multiple C2 domain and transmembrane region protein
FBgn0023179	1625280_at	-0.118485	11.7697	0.0697327	0.342215	11.83	11.71	amon	amontillado
FBgn0040734	1631660_at	-0.773595	9.1486	0.0697466	0.342215	9.54	8.76	CG15065	NA
FBgn0031860	1626613_at	-0.272517	7.26442	0.0698734	0.342673	7.4	7.13	CG11236	NA
FBgn0041161	1632655_at	0.183421	7.95052	0.0700309	0.343279	7.86	8.04	blue	bluestreak
FBgn0011705	1635531_at	-0.207828	10.0886	0.0701076	0.343383	10.19	9.98	rost	rolling stone
FBgn0263391	1634736_at	-0.150639	4.97106	0.0701194	0.343383	5.05	4.9	hts	NA
FBgn0058178	1625862_x_at	-0.201895	8.40166	0.0702374	0.343552	8.5	8.3	CG40178	NA
FBgn0033948	1635428_at	0.134772	6.79154	0.0702525	0.343552	6.72	6.86	CG12863	NA
FBgn0267337	1623444_at	-0.15483	5.66236	0.070288	0.343552	5.74	5.58	rn	NA
FBgn0052055	1626021_at	0.22379	5.4292	0.0702889	0.343552	5.32	5.54	CG32055	NA
FBgn0050083	1635033_at	-0.421226	8.44588	0.0704151	0.344004	8.66	8.24	CG30083	NA
FBgn0032381	1638508_at	-0.813738	5.16105	0.0704572	0.344045	5.57	4.75	Mal-B1	Maltase B1
FBgn0034735	1628596_at	0.1215	6.65916	0.070675	0.344501	6.6	6.72	CG4610	NA
FBgn0052000	1625955_a_at	-0.157435	6.53097	0.0707596	0.344501	6.61	6.45	CG32000	NA
FBgn0010452	1639235_at	-0.130901	8.07914	0.0707837	0.344501	8.14	8.01	trn	tartan
FBgn0036853	1630735_at	0.128344	8.9074	0.0708193	0.344501	8.84	8.97	mRpL21	mitochondrial ribosomal protein L21
FBgn0025621	1634854_at	0.130335	7.06388	0.070855	0.344501	7	7.13	CG16989	NA
FBgn0039186	1627245_s_at	-0.161382	8.79243	0.0711349	0.345532	8.87	8.71	CG5746	NA
FBgn0000565	1625276_a_at	-0.206012	9.75539	0.0713773	0.345831	9.86	9.65	Eip71CD	Ecdysone-induced protein 28/29kD
FBgn0031589	1638844_s_at	0.15299	9.44775	0.0713812	0.345831	9.37	9.52	CG3714	NA
FBgn0014342	1635813_at	0.13696	5.28093	0.0714274	0.345831	5.21	5.35	mia	meiosis I arrest
FBgn0259163	1633983_a_at	-0.134589	11.7362	0.0714819	0.345831	11.8	11.67	CG42268	NA
FBgn0266557	1636513_a_at	-0.155009	11.7099	0.0714888	0.345831	11.79	11.63	kis	NA
FBgn0038590	1639409_at	0.198948	6.36327	0.0714977	0.345831	6.26	6.46	CG12320	NA
FBgn0000119	1634211_at	-0.131735	8.0508	0.0715021	0.345831	8.12	7.98	arr	arrow
FBgn0004395	1641033_a_at	-0.2569	6.54539	0.0715803	0.345892	6.67	6.42	unk	unkempt
FBgn0028434	1640079_at	0.243764	6.57054	0.0716143	0.345892	6.45	6.69	Ercc1	Ercc1
FBgn0011837	1623863_a_at	-0.205174	8.92872	0.0716166	0.345892	9.03	8.83	Tis11	Tis11 homolog
FBgn0038042	1634402_at	0.166215	9.15928	0.0716871	0.346035	9.08	9.24	Scgbeta	Sarcoglycan beta
FBgn0034176	1624905_at	0.0971202	9.27534	0.0717927	0.34625	9.23	9.32	ste24a	prenyl protease type I
FBgn0037801	1624695_at	-0.330857	6.31049	0.0718656	0.34633	6.48	6.15	CG3999	NA
FBgn0035370	1636036_at	0.111925	10.0504	0.0718771	0.34633	9.99	10.11	Non2	NA
FBgn0266722	1638671_at	0.15226	7.60303	0.0720083	0.346797	7.53	7.68	Trs33	NA
FBgn0036695	1628634_at	0.120752	7.8899	0.0721464	0.347298	7.83	7.95	Papst2	PAPS transporter 2
FBgn0036546	1636108_at	0.138687	9.51239	0.0723246	0.347827	9.44	9.58	elgi	early girl
FBgn0051643	1625745_at	0.13663	6.19443	0.0724085	0.347951	6.13	6.26	CG31643	NA
FBgn0000489	1635928_a_at	-0.14452	10.1408	0.0724324	0.347951	10.21	10.07	Pka-C3	cAMP-dependent protein kinase 3
FBgn0001142	1632852_s_at	-0.117336	11.5768	0.0724529	0.347951	11.64	11.52	Gs1	Glutamine synthetase 1
FBgn0038976	1640995_at	0.107377	9.63445	0.072598	0.348305	9.58	9.69	CG7048	NA
FBgn0033135	1627785_at	0.154961	6.34636	0.0725989	0.348305	6.27	6.42	Tsp42En	Tetraspanin 42En
FBgn0038881	1625033_at	0.108028	7.16796	0.0726291	0.348305	7.11	7.22	CG16791	NA
FBgn0033258	1640084_a_at	0.17035	6.03068	0.0727338	0.348643	5.95	6.12	CG8712	NA
FBgn0050418	1636742_at	0.111518	8.9565	0.0728365	0.348696	8.9	9.01	nord	nord
FBgn0033899	1634868_at	0.119468	6.93114	0.0728391	0.348696	6.87	6.99	CG13016	NA
FBgn0038147	1634960_at	-0.287163	9.09717	0.0728703	0.348696	9.24	8.95	CCHa2	CCHamide-2
FBgn0030512	1635826_s_at	-0.2922	7.09469	0.0729163	0.348696	7.24	6.95	CG9940	NA
FBgn0034361	1631355_at	0.148788	9.08249	0.072987	0.348696	9.01	9.16	mRpS28	mitochondrial ribosomal protein S28
FBgn0086674	1631770_at	0.126737	5.34709	0.0729949	0.348696	5.28	5.41	Tango13	Transport and Golgi organization 13
FBgn0261436	1636085_at	0.109407	8.26895	0.0730772	0.348696	8.21	8.32	DhpD	Dihydropterin deaminase
FBgn0027889	1628342_s_at	0.180246	5.55301	0.0731164	0.348696	5.46	5.64	ball	ballchen
FBgn0261244	1637006_at	-0.185	5.68394	0.0731492	0.348696	5.78	5.59	inaE	inactivation no afterpotential E
FBgn0029088	1635021_at	0.113866	8.7696	0.0732946	0.349195	8.71	8.83	disp	dispatched
FBgn0037780	1625854_at	0.114452	8.30572	0.0733297	0.349199	8.25	8.36	CG3925	NA
FBgn0037899	1633283_at	0.114548	12.2674	0.0735169	0.349927	12.21	12.32	RpL24-like	Ribosomal protein L24-like
FBgn0261985	1628763_at	-0.153351	10.0473	0.0736738	0.35051	10.12	9.97	Ptpmeg	Ptpmeg
FBgn0027109	1629703_at	-0.146041	12.0393	0.0737677	0.350793	12.11	11.97	NPF	neuropeptide F
FBgn0040251	1641242_at	0.121988	7.01592	0.0738649	0.35095	6.95	7.08	Ugt86Di	Ugt86Di
FBgn0004047	1631419_at	-0.136452	14.515	0.0738697	0.35095	14.58	14.45	Yp3	Yolk protein 3
FBgn0266129	1627096_s_at	-0.0982999	9.14532	0.0739551	0.351066	9.19	9.1	lov	NA
FBgn0032884	1625879_at	-0.103766	9.3629	0.0740085	0.351066	9.41	9.31	Pomp	Pomp
FBgn0035733	1640325_at	0.132912	7.2071	0.07401	0.351066	7.14	7.27	CG8641	NA
FBgn0263144	1635633_s_at	0.122442	10.2604	0.074032	0.351066	10.2	10.32	bin3	bicoid-interacting protein 3
FBgn0027087	1631877_a_at	0.100209	7.89376	0.0740853	0.351156	7.84	7.94	Aats-his	Histidyl-tRNA synthetase
FBgn0029932	1631561_s_at	-0.369398	8.55186	0.0741519	0.351308	8.74	8.37	CG4607	NA
FBgn0085450	1641036_at	0.112389	5.68289	0.0743927	0.352066	5.63	5.74	Snoo	Sno oncogene
FBgn0262801	1634887_at	0.199253	10.8184	0.0744064	0.352066	10.72	10.92	twr	twisted bristles roughened eye
FBgn0004648	1633733_a_at	-0.139863	6.32268	0.0744156	0.352066	6.39	6.25	svr	silver
FBgn0038652	1630635_s_at	-0.367905	9.0378	0.0746169	0.352854	9.22	8.85	CG7720	NA
FBgn0033081	1623108_at	0.169699	8.43106	0.0746693	0.352885	8.35	8.52	geminin	geminin
FBgn0052372	1633286_at	-0.24667	9.50563	0.0747234	0.352885	9.63	9.38	ltl	larval translucida
FBgn0038055	1624226_at	0.143961	8.30848	0.0747273	0.352885	8.24	8.38	trus	toys are us
FBgn0039319	1633857_at	-0.193592	6.5735	0.0748009	0.353068	6.67	6.48	CG13659	NA
FBgn0040324	1634035_s_at	-0.200754	7.91428	0.0748478	0.353123	8.01	7.81	Ephrin	Ephrin
FBgn0036916	1630440_at	0.140854	6.58925	0.0749635	0.353123	6.52	6.66	Mtr3	Mtr3
[truncated: 6,567 more rows]
