# Supplementary material for: Activating transcription factor 4-dependent lactate dehydrogenase activation as a protective response to amyloid beta toxicity
Source: Brain Commun. 2021 Mar 26;3(2):fcab053. doi: 10.1093/braincomms/fcab053 (PMC8093921; doi:10.1093/braincomms/fcab053)
Supplement: fcab053_Supplementary_Data [file fcab053_supplementary_data.zip › Supplementary_Table_2.xlsx]

## Sheet: ctr_20d_vs_ab_20d_extended_NO_D
Ensembl.Gene.ID	probe_ids	logFC	AveExpr	P.Value	adj.P.Val	control_20d_Means	ab_20d_Means	symbols	Description
FBgn0038960	1640605_at	3.64248	5.40263	1.55595e-09	1.5849e-05	3.58	7.22	CG13855	NA
FBgn0001218	1635423_s_at	1.51801	12.5389	3.61143e-08	0.00018393	11.78	13.3	Hsc70-3	Heat shock protein cognate 3
FBgn0001258	1635227_at	2.26448	8.64198	1.13187e-07	0.000384309	7.51	9.77	ImpL3	Ecdysone-inducible gene L3
FBgn0040837	1623714_at	2.01302	8.38794	4.42044e-07	0.00112567	7.38	9.39	CG8620	NA
FBgn0040338	1634959_at	1.23867	3.83931	5.97306e-07	0.00121683	3.22	4.46	TfIIA-S-2	TfIIA-S-2
FBgn0033926	1639180_at	1.00304	10.179	7.41098e-07	0.00125814	9.68	10.68	Arc1	Activity-regulated cytoskeleton associated protein 1
FBgn0001225	1635044_at	0.828937	7.76423	1.01259e-06	0.00147346	7.35	8.18	Hsp26	Heat shock protein 26
FBgn0036053	1636791_s_at	0.51232	9.64393	9.60793e-06	0.0103299	9.39	9.9	iPLA2-VIA	calcium-independent phospholipase A2 VIA
FBgn0037151	1628660_at	1.31153	6.71602	1.01412e-05	0.0103299	6.06	7.37	CG7130	NA
FBgn0025678	1626196_at	0.645124	9.03811	2.0659e-05	0.0191302	8.72	9.36	CaBP1	CaBP1
FBgn0039296	1623247_at	0.822736	8.29726	2.6192e-05	0.0205224	7.89	8.71	CG10420	NA
FBgn0039562	1636528_at	0.750462	10.0573	3.17464e-05	0.0216602	9.68	10.43	Gp93	Glycoprotein 93
FBgn0038470	1633833_at	0.658971	6.45072	3.1897e-05	0.0216602	6.12	6.78	CG18213	NA
FBgn0032507	1631512_at	-1.58161	10.1877	3.49176e-05	0.0222294	10.98	9.4	CG9377	NA
FBgn0032318	1636826_at	1.75282	5.77938	4.22976e-05	0.0242723	4.9	6.66	CG14072	NA
FBgn0261274	1627525_a_at	0.626629	8.4515	4.3678e-05	0.0242723	8.14	8.76	Ero1L	Endoplasmic reticulum oxidoreductin-1-like
FBgn0035438	1628257_s_at	0.430966	11.08	4.57914e-05	0.0242723	10.86	11.3	PHGPx	PHGPx
FBgn0023529	1628194_at	0.46121	10.9834	4.76581e-05	0.0242723	10.75	11.21	CG2918	NA
FBgn0030351	1636902_at	0.348076	8.2643	6.22797e-05	0.0261496	8.09	8.44	CG1840	NA
FBgn0025682	1636762_a_at	0.488154	10.3948	6.26124e-05	0.0261496	10.15	10.64	scf	supercoiling factor
FBgn0032587	1632683_s_at	0.433566	13.4712	6.32541e-05	0.0261496	13.25	13.69	CG5953	NA
FBgn0005655	1623545_at	0.714071	5.03282	6.57501e-05	0.0261496	4.68	5.39	PCNA	mutagen-sensitive 209
FBgn0030189	1630975_at	0.382693	7.75681	6.66491e-05	0.0261496	7.57	7.95	CG2909	NA
FBgn0001168	1624839_at	-0.412483	10.5762	6.74264e-05	0.0261496	10.78	10.37	h	hairy
FBgn0011638	1631149_s_at	0.400592	8.93565	6.93146e-05	0.0261496	8.74	9.14	La	La autoantigen-like
FBgn0027836	1640341_s_at	0.568207	9.47598	7.31576e-05	0.0266137	9.19	9.76	Dgp-1	Dgp-1
FBgn0037312	1623356_at	0.334866	9.11315	7.96771e-05	0.0278162	8.95	9.28	CG11999	NA
FBgn0031307	1637772_at	0.645897	8.1764	8.19247e-05	0.0278162	7.85	8.5	MFS3	NA
FBgn0041627	1625759_at	0.45031	7.22997	9.07183e-05	0.0298083	7	7.46	Ku80	Ku80
FBgn0029766	1640884_at	0.82305	8.76088	9.4227e-05	0.0299784	8.35	9.17	CG15784	NA
FBgn0000043	1624471_s_at	0.401547	9.36374	9.71224e-05	0.0299784	9.16	9.56	Act42A	Actin 42A
FBgn0034793	1629039_at	0.523621	8.39405	0.000103375	0.0307771	8.13	8.66	asrij	asrij
FBgn0031779	1628795_s_at	0.484827	7.78262	0.000105753	0.0307771	7.54	8.03	CG9175	NA
FBgn0036667	1623214_at	0.320347	9.91289	0.000139717	0.0372593	9.75	10.07	CG9669	NA
FBgn0039212	1626506_at	0.321291	8.12967	0.000142658	0.0372593	7.97	8.29	Syx18	Syntaxin 18
FBgn0011769	1627945_at	0.291073	8.57133	0.000167203	0.0425783	8.43	8.72	Fdxh	Ferredoxin
FBgn0033205	1634019_at	0.60516	8.42914	0.000175406	0.0435777	8.13	8.73	CG2064	NA
FBgn0027095	1639410_at	0.630561	10.5672	0.000188887	0.0447444	10.25	10.88	Manf	Mesencephalic astrocyte-derived neurotrophic factor
FBgn0034566	1640970_at	0.607849	6.14508	0.000198285	0.0459031	5.84	6.45	CG9313	NA
FBgn0038893	1628796_at	0.317929	6.6916	0.000216758	0.0484326	6.53	6.85	CG6353	NA
FBgn0037609	1635637_at	0.344527	8.62363	0.000218722	0.0484326	8.45	8.8	CG9773	NA
FBgn0036545	1625027_a_at	0.413897	8.82131	0.00022656	0.0491009	8.61	9.03	GXIVsPLA2	GXIVsPLA2
FBgn0029664	1633355_at	0.386707	8.33551	0.000248958	0.0522893	8.14	8.53	CG10802	NA
FBgn0036290	1626801_at	0.448667	8.93736	0.000253766	0.0522893	8.71	9.16	CG10638	NA
FBgn0035867	1631729_at	0.251234	6.99038	0.000256672	0.0522893	6.86	7.12	CG13671	NA
FBgn0005585	1639441_at	0.40962	11.146	0.000264845	0.0524598	10.94	11.35	Crc	Calreticulin
FBgn0031114	1634714_at	0.436737	7.7962	0.000271651	0.0524598	7.58	8.01	cactin	cactin
FBgn0052069	1635751_at	0.330449	8.66745	0.00027296	0.0524598	8.5	8.83	CG32069	NA
FBgn0040602	1629116_at	0.939894	4.27508	0.00029722	0.0558803	3.81	4.75	CG14545	NA
FBgn0027080	1632234_at	0.28159	8.67637	0.000301729	0.0558803	8.54	8.82	Aats-tyr	Tyrosyl-tRNA synthetase
FBgn0038589	1632319_at	-0.377083	8.68999	0.000340083	0.0610646	8.88	8.5	CG18598	NA
FBgn0010621	1624419_a_at	0.327427	9.70276	0.000346901	0.0610646	9.54	9.87	Cct5	T-complex Chaperonin 5
FBgn0035871	1622979_a_at	0.485938	11.8765	0.000347708	0.0610646	11.63	12.12	BI-1	NA
FBgn0029689	1633363_at	0.280018	9.08799	0.000394068	0.0674823	8.95	9.23	CG6428	NA
FBgn0266421	1634199_at	0.299456	7.2894	0.0003975	0.0674823	7.14	7.44	RPA3	NA
FBgn0262601	1626173_at	0.316716	8.93774	0.000429645	0.0708298	8.78	9.1	SmB	Small ribonucleoprotein particle protein SmB
FBgn0030263	1640185_at	0.242623	9.83197	0.000431252	0.0708298	9.71	9.95	CG2076	NA
FBgn0040237	1628099_at	0.243327	8.34158	0.000442311	0.0708298	8.22	8.46	bor	belphegor
FBgn0262125	1628598_s_at	0.31613	9.09532	0.000450374	0.0708298	8.94	9.25	Sec23	sec23
FBgn0036702	1634899_a_at	0.285907	10.0592	0.000451987	0.0708298	9.92	10.2	CG6512	NA
FBgn0031497	1638642_at	0.270135	8.42776	0.000461133	0.0711683	8.29	8.56	CG17259	NA
FBgn0259937	1639554_at	0.282118	8.69733	0.000475381	0.0712393	8.56	8.84	Nop60B	Nucleolar protein at 60B
FBgn0260960	1637773_s_at	-0.331859	11.6328	0.000475581	0.0712393	11.8	11.47	Baldspot	Baldspot
FBgn0027494	1637941_at	0.33128	4.43914	0.000493481	0.0728493	4.27	4.6	RpS10a	Ribosomal protein S10a
FBgn0037391	1633771_s_at	0.220931	10.2274	0.000507458	0.0738424	10.12	10.34	CG2017	NA
FBgn0050324	1629365_at	0.274501	4.62577	0.000519398	0.0745153	4.49	4.76	CG30324	NA
FBgn0032015	1634945_at	0.285794	9.35101	0.000535584	0.0757593	9.21	9.49	Ostgamma	NA
FBgn0262524	1628830_at	0.658426	6.4325	0.000550349	0.0757593	6.1	6.76	ver	verrocchio
FBgn0010278	1624815_at	0.299821	7.09683	0.000550382	0.0757593	6.95	7.25	Ssrp	Structure specific recognition protein
FBgn0263852	1631595_at	0.38204	10.1324	0.00056171	0.0762877	9.94	10.32	l(2)k12914	NA
FBgn0261859	1640335_at	-0.27548	7.9282	0.000569486	0.0763261	8.07	7.79	CG42788	NA
FBgn0038330	1625817_at	0.270145	9.33498	0.000599278	0.0781477	9.2	9.47	CG14868	NA
FBgn0030676	1632707_at	0.378016	7.54473	0.000620556	0.0781477	7.36	7.73	CG12379	NA
FBgn0020255	1637015_s_at	0.278537	10.6582	0.000625371	0.0781477	10.52	10.8	Ran	ran
FBgn0033663	1631379_a_at	0.245258	11.3232	0.000630816	0.0781477	11.2	11.45	ERp60	ERp60
FBgn0023167	1635915_at	0.272964	7.57737	0.000632702	0.0781477	7.44	7.71	SmD3	Small ribonucleoprotein particle protein SmD3
FBgn0027492	1629187_s_at	-0.406675	4.47797	0.000646253	0.0781477	4.68	4.27	wdb	widerborst
FBgn0035996	1626220_at	0.367599	6.83869	0.000655251	0.0781477	6.65	7.02	CG3448	NA
FBgn0266268	1627939_a_at	0.300586	8.64084	0.000659514	0.0781477	8.49	8.79	FeCH	NA
FBgn0250820	1625250_at	0.294288	9.10067	0.000659798	0.0781477	8.95	9.25	meigo	NA
FBgn0260855	1635709_at	0.38132	10.7399	0.000702546	0.0808164	10.55	10.93	Sec22	NA
FBgn0024329	1639526_a_at	0.240272	8.61654	0.000708648	0.0808164	8.5	8.74	Mekk1	Mekk1
FBgn0053172	1625333_at	0.531868	5.14225	0.000713026	0.0808164	4.88	5.41	CG33172	NA
FBgn0037719	1639882_at	0.249479	7.84658	0.000714066	0.0808164	7.72	7.97	bocksbeutel	bocksbeutel
FBgn0034915	1633284_at	0.258894	8.13312	0.000731837	0.0814041	8	8.26	eIF6	eIF6
FBgn0034442	1631483_at	0.273154	5.34541	0.000735242	0.0814041	5.21	5.48	CG11257	NA
FBgn0030006	1628706_at	0.411205	7.02815	0.000749359	0.0820749	6.82	7.23	CG17982	NA
FBgn0010803	1629619_at	0.466562	7.65471	0.00076035	0.0823929	7.42	7.89	Aats-trp	Tryptophanyl-tRNA synthetase
FBgn0016076	1639273_s_at	0.304572	7.63595	0.000778509	0.0825724	7.48	7.79	vri	vrille
FBgn0034360	1640925_at	0.257226	5.56288	0.000784691	0.0825724	5.43	5.69	CG10927	NA
FBgn0026079	1637489_at	0.301457	7.08029	0.000786327	0.0825724	6.93	7.23	Nsun2	NA
FBgn0034312	1639621_at	0.29413	8.0619	0.000798107	0.0829543	7.91	8.21	CG10916	NA
FBgn0033089	1627399_at	0.298967	5.83561	0.000839801	0.0838921	5.69	5.99	CG17266	NA
FBgn0028426	1625551_at	0.256958	6.57112	0.000841863	0.0838921	6.44	6.7	JhI-1	Juvenile hormone-inducible protein 1
FBgn0045842	1638821_a_at	-0.248706	6.56318	0.000851896	0.0838921	6.69	6.44	yuri	yuri gagarin
FBgn0031485	1637143_at	0.246893	7.23024	0.000857423	0.0838921	7.11	7.35	CG9643	NA
FBgn0031376	1624372_at	0.226269	10.0575	0.000857951	0.0838921	9.94	10.17	Der-1	Derlin-1
FBgn0035591	1625162_at	0.338829	6.97657	0.000872265	0.0838921	6.81	7.15	CG4611	NA
FBgn0036778	1634261_at	-0.816272	6.26169	0.000872461	0.0838921	6.67	5.85	Cyp312a1	Cyp312a1
FBgn0261429	1628259_at	0.436077	3.86124	0.000881254	0.0838921	3.64	4.08	CR42646	NA
FBgn0037766	1628684_at	-0.228189	7.85695	0.000890434	0.0839812	7.97	7.74	Teh1	tipE homolog 1
FBgn0260747	1628589_at	0.230211	12.2055	0.000916641	0.084881	12.09	12.32	CG5010	NA
FBgn0266420	1631973_at	0.485068	4.95374	0.000936981	0.085215	4.71	5.2	Ote	NA
FBgn0031256	1637650_at	0.357574	8.94813	0.000953776	0.0859748	8.77	9.13	CG4164	NA
FBgn0058298	1638687_at	-0.319991	3.71968	0.000994671	0.0881019	3.88	3.56	CG40298	NA
FBgn0053527	1639177_at	-0.42268	8.86786	0.00102844	0.0903076	9.08	8.66	SIFa	IFamide
FBgn0030241	1637475_at	0.273031	4.33281	0.00107633	0.0927628	4.2	4.47	feo	fascetto
FBgn0004607	1627320_at	-0.245315	7.07714	0.00108554	0.0927628	7.2	6.95	zfh2	Zn finger homeodomain 2
FBgn0031317	1629517_at	0.222386	6.76368	0.00108914	0.0927628	6.65	6.87	CG5118	NA
FBgn0035203	1637190_at	0.307156	8.61134	0.00110193	0.0927628	8.46	8.76	CG9149	NA
FBgn0261609	1632197_at	0.197239	9.59117	0.0011335	0.0946382	9.49	9.69	eIF-2alpha	eukaryotic translation Initiation Factor 2alpha
FBgn0033918	1638456_at	0.251906	8.57942	0.00114434	0.0947663	8.45	8.71	CG8531	NA
FBgn0263353	1632994_at	0.401432	4.18136	0.00115708	0.0950487	3.98	4.38	CG11000	NA
FBgn0033226	1638693_s_at	0.27823	9.54192	0.0012128	0.0988282	9.4	9.68	CG1882	NA
FBgn0032034	1637667_at	0.208694	7.78038	0.00122793	0.0988499	7.68	7.88	Rcd4	Reduction in Cnn dots 4
FBgn0262560	1630324_at	0.298262	6.90644	0.00123247	0.0988499	6.76	7.06	wcd	wicked
FBgn0028374	1638436_at	0.273094	10.9385	0.00124501	0.0990753	10.8	11.08	Hug	hugin
FBgn0039580	1635153_at	0.340962	9.41525	0.00131189	0.102736	9.24	9.59	Gfat2	Glutamine:fructose-6-phosphate aminotransferase 2
FBgn0037238	1638302_a_at	-0.325035	8.21627	0.00132021	0.102736	8.38	8.05	CG1090	NA
FBgn0033351	1626469_at	0.251337	8.31654	0.00133443	0.102736	8.19	8.44	CG8235	NA
FBgn0034861	1630229_at	-1.14886	6.6341	0.00133736	0.102736	7.21	6.06	CG9815	NA
FBgn0086365	1636800_at	0.765524	7.74649	0.00134144	0.102736	7.36	8.13	Orct2	Organic cation transporter 2
FBgn0030460	1639328_at	0.186336	6.96221	0.00137205	0.103314	6.87	7.06	CG2453	NA
FBgn0036318	1635218_at	0.22332	11.0204	0.00137592	0.103314	10.91	11.13	Wbp2	NA
FBgn0027079	1638259_s_at	0.234131	7.44659	0.00138844	0.103314	7.33	7.56	Aats-val	Valyl-tRNA synthetase
FBgn0003415	1631516_s_at	-0.198467	7.50332	0.00138955	0.103314	7.6	7.4	skd	skuld
FBgn0038344	1628807_at	0.234906	7.49506	0.00145091	0.107094	7.38	7.61	CG5205	NA
FBgn0001078	1624520_a_at	-0.351459	8.37234	0.00148844	0.107663	8.55	8.2	ftz-f1	ftz transcription factor 1
FBgn0038302	1628896_a_at	0.405174	5.36491	0.00148989	0.107663	5.16	5.57	CG4210	NA
FBgn0031643	1633622_at	0.180346	8.51184	0.00149033	0.107663	8.42	8.6	CG3008	NA
FBgn0034590	1638176_at	0.349187	7.61309	0.00154216	0.110026	7.44	7.79	Magi	Magi
FBgn0042696	1630840_at	-0.281782	6.99111	0.00154464	0.110026	7.13	6.85	NfI	Nuclear factor I
FBgn0004656	1635367_at	-0.249748	8.36299	0.00156968	0.110936	8.49	8.24	fs(1)h	female sterile (1) homeotic
FBgn0030342	1635911_s_at	0.244711	7.9899	0.0015792	0.110936	7.87	8.11	CG10347	NA
FBgn0038039	1623448_at	0.249601	8.87058	0.0016068	0.112102	8.75	9	CG5196	NA
FBgn0039272	1623312_s_at	0.314829	6.14071	0.001623	0.112462	5.98	6.3	CG11836	NA
FBgn0004406	1637860_at	0.330026	4.25701	0.00165387	0.112923	4.09	4.42	tam	tamas
FBgn0034277	1630630_at	0.294024	9.2472	0.00166141	0.112923	9.1	9.39	OstDelta	NA
FBgn0032781	1639553_at	0.35307	8.49037	0.00166467	0.112923	8.31	8.67	CG9987	NA
FBgn0036847	1637571_at	0.28878	9.0208	0.001674	0.112923	8.88	9.17	CG11577	NA
FBgn0008635	1626340_at	0.280888	9.2097	0.00170799	0.113732	9.07	9.35	betaCOP	beta-coatomer protein
FBgn0027554	1624863_a_at	0.248667	8.05608	0.00170833	0.113732	7.93	8.18	CG8042	NA
FBgn0031068	1630885_at	0.333282	8.07983	0.00173791	0.11495	7.91	8.25	Alr	Augmenter of liver regeneration
FBgn0034460	1634399_at	-0.204059	6.32228	0.00177698	0.115808	6.42	6.22	CG18367	NA
FBgn0014868	1625055_at	0.303498	9.42353	0.00181502	0.117011	9.27	9.58	Ost48	Oligosaccharyltransferase 48kD subunit
FBgn0020305	1632223_at	0.216661	6.78387	0.00183433	0.117512	6.68	6.89	dbe	dribble
FBgn0028434	1640079_at	0.231688	6.59073	0.00185147	0.117583	6.47	6.71	Ercc1	Ercc1
FBgn0031494	1634796_at	0.259775	5.92354	0.0019203	0.120478	5.79	6.05	CG17219	NA
FBgn0029980	1630701_at	0.214503	7.4821	0.00192793	0.120478	7.37	7.59	CG10778	NA
FBgn0002069	1629026_at	0.280618	9.9019	0.0019547	0.121149	9.76	10.04	Aats-asp	Aspartyl-tRNA synthetase
FBgn0036695	1628634_at	0.197523	7.80494	0.00207081	0.126307	7.71	7.9	Papst2	PAPS transporter 2
FBgn0038438	1623458_at	0.205929	9.09102	0.0021064	0.127647	8.99	9.19	Der-2	Derlin-2
FBgn0027597	1632626_at	0.189092	7.3757	0.00211784	0.127647	7.28	7.47	CG17712	NA
FBgn0014396	1634188_a_at	0.264944	8.04565	0.00214008	0.128229	7.91	8.18	tim	timeless
FBgn0267348	1632666_at	-0.202404	7.82072	0.00217073	0.128883	7.92	7.72	LanB2	NA
FBgn0035904	1626536_at	0.365945	8.64897	0.00217631	0.128883	8.47	8.83	GstO3	NA
FBgn0053123	1623193_at	0.26075	8.00033	0.00225705	0.131159	7.87	8.13	CG33123	NA
FBgn0035901	1639873_at	0.203573	4.50254	0.002268	0.131159	4.4	4.6	CG6745	NA
FBgn0016926	1633794_a_at	-0.365303	9.92863	0.00227195	0.131159	10.11	9.75	Pino	Pinocchio
FBgn0052440	1627504_at	0.751088	5.58431	0.00227769	0.131159	5.21	5.96	CG32440	NA
FBgn0265351	1628755_at	0.249495	6.03699	0.00227911	0.131159	5.91	6.16	nac	NA
FBgn0031851	1624335_at	0.207967	7.4989	0.00232003	0.132763	7.39	7.6	Aatf	NA
FBgn0037327	1641072_at	0.176741	8.78139	0.00234966	0.133222	8.69	8.87	PEK	pancreatic eIF-2alpha kinase
FBgn0002031	1630771_s_at	0.268854	9.54433	0.00235422	0.133222	9.41	9.68	l(2)37Cc	lethal (2) 37Cc
FBgn0030218	1635870_at	-0.52032	8.29613	0.00242999	0.136751	8.56	8.04	CG1628	NA
FBgn0266449	1624305_at	0.256464	10.7019	0.00247026	0.137315	10.57	10.83	Kr-h2	NA
FBgn0037926	1641298_at	0.211528	7.33457	0.00248047	0.137315	7.23	7.44	Elp1	Elongator complex protein 1
FBgn0039120	1632194_at	0.244169	7.57479	0.00254393	0.139673	7.45	7.7	Nup98-96	Nucleoporin 98
FBgn0034246	1641449_at	0.210401	8.12882	0.00256975	0.139976	8.02	8.23	Dcr-2	Dicer-2
FBgn0051961	1638752_s_at	0.181722	7.49234	0.00258971	0.140039	7.4	7.58	CG31961	NA
FBgn0032393	1640977_at	0.196908	9.65291	0.00262001	0.140039	9.55	9.75	CG12264	NA
FBgn0037815	1638292_at	0.241664	6.4751	0.00262586	0.140039	6.35	6.6	Rrp46	Rrp46
FBgn0027339	1636080_a_at	-0.172368	10.0339	0.00262591	0.140039	10.12	9.95	jim	jim
FBgn0010473	1627602_at	-0.306897	6.22388	0.00267809	0.14083	6.38	6.07	tutl	turtle
FBgn0035505	1640831_at	-0.243516	8.34596	0.00269329	0.14083	8.47	8.22	Teh2	tipE homolog 2
FBgn0031308	1627204_at	0.208265	6.98221	0.00270817	0.14083	6.88	7.09	CG4749	NA
FBgn0039867	1626788_a_at	0.19805	6.36496	0.00271951	0.14083	6.27	6.46	CstF-50	CstF-50
FBgn0028969	1628472_at	0.28595	9.91079	0.00272311	0.14083	9.77	10.05	deltaCOP	delta-coatomer protein
FBgn0262730	1624925_at	-0.213673	5.23475	0.00272368	0.14083	5.34	5.13	CG14446	NA
FBgn0032139	1638378_at	-0.513356	7.55025	0.00285907	0.146344	7.81	7.29	CG13116	NA
FBgn0260858	1640976_at	0.187217	8.68912	0.0029015	0.146986	8.6	8.78	Ykt6	NA
FBgn0001138	1632681_at	-0.288117	5.64514	0.00291971	0.146986	5.79	5.5	grn	grain
FBgn0032298	1630344_at	0.183669	8.03566	0.00292393	0.146986	7.94	8.13	CG6724	NA
FBgn0031410	1632826_at	0.195295	4.47477	0.00293785	0.146986	4.38	4.57	CG17237	NA
FBgn0038256	1628081_s_at	-0.32991	10.6895	0.00294516	0.146986	10.85	10.52	CG7530	NA
FBgn0000568	1640781_a_at	-0.246829	10.162	0.00296669	0.146986	10.29	10.04	Eip75B	Ecdysone-induced protein 75B
FBgn0036935	1624772_at	-0.23764	12.2321	0.00298706	0.146986	12.35	12.11	CG14186	NA
FBgn0034259	1634572_at	0.173666	9.81809	0.00312236	0.152701	9.73	9.9	P32	NA
FBgn0002183	1632743_a_at	0.211294	7.10856	0.00314905	0.152701	7	7.21	dre4	dre4
FBgn0034606	1631216_a_at	-0.266432	7.2344	0.00317876	0.152701	7.37	7.1	ASPP	Ankyrin-repeat, SH3-domain, and Proline-rich-region containing Protein
FBgn0263391	1634736_at	-0.318665	4.97448	0.0031864	0.152701	5.13	4.82	hts	NA
FBgn0030060	1637125_at	0.319973	9.01714	0.00319159	0.152701	8.86	9.18	CG2004	NA
FBgn0033928	1632639_at	0.527083	6.38154	0.00319315	0.152701	6.12	6.65	Arc2	Arc2
FBgn0038951	1633650_at	0.219853	7.68391	0.00325605	0.154309	7.57	7.79	CG5380	NA
FBgn0034654	1635342_at	0.191898	10.0371	0.00326842	0.154309	9.94	10.13	CG10306	NA
FBgn0033235	1628751_at	0.202471	8.53673	0.00327235	0.154309	8.44	8.64	CG8728	NA
FBgn0040206	1623793_at	-0.303705	5.6459	0.00329378	0.154309	5.8	5.49	krz	kurtz
FBgn0038319	1640252_at	0.181749	8.38263	0.00339952	0.157614	8.29	8.47	mRpL9	mitochondrial ribosomal protein L9
FBgn0040491	1623425_at	-0.754449	7.6613	0.00340456	0.157614	8.04	7.28	Buffy	Buffy
FBgn0028700	1634081_at	0.19398	7.57167	0.00341966	0.157614	7.47	7.67	RfC38	Replication factor C 38kD subunit
FBgn0034021	1629887_at	-0.376844	7.49861	0.00347739	0.157935	7.69	7.31	CG8180	NA
FBgn0027490	1632998_at	0.176876	6.47321	0.0034808	0.157935	6.38	6.56	D12	D12
FBgn0033038	1632180_at	0.245285	8.4164	0.00350247	0.157935	8.29	8.54	CG7791	NA
FBgn0030678	1635654_at	0.249139	6.32992	0.00350414	0.157935	6.21	6.45	CG11679	NA
FBgn0039205	1638216_at	0.192566	9.33093	0.00354857	0.159208	9.23	9.43	CG13623	NA
FBgn0028497	1638043_a_at	0.153937	11.5366	0.00356365	0.159208	11.46	11.61	CG3530	NA
FBgn0261014	1628008_a_at	0.156674	10.59	0.0035891	0.159645	10.51	10.67	TER94	TER94
FBgn0263396	1641289_at	-0.149787	11.5002	0.00364972	0.159843	11.58	11.43	sqd	NA
FBgn0031315	1632717_a_at	0.166624	8.48121	0.0036557	0.159843	8.4	8.56	CG14341	NA
FBgn0015323	1636264_at	-0.316468	8.77583	0.00367174	0.159843	8.93	8.62	VAChT	VAChT
FBgn0261530	1632161_at	0.159019	7.43481	0.00369123	0.159995	7.36	7.51	nbs	nbs
FBgn0013531	1641105_at	0.239981	6.4737	0.0037549	0.160403	6.35	6.59	MED20	Mediator complex subunit 20
FBgn0259234	1626232_at	-0.183385	8.27264	0.00375833	0.160403	8.36	8.18	Camta	Calmodulin-binding transcription activator
FBgn0050389	1637947_s_at	0.156722	9.44047	0.00375879	0.160403	9.36	9.52	CG30389	NA
FBgn0024957	1640650_at	-0.312689	10.4332	0.00376363	0.160403	10.59	10.28	Irp-1B	Iron regulatory protein 1B
FBgn0267033	1629700_at	-0.176866	9.48369	0.00379539	0.161066	9.57	9.4	mamo	NA
FBgn0033350	1635281_at	0.22973	7.55551	0.00381081	0.161066	7.44	7.67	CG8237	NA
FBgn0020907	1635398_at	-0.251533	12.312	0.00386052	0.162359	12.44	12.19	Scp2	Sarcoplasmic calcium-binding protein 2
FBgn0053558	1627329_at	-0.259838	5.60556	0.00387329	0.162359	5.74	5.48	mim	missing-in-metastasis
FBgn0028999	1634039_at	0.373348	4.24304	0.00392663	0.163299	4.06	4.43	nerfin-1	nervous fingers 1
FBgn0038652	1630635_s_at	-0.34602	9.27617	0.0039569	0.163299	9.45	9.1	CG7720	NA
FBgn0033225	1635079_at	0.266704	8.08766	0.00396916	0.163299	7.95	8.22	CG1550	NA
FBgn0031306	1640944_at	-0.224687	12.0379	0.00397655	0.163299	12.15	11.93	CG4577	NA
FBgn0037718	1641563_at	0.356451	9.95176	0.00397771	0.163299	9.77	10.13	P58IPK	P58IPK
FBgn0035086	1637071_at	-0.158917	6.57521	0.00399189	0.163299	6.65	6.5	CG12851	NA
FBgn0031573	1635257_at	0.181438	6.61574	0.00402477	0.163938	6.53	6.71	CG3407	NA
FBgn0264442	1637140_at	-0.224104	6.45761	0.00406712	0.163938	6.57	6.35	ab	NA
FBgn0030659	1636465_at	0.19886	7.32494	0.00408881	0.163938	7.23	7.42	CG9215	NA
FBgn0040371	1627679_at	0.239266	3.88086	0.00409065	0.163938	3.76	4	CG12470	NA
FBgn0051019	1629729_at	-0.184222	4.57216	0.00411162	0.163938	4.66	4.48	CG31019	NA
FBgn0086677	1631060_at	-0.319098	8.73797	0.00414429	0.163938	8.9	8.58	jeb	jelly belly
FBgn0003295	1632183_at	-0.279402	5.93681	0.00415867	0.163938	6.08	5.8	ru	roughoid
FBgn0267252	1628754_s_at	-0.166408	7.44696	0.00418505	0.163938	7.53	7.36	Ggamma30A	NA
FBgn0032514	1638236_at	0.257523	7.67209	0.00419236	0.163938	7.54	7.8	CG9302	NA
FBgn0039625	1637032_at	0.199422	7.04648	0.00422555	0.163938	6.95	7.15	beta4GalNAcTB	beta4GalNAcTB
FBgn0037778	1636340_at	0.223147	6.4696	0.00422565	0.163938	6.36	6.58	mtTFB2	mitochondrial transcription factor B2
FBgn0004926	1636176_at	0.187926	10.4409	0.00422937	0.163938	10.35	10.53	eIF-2beta	Eukaryotic initiation factor 2beta
FBgn0004652	1629904_at	-0.166728	5.80713	0.00423586	0.163938	5.89	5.72	fru	fruitless
FBgn0034564	1628560_at	0.181152	9.00897	0.00425441	0.163938	8.92	9.1	CG9344	NA
FBgn0016715	1641722_at	0.25481	7.71338	0.00426276	0.163938	7.59	7.84	Reg-2	Rhythmically expressed gene 2
FBgn0014075	1624465_at	0.192185	8.49398	0.00429012	0.163938	8.4	8.59	Ugt	UDP-glucose-glycoprotein glucosyltransferase
FBgn0010263	1637957_s_at	-0.293193	9.0822	0.00429407	0.163938	9.23	8.94	Rbp9	RNA-binding protein 9
FBgn0052850	1641464_s_at	0.182207	9.15749	0.00430194	0.163938	9.07	9.25	CG32850	NA
FBgn0030789	1626817_at	0.224379	5.67059	0.00431331	0.163938	5.56	5.78	Rrp45	Rrp45
FBgn0034029	1638841_at	0.214053	8.2932	0.00435212	0.164293	8.19	8.4	eIF2B-gamma	eIF2B-gamma
FBgn0001128	1625949_at	-0.251975	8.78176	0.0043549	0.164293	8.91	8.66	Gpdh	Glycerol 3 phosphate dehydrogenase
FBgn0039003	1626657_a_at	0.200146	7.04827	0.00441381	0.16495	6.95	7.15	wfs1	wolfram syndrome 1
FBgn0029979	1624719_at	-0.165596	9.71091	0.00442363	0.16495	9.79	9.63	CG10777	NA
FBgn0000504	1623776_s_at	-0.395108	7.61436	0.00442889	0.16495	7.81	7.42	dsx	doublesex
FBgn0015576	1635893_at	-0.275568	8.34009	0.00444674	0.16495	8.48	8.2	alpha-Est8	alpha-Esterase-8
FBgn0001257	1636202_s_at	-0.250962	11.0236	0.00445329	0.16495	11.15	10.9	ImpL2	Ecdysone-inducible gene L2
FBgn0039178	1624448_at	0.166388	8.3132	0.00447534	0.165166	8.23	8.4	CG6356	NA
FBgn0036398	1636941_at	-0.186284	9.56023	0.00455682	0.166963	9.65	9.47	upSET	NA
FBgn0032444	1629752_at	0.200531	8.38829	0.00458984	0.16757	8.29	8.49	CG5525	NA
FBgn0039303	1637556_at	0.221849	10.2205	0.00464539	0.168141	10.11	10.33	CG11857	NA
FBgn0032643	1625519_at	0.196295	8.29749	0.00466369	0.168141	8.2	8.4	CG6453	NA
FBgn0029113	1631381_at	0.178997	8.36826	0.00468466	0.168141	8.28	8.46	Uba2	Smt3 activating enzyme 2
FBgn0034258	1637193_at	0.192524	10.0584	0.00468693	0.168141	9.96	10.15	eIF3-S8	eIF3-S8
FBgn0030086	1630408_s_at	0.186045	9.73591	0.00470437	0.168141	9.64	9.83	CG7033	NA
FBgn0036661	1639908_a_at	0.291324	8.49993	0.00471485	0.168141	8.35	8.65	CG9705	NA
FBgn0027873	1622930_a_at	0.211016	6.52069	0.00472102	0.168141	6.42	6.63	Cpsf100	Cleavage and polyadenylation specificity factor 100
FBgn0025725	1632109_s_at	0.2934	9.98994	0.00474321	0.168343	9.84	10.14	alphaCOP	alpha-coatomer protein
FBgn0026373	1627827_a_at	0.308193	8.61118	0.00480166	0.168693	8.46	8.77	RpII33	RNA polymerase II 33kD subunit
FBgn0261560	1635900_at	-0.443356	11.0544	0.00481613	0.168693	11.28	10.83	Thor	Thor
FBgn0031660	1640523_at	0.15466	9.54712	0.00482702	0.168693	9.47	9.62	mRpL28	mitochondrial ribosomal protein L28
FBgn0086706	1638274_s_at	0.176042	10.979	0.00483294	0.168693	10.89	11.07	pix	pixie
FBgn0000547	1627506_at	-0.216513	7.95414	0.00485364	0.168693	8.06	7.85	ed	echinoid
FBgn0046763	1623565_at	-0.327507	8.9688	0.00487165	0.168693	9.13	8.81	CG17278	NA
FBgn0030088	1632630_at	0.208955	7.55082	0.00487874	0.168693	7.45	7.66	Arfrp1	NA
FBgn0038360	1632640_at	0.248843	8.2821	0.00489302	0.168693	8.16	8.41	CG9590	NA
FBgn0003512	1629270_at	0.260823	7.69768	0.00490212	0.168693	7.57	7.83	Sry-delta	Serendipity delta
FBgn0260962	1633951_at	0.222211	9.645	0.00493336	0.169196	9.53	9.76	pic	piccolo
FBgn0036126	1628683_at	0.200536	9.4992	0.00503978	0.171702	9.4	9.6	CG6272	NA
FBgn0033859	1629918_at	0.171865	7.12006	0.00505626	0.171702	7.03	7.21	fand	NA
FBgn0260857	1637926_s_at	0.247811	8.44732	0.00505699	0.171702	8.32	8.57	Bet1	NA
FBgn0031777	1627459_at	0.256003	7.57004	0.0050912	0.172289	7.44	7.7	CG9154	NA
FBgn0004395	1641033_a_at	-0.572773	6.15237	0.0051507	0.173725	6.44	5.87	unk	unkempt
FBgn0027108	1640798_a_at	-0.189007	10.5654	0.00519853	0.17476	10.66	10.47	Inx2	innexin 2
FBgn0039590	1625581_at	-0.198624	8.1166	0.00526116	0.175025	8.22	8.02	CG10011	NA
FBgn0024992	1626460_at	0.277977	8.27186	0.00528971	0.175025	8.13	8.41	CG2658	NA
FBgn0032750	1635555_at	0.220953	6.5844	0.00530325	0.175025	6.47	6.69	CG10495	NA
FBgn0011206	1623274_s_at	-0.221134	7.33453	0.00532854	0.175025	7.45	7.22	bol	boule
FBgn0010423	1631639_at	-0.757768	7.83714	0.00537429	0.175025	8.22	7.46	TpnC47D	Troponin C at 47D
FBgn0036300	1636257_at	0.373443	8.63349	0.00538017	0.175025	8.45	8.82	CG10688	NA
FBgn0023527	1637494_at	0.219167	8.14425	0.00539655	0.175025	8.03	8.25	CG3071	NA
FBgn0040034	1638491_at	-0.265959	4.88011	0.00540095	0.175025	5.01	4.75	CG15831	NA
FBgn0259212	1632618_a_at	-0.333044	6.69541	0.00543442	0.175025	6.86	6.53	cno	canoe
FBgn0263346	1623254_s_at	-0.225535	6.81092	0.00543906	0.175025	6.92	6.7	CG43427	NA
FBgn0029714	1629662_at	0.264302	7.96989	0.00544342	0.175025	7.84	8.1	CG3527	NA
FBgn0004647	1634576_at	-0.178528	7.45977	0.00545665	0.175025	7.55	7.37	N	Notch
FBgn0032819	1640143_at	0.207649	6.82226	0.00546514	0.175025	6.72	6.93	CG10463	NA
FBgn0026573	1636126_at	-0.203503	7.30356	0.00547169	0.175025	7.41	7.2	CG8290	NA
FBgn0038596	1631782_at	0.160441	8.28299	0.00549047	0.175025	8.2	8.36	CG14312	NA
FBgn0036696	1633054_at	0.141318	7.64695	0.00550397	0.175025	7.58	7.72	CG14057	NA
FBgn0262735	1629905_s_at	-0.298502	7.01297	0.00550606	0.175025	7.16	6.86	Imp	IGF-II mRNA-binding protein
FBgn0023214	1630707_at	-0.37319	7.08443	0.0055661	0.175093	7.27	6.9	edl	ETS-domain lacking
FBgn0265192	1631001_s_at	-0.251888	8.31846	0.0055868	0.175093	8.44	8.19	Snp	NA
FBgn0040337	1632956_at	0.252305	7.50682	0.00560274	0.175093	7.38	7.63	CG3021	NA
FBgn0014001	1634405_s_at	-0.19291	7.8118	0.00561709	0.175093	7.91	7.72	Pak	PAK-kinase
FBgn0036489	1636544_at	0.206211	7.70601	0.00563249	0.175093	7.6	7.81	CG7011	NA
FBgn0000489	1635928_a_at	-0.202346	10.0608	0.00566032	0.175093	10.16	9.96	Pka-C3	cAMP-dependent protein kinase 3
FBgn0034069	1634816_at	0.359841	8.90028	0.0056887	0.175093	8.72	9.08	CG8401	NA
FBgn0053526	1623583_at	0.240399	7.62161	0.00569236	0.175093	7.5	7.74	PNUTS	PNUTS
FBgn0010173	1627380_at	0.162834	9.48825	0.00569506	0.175093	9.41	9.57	RpA-70	Replication Protein A 70
FBgn0004168	1638131_s_at	-0.143429	9.6011	0.00571466	0.175093	9.67	9.53	5-HT1A	Serotonin receptor 1A
FBgn0038755	1636347_at	-0.169327	7.93168	0.00572414	0.175093	8.02	7.85	Hs6st	Heparan sulfate 6-O-sulfotransferase
FBgn0259168	1630945_at	-0.245405	6.50006	0.00575073	0.17538	6.62	6.38	mnb	minibrain
FBgn0011232	1627832_at	0.157909	8.05382	0.00582132	0.177003	7.97	8.13	scat	scattered
FBgn0037022	1627993_at	0.171987	7.9295	0.00584282	0.177128	7.84	8.02	CG11396	NA
FBgn0040843	1631522_x_at	-0.432256	6.66358	0.00590483	0.177771	6.88	6.45	CG15213	NA
FBgn0022213	1637053_at	0.189286	7.86832	0.00595345	0.177771	7.77	7.96	Cas	CAS/CSE1 segregation protein
FBgn0034936	1626725_at	0.169009	8.55244	0.00595805	0.177771	8.47	8.64	CG2970	NA
FBgn0004359	1636245_at	-0.270452	7.37509	0.00596217	0.177771	7.51	7.24	T48	Transcript 48
FBgn0051549	1629614_at	0.137485	9.45578	0.00598347	0.177771	9.39	9.52	CG31549	NA
FBgn0033672	1627697_at	0.168058	8.57004	0.00600772	0.177771	8.49	8.65	rho-7	rhomboid-7
FBgn0010638	1627382_at	0.203422	11.2259	0.00603636	0.177771	11.12	11.33	Sec61beta	Sec61beta
FBgn0027334	1623306_at	0.143375	7.73236	0.00605599	0.177771	7.66	7.8	l(1)G0004	lethal (1) G0004
FBgn0030341	1633304_at	0.280839	6.77955	0.00605699	0.177771	6.64	6.92	p24-1	p24-related-1
FBgn0028906	1623958_at	-0.178323	4.74994	0.00608767	0.177771	4.84	4.66	CG17341	NA
FBgn0024912	1639904_at	0.172831	8.4271	0.00611211	0.177771	8.34	8.51	agt	O-6-alkylguanine-DNA alkyltransferase
FBgn0050496	1630298_at	0.312927	5.73859	0.00611727	0.177771	5.58	5.9	CG30496	NA
FBgn0029148	1627111_at	0.161736	8.83648	0.0061209	0.177771	8.76	8.92	NHP2	NHP2
FBgn0032402	1633227_s_at	0.156474	10.0714	0.00612584	0.177771	9.99	10.15	CG14945	NA
FBgn0034908	1624247_at	0.299664	5.91028	0.00615858	0.177924	5.76	6.06	CG5543	NA
FBgn0037359	1627003_at	0.223894	6.54907	0.00618567	0.177924	6.44	6.66	MED27	Mediator complex subunit 27
FBgn0052133	1626376_at	-0.243402	5.46969	0.00619179	0.177924	5.59	5.35	ptip	NA
FBgn0030941	1636274_at	-0.231553	9.07725	0.00624529	0.177924	9.19	8.96	wgn	wengen
FBgn0011824	1628723_at	0.15252	8.4921	0.00627342	0.177924	8.42	8.57	CG4038	NA
FBgn0031639	1629440_at	0.161558	8.39686	0.0062758	0.177924	8.32	8.48	mRpS2	mitochondrial ribosomal protein S2
FBgn0027568	1641608_at	0.162155	8.17081	0.00628387	0.177924	8.09	8.25	Cand1	Cullin-associated and neddylation-dissociated 1
FBgn0051453	1636075_at	0.19133	6.49164	0.00631061	0.177924	6.4	6.59	pch2	NA
FBgn0013269	1629598_at	0.133441	8.43627	0.00631103	0.177924	8.37	8.5	FK506-bp1	FK506-binding protein 1
FBgn0036500	1640460_at	0.163733	7.55621	0.00631407	0.177924	7.47	7.64	CG7275	NA
FBgn0038830	1625750_at	0.179713	9.76708	0.00632324	0.177924	9.68	9.86	CG17272	NA
FBgn0000326	1640257_at	0.168941	7.3436	0.00638743	0.179235	7.26	7.43	clt	cricklet
FBgn0003062	1626444_at	0.139705	8.56004	0.00643346	0.180031	8.49	8.63	Fib	Fibrillarin
FBgn0043070	1635541_s_at	-0.150203	8.30269	0.00648428	0.180828	8.38	8.23	MESK2	Misexpression suppressor of KSR 2
FBgn0024509	1637124_at	0.24891	9.10579	0.00651168	0.180828	8.98	9.23	Sec13	sec13
FBgn0037722	1638886_at	0.237986	5.86413	0.0065152	0.180828	5.75	5.98	CG8319	NA
FBgn0259243	1635156_s_at	-0.141329	9.63117	0.00655316	0.180913	9.7	9.56	Pka-R1	cAMP-dependent protein kinase R1
FBgn0000244	1630457_s_at	-0.162594	8.02282	0.00657184	0.180913	8.1	7.94	by	blistery
FBgn0003301	1628594_at	-0.224726	6.65627	0.00658138	0.180913	6.77	6.54	rut	rutabaga
FBgn0031108	1631469_at	-0.204387	5.56536	0.00664384	0.18192	5.67	5.46	CG15459	NA
FBgn0053213	1628445_at	0.152904	6.54945	0.00669024	0.182211	6.47	6.63	CG33213	NA
FBgn0039233	1633247_at	0.159462	6.92243	0.00675761	0.182449	6.84	7	CG7006	NA
FBgn0263260	1627152_at	0.25299	8.53883	0.00677606	0.182449	8.41	8.67	sel	seele
FBgn0050271	1628822_at	0.308144	5.1814	0.00678855	0.182449	5.03	5.34	CG30271	NA
FBgn0034618	1637538_s_at	0.242061	8.58856	0.00684057	0.183363	8.47	8.71	CG9485	NA
FBgn0030913	1623878_at	-0.198349	6.93258	0.00691416	0.184275	7.03	6.83	CG6123	NA
FBgn0052259	1626328_at	0.4919	3.83688	0.00692264	0.184275	3.59	4.08	CG32259	NA
FBgn0037581	1632855_at	0.235526	5.62728	0.00693629	0.184275	5.51	5.75	CG7352	NA
FBgn0003687	1637663_at	0.179624	7.55034	0.00694695	0.184275	7.46	7.64	Tbp	TATA binding protein
FBgn0005674	1626523_a_at	0.171175	8.91296	0.00699229	0.184996	8.83	9	Aats-glupro	Glutamyl-prolyl-tRNA synthetase
FBgn0010329	1627317_a_at	-0.145146	6.8995	0.00705192	0.185166	6.97	6.83	Tbh	Tyramine beta hydroxylase
FBgn0031217	1633661_at	0.167196	9.24118	0.00705814	0.185166	9.16	9.32	CG11377	NA
FBgn0033317	1639198_at	0.152676	8.42043	0.00708094	0.185166	8.34	8.5	CG8635	NA
FBgn0011708	1625607_s_at	0.245133	9.12912	0.00708961	0.185166	9.01	9.25	Syx5	Syntaxin 5
FBgn0023517	1634489_at	0.162665	8.24594	0.00711631	0.185388	8.16	8.33	Pgam5	Phosphoglycerate mutase 5
FBgn0037144	1639587_s_at	0.180479	6.07834	0.00718858	0.185656	5.99	6.17	CG7458	NA
FBgn0033504	1633353_s_at	-0.162205	10.0574	0.00719754	0.185656	10.14	9.98	CAP	CAP
FBgn0000099	1639498_a_at	-0.310018	7.069	0.00719935	0.185656	7.22	6.91	ap	apterous
FBgn0262955	1625962_at	0.228228	8.91066	0.00720486	0.185656	8.8	9.02	RpII140	RNA polymerase II 140kD subunit
FBgn0032021	1639596_at	-0.199503	11.0633	0.00721773	0.185656	11.16	10.96	CG7781	NA
FBgn0263605	1627492_at	0.166028	7.34502	0.00724502	0.185889	7.26	7.43	l(3)72Dn	NA
FBgn0031314	1626247_at	0.203057	5.54281	0.00729701	0.186284	5.44	5.64	IntS14	NA
FBgn0029718	1640007_at	0.145111	9.5073	0.00736074	0.187441	9.43	9.58	mRpL30	mitochondrial ribosomal protein L30
FBgn0261802	1631046_s_at	-0.201501	9.39571	0.00743636	0.188895	9.5	9.29	CG42748	NA
FBgn0032391	1626638_at	0.183809	6.30815	0.00747908	0.188898	6.22	6.4	escl	escl
FBgn0029958	1629629_at	0.157012	8.79484	0.00751477	0.188898	8.72	8.87	Pdp	Pyruvate dehydrogenase phosphatase
FBgn0033342	1634700_at	0.205869	8.64799	0.0075308	0.188898	8.55	8.75	CG8258	NA
FBgn0031662	1632503_at	0.146968	9.57717	0.00759328	0.188898	9.5	9.65	CG3792	NA
FBgn0037960	1639045_at	-0.175416	5.86671	0.00762031	0.188898	5.95	5.78	mthl5	methuselah-like 5
FBgn0011205	1637990_s_at	-0.202144	9.12288	0.00762992	0.188898	9.22	9.02	fbl	fumble
FBgn0036152	1638873_at	-0.397016	4.78816	0.00764718	0.188898	4.99	4.59	CG6175	NA
FBgn0033264	1630141_at	0.127247	7.7207	0.00765169	0.188898	7.66	7.78	Nup50	Nucleoporin 50
FBgn0035890	1632912_s_at	0.162405	5.85045	0.00766009	0.188898	5.77	5.93	CG13667	NA
FBgn0028475	1632236_at	0.218498	8.75747	0.00766438	0.188898	8.65	8.87	Hrd3	NA
FBgn0029095	1629387_s_at	-0.362346	7.49286	0.00766834	0.188898	7.67	7.31	aru	arouser
FBgn0021872	1635355_a_at	0.210199	10.6405	0.00782433	0.188898	10.54	10.75	Xbp1	X box binding protein-1
FBgn0040297	1635858_s_at	-0.349307	5.90551	0.00782435	0.188898	6.08	5.73	Nhe2	Na[+]/H[+] hydrogen exchanger 2
FBgn0034401	1630677_at	0.218593	9.5389	0.00783094	0.188898	9.43	9.65	CG15100	NA
FBgn0034803	1638453_at	0.189441	9.52716	0.00785991	0.188898	9.43	9.62	CG9849	NA
FBgn0260856	1624027_at	0.262522	7.52092	0.00789588	0.188898	7.39	7.65	Membrin	membrin
FBgn0030876	1641455_at	0.18596	7.59826	0.00793713	0.188898	7.51	7.69	CG6762	NA
FBgn0265487	1636099_s_at	-0.338682	7.76592	0.00794662	0.188898	7.94	7.6	mbl	NA
FBgn0039726	1639421_at	0.192562	8.32759	0.00794761	0.188898	8.23	8.42	eIF2B-alpha	eIF2B-alpha
FBgn0034062	1627323_at	0.145854	6.94084	0.00795217	0.188898	6.87	7.01	CG8388	NA
FBgn0030400	1636152_a_at	-0.174231	8.28036	0.00795238	0.188898	8.37	8.19	CG11138	NA
FBgn0032014	1623449_at	0.214145	7.32623	0.00796559	0.188898	7.22	7.43	CG7840	NA
FBgn0037448	1633788_s_at	-0.387472	6.48579	0.00797502	0.188898	6.68	6.29	CG15186	NA
FBgn0013305	1623376_s_at	0.165429	11.1247	0.00802018	0.188898	11.04	11.21	Nmda1	N-methyl-D-aspartate receptor-associated protein
FBgn0026433	1631615_at	0.197604	5.90234	0.00804871	0.188898	5.8	6	Grip128	Grip128
FBgn0011509	1630713_at	0.190143	7.34161	0.00807638	0.188898	7.25	7.44	SrpRbeta	Signal recognition particle receptor beta
FBgn0039765	1628621_at	0.139893	8.74094	0.00808482	0.188898	8.67	8.81	mRpS18C	mitochondrial ribosomal protein S18C
FBgn0039914	1633723_at	-0.183622	8.47304	0.008087	0.188898	8.56	8.38	mav	maverick
FBgn0027496	1633785_at	0.23296	9.4158	0.00808964	0.188898	9.3	9.53	epsilonCOP	epsilonCOP
FBgn0034033	1632777_at	0.152054	7.4498	0.00810445	0.188898	7.37	7.53	CG8204	NA
FBgn0023095	1638580_at	-0.134292	8.01397	0.00811069	0.188898	8.08	7.95	caps	capricious
FBgn0025684	1625271_at	0.214067	8.10528	0.00811764	0.188898	8	8.21	MFS18	NA
FBgn0039875	1640897_at	0.201193	8.98916	0.00812266	0.188898	8.89	9.09	sip3	septin interacting protein 3
FBgn0031367	1626651_at	0.626667	4.79275	0.00818493	0.189913	4.48	5.11	c-cup	calcutta cup
FBgn0030878	1632374_at	0.176044	8.58445	0.00823511	0.190643	8.5	8.67	CG6769	NA
FBgn0003380	1623917_a_at	-0.225169	9.10077	0.00827047	0.190984	9.21	8.99	Sh	Shaker
FBgn0036145	1626684_at	-0.174752	12.643	0.00829202	0.190984	12.73	12.56	CG7607	NA
FBgn0043884	1641226_a_at	-0.133038	9.33243	0.0083061	0.190984	9.4	9.27	mask	multiple ankyrin repeats single KH domain
FBgn0266377	1631371_s_at	-0.300445	7.17895	0.0083887	0.192016	7.33	7.03	Pde8	NA
FBgn0039601	1631466_at	0.1862	7.89383	0.0084948	0.194009	7.8	7.99	CG1523	NA
FBgn0053113	1630027_s_at	-0.175913	11.9284	0.00854179	0.194513	12.02	11.84	Rtnl1	Rtnl1
FBgn0032724	1629319_at	0.201835	8.60388	0.00855506	0.194513	8.5	8.7	CG10428	NA
FBgn0037881	1641069_at	0.163832	7.94177	0.00864431	0.195471	7.86	8.02	GCC88	NA
FBgn0032465	1633389_at	0.226353	8.84282	0.00866838	0.195471	8.73	8.96	CG12404	NA
FBgn0004618	1623923_a_at	-0.300362	5.07335	0.00867872	0.195471	5.22	4.92	gl	glass
FBgn0259110	1630103_at	-0.202784	6.10397	0.00868481	0.195471	6.21	6	mmd	mind-meld
FBgn0004583	1625970_at	-0.365402	4.75751	0.00870427	0.195471	4.94	4.57	ex	expanded
FBgn0030246	1634316_at	0.215172	8.74997	0.0087429	0.195471	8.64	8.86	CG1582	NA
FBgn0030749	1625145_a_at	0.171979	9.56846	0.00874591	0.195471	9.48	9.65	AnxB11	Annexin B11
FBgn0032848	1635013_s_at	0.256501	4.05014	0.00875071	0.195471	3.92	4.18	nesd	nessun dorma
FBgn0028473	1640227_at	0.232218	10.9209	0.00882062	0.196177	10.8	11.04	Non1	NA
FBgn0037340	1637379_at	0.142106	8.32453	0.00882084	0.196177	8.25	8.4	CG14671	NA
FBgn0031294	1637378_s_at	-0.171822	13.7565	0.00887741	0.196209	13.84	13.67	IA-2	IA-2 ortholog
FBgn0003676	1627638_s_at	0.264271	8.96086	0.00887855	0.196209	8.83	9.09	T-cp1	Tcp1-like
FBgn0020294	1641310_at	-0.270436	7.66651	0.00893321	0.196209	7.8	7.53	ko	knockout
FBgn0051694	1637307_at	0.143674	9.51637	0.00893368	0.196209	9.44	9.59	CG31694	NA
FBgn0053202	1630895_at	-0.220088	6.21329	0.00894994	0.196209	6.32	6.1	dpr11	dpr11
FBgn0052022	1622921_at	0.13866	8.39912	0.00895447	0.196209	8.33	8.47	CG32022	NA
FBgn0264432	1624127_at	-0.195897	4.19064	0.00896148	0.196209	4.29	4.09	CG43850	NA
FBgn0030798	1630570_at	-0.322952	6.89222	0.00897642	0.196209	7.05	6.73	CG13003	NA
FBgn0042135	1637352_a_at	-0.199709	9.68669	0.00899563	0.196209	9.79	9.59	CG18812	NA
FBgn0036922	1625177_at	0.130174	7.62452	0.00910424	0.197787	7.56	7.69	CG14182	NA
FBgn0263490	1630290_at	-0.14388	7.87726	0.00910683	0.197787	7.95	7.81	mld	NA
FBgn0024963	1637692_at	-0.202319	9.68986	0.00918686	0.198226	9.79	9.59	GluClalpha	GluClalpha
FBgn0031950	1635051_a_at	0.231749	10.1213	0.00919595	0.198226	10.01	10.24	Herp	Homocysteine-induced endoplasmic reticulum protein
FBgn0034113	1628091_at	0.139829	6.66775	0.00925487	0.198226	6.6	6.74	CG8060	NA
FBgn0034897	1635678_at	-0.161155	8.52556	0.0092711	0.198226	8.61	8.44	Sesn	Sestrin
FBgn0036997	1625052_at	-0.21167	9.39358	0.00928695	0.198226	9.5	9.29	CG5955	NA
FBgn0040609	1625026_at	-1.47894	8.46307	0.00929286	0.198226	9.2	7.72	CG3348	NA
FBgn0037439	1640068_at	0.130259	7.14004	0.00929475	0.198226	7.07	7.21	CG10286	NA
FBgn0264087	1636629_at	-0.214262	7.33577	0.00931141	0.198226	7.44	7.23	Slob	NA
FBgn0036514	1640595_at	0.178353	6.83195	0.00933834	0.198226	6.74	6.92	CG12301	NA
FBgn0003118	1630010_a_at	-0.198321	5.38442	0.00935031	0.198226	5.48	5.29	pnt	pointed
FBgn0052865	1634187_x_at	0.303055	7.47155	0.00941109	0.198226	7.32	7.62	alphagamma-element:CR32865	alphagamma-element:CR32865
FBgn0035141	1639357_at	0.192868	6.85592	0.00944655	0.198226	6.76	6.95	Cypl	Cyclophilin-like
FBgn0263219	1631792_at	-0.20936	7.46305	0.00944901	0.198226	7.57	7.36	Dscam4	Down syndrome cell adhesion molecule 4
FBgn0034214	1637628_at	0.181523	7.57884	0.00945024	0.198226	7.49	7.67	CG6550	NA
FBgn0262509	1637057_at	-0.375523	6.11988	0.00947841	0.198226	6.31	5.93	nrm	neuromusculin
FBgn0030272	1624363_at	-0.144305	13.3223	0.0094915	0.198226	13.39	13.25	CG15201	NA
FBgn0032512	1626680_at	0.232626	6.7733	0.00949441	0.198226	6.66	6.89	CG9305	NA
FBgn0085436	1638560_a_at	-0.233028	9.28566	0.00953715	0.198661	9.4	9.17	Not1	Not1
FBgn0032495	1641042_at	-0.422697	5.91604	0.0096139	0.199851	6.13	5.7	CG16820	NA
FBgn0034180	1636391_at	-0.167531	8.97827	0.00964646	0.20012	9.06	8.89	Ehbp1	NA
FBgn0004242	1636345_s_at	-0.311238	10.7189	0.0096764	0.200333	10.87	10.56	Syt1	Synaptotagmin 1
FBgn0036396	1636610_at	0.158251	6.70835	0.00973027	0.200523	6.63	6.79	CG17359	NA
FBgn0051158	1633026_a_at	-0.17045	9.18039	0.00974325	0.200523	9.27	9.1	Efa6	NA
FBgn0033191	1639416_at	0.179747	9.60024	0.00974727	0.200523	9.51	9.69	CG1598	NA
FBgn0037156	1625684_at	0.137644	9.00528	0.00976453	0.200523	8.94	9.07	CG11523	NA
FBgn0026718	1625344_at	-0.19095	8.21568	0.00978399	0.200523	8.31	8.12	fu12	fu12
FBgn0262738	1630119_s_at	-0.172567	9.93761	0.00982434	0.200945	10.02	9.85	norpA	no receptor potential A
FBgn0259229	1637590_at	-0.910806	7.24611	0.00990738	0.201918	7.7	6.79	CG42329	NA
FBgn0052409	1630438_at	0.163477	6.88304	0.00994307	0.201918	6.8	6.96	CG32409	NA
FBgn0039165	1634117_at	0.144634	6.83856	0.0099499	0.201918	6.77	6.91	CG6204	NA
FBgn0038435	1628585_at	0.182151	5.11678	0.00995119	0.201918	5.03	5.21	Gyc-89Da	Guanylyl cyclase at 89Da
FBgn0039538	1635219_at	0.233077	5.89261	0.0099895	0.201993	5.78	6.01	CG12883	NA
FBgn0039302	1641075_at	0.135186	8.09371	0.00999456	0.201993	8.03	8.16	Nup358	Nucleoporin 358
FBgn0052756	1628338_at	0.155585	9.54774	0.0100288	0.202284	9.47	9.63	CG32756	NA
FBgn0040087	1622968_at	0.284277	7.4217	0.0101239	0.203767	7.28	7.56	p115	p115
FBgn0021874	1632721_at	0.161487	7.41241	0.0101658	0.203767	7.33	7.49	Nle	Notchless
FBgn0004910	1626874_at	-0.271497	9.37048	0.0101693	0.203767	9.51	9.23	Eip63F-1	Ecdysone-induced protein 63F 1
FBgn0037061	1634909_at	0.190472	9.67568	0.0101894	0.203767	9.58	9.77	CG12975	NA
FBgn0000146	1631626_at	0.31365	4.97307	0.0102024	0.203767	4.82	5.13	aub	aubergine
FBgn0035164	1635239_at	0.23091	7.24804	0.0102327	0.203974	7.13	7.36	CG13901	NA
FBgn0030995	1623725_at	0.168802	6.23758	0.0102717	0.204352	6.15	6.32	CG7914	NA
FBgn0037354	1633503_at	0.173647	8.56564	0.0103182	0.204543	8.48	8.65	CG12171	NA
FBgn0026189	1641333_s_at	-0.157397	8.9116	0.0103215	0.204543	8.99	8.83	prominin-like	prominin-like
FBgn0052281	1632818_at	0.125286	7.15015	0.0104718	0.206717	7.09	7.21	CG32281	NA
FBgn0031452	1630931_at	0.155645	7.3118	0.0105268	0.207121	7.23	7.39	Cwc25	Cwc25
FBgn0038257	1636973_at	-0.309537	3.93808	0.010533	0.207121	4.09	3.78	smp-30	Senescence marker protein-30
FBgn0034817	1632151_at	0.147793	6.36283	0.0105794	0.207513	6.29	6.44	Art7	Arginine methyltransferase 7
FBgn0028837	1636446_at	0.140011	7.73276	0.0106098	0.207513	7.66	7.8	CSN6	COP9 complex homolog subunit 6
FBgn0004132	1623599_at	0.168264	9.17211	0.010614	0.207513	9.09	9.26	boca	boca
FBgn0026179	1626591_at	-0.168101	9.45917	0.01069	0.208566	9.54	9.38	siz	schizo
FBgn0032329	1627995_at	0.180396	6.48188	0.0107088	0.208566	6.39	6.57	Art8	Arginine methyltransferase 8
FBgn0032846	1637249_at	0.155793	7.79485	0.0107882	0.209711	7.72	7.87	CG10721	NA
FBgn0004838	1632891_s_at	-0.136326	11.1094	0.0108688	0.210368	11.18	11.04	Hrb27C	Heterogeneous nuclear ribonucleoprotein at 27C
FBgn0004552	1631816_at	-0.585354	10.9021	0.0108789	0.210368	11.19	10.61	Akh	Adipokinetic hormone
FBgn0031263	1625763_at	0.225644	11.067	0.010917	0.210368	10.95	11.18	CG2789	NA
FBgn0003169	1631769_at	-0.126321	8.59221	0.0109182	0.210368	8.66	8.53	put	punt
FBgn0264255	1627300_at	-0.144556	8.73137	0.0109267	0.210368	8.8	8.66	para	NA
FBgn0037026	1634970_at	0.168228	8.56926	0.0109655	0.210368	8.49	8.65	CG3634	NA
FBgn0029117	1625163_at	0.159672	7.845	0.0109666	0.210368	7.77	7.92	Surf1	Surfeit 1
FBgn0264491	1637943_at	-0.320042	7.09407	0.0110203	0.210838	7.25	6.93	how	NA
FBgn0000562	1641303_at	-0.143008	8.85796	0.0110325	0.210838	8.93	8.79	egl	egalitarian
FBgn0022772	1626652_at	0.253036	3.70135	0.0111237	0.211438	3.57	3.83	Orc1	Origin recognition complex subunit 1
FBgn0259216	1640657_at	-0.3445	7.51105	0.011133	0.211438	7.68	7.34	RhoGAP102A	RhoGAP102A
FBgn0262582	1635909_at	-0.182371	8.66888	0.0111438	0.211438	8.76	8.58	cic	capicua
FBgn0085290	1638784_s_at	-0.268569	4.61101	0.0111469	0.211438	4.75	4.48	CG34261	NA
FBgn0038055	1624226_at	0.144519	8.14751	0.0112313	0.212158	8.08	8.22	trus	toys are us
FBgn0267330	1641295_s_at	0.260518	10.3161	0.011239	0.212158	10.19	10.45	KdelR	NA
FBgn0034530	1630711_at	-0.363847	4.29128	0.0112781	0.212158	4.47	4.11	Rcd6	Reduction in Cnn dots 6
FBgn0005561	1636090_a_at	-0.262751	4.00354	0.0112962	0.212158	4.13	3.87	sv	shaven
FBgn0027053	1632776_at	0.139911	8.81762	0.01135	0.212158	8.75	8.89	CSN5	COP9 complex homolog subunit 5
FBgn0035907	1633106_at	0.15736	7.75574	0.0113583	0.212158	7.68	7.83	GstO1	NA
FBgn0051111	1634609_at	0.13082	7.19649	0.0113607	0.212158	7.13	7.26	CG31111	NA
FBgn0040890	1630246_at	0.160562	8.49118	0.0113691	0.212158	8.41	8.57	ksh	kish
FBgn0001230	1638872_at	0.177218	7.08232	0.0113723	0.212158	6.99	7.17	Hsp68	Heat shock protein 68
FBgn0050410	1627655_at	0.153233	8.33087	0.011418	0.212622	8.25	8.41	Rpi	NA
FBgn0000426	1628006_at	0.179639	8.37314	0.0114905	0.21358	8.28	8.46	SmF	Small ribonucleoprotein particle protein SmF
FBgn0051810	1630359_at	-0.988049	9.31798	0.0115184	0.213708	9.81	8.82	CG31810	NA
FBgn0039404	1638970_at	0.187686	7.48306	0.0115395	0.213712	7.39	7.58	CG14543	NA
FBgn0001978	1640237_a_at	0.190101	9.37855	0.0115901	0.213877	9.28	9.47	stc	shuttle craft
FBgn0038854	1626768_at	0.176502	7.12405	0.0115905	0.213877	7.04	7.21	CG7044	NA
FBgn0037853	1635764_at	0.179405	6.67108	0.0116689	0.214042	6.58	6.76	CG14696	NA
FBgn0027841	1640568_at	0.169201	5.92046	0.0116771	0.214042	5.84	6.01	CstF-64	Cleavage stimulation factor 64 kilodalton subunit
FBgn0026376	1628726_s_at	-0.154333	9.47991	0.011699	0.214042	9.56	9.4	Rgl	Ral guanine nucleotide exchange factor
FBgn0262614	1637428_a_at	-0.176811	8.89874	0.0117044	0.214042	8.99	8.81	pyd	polychaetoid
FBgn0031607	1629144_at	0.147784	7.63372	0.0117425	0.214354	7.56	7.71	CG15440	NA
FBgn0028496	1630676_at	-0.200133	5.95389	0.0118667	0.214748	6.05	5.85	CG30116	NA
FBgn0004198	1638337_at	-0.243004	9.76849	0.01187	0.214748	9.89	9.65	ct	cut
FBgn0025716	1623387_at	0.149841	7.81652	0.0118765	0.214748	7.74	7.89	Bap55	Brahma associated protein 55kD
FBgn0265959	1634061_a_at	-0.281983	7.1455	0.0118857	0.214748	7.29	7	rdgC	NA
FBgn0020388	1627246_at	0.188596	8.47511	0.0118907	0.214748	8.38	8.57	Gcn5	Pcaf
FBgn0035270	1628791_at	-0.15165	7.694	0.0119135	0.214748	7.77	7.62	CG13933	NA
FBgn0032398	1631745_at	0.152359	9.97618	0.0119471	0.214748	9.9	10.05	CG6766	NA
FBgn0032673	1628888_at	-0.127483	9.68656	0.0119539	0.214748	9.75	9.62	CG7180	NA
FBgn0038035	1636131_at	0.197052	8.22738	0.0119821	0.214782	8.13	8.33	lig3	DNA ligase III
FBgn0030048	1632656_at	0.17913	7.59575	0.0119979	0.214782	7.51	7.69	CG12112	NA
FBgn0052437	1626596_at	0.502996	5.6836	0.0120622	0.215271	5.43	5.94	CG32437	NA
FBgn0027088	1636948_a_at	0.183991	8.14835	0.0120943	0.215271	8.06	8.24	Aats-gly	Glycyl-tRNA synthetase
FBgn0037569	1637038_at	0.148375	6.27902	0.0121587	0.215271	6.2	6.35	tex	tex
FBgn0260943	1641701_at	-0.175061	10.6062	0.0121758	0.215271	10.69	10.52	Rbp6	RNA-binding protein 6
FBgn0038968	1634724_at	0.147381	6.4617	0.0121882	0.215271	6.39	6.54	CG12499	NA
FBgn0005626	1624452_a_at	-0.218256	7.10652	0.0122062	0.215271	7.22	7	ple	pale
FBgn0003068	1638452_at	0.130897	6.13546	0.0122109	0.215271	6.07	6.2	per	period
FBgn0038046	1627873_at	0.184996	7.93237	0.0122868	0.215271	7.84	8.02	CG5641	NA
FBgn0032477	1638344_at	0.288306	7.87324	0.0122892	0.215271	7.73	8.02	CG5287	NA
FBgn0035337	1626347_at	0.150897	6.11193	0.0122907	0.215271	6.04	6.19	CG15877	NA
FBgn0011774	1640431_at	0.214367	6.8426	0.0123089	0.215271	6.74	6.95	Irbp	Inverted repeat-binding protein
FBgn0036515	1629188_at	0.153121	9.57989	0.0123205	0.215271	9.5	9.66	CG12304	NA
FBgn0011288	1638558_a_at	-0.128916	13.1246	0.0123377	0.215271	13.19	13.06	Snap25	Synapse protein 25
FBgn0031657	1633967_at	0.135874	7.74542	0.0123784	0.215271	7.68	7.81	CG3756	NA
FBgn0033987	1641657_s_at	-0.155511	8.16645	0.0123992	0.215271	8.24	8.09	ckn	NA
FBgn0038294	1636600_a_at	-0.445659	11.1011	0.0124095	0.215271	11.32	10.88	Mf	Myofilin
FBgn0038586	1631464_at	0.152222	7.07654	0.0124335	0.215271	7	7.15	CG7168	NA
FBgn0261788	1633313_at	-0.150473	11.9577	0.0124811	0.215271	12.03	11.88	Ank2	Ankyrin 2
FBgn0024187	1632129_a_at	-0.157707	7.82345	0.0124827	0.215271	7.9	7.74	syd	sunday driver
FBgn0040268	1627866_at	0.152236	6.62766	0.0124954	0.215271	6.55	6.7	Top3alpha	Topoisomerase 3alpha
FBgn0039019	1629470_at	0.199374	7.97294	0.0125072	0.215271	7.87	8.07	HP1c	HP1c
FBgn0034572	1639337_at	0.124223	7.85849	0.0125321	0.215271	7.8	7.92	CG9346	NA
FBgn0052187	1625582_at	0.171117	7.14245	0.0125602	0.215271	7.06	7.23	CG32187	NA
FBgn0011336	1631240_at	0.247934	9.16493	0.0125625	0.215271	9.04	9.29	OstStt3	Oligosaccharyl transferase 3
FBgn0004028	1629235_s_at	-0.46018	11.3198	0.0125747	0.215271	11.55	11.09	wupA	wings up A
FBgn0039733	1628869_s_at	0.142655	7.65652	0.0126133	0.215569	7.59	7.73	CG11504	NA
FBgn0016698	1629241_at	0.159866	7.91643	0.0126665	0.215879	7.84	8	Ptpa	Phosphotyrosyl phosphatase activator
FBgn0262734	1623471_s_at	-0.275882	8.12376	0.0126738	0.215879	8.26	7.99	Rbp2	RNA-binding protein 2
FBgn0036892	1628352_a_at	0.139528	8.96774	0.0127088	0.215937	8.9	9.04	Lon	NA
FBgn0003074	1638550_s_at	0.176901	11.459	0.0127514	0.215937	11.37	11.55	Pgi	Phosphoglucose isomerase
FBgn0261244	1640287_s_at	-0.209467	6.8331	0.0127781	0.215937	6.94	6.73	inaE	inactivation no afterpotential E
FBgn0035193	1640057_at	-0.445168	4.97609	0.0127905	0.215937	5.2	4.75	CG9192	NA
FBgn0030332	1624688_at	0.158359	9.55127	0.0127928	0.215937	9.47	9.63	CG9360	NA
FBgn0040236	1639771_at	0.201565	8.94911	0.0128094	0.215937	8.85	9.05	c11.1	c11.1
FBgn0033177	1638447_s_at	0.190297	7.8714	0.0128257	0.215937	7.78	7.97	CG11141	NA
FBgn0052425	1625503_at	-0.377503	10.8489	0.0128647	0.216036	11.04	10.66	CG32425	NA
FBgn0031257	1631360_at	0.124966	8.87388	0.0128739	0.216036	8.81	8.94	CG4133	NA
FBgn0037644	1628505_at	0.12727	6.98557	0.0129335	0.216616	6.92	7.05	CG11964	NA
FBgn0263102	1639136_s_at	-0.249758	7.77032	0.012951	0.216616	7.9	7.65	psq	pipsqueak
FBgn0015799	1623479_at	0.189478	7.54118	0.0131069	0.218502	7.45	7.64	Rbf	Retinoblastoma-family protein
FBgn0003386	1632961_at	-0.207429	7.64419	0.0131375	0.218502	7.75	7.54	Shaw	Shaker cognate w
FBgn0035805	1624837_at	0.147343	8.41137	0.0131472	0.218502	8.34	8.49	CG7506	NA
FBgn0029892	1631598_at	0.239861	7.05647	0.013176	0.218502	6.94	7.18	CG3184	NA
FBgn0263593	1639611_at	-0.138825	8.9026	0.0132384	0.218502	8.97	8.83	Lpin	NA
FBgn0038868	1629452_at	0.167321	8.04028	0.0132675	0.218502	7.96	8.12	CG5862	NA
FBgn0085387	1639408_a_at	-0.184677	10.4448	0.0132897	0.218502	10.54	10.35	shakB	shaking B
FBgn0051708	1632477_s_at	-0.277693	5.1026	0.0133043	0.218502	5.24	4.96	CG31708	NA
FBgn0037931	1635319_at	0.228606	6.4751	0.01333	0.218502	6.36	6.59	CG18476	NA
FBgn0035001	1623189_at	-0.138198	10.0092	0.0133393	0.218502	10.08	9.94	slik	Sterile20-like kinase
FBgn0039210	1630397_at	0.154854	7.73804	0.0133426	0.218502	7.66	7.82	CG13625	NA
FBgn0000253	1623682_a_at	-0.16506	13.0095	0.0134616	0.219592	13.09	12.93	Cam	Calmodulin
FBgn0037894	1631954_at	0.153291	7.38058	0.0134647	0.219592	7.3	7.46	Ranbp9	Ranbp9
FBgn0004055	1627838_at	-0.182652	10.2276	0.0135758	0.219592	10.32	10.14	uzip	unzipped
FBgn0010339	1624318_at	0.142598	8.72211	0.0136111	0.219592	8.65	8.79	128up	upstream of RpIII128
FBgn0259143	1634146_at	-0.198256	9.00479	0.0136244	0.219592	9.1	8.91	CG42258	NA
FBgn0031310	1629155_at	0.158175	8.59384	0.0136572	0.219592	8.51	8.67	Vps29	NA
FBgn0035980	1624132_at	0.298941	5.74062	0.0136601	0.219592	5.59	5.89	CG4447	NA
FBgn0004066	1641485_at	0.142953	8.84791	0.0137415	0.219592	8.78	8.92	Prosalpha4	Proteasome 28kD subunit 1
FBgn0003250	1626251_at	-0.503898	9.17194	0.0138069	0.219592	9.42	8.92	Rh4	Rhodopsin 4
FBgn0010015	1632216_at	-0.287306	5.10623	0.0138262	0.219592	5.25	4.96	CanA1	Calcineurin A1
FBgn0266570	1630632_s_at	0.126192	8.09587	0.0138269	0.219592	8.03	8.16	CG2982	NA
FBgn0001961	1626492_s_at	0.197744	9.90355	0.0138295	0.219592	9.8	10	Arpc1	Suppressor of profilin 2
FBgn0085390	1632797_a_at	-0.226615	4.98745	0.0138567	0.219592	5.1	4.87	Dgk	Diacyl glycerol kinase
FBgn0030539	1630670_at	-0.225088	6.65218	0.0138725	0.219592	6.76	6.54	CG1368	NA
FBgn0266450	1631481_a_at	-0.248391	9.28439	0.0138737	0.219592	9.41	9.16	Kr-h1	NA
FBgn0264503	1629699_at	-0.147993	8.41612	0.0139118	0.219592	8.49	8.34	CG43902	NA
FBgn0003371	1630774_s_at	-0.147328	8.48872	0.0139259	0.219592	8.56	8.42	sgg	shaggy
FBgn0262103	1639524_at	-0.188581	9.40648	0.0139333	0.219592	9.5	9.31	Sik3	NA
FBgn0029836	1636429_at	-0.303653	4.93938	0.0139474	0.219592	5.09	4.79	CG5928	NA
FBgn0029755	1629933_at	0.159179	8.04632	0.0139482	0.219592	7.97	8.13	Sas10	Sas10
FBgn0037852	1641606_s_at	0.172398	8.64116	0.014154	0.221851	8.55	8.73	Tpc1	Thiamine pyrophosphate carrier protein 1
FBgn0086758	1628005_at	-0.133619	10.1189	0.0141836	0.221851	10.19	10.05	chinmo	Chronologically inappropriate morphogenesis
FBgn0039110	1635385_at	0.18882	8.76423	0.0141885	0.221851	8.67	8.86	RanBP3	Ran binding protein 3
FBgn0250746	1630851_s_at	0.120626	10.1259	0.0142004	0.221851	10.07	10.19	Prosbeta7	Proteasome beta7 subunit
FBgn0011706	1624859_at	-0.328939	6.32877	0.0143958	0.222148	6.49	6.16	rpr	reaper
FBgn0029996	1629843_s_at	-0.169147	10.4334	0.0143986	0.222148	10.52	10.35	Ubc-E2H	Ubc-E2H
FBgn0033925	1636861_at	0.176517	9.03266	0.0144018	0.222148	8.94	9.12	CG8617	NA
FBgn0041094	1627101_at	-0.149919	11.0167	0.0144119	0.222148	11.09	10.94	scyl	scylla
FBgn0038347	1640489_at	0.169653	7.90442	0.0144348	0.222148	7.82	7.99	CG18522	NA
FBgn0041147	1641316_at	0.296221	5.14257	0.0144395	0.222148	4.99	5.29	ida	imaginal discs arrested
FBgn0031098	1626300_at	0.174377	8.50842	0.01445	0.222148	8.42	8.6	CG17068	NA
FBgn0016685	1635608_at	0.11257	10.5321	0.014457	0.222148	10.48	10.59	Nlp	Nucleoplasmin
FBgn0086346	1633505_at	0.147829	9.82509	0.0144863	0.222148	9.75	9.9	ALiX	ALG-2 interacting protein X
FBgn0011566	1635664_at	0.175483	7.00985	0.0145079	0.222148	6.92	7.1	Bzd	Buzidau
FBgn0038009	1634594_at	-0.93432	6.41492	0.0145323	0.222148	6.88	5.95	CG17738	NA
FBgn0004862	1638565_at	-0.365962	6.44092	0.0145584	0.222148	6.62	6.26	bap	bagpipe
FBgn0036260	1635912_at	-0.164756	8.27354	0.0145776	0.222148	8.36	8.19	Rh7	Rhodopsin 7
FBgn0036835	1626605_at	-0.410184	10.1784	0.0145949	0.222148	10.38	9.97	CG14075	NA
FBgn0033547	1630110_at	0.135539	6.97418	0.0146082	0.222148	6.91	7.04	CG12935	NA
FBgn0038087	1629173_at	-0.208996	6.75759	0.0146277	0.222148	6.86	6.65	beat-Va	beat-Va
FBgn0033358	1640058_at	-0.227476	10.6421	0.014653	0.222148	10.76	10.53	CG8216	NA
FBgn0032430	1636003_at	0.161853	6.99809	0.0146907	0.222148	6.92	7.08	CG6388	NA
FBgn0034345	1634112_a_at	0.184775	10.6672	0.0147175	0.222148	10.57	10.76	CG5174	NA
FBgn0030151	1623809_s_at	0.155176	9.97764	0.0147212	0.222148	9.9	10.06	CG1354	NA
FBgn0019938	1629356_at	0.121378	7.5388	0.0147496	0.222247	7.48	7.6	RpI1	RNA polymerase I subunit
FBgn0030357	1639439_at	-0.259058	6.75812	0.0147948	0.222599	6.89	6.63	Sclp	Sclp
FBgn0039347	1626858_a_at	-0.249361	7.02505	0.0148465	0.223048	7.15	6.9	CG5071	NA
FBgn0036993	1623928_at	-0.364276	8.99918	0.0149277	0.223102	9.18	8.82	CG5910	NA
FBgn0063649	1630563_at	-0.225577	7.72793	0.0149318	0.223102	7.84	7.62	CG6006	NA
FBgn0032620	1624937_at	0.310401	5.74761	0.0149458	0.223102	5.59	5.9	CG12288	NA
FBgn0259222	1635236_at	-0.187963	7.5316	0.0149596	0.223102	7.63	7.44	CG42322	NA
FBgn0035825	1627449_at	0.20503	7.39113	0.0150708	0.224431	7.29	7.49	CG8111	NA
FBgn0040011	1627641_s_at	-0.140502	9.03784	0.0151572	0.225388	9.11	8.97	CG17494	NA
FBgn0031659	1638140_at	0.129585	8.2019	0.015298	0.226039	8.14	8.27	CG14043	NA
FBgn0020309	1626018_a_at	-0.15825	10.4687	0.0153129	0.226039	10.55	10.39	crol	crooked legs
FBgn0010300	1639217_s_at	-0.135467	5.10128	0.0153425	0.226039	5.17	5.03	brat	brain tumor
FBgn0010435	1636991_s_at	-0.439388	9.74697	0.0153463	0.226039	9.97	9.53	emp	epithelial membrane protein
FBgn0053516	1641156_at	-0.208696	5.80144	0.0153476	0.226039	5.91	5.7	dpr3	dpr3
FBgn0005677	1633341_s_at	-0.212338	9.06244	0.0153576	0.226039	9.17	8.96	dac	dachshund
FBgn0037850	1639704_at	0.270347	5.39171	0.0153924	0.226039	5.26	5.53	CG14695	NA
FBgn0003278	1627924_at	0.154565	6.80425	0.0154328	0.226039	6.73	6.88	RpI135	RNA polymerase I 135kD subunit
FBgn0262732	1634722_s_at	0.166174	9.54274	0.0154571	0.226039	9.46	9.63	mbf1	multiprotein bridging factor 1
FBgn0031374	1640567_at	-0.158366	8.8197	0.0154814	0.226039	8.9	8.74	CG7337	NA
FBgn0029882	1623702_at	0.126847	8.2784	0.0155156	0.226039	8.21	8.34	CG3226	NA
FBgn0024980	1638808_at	-0.203176	7.39941	0.0155485	0.226039	7.5	7.3	Syx4	Syntaxin 4
FBgn0023534	1625951_at	-0.213693	10.7837	0.0155707	0.226039	10.89	10.68	CG17778	NA
FBgn0036405	1632262_at	0.139494	7.50758	0.0155847	0.226039	7.44	7.58	CG6833	NA
FBgn0036277	1638070_at	0.124855	8.38171	0.0156265	0.226039	8.32	8.44	CG10418	NA
FBgn0017430	1639102_at	0.138231	9.17327	0.0156343	0.226039	9.1	9.24	Nelf-E	Negative elongation factor E
FBgn0015828	1639648_at	0.123134	8.25849	0.0156428	0.226039	8.2	8.32	TfIIEalpha	Transcription factor IIEalpha
FBgn0039632	1638998_at	0.170857	7.47091	0.0156447	0.226039	7.39	7.56	Cul5	Cullin-5
FBgn0032030	1627048_at	0.115988	8.63579	0.0157084	0.226637	8.58	8.69	Wdr82	NA
FBgn0085447	1637828_a_at	-0.238431	11.6299	0.0157766	0.227299	11.75	11.51	sif	still life
FBgn0028411	1629881_at	0.144139	8.88029	0.0158401	0.227652	8.81	8.95	Nxt1	NTF2-related export protein 1
FBgn0035023	1628778_at	-0.187902	12.127	0.0158458	0.227652	12.22	12.03	ITP	ion transport peptide
FBgn0051460	1638549_at	0.115037	7.95932	0.0158935	0.227704	7.9	8.02	CG31460	NA
FBgn0030944	1632736_at	0.116196	8.70956	0.0160236	0.228871	8.65	8.77	CG6617	NA
FBgn0027279	1633081_at	-0.208705	9.37118	0.016055	0.228871	9.48	9.27	l(1)G0196	lethal (1) G0196
FBgn0259935	1636802_at	-0.190016	6.18331	0.0160849	0.228871	6.28	6.09	CG42458	NA
FBgn0260940	1639430_at	0.144644	8.24761	0.0161014	0.228871	8.18	8.32	lsn	larsen
FBgn0033969	1624757_at	-0.312765	3.52789	0.0161032	0.228871	3.68	3.37	CG10202	NA
FBgn0032705	1632875_at	0.20278	5.93405	0.0161413	0.228871	5.83	6.04	Grip71	Grip71
FBgn0005596	1634784_at	-0.13591	5.30665	0.0161418	0.228871	5.37	5.24	yem	yemanuclein alpha
FBgn0053635	1627824_at	0.144016	7.5457	0.0161553	0.228871	7.47	7.62	CG33635	NA
FBgn0039764	1624213_at	-0.131945	6.70834	0.016221	0.22919	6.77	6.64	CG15535	NA
FBgn0036641	1626813_at	0.108576	8.47756	0.0162229	0.22919	8.42	8.53	Smn	survival motor neuron
FBgn0036258	1631527_at	0.221727	11.1705	0.0162931	0.229765	11.06	11.28	CG5642	NA
FBgn0035947	1634672_at	0.144278	9.19805	0.0163316	0.229765	9.13	9.27	Srp68	Signal recognition particle protein 68
FBgn0027588	1626135_s_at	0.177105	11.5228	0.0163775	0.229765	11.43	11.61	CG14476	NA
FBgn0086532	1625352_s_at	0.128759	8.88126	0.0164177	0.229765	8.82	8.95	Spt-I	Serine palmitoyltransferase subunit I
FBgn0032162	1638090_at	0.135034	7.09766	0.0164215	0.229765	7.03	7.17	CG4592	NA
FBgn0039218	1638166_at	0.147892	9.31333	0.0165432	0.230913	9.24	9.39	Rpb10	Rpb10
FBgn0260934	1625544_s_at	-0.16589	7.04947	0.0165572	0.230913	7.13	6.97	par-1	par-1
FBgn0259735	1637287_at	-0.193933	4.5582	0.0165715	0.230913	4.66	4.46	CG42389	NA
FBgn0010389	1640867_s_at	-0.170413	8.68586	0.0166092	0.231122	8.77	8.6	htl	heartless
FBgn0033699	1630252_at	0.158627	9.25545	0.0166646	0.231577	9.18	9.33	RpS11	Ribosomal protein S11
FBgn0000163	1629227_at	-0.329175	5.62469	0.0167121	0.231921	5.79	5.46	baz	bazooka
FBgn0038953	1634222_at	0.264148	6.87248	0.0167756	0.232027	6.74	7	CG18596	NA
FBgn0032450	1622926_at	0.275631	5.47877	0.0168003	0.232027	5.34	5.62	CG5776	NA
FBgn0261046	1631726_at	-0.13567	8.41249	0.0168026	0.232027	8.48	8.34	Dscam3	Down syndrome cell adhesion molecule 3
FBgn0034498	1632397_at	0.150362	7.18485	0.0168109	0.232027	7.11	7.26	CG16868	NA
FBgn0032129	1634184_a_at	-0.204077	8.0007	0.0168391	0.232102	8.1	7.9	jp	junctophilin
FBgn0053519	1623019_a_at	-0.299659	7.23006	0.0169261	0.232986	7.38	7.08	Unc-89	Unc-89
FBgn0000273	1632409_a_at	-0.143057	8.89571	0.0169525	0.233034	8.97	8.82	Pka-C1	cAMP-dependent protein kinase 1
FBgn0038869	1633110_at	0.133661	6.94687	0.0169923	0.233143	6.88	7.01	CG3353	NA
FBgn0014388	1635819_at	-0.226749	10.1001	0.0170062	0.233143	10.21	9.99	sty	sprouty
FBgn0022936	1640346_at	0.115256	7.01752	0.017061	0.23358	6.96	7.08	CycH	Cyclin H
FBgn0263510	1625030_at	0.173183	5.39341	0.017126	0.233937	5.31	5.48	nclb	NA
FBgn0046704	1632099_s_at	-0.142856	7.25314	0.0171433	0.233937	7.32	7.18	Liprin-alpha	Liprin-alpha
FBgn0259145	1623394_at	-0.170844	6.55063	0.017156	0.233937	6.64	6.47	CG42260	NA
FBgn0038597	1627104_at	0.178696	6.97351	0.0171801	0.233953	6.88	7.06	CG8064	NA
FBgn0266723	1629954_at	0.11523	9.17564	0.0172251	0.23416	9.12	9.23	Trs31	NA
FBgn0036184	1633346_at	0.164437	7.58111	0.0172413	0.23416	7.5	7.66	PCID2	PCI domain-containing protein 2
FBgn0001087	1634453_at	-0.161856	9.40731	0.0172802	0.234318	9.49	9.33	g	garnet
FBgn0029134	1636559_s_at	0.117941	10.3883	0.0173077	0.234318	10.33	10.45	Prosbeta5	Proteasome beta5 subunit
FBgn0037185	1625990_at	0.142211	8.26934	0.0173681	0.234318	8.2	8.34	CG11367	NA
FBgn0259152	1623888_at	0.154579	8.55966	0.0173741	0.234318	8.48	8.64	Clbn	Caliban
FBgn0015277	1625678_at	0.124803	7.86221	0.017391	0.234318	7.8	7.92	Pi3K59F	Phosphotidylinositol 3 kinase 59F
FBgn0265194	1634860_at	-0.143844	6.33417	0.0175013	0.234352	6.41	6.26	Trpm	NA
FBgn0053137	1638148_at	0.335546	3.9511	0.0175071	0.234352	3.78	4.12	CG33137	NA
FBgn0034617	1628669_at	0.144165	6.66036	0.0175421	0.234352	6.59	6.73	CG9754	NA
FBgn0039336	1628291_at	0.175688	6.81265	0.0175692	0.234352	6.72	6.9	CG4553	NA
FBgn0037076	1630696_at	0.232361	6.46214	0.0176046	0.234352	6.35	6.58	ebd2	earthbound 2
FBgn0039689	1640024_at	0.149472	8.22185	0.0176185	0.234352	8.15	8.3	CG7598	NA
FBgn0013717	1624354_at	0.105823	8.90672	0.0176503	0.234352	8.85	8.96	not	non-stop
FBgn0043791	1633540_at	0.65992	7.38182	0.0176559	0.234352	7.05	7.71	CG8147	NA
FBgn0004856	1637100_at	0.148917	8.71293	0.0176854	0.234352	8.64	8.79	Bx42	Bx42
FBgn0004921	1629839_a_at	-0.155564	10.3779	0.0177217	0.234352	10.46	10.3	Ggamma1	G protein gamma 1
FBgn0011020	1627558_at	0.202665	5.24718	0.0177459	0.234352	5.15	5.35	Sas-4	Sas-4
FBgn0015075	1639264_at	0.156592	7.80733	0.0177717	0.234352	7.73	7.89	Ddx1	Dead-box-1
FBgn0004435	1624798_s_at	-0.195095	9.06129	0.0178289	0.234352	9.16	8.96	Galphaq	G protein alpha49B
FBgn0036552	1624975_at	0.236856	4.48935	0.0178297	0.234352	4.37	4.61	CG17028	NA
FBgn0002354	1627171_at	0.108964	9.34968	0.0178468	0.234352	9.3	9.4	l(3)87Df	lethal (3) 87Df
FBgn0262728	1632701_at	-0.118798	11.4715	0.0178475	0.234352	11.53	11.41	Pal2	Peptidyl-alpha-hydroxyglycine-alpha-amidating lyase 2
FBgn0015019	1634782_s_at	0.204445	9.16059	0.0178547	0.234352	9.06	9.26	Cctgamma	Cctgamma
FBgn0028644	1633489_at	-0.202048	8.13582	0.0178864	0.234352	8.24	8.03	beat-Ic	beaten path Ic
FBgn0031498	1625081_at	0.192259	6.8873	0.0179155	0.234352	6.79	6.98	CG17260	NA
FBgn0037200	1636476_a_at	0.145326	7.03863	0.0179277	0.234352	6.97	7.11	CG11109	NA
FBgn0265276	1640598_s_at	-0.202683	11.2344	0.0179311	0.234352	11.34	11.13	l(3)neo38	NA
FBgn0038950	1637564_a_at	0.164386	8.15773	0.0179384	0.234352	8.08	8.24	CG5382	NA
FBgn0027526	1635003_at	0.164717	8.27016	0.0179745	0.234352	8.19	8.35	Ublcp1	NA
FBgn0039188	1632897_at	0.12534	8.19481	0.0181007	0.234352	8.13	8.26	Golgin84	Golgin84
FBgn0040294	1625253_at	0.21115	6.96876	0.0181049	0.234352	6.86	7.07	POSH	Plenty of SH3s
FBgn0030008	1632837_at	0.151056	5.27479	0.0181118	0.234352	5.2	5.35	CG2129	NA
FBgn0027509	1633734_at	0.144914	6.99414	0.0181388	0.234352	6.92	7.07	CG7261	NA
FBgn0083969	1641708_at	0.109111	7.22295	0.018141	0.234352	7.17	7.28	CG34133	NA
FBgn0040071	1641380_a_at	-0.131982	9.49443	0.0181466	0.234352	9.56	9.43	tara	taranis
FBgn0035150	1635299_at	0.20983	6.41548	0.0181491	0.234352	6.31	6.52	Rev1	Rev1
FBgn0002878	1635302_at	0.136349	4.09404	0.0181528	0.234352	4.03	4.16	mus101	mutagen-sensitive 101
FBgn0037279	1638295_s_at	0.337631	9.13668	0.0182486	0.235264	8.97	9.31	CG1129	NA
FBgn0030096	1633381_at	0.180031	7.70637	0.0182846	0.235264	7.62	7.8	Zpr1	Zpr1
FBgn0053653	1631142_a_at	-0.24824	9.82786	0.0183143	0.235264	9.95	9.7	Caps	Calcium activated protein for secretion
FBgn0037011	1625315_at	0.13133	9.04987	0.0183157	0.235264	8.98	9.12	CG4858	NA
FBgn0039150	1625284_at	0.139699	7.91789	0.0183813	0.235478	7.85	7.99	CG13605	NA
FBgn0259174	1637582_a_at	-0.252284	8.8379	0.0183919	0.235478	8.96	8.71	Nedd4	Nedd4
FBgn0015024	1623403_s_at	-0.130286	11.0066	0.0184018	0.235478	11.07	10.94	CkIalpha	Casein kinase Ialpha
FBgn0037250	1627676_at	0.141864	8.43467	0.0184297	0.23554	8.36	8.51	CG1074	NA
FBgn0039358	1629691_at	-0.137851	9.88652	0.0186793	0.238141	9.96	9.82	CG5028	NA
FBgn0038946	1635006_at	-0.228862	7.88871	0.01868	0.238141	8	7.77	rdhB	NA
FBgn0027654	1629360_at	0.144315	4.53767	0.018753	0.238717	4.47	4.61	jdp	jdp
FBgn0013576	1635703_s_at	-0.14686	9.76808	0.0187779	0.238717	9.84	9.69	mtd	l(3)82Fd
FBgn0032793	1627330_at	0.332381	7.32424	0.0188017	0.238717	7.16	7.49	CG10189	NA
FBgn0033750	1633644_at	0.244608	5.7685	0.0188189	0.238717	5.65	5.89	CG13151	NA
FBgn0033752	1630050_at	0.135471	6.82053	0.0188476	0.238783	6.75	6.89	CG8569	NA
FBgn0034145	1628207_at	-0.467642	10.6981	0.0189061	0.239016	10.93	10.46	CG5065	NA
FBgn0031951	1634859_at	0.16042	7.50981	0.0189364	0.239016	7.43	7.59	r2d2	r2d2
FBgn0027093	1627148_at	0.129328	7.85051	0.0190242	0.239691	7.79	7.92	Aats-arg	Arginyl-tRNA synthetase
FBgn0037345	1637203_at	0.123938	7.43275	0.0190587	0.239691	7.37	7.49	rev7	rev7
FBgn0260746	1624517_at	-0.248219	8.04503	0.0190604	0.239691	8.17	7.92	Ect3	NA
FBgn0004882	1635846_a_at	-0.229651	4.67112	0.0190985	0.239695	4.79	4.56	orb	oo18 RNA-binding protein
FBgn0004463	1628131_at	0.215021	6.9335	0.0191151	0.239695	6.83	7.04	RpIII128	RNA polymerase III 128kD subunit
FBgn0038585	1641373_at	0.171042	8.59265	0.0191314	0.239695	8.51	8.68	Non3	NA
FBgn0038744	1633088_at	-0.29714	7.13223	0.0192331	0.240206	7.28	6.98	CG4733	NA
FBgn0023519	1629936_at	0.113318	8.68539	0.019291	0.240206	8.63	8.74	mRpL16	mitochondrial ribosomal protein L16
FBgn0052196	1636151_at	0.174027	6.73017	0.0193119	0.240206	6.64	6.82	CG32196	NA
FBgn0030336	1629983_at	0.135911	9.52115	0.0193355	0.240206	9.45	9.59	CG1578	NA
FBgn0034578	1629692_at	0.149443	6.11923	0.0193593	0.240206	6.04	6.19	CG15653	NA
FBgn0250785	1625358_s_at	-0.2623	7.58196	0.0193711	0.240206	7.71	7.45	vari	varicose
FBgn0024973	1626169_at	0.143344	8.57524	0.0193886	0.240206	8.5	8.65	CG2701	NA
FBgn0042693	1628476_at	-0.150256	7.16254	0.0193982	0.240206	7.24	7.09	PP2A-B'	PP2A-B'
FBgn0039419	1629035_at	-0.189187	8.83266	0.0194196	0.240206	8.93	8.74	CG12290	NA
FBgn0004875	1632178_at	-0.146036	10.048	0.0194315	0.240206	10.12	9.97	enc	encore
FBgn0264490	1624441_at	-0.285093	9.50218	0.0194987	0.240461	9.64	9.36	Eip93F	NA
FBgn0000500	1637290_at	-0.149657	12.9164	0.0194994	0.240461	12.99	12.84	Dsk	Drosulfakinin
FBgn0032194	1624141_at	0.161457	7.2049	0.0195319	0.24057	7.12	7.29	CG4901	NA
FBgn0032670	1623201_at	0.139415	6.31901	0.0195606	0.240634	6.25	6.39	CG5783	NA
FBgn0031638	1630340_at	0.124063	7.66495	0.0196095	0.240747	7.6	7.73	CG11927	NA
FBgn0260632	1639692_s_at	-0.295992	7.88563	0.019636	0.240747	8.03	7.74	dl	dorsal
FBgn0000183	1630650_at	-0.138948	7.0677	0.0196407	0.240747	7.14	7	BicD	Bicaudal D
FBgn0015229	1628743_at	-0.155522	9.59057	0.0197097	0.24116	9.67	9.51	glec	gliolectin
FBgn0261556	1638299_at	-0.20801	9.13718	0.019863	0.242386	9.24	9.03	CG42674	NA
FBgn0030528	1637401_at	0.149644	7.27239	0.0198697	0.242386	7.2	7.35	CG11095	NA
FBgn0036518	1626178_s_at	-0.135309	10.2452	0.0199634	0.242836	10.31	10.18	RhoGAP71E	RhoGAP71E
FBgn0031057	1638581_at	0.122187	8.49056	0.0199979	0.242836	8.43	8.55	Ubqn	Ubiquilin
FBgn0027553	1629337_at	0.144963	7.26567	0.0200016	0.242836	7.19	7.34	NELF-B	NELF-B
FBgn0037617	1633861_at	0.122848	7.67432	0.0200087	0.242836	7.61	7.74	CG8145	NA
FBgn0035851	1630024_at	0.173075	7.46443	0.0200258	0.242836	7.38	7.55	MED24	Mediator complex subunit 24
FBgn0031106	1635421_at	0.122455	9.17805	0.0200548	0.242899	9.12	9.24	Syx16	Syntaxin 16
FBgn0036454	1623767_at	-0.141373	8.35705	0.020266	0.2449	8.43	8.29	CG17839	NA
FBgn0033631	1636961_a_at	-0.172274	10.5063	0.0202681	0.2449	10.59	10.42	Sod3	NA
FBgn0037515	1626272_s_at	0.169496	9.12258	0.0203068	0.245078	9.04	9.21	Sp7	Serine protease 7
FBgn0036038	1641246_at	0.233979	6.00844	0.0203624	0.245442	5.89	6.13	defl	deflated
FBgn0030316	1636732_at	0.228302	7.25923	0.0203921	0.245442	7.15	7.37	CG11695	NA
FBgn0030432	1630130_at	-0.137324	10.1561	0.0204348	0.245442	10.22	10.09	CG4404	NA
FBgn0038583	1633129_at	0.168769	7.56698	0.020465	0.245442	7.48	7.65	CG7183	NA
FBgn0015245	1641286_s_at	0.116216	12.0274	0.0205313	0.245442	11.97	12.09	Hsp60	Heat shock protein 60
FBgn0028371	1633144_at	-0.177285	7.13334	0.0205564	0.245442	7.22	7.04	jbug	jitterbug
FBgn0000492	1641137_at	-0.299093	7.35039	0.0205801	0.245442	7.5	7.2	Dr	Drop
FBgn0052104	1629995_at	0.213355	6.04256	0.0205992	0.245442	5.94	6.15	CG32104	NA
FBgn0000667	1635252_a_at	-0.170005	9.22574	0.0206431	0.245442	9.31	9.14	Actn	alpha actinin
FBgn0019982	1632028_a_at	0.108491	9.34757	0.0206792	0.245442	9.29	9.4	Gs1l	GS1-like
FBgn0013718	1634973_s_at	-0.144165	4.08072	0.0206924	0.245442	4.15	4.01	nuf	nuclear fallout
FBgn0051510	1630242_at	-0.118139	7.31184	0.0207066	0.245442	7.37	7.25	CG31510	NA
FBgn0033728	1623558_at	-0.803808	10.7663	0.0207188	0.245442	11.17	10.36	Cpr49Ae	Cuticular protein 49Ae
FBgn0262579	1640039_at	-0.184974	4.3697	0.0207402	0.245442	4.46	4.28	Ect4	Ect4
FBgn0029830	1639106_at	-0.150836	5.60873	0.0207784	0.245442	5.68	5.53	Grip	Glutamate receptor binding protein
FBgn0028648	1640761_at	0.103159	7.78886	0.0207938	0.245442	7.74	7.84	mRpL50	mitochondrial ribosomal protein L50
FBgn0033527	1635506_at	0.146894	7.08477	0.0207946	0.245442	7.01	7.16	CG11777	NA
FBgn0036908	1637160_at	0.108154	9.40699	0.0207949	0.245442	9.35	9.46	CG14103	NA
FBgn0035831	1635649_at	0.128886	7.34216	0.0208341	0.245621	7.28	7.41	CG8038	NA
FBgn0030855	1624138_at	0.314915	5.75433	0.0209028	0.245982	5.6	5.91	CG5800	NA
FBgn0052221	1633598_at	0.121024	7.88701	0.0209632	0.246287	7.83	7.95	CG32221	NA
FBgn0029133	1625849_at	0.149583	10.2641	0.021205	0.248084	10.19	10.34	REG	REG
FBgn0033187	1636781_at	0.21749	8.24285	0.0212068	0.248084	8.13	8.35	CG2144	NA
FBgn0020621	1640417_a_at	-0.136197	8.84154	0.0212135	0.248084	8.91	8.77	Pkn	Protein kinase related to protein kinase N
FBgn0260648	1637923_at	0.162342	7.25003	0.0212459	0.248117	7.17	7.33	Rrp40	NA
FBgn0261698	1629587_at	-0.118942	7.84493	0.0212651	0.248117	7.9	7.79	CG42732	NA
FBgn0035370	1636036_at	0.110844	9.94887	0.0213242	0.248337	9.89	10	Non2	NA
FBgn0032296	1626475_at	0.166378	6.11343	0.0213327	0.248337	6.03	6.2	CG6729	NA
FBgn0024996	1630395_at	0.159291	8.58327	0.0213794	0.248597	8.5	8.66	eIF2B-beta	eIF2B-beta
FBgn0041092	1632385_at	-0.152098	7.51911	0.021433	0.248935	7.6	7.44	tai	taiman
FBgn0031351	1627207_at	0.182699	5.85552	0.0214878	0.24903	5.76	5.95	CG14352	NA
FBgn0032961	1641168_s_at	0.132657	9.93051	0.02149	0.24903	9.86	10	CG1416	NA
FBgn0034447	1638510_at	0.165335	6.2766	0.0215534	0.249199	6.19	6.36	CG7744	NA
FBgn0000018	1628418_at	0.214437	6.16074	0.0215535	0.249199	6.05	6.27	abo	abnormal oocyte
FBgn0034380	1622971_at	0.167153	7.97821	0.0216501	0.250019	7.89	8.06	CG15087	NA
FBgn0033209	1638179_at	0.156815	9.30401	0.0216735	0.250019	9.23	9.38	CG12107	NA
FBgn0024360	1635290_at	0.193114	6.63681	0.0217747	0.250673	6.54	6.73	CG11418	NA
FBgn0035592	1633210_at	0.132008	9.43118	0.0217794	0.250673	9.37	9.5	CG10674	NA
FBgn0029512	1629655_at	0.124244	8.78643	0.0218043	0.250675	8.72	8.85	Aos1	Aos1
FBgn0011224	1637478_s_at	-0.135005	10.188	0.0219071	0.251574	10.26	10.12	heph	hephaestus
FBgn0032683	1625687_at	-0.146881	7.00909	0.0220814	0.252567	7.08	6.94	kon	kon-tiki
FBgn0030720	1636852_at	0.137799	7.1736	0.0220928	0.252567	7.1	7.24	CG8939	NA
FBgn0259246	1625489_at	-0.227431	6.80697	0.0222094	0.253107	6.92	6.69	brp	bruchpilot
FBgn0010520	1627349_at	0.123276	8.24525	0.0222435	0.253107	8.18	8.31	Bka	Bekka
FBgn0036621	1638722_at	-0.122276	7.63813	0.0222442	0.253107	7.7	7.58	roq	roquin
FBgn0266579	1634487_at	-0.123473	10.61	0.0222829	0.253107	10.67	10.55	tau	NA
FBgn0022338	1627691_at	0.159501	7.85087	0.0223041	0.253107	7.77	7.93	dnk	deoxyribonucleoside kinase
FBgn0027586	1632650_at	-0.471403	10.8444	0.0223394	0.253107	11.08	10.61	CG5867	NA
FBgn0265296	1624391_at	-0.220017	6.3023	0.0223723	0.253107	6.41	6.19	Dscam2	NA
FBgn0031935	1633780_at	-0.308482	3.95206	0.022411	0.253107	4.11	3.8	CG13793	NA
FBgn0001085	1631231_at	-0.208608	7.99215	0.0224557	0.253107	8.1	7.89	fz	frizzled
FBgn0011300	1623424_a_at	-0.148367	8.16921	0.0224752	0.253107	8.24	8.1	babo	baboon
FBgn0037010	1628240_at	-0.177393	9.42801	0.022503	0.253107	9.52	9.34	CG4825	NA
FBgn0031832	1636478_at	0.223747	6.24474	0.0225043	0.253107	6.13	6.36	CG9596	NA
FBgn0263110	1631596_at	-0.23257	5.53784	0.0225091	0.253107	5.65	5.42	CG43367	NA
FBgn0033427	1639995_a_at	0.13955	5.67009	0.0225128	0.253107	5.6	5.74	CG1868	NA
FBgn0034794	1626180_at	0.194352	7.79044	0.0226219	0.254054	7.69	7.89	Gmer	GDP-4-keto-6-deoxy-D-mannose 3,5-epimerase/4-reductase
FBgn0031544	1625528_at	0.126238	9.2764	0.0226494	0.254082	9.21	9.34	CG17593	NA
FBgn0263599	1625343_at	0.178053	9.17337	0.0226831	0.254181	9.08	9.26	l(3)72Ab	NA
FBgn0037942	1632487_at	0.135613	8.83021	0.0227269	0.254284	8.76	8.9	CG14721	NA
FBgn0035149	1625855_at	0.161001	7.47942	0.0227423	0.254284	7.4	7.56	MED30	Mediator complex subunit 30
FBgn0035092	1628450_at	-0.207406	10.637	0.0227713	0.254329	10.74	10.53	Nplp1	Neuropeptide-like precursor 1
FBgn0038282	1632889_at	-0.235834	9.3004	0.02284	0.254766	9.42	9.18	dpr9	dpr9
FBgn0264978	1636044_at	0.242314	7.95134	0.0228604	0.254766	7.83	8.07	Slh	NA
FBgn0037538	1632568_at	0.138296	7.49972	0.0229245	0.255047	7.43	7.57	CG3223	NA
FBgn0038465	1633391_at	0.165742	11.4526	0.0229357	0.255047	11.37	11.54	Irc	Immune-regulated catalase
FBgn0032408	1638350_at	0.1773	7.54436	0.0229666	0.255113	7.46	7.63	CG6712	NA
FBgn0031052	1623874_at	0.212054	8.89316	0.0230459	0.255314	8.79	9	CG14215	NA
FBgn0034247	1626734_at	0.667662	5.87324	0.02306	0.255314	5.54	6.21	CG6484	NA
FBgn0037304	1625769_at	0.171856	6.40177	0.0231593	0.255455	6.32	6.49	CG1113	NA
FBgn0032923	1628602_a_at	0.104299	8.20145	0.0232252	0.255455	8.15	8.25	CG9248	NA
FBgn0025640	1624518_at	0.161613	8.89253	0.0232561	0.255455	8.81	8.97	CG13369	NA
FBgn0010741	1638229_at	0.118874	9.80851	0.0232663	0.255455	9.75	9.87	l(3)01239	lethal (3) 01239
FBgn0015806	1624244_at	-0.101664	10.129	0.0232914	0.255455	10.18	10.08	S6k	RPS6-p70-protein kinase
FBgn0030321	1637887_at	0.116091	8.7099	0.0232918	0.255455	8.65	8.77	CG1703	NA
FBgn0037565	1624725_at	-0.482468	5.43793	0.0233001	0.255455	5.68	5.2	CG9626	NA
FBgn0262716	1623716_at	0.150663	10.0012	0.0233068	0.255455	9.93	10.08	Arp3	Actin-related protein 66B
FBgn0039450	1638670_a_at	0.161633	8.26703	0.0233106	0.255455	8.19	8.35	CG5484	NA
FBgn0010388	1631697_at	0.420086	3.75066	0.0233235	0.255455	3.54	3.96	Dro	Drosocin
FBgn0037329	1639011_a_at	0.111766	8.78873	0.0233809	0.255534	8.73	8.84	CG12162	NA
FBgn0037880	1639946_at	0.12437	6.85706	0.0234309	0.25574	6.79	6.92	CG17726	NA
FBgn0016977	1641518_a_at	-0.151178	11.7242	0.0234939	0.25574	11.8	11.65	spen	split ends
FBgn0260744	1632259_at	0.0976576	9.60219	0.0235211	0.25574	9.55	9.65	Tango9	Transport and Golgi organization 9
FBgn0036134	1634587_s_at	-0.11895	10.0906	0.0235572	0.25574	10.15	10.03	fd68A	forkhead domain 68A
FBgn0039402	1623625_at	0.114918	9.06454	0.0235644	0.25574	9.01	9.12	Vps2	vps2
FBgn0031725	1625782_at	-0.198552	6.52475	0.0235867	0.25574	6.62	6.43	CG14010	NA
FBgn0026428	1632277_a_at	0.109562	9.64504	0.0236036	0.25574	9.59	9.7	HDAC6	HDAC6
FBgn0086676	1630278_s_at	-0.196369	11.2058	0.0236327	0.25574	11.3	11.11	spin	spinster
FBgn0033972	1639968_at	0.185007	8.70096	0.0236435	0.25574	8.61	8.79	Ciao1	Ciao1
FBgn0015818	1640660_at	0.211681	7.57437	0.0236508	0.25574	7.47	7.68	Spx	Spliceosomal protein on the X
FBgn0027865	1631105_at	-0.232868	8.98184	0.0237363	0.256392	9.1	8.87	Tsp96F	Tetraspanin 96F
FBgn0020764	1632343_at	0.229279	9.86766	0.0238348	0.257183	9.75	9.98	Alas	Aminolevulinate synthase
FBgn0037383	1631062_at	0.278044	6.28281	0.0238912	0.25752	6.14	6.42	CG2023	NA
FBgn0002733	1639900_at	-0.220111	7.63677	0.0239579	0.257843	7.75	7.53	E(spl)mbeta-HLH	E(spl) region transcript mbeta
FBgn0031149	1637520_at	0.105587	9.5582	0.0239861	0.257843	9.51	9.61	CG1518	NA
FBgn0022029	1636958_s_at	0.204025	8.73046	0.0239972	0.257843	8.63	8.83	l(2)k01209	lethal (2) k01209
FBgn0039869	1630724_at	0.170192	8.8008	0.0240538	0.25818	8.72	8.89	CG1890	NA
FBgn0037579	1626186_at	0.379143	5.11672	0.0241429	0.258521	4.93	5.31	CG18193	NA
FBgn0030758	1625316_s_at	-0.141682	10.259	0.0241433	0.258521	10.33	10.19	CanA-14F	Calcineurin A at 14F
FBgn0260794	1624385_at	-0.109202	8.31967	0.024176	0.258521	8.37	8.27	ctrip	NA
FBgn0264561	1634471_at	0.115617	6.63744	0.0243027	0.258521	6.58	6.7	Glg1	NA
FBgn0013435	1624400_a_at	0.189057	6.43372	0.0243953	0.258521	6.34	6.53	cdc2rk	cdc2-related-kinase
FBgn0050185	1630451_at	0.119712	8.49482	0.0244247	0.258521	8.43	8.55	CG30185	NA
FBgn0039098	1635936_at	-0.219812	8.49847	0.0244365	0.258521	8.61	8.39	CG13822	NA
FBgn0037841	1626640_at	0.180581	4.92661	0.0244414	0.258521	4.84	5.02	CG4565	NA
FBgn0038681	1632114_at	0.138164	9.32574	0.0244578	0.258521	9.26	9.39	Cyp12a4	Cyp12a4
FBgn0032258	1623203_at	0.155233	8.77118	0.024462	0.258521	8.69	8.85	CG7456	NA
FBgn0028993	1635675_at	-0.252985	10.0101	0.0244822	0.258521	10.14	9.88	scro	scarecrow
FBgn0036622	1624310_s_at	-0.280484	8.28696	0.0244903	0.258521	8.43	8.15	CG4753	NA
FBgn0033890	1623830_at	0.250669	5.23867	0.0244954	0.258521	5.11	5.36	Ctf4	NA
FBgn0032799	1638217_at	0.265402	8.46962	0.024498	0.258521	8.34	8.6	CG10166	NA
FBgn0033810	1638233_at	0.143392	8.31171	0.0245091	0.258521	8.24	8.38	CG4646	NA
FBgn0011746	1630502_at	-0.138488	10.0014	0.0245171	0.258521	10.07	9.93	ana	anachronism
FBgn0260942	1638324_s_at	-0.576868	9.73363	0.0245497	0.258597	10.02	9.45	bond	james bond
FBgn0037608	1623366_at	0.104956	8.25981	0.0245865	0.258717	8.21	8.31	mRpL19	mitochondrial ribosomal protein L19
FBgn0264273	1623684_at	-0.231478	6.54967	0.0246341	0.258888	6.67	6.43	Sema-2b	NA
FBgn0034876	1637194_at	0.141157	9.01397	0.0246536	0.258888	8.94	9.08	wmd	wing morphogenesis defect
FBgn0013765	1635619_a_at	0.123632	8.08972	0.0247361	0.259487	8.03	8.15	cnn	centrosomin
FBgn0083953	1631603_at	0.10048	9.66054	0.0248047	0.259939	9.61	9.71	CG34117	NA
FBgn0261565	1636953_a_at	-0.259631	9.61235	0.024919	0.260617	9.74	9.48	Lmpt	Limpet
FBgn0038306	1627778_a_at	0.183514	6.6402	0.0249878	0.260983	6.55	6.73	Art3	Arginine methyltransferase 3
FBgn0037163	1635757_at	-0.351213	7.41067	0.0250232	0.260983	7.59	7.24	laza	lazaro
FBgn0036893	1632835_at	0.214478	7.4461	0.0250324	0.260983	7.34	7.55	CG9376	NA
FBgn0260750	1626978_at	0.129278	7.50725	0.0250798	0.26121	7.44	7.57	Mulk	NA
FBgn0039829	1639447_at	0.125022	7.48416	0.0251622	0.261532	7.42	7.55	CG15561	NA
FBgn0069973	1627167_a_at	-0.208004	4.39324	0.0252036	0.261697	4.5	4.29	CG40485	NA
FBgn0023129	1633488_at	-0.24192	11.1691	0.0252801	0.262223	11.29	11.05	aay	astray
FBgn0011573	1630283_at	0.110667	9.15247	0.0253131	0.262298	9.1	9.21	Cdc37	Cdc37
FBgn0002121	1637410_s_at	-0.174849	7.56274	0.0253458	0.262371	7.65	7.48	l(2)gl	lethal (2) giant larvae
FBgn0036684	1634563_at	-0.14192	9.51673	0.025405	0.262603	9.59	9.45	CG3764	NA
FBgn0046756	1641208_s_at	-0.212401	4.21569	0.0254199	0.262603	4.32	4.11	pncr017:3R	putative noncoding RNA 017:3R
FBgn0032640	1626367_at	0.104011	9.42243	0.0255094	0.263048	9.37	9.47	Sgt	small glutamine-rich tetratricopeptide containing protein
FBgn0263993	1638165_s_at	-0.204105	8.66206	0.0255359	0.263048	8.76	8.56	CG43736	NA
FBgn0086785	1628278_at	0.135829	7.42151	0.0255404	0.263048	7.35	7.49	Vps36	Vacuolar protein sorting 36
FBgn0039380	1637363_at	-0.141903	9.21329	0.0256811	0.264011	9.28	9.14	CG5890	NA
FBgn0038313	1640215_at	0.138109	8.09155	0.0256858	0.264011	8.02	8.16	CG4338	NA
FBgn0028540	1632019_s_at	-0.129784	8.83035	0.0257193	0.264089	8.9	8.77	CG9008	NA
FBgn0005564	1638398_at	-0.258132	6.45206	0.025833	0.264876	6.58	6.32	Shal	Shaker cognate l
FBgn0027868	1632364_at	0.193558	7.30511	0.0258479	0.264876	7.21	7.4	Nup107	Nucleoporin 107
FBgn0263289	1629115_s_at	-0.137315	7.09869	0.0258786	0.264899	7.17	7.03	scrib	scribbled
FBgn0035024	1631406_at	0.170819	8.10458	0.0260053	0.264899	8.02	8.19	CG11414	NA
FBgn0047095	1635975_s_at	0.127054	3.76561	0.0260056	0.264899	3.7	3.83	pncr004:X	putative noncoding RNA 004:X
FBgn0010379	1639064_s_at	-0.1568	9.48806	0.0260088	0.264899	9.57	9.41	Akt1	Akt1
FBgn0001179	1641306_at	0.126714	7.51804	0.0260548	0.264899	7.45	7.58	hay	haywire
FBgn0022023	1625078_at	0.118096	10.8511	0.0260548	0.264899	10.79	10.91	eIF-3p40	Eukaryotic initiation factor 3 p40 subunit
FBgn0031422	1630955_at	0.188464	6.25984	0.0260735	0.264899	6.17	6.35	CG9870	NA
FBgn0263780	1628797_at	-0.206482	7.38348	0.0260842	0.264899	7.49	7.28	CG17684	NA
FBgn0001308	1641312_at	0.101748	9.07196	0.0261291	0.264953	9.02	9.12	Khc	Kinesin heavy chain
FBgn0033653	1637615_at	0.128574	6.99346	0.0262332	0.264953	6.93	7.06	CG13192	NA
FBgn0043900	1640730_at	-0.10159	8.30307	0.0262401	0.264953	8.35	8.25	pygo	pygopus
FBgn0021814	1637893_at	0.119612	9.43558	0.0262555	0.264953	9.38	9.5	Vps28	Vacuolar protein sorting 28
FBgn0040056	1638619_s_at	-0.294196	7.72524	0.02629	0.264953	7.87	7.58	CG17698	NA
FBgn0034293	1636005_at	-0.393368	6.77824	0.0262976	0.264953	6.97	6.58	CG14495	NA
FBgn0039696	1632136_at	0.201476	5.39927	0.0263457	0.265175	5.3	5.5	CG7837	NA
FBgn0032973	1635188_at	0.34473	4.33484	0.0264818	0.265807	4.16	4.51	CG6675	NA
FBgn0024689	1626224_s_at	0.200133	7.92931	0.0264899	0.265807	7.83	8.03	fws	four way stop
FBgn0030687	1638737_at	0.187166	7.06538	0.0265177	0.265807	6.97	7.16	CG17209	NA
FBgn0031437	1634204_at	0.110315	8.58326	0.0265555	0.265807	8.53	8.64	Arpc5	p16-ARC
FBgn0031590	1623434_at	0.134876	9.75354	0.0265778	0.265807	9.69	9.82	CG3702	NA
FBgn0033214	1626094_at	0.174562	5.52327	0.0266281	0.265807	5.44	5.61	CG1941	NA
FBgn0038183	1629209_at	0.134354	7.68304	0.0266824	0.265807	7.62	7.75	CG9286	NA
FBgn0050069	1635730_at	-0.1869	9.6013	0.026698	0.265807	9.69	9.51	CG30069	NA
FBgn0034634	1638075_a_at	-0.139125	6.30683	0.0267066	0.265807	6.38	6.24	CG10494	NA
FBgn0015527	1623956_at	0.122993	7.61186	0.0267204	0.265807	7.55	7.67	pen	penguin
FBgn0264753	1633882_at	-0.205062	7.44457	0.0267476	0.265807	7.55	7.34	Rgk1	NA
FBgn0017590	1635144_at	-0.133085	9.5385	0.0267557	0.265807	9.61	9.47	klg	klingon
FBgn0027580	1640629_s_at	-0.19687	6.03073	0.0267738	0.265807	6.13	5.93	CG1516	NA
FBgn0020493	1633556_s_at	-0.104555	9.31034	0.0268801	0.266205	9.36	9.26	Dad	Daughters against dpp
FBgn0053139	1630177_at	0.14216	7.16184	0.026889	0.266205	7.09	7.23	Ranbp11	Ranbp11
FBgn0029503	1628351_at	0.170203	6.96442	0.0269062	0.266205	6.88	7.05	CHORD	CHORD
FBgn0031977	1628610_at	0.160314	10.1118	0.0269184	0.266205	10.03	10.19	baf	barrier to autointegration factor
FBgn0033093	1625434_at	0.117791	9.09285	0.026969	0.266446	9.03	9.15	CG3270	NA
FBgn0026199	1637161_s_at	-0.138257	6.03671	0.027056	0.266623	6.11	5.97	myo	myoglianin
FBgn0017418	1628016_s_at	-0.130084	7.82013	0.0270747	0.266623	7.89	7.76	ari-1	ariadne
FBgn0037007	1630348_a_at	-0.217206	11.5421	0.0270798	0.266623	11.65	11.43	CG5059	NA
FBgn0036990	1629432_at	0.111664	8.74469	0.027095	0.266623	8.69	8.8	mRpL15	mitochondrial ribosomal protein L15
FBgn0001624	1624021_a_at	-0.113292	10.3853	0.0271177	0.266623	10.44	10.33	dlg1	discs large 1
FBgn0039849	1624246_s_at	0.0985467	7.85858	0.0271782	0.26696	7.81	7.91	CG11334	NA
FBgn0033401	1631304_a_at	0.271947	8.17523	0.0272393	0.267302	8.04	8.31	CG1968	NA
FBgn0266129	1627096_s_at	-0.154968	9.11391	0.027338	0.267556	9.19	9.04	lov	NA
FBgn0086446	1626156_at	0.118103	7.92581	0.027342	0.267556	7.87	7.98	l(2)37Ce	lethal (2) 37Ce
FBgn0025724	1635871_at	0.163852	8.82298	0.0273439	0.267556	8.74	8.9	beta'COP	beta'-coatomer protein
FBgn0029665	1637623_at	0.121801	9.019	0.0274058	0.267625	8.96	9.08	CG14270	NA
FBgn0036623	1626646_s_at	0.177212	10.6041	0.0274298	0.267625	10.52	10.69	CG4729	NA
FBgn0038471	1626096_at	0.108195	8.71283	0.0274735	0.267794	8.66	8.77	CG5220	NA
FBgn0026361	1624997_s_at	0.308271	5.45436	0.0275819	0.268167	5.3	5.61	2005-09-01	2005-09-01
FBgn0267336	1640397_at	-0.264596	6.90059	0.0276425	0.268167	7.03	6.77	Glut4EF	NA
FBgn0032048	1630467_a_at	-0.120118	11.6502	0.0276529	0.268167	11.71	11.59	Dh31	Diuretic hormone 31
FBgn0005391	1623655_at	-0.188616	14.4938	0.0276652	0.268167	14.59	14.4	Yp2	Yolk protein 2
FBgn0040397	1625537_at	-0.19533	7.083	0.0276947	0.268167	7.18	6.99	CG3655	NA
FBgn0026722	1630216_at	0.1551	7.63488	0.027728	0.268167	7.56	7.71	drosha	drosha
FBgn0030625	1638618_a_at	0.140505	6.42816	0.0277352	0.268167	6.36	6.5	CG5877	NA
FBgn0035421	1628106_at	0.134165	8.37508	0.0277709	0.268167	8.31	8.44	CG12034	NA
FBgn0030318	1623158_s_at	-0.134473	6.24504	0.027775	0.268167	6.31	6.18	rho-4	rhomboid-4
FBgn0031881	1629040_at	0.122849	6.7523	0.0278789	0.268916	6.69	6.81	CG3476	NA
FBgn0260657	1628265_a_at	-0.263935	8.32858	0.0279983	0.269383	8.46	8.2	CG42540	NA
FBgn0020392	1636401_a_at	0.174565	7.37602	0.0280168	0.269383	7.29	7.46	Nmt	N-myristoyl transferase
FBgn0037989	1638859_at	-0.311077	5.14616	0.0280287	0.269383	5.3	4.99	CG14741	NA
FBgn0019830	1628991_at	0.197294	9.88551	0.0280512	0.269383	9.79	9.98	colt	congested-like trachea
FBgn0085432	1625636_s_at	-0.183509	6.25348	0.0280596	0.269383	6.35	6.16	pan	pangolin
FBgn0033274	1636564_at	-0.141952	9.4893	0.0281226	0.26957	9.56	9.42	CG14757	NA
FBgn0036165	1627511_at	-0.164724	10.6278	0.0281574	0.26957	10.71	10.55	chrb	charybde
FBgn0035762	1636308_at	0.197213	7.63519	0.0281671	0.26957	7.54	7.73	Rint1	NA
FBgn0035157	1633656_at	0.178484	6.82679	0.0282012	0.26957	6.74	6.92	CG13894	NA
FBgn0038106	1630932_at	0.136145	8.23961	0.0282114	0.26957	8.17	8.31	CG7488	NA
FBgn0010909	1632475_at	-0.169697	8.68892	0.0283909	0.270082	8.77	8.6	msn	misshapen
FBgn0037270	1632103_at	0.196202	10.7648	0.0284	0.270082	10.67	10.86	CG9769	NA
FBgn0260985	1634943_at	0.136537	7.28612	0.0284741	0.270082	7.22	7.35	RfC4	Replication factor C subunit 4
FBgn0052982	1636907_at	0.127187	5.74317	0.0284799	0.270082	5.68	5.81	CG32982	NA
FBgn0086655	1636066_s_at	-0.190826	4.32475	0.0284808	0.270082	4.42	4.23	jing	jing
FBgn0039316	1635512_at	-0.200783	3.66598	0.0284883	0.270082	3.77	3.57	CG11893	NA
FBgn0263600	1641438_at	0.136659	6.81305	0.0284978	0.270082	6.74	6.88	DNApol-delta	NA
FBgn0034255	1636001_at	-0.231845	4.76324	0.0285175	0.270082	4.88	4.65	Oxp	NA
FBgn0031488	1623810_at	-0.508805	4.22159	0.0285264	0.270082	4.48	3.97	CG17265	NA
FBgn0028737	1634095_at	0.141095	12.6591	0.0285917	0.270082	12.59	12.73	Ef1beta	Elongation factor 1 beta
FBgn0027608	1640883_a_at	-0.414942	6.38843	0.0286446	0.270082	6.6	6.18	CG2082	NA
FBgn0033767	1626559_s_at	0.13379	7.28508	0.0286538	0.270082	7.22	7.35	CG13148	NA
FBgn0028968	1625155_a_at	0.213237	9.44811	0.0286614	0.270082	9.34	9.55	gammaCOP	gamma-coatomer protein
FBgn0005630	1625768_s_at	-0.133937	6.71285	0.0286662	0.270082	6.78	6.65	lola	longitudinals lacking
FBgn0026869	1636521_at	-0.157743	8.41448	0.0286687	0.270082	8.49	8.34	Thd1	Thd1
FBgn0263106	1637059_s_at	-0.161038	9.40199	0.0287257	0.270082	9.48	9.32	DnaJ-1	DnaJ-like-1
FBgn0003162	1639469_a_at	-0.164763	9.03896	0.0287287	0.270082	9.12	8.96	Pu	Punch
FBgn0026479	1641560_at	0.125447	9.08787	0.0287501	0.270082	9.03	9.15	Drp1	Dynamin related protein 1
FBgn0035524	1624779_at	0.12111	8.42636	0.0288129	0.270082	8.37	8.49	CG11583	NA
FBgn0037372	1632438_at	0.119887	7.97637	0.0288147	0.270082	7.92	8.04	CG2091	NA
FBgn0264975	1626001_at	0.114839	9.5872	0.0288608	0.270082	9.53	9.64	Nrg	NA
FBgn0037330	1632596_at	0.11258	8.30288	0.0288647	0.270082	8.25	8.36	mRpL44	mitochondrial ribosomal protein L44
FBgn0039555	1628169_at	0.192477	8.87157	0.0288749	0.270082	8.78	8.97	mRpS22	mitochondrial ribosomal protein S22
FBgn0038903	1633328_at	0.123499	4.52386	0.0289351	0.270397	4.46	4.59	RpI12	RpI12
FBgn0039175	1638711_at	0.175693	7.30141	0.0290449	0.271174	7.21	7.39	CG5706	NA
FBgn0030330	1622903_s_at	0.130733	8.94115	0.0290851	0.271301	8.88	9.01	Tango10	Transport and Golgi organization 10
FBgn0031663	1625044_at	0.144289	8.47849	0.029143	0.271592	8.41	8.55	CG8891	NA
FBgn0031161	1635057_s_at	0.110641	7.40006	0.0291747	0.27164	7.34	7.46	CG15445	NA
FBgn0051125	1641314_at	0.22217	6.97316	0.029276	0.271881	6.86	7.08	CG31125	NA
FBgn0052190	1624685_at	0.109794	9.80917	0.0292802	0.271881	9.75	9.86	NUCB1	NUCB1
FBgn0037602	1624984_at	0.137094	7.81576	0.0292807	0.271881	7.75	7.88	CG8021	NA
FBgn0000250	1636926_s_at	-0.17029	9.23433	0.0293556	0.271976	9.32	9.15	cact	cactus
FBgn0031897	1639508_a_at	-0.187574	5.97269	0.0293569	0.271976	6.07	5.88	CG13784	NA
FBgn0039846	1630865_s_at	0.179373	5.95447	0.0293833	0.271976	5.86	6.04	CG11337	NA
FBgn0038172	1639079_at	0.154406	9.65888	0.0293978	0.271976	9.58	9.74	Adgf-D	Adenosine deaminase-related growth factor D
FBgn0004117	1641325_s_at	-0.429219	9.31444	0.0294611	0.272068	9.53	9.1	Tm2	Tropomyosin 2
FBgn0014417	1634468_at	0.137108	7.47801	0.0295163	0.272274	7.41	7.55	CG13397	NA
FBgn0038683	1640220_a_at	0.182704	7.71494	0.0295369	0.272274	7.62	7.81	CG11779	NA
FBgn0039227	1627776_at	0.116295	6.80157	0.0295949	0.272562	6.74	6.86	polybromo	polybromo
FBgn0023076	1631948_s_at	-0.28166	7.06414	0.0296366	0.2727	7.2	6.92	Clk	Clock
FBgn0037107	1632657_at	-0.284656	5.98007	0.029724	0.273257	6.12	5.84	CG7166	NA
FBgn0038369	1638092_a_at	0.146329	9.11901	0.0298068	0.27375	9.05	9.19	Arpc3A	Arpc3A
FBgn0033657	1631649_at	0.100441	9.37294	0.0298314	0.27375	9.32	9.42	Sln	Silnoon
FBgn0030306	1637839_at	0.256231	9.31047	0.0299333	0.274189	9.18	9.44	Spase25	Spase 25-subunit
FBgn0019948	1623430_at	0.112411	8.14611	0.029957	0.274189	8.09	8.2	Phm	Peptidylglycine-alpha-hydroxylating monooxygenase
FBgn0015400	1630617_at	-0.0990667	9.37394	0.0299745	0.274189	9.42	9.32	kek2	kekkon-2
FBgn0264449	1630040_at	-0.230786	5.68997	0.0300076	0.274189	5.81	5.57	CG43867	NA
FBgn0037561	1639024_at	0.216425	5.53737	0.0300858	0.274189	5.43	5.65	CG9630	NA
FBgn0030524	1628040_at	0.119022	3.77241	0.0301018	0.274189	3.71	3.83	CG10993	NA
FBgn0015834	1630519_at	0.13769	11.6078	0.0301221	0.274189	11.54	11.68	Trip1	Trip1
FBgn0033475	1628714_at	-0.107312	8.01777	0.0301224	0.274189	8.07	7.96	CG12129	NA
FBgn0004859	1623144_at	-0.118446	7.4837	0.0301418	0.274189	7.54	7.42	ci	cubitus interruptus
FBgn0035379	1636668_at	0.329099	4.31014	0.0301484	0.274189	4.15	4.47	spz5	spatzle 5
FBgn0030699	1631790_at	-0.143521	8.56192	0.030279	0.274766	8.63	8.49	CG8578	NA
FBgn0030808	1638940_at	-0.170581	6.41999	0.0302885	0.274766	6.51	6.33	RhoGAP15B	RhoGAP15B
FBgn0031008	1639544_at	0.107668	7.50231	0.0302928	0.274766	7.45	7.56	CG8010	NA
FBgn0040078	1635279_at	0.103366	7.7567	0.0303951	0.275294	7.71	7.81	pont	pontin
FBgn0016762	1625019_at	0.18633	7.02003	0.0304051	0.275294	6.93	7.11	angel	angel
FBgn0039710	1627141_at	0.1213	8.63676	0.0305353	0.276228	8.58	8.7	dgt1	dim gamma-tubulin 1
FBgn0003268	1632559_at	-0.11733	4.75688	0.0305661	0.276261	4.82	4.7	rod	rough deal
FBgn0004169	1630261_a_at	-0.497504	9.05694	0.0306345	0.276441	9.31	8.81	up	upheld
FBgn0260499	1627019_s_at	-0.260432	7.38575	0.0306558	0.276441	7.52	7.26	qvr	quiver
FBgn0032487	1626733_at	0.171279	6.67683	0.0306674	0.276441	6.59	6.76	Ski6	Ski6
FBgn0024956	1634055_at	0.126998	8.92512	0.0307971	0.276942	8.86	8.99	Mat1	Mat1
FBgn0038619	1638326_at	0.12279	7.56441	0.0308241	0.276942	7.5	7.63	CG7685	NA
FBgn0033153	1625139_at	0.309565	6.89145	0.0308318	0.276942	6.74	7.05	Gadd45	Gadd45
FBgn0260446	1630047_at	-0.169065	7.13374	0.0309288	0.277569	7.22	7.05	GABA-B-R1	metabotropic GABA-B receptor subtype 1
FBgn0034118	1628161_at	0.132531	8.31286	0.030969	0.277685	8.25	8.38	Nup62	Nucleoporin 62
FBgn0011740	1626112_at	0.100178	8.81933	0.0311253	0.278842	8.77	8.87	alpha-Man-II	alpha Mannosidase II
FBgn0000543	1637217_at	0.115658	7.93166	0.0311669	0.278969	7.87	7.99	ecd	ecdysoneless
FBgn0052057	1624702_s_at	-0.126097	8.11937	0.0312085	0.279095	8.18	8.06	dpr10	dpr10
FBgn0033162	1637649_at	0.180516	10.0103	0.0312889	0.279569	9.92	10.1	CG1707	NA
FBgn0003189	1641267_at	0.211824	6.24124	0.0313497	0.279621	6.14	6.35	r	rudimentary
FBgn0036886	1625096_at	0.163925	7.12069	0.0313929	0.279762	7.04	7.2	CG9300	NA
FBgn0264908	1636377_at	-0.0996097	9.54627	0.0314966	0.280227	9.6	9.5	pHCl	NA
FBgn0003511	1631325_at	0.109272	8.29653	0.0315011	0.280227	8.24	8.35	Sry-beta	Serendipity beta
FBgn0027259	1624897_at	0.135714	5.44989	0.0315276	0.280227	5.38	5.52	Kmn1	kinetochore Mis12-Ndc80 network component 1
FBgn0039678	1633305_at	-0.22872	10.7675	0.0316628	0.280938	10.88	10.65	Obp99a	Odorant-binding protein 99a
FBgn0000581	1625705_s_at	0.278503	5.14349	0.0317127	0.281007	5	5.28	E(Pc)	Enhancer of Polycomb
FBgn0036373	1635755_a_at	-0.127661	6.29212	0.0317257	0.281007	6.36	6.23	Tgi	NA
FBgn0033558	1629280_at	-0.165293	7.10258	0.0317745	0.28113	7.19	7.02	CG12344	NA
FBgn0039594	1630784_a_at	-0.572043	9.39495	0.0319231	0.281775	9.68	9.11	CG9990	NA
FBgn0031456	1630732_at	0.130868	7.40937	0.0320053	0.282036	7.34	7.47	Trn-SR	Transportin-Serine/Arginine rich
FBgn0051814	1633768_at	-0.172488	3.94883	0.0320334	0.282036	4.04	3.86	CG31814	NA
FBgn0263601	1632687_at	0.120915	8.39312	0.0320357	0.282036	8.33	8.45	mib1	NA
FBgn0037883	1627723_at	0.163853	7.18517	0.0320959	0.282185	7.1	7.27	CG14701	NA
FBgn0039631	1634078_at	0.118966	6.77314	0.0321314	0.282185	6.71	6.83	Sirt7	Sirt7
FBgn0013467	1633157_a_at	-0.302041	11.6789	0.0321621	0.282185	11.83	11.53	igl	igloo
FBgn0028408	1628189_at	-0.117886	6.92627	0.0322554	0.282185	6.99	6.87	Drep-2	DNA fragmentation factor-related protein 2
FBgn0038341	1623624_at	-0.197688	6.32883	0.0322739	0.282185	6.43	6.23	AdamTS-A	NA
FBgn0038504	1627802_s_at	-0.130549	10.2883	0.0323149	0.282185	10.35	10.22	Sur-8	Sur-8
FBgn0031312	1634419_at	0.139337	7.36146	0.0323248	0.282185	7.29	7.43	Tango14	Transport and Golgi organization 14
FBgn0014859	1639366_at	-0.306004	11.9997	0.032359	0.282185	12.15	11.85	Hr38	Hormone receptor-like in 38
FBgn0085203	1640652_at	0.155345	5.84733	0.0323789	0.282185	5.77	5.92	CG34174	NA
FBgn0015946	1633724_at	-0.138641	3.59817	0.0323926	0.282185	3.67	3.53	grim	grim
FBgn0010269	1626006_at	0.113079	8.62224	0.0324692	0.282185	8.57	8.68	Dsor1	Downstream of raf1
FBgn0034849	1625490_at	0.120862	8.2793	0.0324903	0.282185	8.22	8.34	CG3500	NA
FBgn0263995	1632644_s_at	-0.116344	10.8121	0.0325103	0.282185	10.87	10.75	cpo	NA
FBgn0086445	1634729_at	0.145783	6.89268	0.0325111	0.282185	6.82	6.97	l(2)37Cd	lethal (2) 37Cd
FBgn0002789	1630509_at	-0.386921	10.5999	0.0325227	0.282185	10.79	10.41	Mp20	Muscle protein 20
FBgn0016697	1641432_a_at	0.103237	9.6036	0.0325235	0.282185	9.55	9.66	Prosalpha5	Proteasome alpha5 subunit
FBgn0039332	1629996_at	-0.11053	11.2459	0.0325911	0.28253	11.3	11.19	alrm	astrocytic leucine-rich repeat molecule
FBgn0261617	1637135_at	-0.112925	7.09519	0.032671	0.282865	7.15	7.04	nej	nejire
FBgn0000536	1640655_s_at	-0.197505	10.0365	0.0326852	0.282865	10.14	9.94	eas	easily shocked
FBgn0052423	1626625_at	0.205646	5.76067	0.0328533	0.282946	5.66	5.86	shep	alan shepard
FBgn0029088	1635021_at	0.104437	8.61476	0.0328698	0.282946	8.56	8.67	disp	dispatched
FBgn0030508	1625911_at	-0.19897	6.91472	0.0328706	0.282946	7.01	6.82	CG15760	NA
FBgn0034940	1639184_at	0.136582	8.24914	0.0328823	0.282946	8.18	8.32	CG16787	NA
FBgn0032957	1627998_s_at	-0.286975	8.93446	0.0328924	0.282946	9.08	8.79	CG2225	NA
FBgn0262737	1625921_at	-0.238077	11.683	0.0328967	0.282946	11.8	11.56	mub	mushroom-body expressed
FBgn0038964	1624345_a_at	0.148355	9.79283	0.0329119	0.282946	9.72	9.87	Nop56	Nop56
FBgn0031858	1630577_at	-0.117836	4.09186	0.0329169	0.282946	4.15	4.03	CG17378	NA
FBgn0033199	1637841_at	0.154047	8.18809	0.0329881	0.283188	8.11	8.27	CG17985	NA
FBgn0038275	1629008_at	0.103313	6.92051	0.0330258	0.283188	6.87	6.97	CG3817	NA
FBgn0034808	1625833_at	-0.184362	9.62819	0.0330562	0.283188	9.72	9.54	CG9896	NA
FBgn0039595	1634874_at	-0.354696	5.99342	0.0330882	0.283224	6.17	5.82	AstA-R2	Allatostatin Receptor 2
FBgn0030778	1626780_s_at	-0.161387	10.2243	0.0332069	0.283763	10.31	10.14	CG4678	NA
FBgn0033690	1632094_at	0.136987	7.65358	0.033241	0.283815	7.59	7.72	EndoG	Endonuclease G
FBgn0038881	1625033_at	-0.18432	7.19507	0.0332727	0.283815	7.29	7.1	CG16791	NA
FBgn0051710	1624929_at	-0.141709	7.15846	0.0333304	0.283815	7.23	7.09	CG31710	NA
FBgn0047114	1625733_at	0.231534	7.15177	0.0333459	0.283815	7.04	7.27	CG31142	NA
FBgn0030467	1632264_at	0.123711	9.40802	0.0333826	0.283815	9.35	9.47	CG1764	NA
FBgn0020391	1635246_at	0.214775	5.49257	0.0334035	0.283815	5.39	5.6	Nrk	Neurospecific receptor kinase
FBgn0038810	1631531_at	0.16956	7.838	0.0334506	0.283815	7.75	7.92	Srp72	Signal recognition particle protein 72
FBgn0031419	1635526_at	0.185023	6.51881	0.0334652	0.283815	6.43	6.61	CG15390	NA
FBgn0028734	1634028_s_at	-0.233871	8.32792	0.0335302	0.283815	8.44	8.21	Fmr1	Fmr1
FBgn0028688	1633594_at	0.11849	8.60903	0.0335593	0.283815	8.55	8.67	Rpn7	Rpn7
FBgn0038914	1627088_at	-0.300649	13.5006	0.0335659	0.283815	13.65	13.35	fit	female-specific independent of transformer
FBgn0037092	1632967_s_at	-0.163639	6.82968	0.0335752	0.283815	6.91	6.75	M6	M6
FBgn0011741	1639228_at	0.137447	8.73694	0.0337269	0.284321	8.67	8.81	Arp6	Actin-related protein 13E
FBgn0028744	1636468_a_at	0.12682	6.91306	0.0337397	0.284321	6.85	6.98	CG5033	NA
FBgn0031051	1641247_at	0.172137	7.736	0.0337737	0.284321	7.65	7.82	Ranbp21	Ranbp21
FBgn0039489	1639092_at	0.11489	7.14114	0.0337827	0.284321	7.08	7.2	CG5880	NA
FBgn0036369	1635956_at	-0.150602	6.98143	0.0338006	0.284321	7.06	6.91	CG10089	NA
FBgn0029814	1638136_at	-0.161058	9.36317	0.0338026	0.284321	9.44	9.28	CG15765	NA
FBgn0002945	1630361_at	-0.204736	6.15588	0.0338373	0.284376	6.26	6.05	nkd	naked cuticle
FBgn0010380	1638673_at	0.126253	11.0043	0.0338741	0.284376	10.94	11.07	AP-1-2beta	Beta Adaptin
FBgn0051195	1636037_at	-0.263527	5.38	0.0339372	0.284376	5.51	5.25	CG31195	NA
FBgn0001276	1639714_at	0.109351	7.05564	0.0339616	0.284376	7	7.11	ix	intersex
FBgn0039254	1627165_a_at	0.105696	7.94658	0.0340175	0.284376	7.89	8	Nmnat	Nicotinamide mononucleotide adenylyltransferase
FBgn0024698	1636774_at	0.155064	7.39887	0.0340549	0.284376	7.32	7.48	Cpsf160	Cleavage and polyadenylation specificity factor 160
FBgn0038223	1637942_at	-0.133708	6.74512	0.0340781	0.284376	6.81	6.68	Afti	NA
FBgn0037707	1633915_at	0.110521	8.50638	0.0340873	0.284376	8.45	8.56	RnpS1	RNA-binding protein S1
FBgn0266410	1635104_s_at	-0.105068	10.9553	0.0340927	0.284376	11.01	10.9	CG45050	NA
FBgn0037981	1628456_at	0.171878	7.77484	0.0340989	0.284376	7.69	7.86	Spt3	Spt3
FBgn0262739	1632602_s_at	-0.214206	9.85188	0.0341162	0.284376	9.96	9.74	AGO1	Argonaute-1
FBgn0011481	1627865_a_at	-0.102025	9.84725	0.0341752	0.284635	9.9	9.8	Ssdp	Sequence-specific single-stranded DNA-binding protein
FBgn0005658	1640371_a_at	-0.128897	7.10127	0.0342473	0.284769	7.17	7.04	Ets65A	Ets at 65A
FBgn0038389	1626986_at	0.169199	8.54724	0.0343198	0.284816	8.46	8.63	CG5516	NA
FBgn0037248	1631087_a_at	0.11329	7.67606	0.0343504	0.284816	7.62	7.73	srl	Spargel
FBgn0036136	1641707_at	0.101465	9.27474	0.0343701	0.284816	9.22	9.33	Ufd1-like	Ubiquitin fusion-degradation 1-like
FBgn0265974	1637442_at	-0.174766	7.63112	0.0344368	0.284816	7.72	7.54	ttv	NA
FBgn0036951	1623981_at	-1.07416	5.33341	0.0344603	0.284816	5.87	4.8	CG7017	NA
FBgn0036812	1629964_at	0.172436	6.17336	0.0345263	0.284816	6.09	6.26	Nufip	Nufip
FBgn0013732	1633243_at	0.149793	7.92454	0.0345324	0.284816	7.85	8	sced	scrambled
FBgn0266186	1634598_a_at	0.114563	9.71629	0.0345435	0.284816	9.66	9.77	Vamp7	NA
FBgn0031818	1632301_at	0.105436	8.4946	0.0345461	0.284816	8.44	8.55	CG9536	NA
FBgn0033400	1628557_at	0.0912979	8.37968	0.0345558	0.284816	8.33	8.43	CG2063	NA
FBgn0033924	1632731_at	0.0896545	10.6926	0.0345788	0.284816	10.65	10.74	CG8613	NA
FBgn0019968	1639305_a_at	-0.140101	8.39184	0.0346452	0.284816	8.46	8.32	Khc-73	Kinesin-73
FBgn0085419	1630558_a_at	-0.264102	6.00285	0.0346498	0.284816	6.13	5.87	Rgk2	Rgk2
FBgn0051665	1633775_at	-0.0966107	11.0715	0.0346811	0.284816	11.12	11.02	wry	weary
FBgn0000097	1627394_s_at	-0.106086	8.37032	0.0347602	0.284816	8.42	8.32	aop	anterior open
FBgn0003499	1639223_a_at	-0.218132	9.90605	0.0347671	0.284816	10.02	9.8	sr	stripe
FBgn0034389	1633447_at	-0.148678	9.56378	0.0347672	0.284816	9.64	9.49	Mctp	Multiple C2 domain and transmembrane region protein
FBgn0035839	1637265_at	0.184785	7.69694	0.0348294	0.284957	7.6	7.79	CG7550	NA
FBgn0033224	1626769_s_at	-0.158331	8.94084	0.0348891	0.285217	9.02	8.86	Nop17l	NA
FBgn0001332	1637785_at	-0.139288	9.7836	0.034937	0.28538	9.85	9.71	L	Lobe
FBgn0004369	1632003_a_at	-0.138663	5.57884	0.0350521	0.285561	5.65	5.51	Ptp99A	Protein tyrosine phosphatase 99A
FBgn0033566	1631640_a_at	0.0883587	8.09411	0.0350783	0.285561	8.05	8.14	CG18004	NA
FBgn0033378	1623902_at	0.0952539	9.17113	0.0351299	0.285561	9.12	9.22	tsu	tsunagi
FBgn0036036	1632139_at	0.191486	4.89458	0.0351418	0.285561	4.8	4.99	CG14174	NA
FBgn0011715	1625112_at	0.100922	8.72196	0.0351432	0.285561	8.67	8.77	Snr1	Snf5-related 1
FBgn0011666	1638125_a_at	-0.218164	5.26347	0.0351581	0.285561	5.37	5.15	msi	musashi
FBgn0037632	1626845_at	0.119049	8.87847	0.0351953	0.285561	8.82	8.94	Tcp-1eta	Tcp-1eta
FBgn0033391	1633840_a_at	-0.196869	9.18106	0.0352093	0.285561	9.28	9.08	CG8026	NA
FBgn0027084	1622945_a_at	0.148296	8.42151	0.0352115	0.285561	8.35	8.5	Aats-lys	Lysyl-tRNA synthetase
FBgn0261641	1625578_at	-0.349058	7.19125	0.035282	0.285832	7.37	7.02	CG42724	NA
FBgn0036725	1632141_at	-0.173734	8.15118	0.0353248	0.285832	8.24	8.06	CG18265	NA
FBgn0030945	1635237_at	0.176954	7.73445	0.0353325	0.285832	7.65	7.82	Ing3	Ing3
FBgn0037715	1638009_s_at	-0.167244	10.5381	0.0353678	0.285832	10.62	10.45	CG9399	NA
FBgn0038808	1637738_at	0.132422	9.48952	0.0353852	0.285832	9.42	9.56	Srp14	Signal recognition particle protein 14
FBgn0030245	1624797_at	0.140129	6.30398	0.0354562	0.286178	6.23	6.37	CG1637	NA
FBgn0030270	1623687_at	-0.283645	8.27237	0.0355478	0.286464	8.41	8.13	CG15199	NA
FBgn0039969	1624857_at	-0.422099	6.26205	0.035595	0.286617	6.47	6.05	Fis1	NA
FBgn0266347	1634756_at	-0.220921	8.73749	0.0357529	0.286937	8.85	8.63	nAChRalpha4	NA
FBgn0026741	1623811_at	0.100118	8.38807	0.0357987	0.286937	8.34	8.44	mRpL18	mitochondrial ribosomal protein L18
FBgn0001341	1636279_at	0.200255	6.13773	0.0358018	0.286937	6.04	6.24	l(1)1Bi	lethal (1) 1Bi
FBgn0028932	1623404_at	0.125032	7.43389	0.0358261	0.286937	7.37	7.5	CG16890	NA
FBgn0035631	1627497_at	0.123791	9.268	0.0358625	0.286937	9.21	9.33	Txl	Thioredoxin-like
FBgn0039508	1624996_at	0.12842	7.91018	0.0358663	0.286937	7.85	7.97	CG3368	NA
FBgn0035231	1625859_at	-0.0905883	10.6683	0.0358742	0.286937	10.71	10.62	Cct2	CTP:phosphocholine cytidylyltransferase 2
FBgn0036882	1635802_s_at	0.172958	8.11169	0.0359137	0.286937	8.03	8.2	CG9279	NA
FBgn0037754	1635009_at	-0.124656	10.4511	0.0359164	0.286937	10.51	10.39	CG8500	NA
FBgn0025833	1634916_at	-0.172404	9.31966	0.0359634	0.287087	9.41	9.23	CG8910	NA
FBgn0039644	1632676_s_at	0.130149	8.7113	0.0361363	0.288123	8.65	8.78	CG11897	NA
FBgn0261793	1633231_a_at	-0.141358	8.16722	0.0362539	0.288123	8.24	8.1	Trf2	TATA box binding protein-related factor 2
FBgn0038722	1637673_at	0.167256	7.27463	0.0362644	0.288123	7.19	7.36	Nup58	Nucleoporin 58
FBgn0037229	1631666_s_at	-0.351003	5.70793	0.0362742	0.288123	5.88	5.53	CG9766	NA
FBgn0033438	1623299_at	-0.168699	7.33137	0.0363404	0.288123	7.42	7.25	Mmp2	Matrix metalloproteinase 2
FBgn0039020	1633510_at	0.0938087	5.41217	0.0363862	0.288123	5.37	5.46	CG17141	NA
FBgn0024542	1632513_at	0.0987064	7.67512	0.0364277	0.288123	7.63	7.72	Neos	Neosin
FBgn0260799	1635501_at	-0.179512	11.536	0.0364661	0.288123	11.63	11.45	p120ctn	Adherens junction protein p120
FBgn0039017	1637484_at	0.173489	4.83274	0.0364705	0.288123	4.75	4.92	CG6985	NA
FBgn0037206	1638198_at	-0.122711	7.39388	0.036624	0.288123	7.46	7.33	CG12768	NA
FBgn0029819	1638758_at	0.106165	9.89339	0.0366331	0.288123	9.84	9.95	CG3016	NA
FBgn0034997	1639637_a_at	0.279333	7.23466	0.0366503	0.288123	7.09	7.37	CG3376	NA
FBgn0266101	1633611_s_at	-0.113048	7.88393	0.0366606	0.288123	7.94	7.83	CG44838	NA
FBgn0036415	1639564_a_at	-0.749074	7.26878	0.0366932	0.288123	7.64	6.89	CG7768	NA
FBgn0034646	1636291_at	0.112752	7.81125	0.0367017	0.288123	7.75	7.87	Rae1	Rae1
FBgn0034390	1630236_s_at	-0.180457	10.6919	0.0367246	0.288123	10.78	10.6	CG15093	NA
FBgn0000318	1623936_at	0.109601	10.2981	0.0367308	0.288123	10.24	10.35	cl	clot
FBgn0033079	1627302_at	-0.13643	9.01015	0.0367376	0.288123	9.08	8.94	Fmo-2	Flavin-containing monooxygenase 2
FBgn0002525	1636809_at	0.139737	10.2581	0.03675	0.288123	10.19	10.33	Lam	Lamin
FBgn0000546	1632796_s_at	-0.15409	7.68957	0.0367608	0.288123	7.77	7.61	EcR	Ecdysone receptor
FBgn0030479	1633451_at	-0.193943	10.8468	0.036822	0.288123	10.94	10.75	Rbp1-like	Rbp1-like
FBgn0010352	1632526_s_at	-0.124528	11.4124	0.0368474	0.288123	11.47	11.35	Nc73EF	Neural conserved at 73EF
FBgn0016684	1623035_at	0.153164	4.24439	0.0368643	0.288123	4.17	4.32	NaPi-T	Na[+]-dependent inorganic phosphate cotransporter
FBgn0037018	1623293_at	0.105467	8.47603	0.0368992	0.288123	8.42	8.53	CG4042	NA
FBgn0030228	1639721_at	0.14446	7.04511	0.0369108	0.288123	6.97	7.12	BTBD9	NA
FBgn0035317	1633181_at	0.239454	4.87215	0.0369135	0.288123	4.75	4.99	Oseg2	osm-1
FBgn0037882	1625165_at	0.170932	7.41836	0.0369518	0.288201	7.33	7.5	CG17187	NA
FBgn0051363	1625214_at	-0.164374	7.2206	0.0369868	0.288214	7.3	7.14	Jupiter	Jupiter
FBgn0030061	1629950_at	0.164942	6.89601	0.0370395	0.288214	6.81	6.98	CG1785	NA
FBgn0038673	1627911_at	0.106789	6.12911	0.0370412	0.288214	6.08	6.18	CG14286	NA
FBgn0003079	1627470_at	0.0960147	8.91428	0.0370666	0.288214	8.87	8.96	phl	pole hole
FBgn0037114	1638017_at	-0.196965	4.5418	0.0371118	0.288346	4.64	4.44	Cpr78E	Cuticular protein 78E
FBgn0046692	1632946_at	-0.170164	9.39293	0.0371622	0.288517	9.48	9.31	Stlk	Ste20-like kinase
FBgn0000482	1623139_at	0.106468	6.9751	0.0372541	0.288867	6.92	7.03	dor	deep orange
FBgn0040571	1630961_at	-0.343738	8.36542	0.0372942	0.288867	8.54	8.19	CG17193	NA
FBgn0051648	1638621_at	0.157272	7.10356	0.0373441	0.288867	7.02	7.18	CG31648	NA
FBgn0261261	1634208_a_at	-0.0979811	10.6054	0.0373761	0.288867	10.65	10.56	plx	pollux
FBgn0038197	1631597_at	-0.369921	6.45588	0.0375509	0.289947	6.64	6.27	foxo	forkhead box, sub-group O
FBgn0260655	1633810_at	0.103453	7.77253	0.0375925	0.289947	7.72	7.82	l(3)76BDm	lethal (3) 76BDm
FBgn0033377	1628550_a_at	0.16173	7.93791	0.0376038	0.289947	7.86	8.02	Pmm45A	Phosphomannomutase 45A
FBgn0015582	1636137_at	0.158834	6.88998	0.037631	0.289947	6.81	6.97	dare	defective in the avoidance of repellents
FBgn0031115	1640187_a_at	0.130539	8.42208	0.0376755	0.29007	8.36	8.49	CG11710	NA
FBgn0037130	1632242_a_at	-0.207945	7.55709	0.0377966	0.290563	7.66	7.45	Syn1	Syntrophin-like 1
FBgn0010114	1636585_a_at	-0.110026	12.1314	0.0378861	0.290687	12.19	12.08	hig	hikaru genki
FBgn0032690	1633736_at	0.13003	8.59776	0.0378877	0.290687	8.53	8.66	CG10333	NA
FBgn0003943	1624230_s_at	0.153935	12.0041	0.0378984	0.290687	11.93	12.08	Ubi-p63E	Ubiquitin-63E
FBgn0013750	1624208_s_at	-0.14798	9.7433	0.03794	0.290788	9.82	9.67	Arf51F	ADP ribosylation factor 51F
FBgn0261385	1637214_a_at	0.132413	3.66982	0.0379836	0.290903	3.6	3.74	scra	scraps
FBgn0263930	1628489_at	-0.11263	10.6984	0.0381245	0.291395	10.75	10.64	dally	NA
FBgn0027109	1629703_at	-0.122852	12.2258	0.0381337	0.291395	12.29	12.16	NPF	neuropeptide F
FBgn0051812	1639794_at	0.138905	4.34929	0.038235	0.29195	4.28	4.42	CG31812	NA
FBgn0041588	1630208_at	0.222842	7.87128	0.038288	0.292136	7.76	7.98	ligatin	ligatin
FBgn0024944	1635328_at	-0.0849717	7.98277	0.0383422	0.292331	8.03	7.94	Oamb	Octopamine receptor in mushroom bodies
FBgn0031536	1629650_at	0.137063	7.92419	0.0384229	0.292727	7.86	7.99	Cog3	Cog3
FBgn0033998	1628825_at	0.138977	4.74245	0.0384754	0.292742	4.67	4.81	row	relative of woc
FBgn0030141	1625681_at	0.0968893	7.50158	0.0385112	0.292742	7.45	7.55	Gga	Golgi-localized, gamma-adaptin ear containing, ARF binding protein
FBgn0035026	1623820_at	0.0906929	8.55609	0.038556	0.292782	8.51	8.6	Fcp1	NA
FBgn0030091	1639672_at	0.09055	7.48699	0.0386026	0.292782	7.44	7.53	CG7065	NA
FBgn0052138	1626143_a_at	-0.108258	7.18139	0.0387474	0.293661	7.24	7.13	CG32138	NA
FBgn0263354	1628254_at	-0.298111	10.4055	0.0388932	0.293693	10.55	10.26	CG42784	NA
FBgn0000064	1631993_s_at	-0.153751	11.8551	0.0389109	0.293693	11.93	11.78	Ald	Aldolase
FBgn0259167	1639959_at	-0.180424	4.46506	0.0389303	0.293693	4.56	4.37	CG42272	NA
FBgn0031781	1636770_at	0.127511	9.85382	0.0389518	0.293693	9.79	9.92	Arpc4	Arc-p20
FBgn0051051	1624900_at	0.132405	7.86412	0.0389539	0.293693	7.8	7.93	CG31051	NA
FBgn0033652	1625432_at	-0.215657	5.61844	0.0389709	0.293693	5.73	5.51	ths	thisbe
FBgn0036780	1637706_at	-0.130145	4.66055	0.0389823	0.293693	4.73	4.6	CG7330	NA
FBgn0040344	1623320_at	-0.0956805	10.1781	0.0390633	0.294086	10.23	10.13	CG3711	NA
FBgn0042185	1633715_s_at	-0.203881	8.44754	0.0391383	0.29423	8.55	8.35	CG18769	NA
FBgn0031224	1628565_at	0.0979451	8.58229	0.039196	0.29423	8.53	8.63	CG11454	NA
FBgn0010280	1640309_s_at	-0.113036	9.18759	0.0392798	0.29423	9.24	9.13	Taf4	TBP-associated factor 4
FBgn0030877	1632638_at	0.149116	7.49589	0.0392825	0.29423	7.42	7.57	Arp8	Actin-related protein 8
FBgn0038861	1624669_at	0.0986046	7.95608	0.0392944	0.29423	7.91	8.01	CG7009	NA
FBgn0031645	1632317_at	-0.344209	11.5602	0.0393638	0.29423	11.73	11.39	CG3036	NA
FBgn0010391	1639135_at	0.246071	9.412	0.0394195	0.29423	9.29	9.54	Gtp-bp	GTP-binding protein
FBgn0036612	1624573_at	0.256213	4.62355	0.0394379	0.29423	4.5	4.75	CG4998	NA
FBgn0036987	1625393_s_at	0.0920114	7.84419	0.039442	0.29423	7.8	7.89	CG5274	NA
FBgn0259707	1628381_at	0.107379	8.64175	0.0394442	0.29423	8.59	8.7	CG42361	NA
FBgn0021796	1641510_at	0.110645	8.54019	0.0394518	0.29423	8.48	8.6	Tor	Target of rapamycin
FBgn0039561	1632963_at	0.1105	9.82758	0.0394578	0.29423	9.77	9.88	mfrn	mitoferrin
FBgn0022382	1625594_s_at	-0.26624	9.32748	0.0395835	0.294618	9.46	9.19	Pka-R2	cAMP-dependent protein kinase R2
FBgn0000447	1623792_a_at	0.127895	8.91403	0.0396029	0.294618	8.85	8.98	Dhod	Dihydroorotate dehydrogenase
FBgn0030897	1639292_at	-0.12831	10.7869	0.03962	0.294618	10.85	10.72	Frq1	Frequenin 1
FBgn0033480	1625392_at	0.169886	8.50849	0.0396256	0.294618	8.42	8.59	mRpL42	mitochondrial ribosomal protein L42
FBgn0031434	1624375_at	-0.111837	6.6842	0.0397193	0.294955	6.74	6.63	insv	NA
FBgn0035495	1629907_at	-0.155954	11.9819	0.0397289	0.294955	12.06	11.9	CG14989	NA
FBgn0033902	1629578_at	0.158899	11.8797	0.0397655	0.295012	11.8	11.96	Tango7	Transport and Golgi organization 7
FBgn0032052	1626049_at	0.126038	7.68384	0.0398028	0.295074	7.62	7.75	PIG-U	NA
FBgn0027378	1626620_at	0.101734	8.11979	0.0399327	0.295583	8.07	8.17	MRG15	MRG15
FBgn0003326	1633936_a_at	-0.112628	6.55682	0.0399748	0.295583	6.61	6.5	sca	scabrous
FBgn0002022	1627458_at	0.139983	9.27956	0.0400161	0.295583	9.21	9.35	Catsup	Catecholamines up
FBgn0032023	1623763_at	-0.130714	8.17064	0.0400488	0.295583	8.24	8.11	CG14274	NA
FBgn0039299	1630761_at	-0.327505	6.60304	0.0400724	0.295583	6.77	6.44	CG11854	NA
FBgn0266000	1629681_x_at	0.180953	9.67002	0.0400747	0.295583	9.58	9.76	CG44774	NA
FBgn0261588	1631222_at	-0.101376	10.3954	0.040133	0.295693	10.45	10.34	pdm3	pou domain motif 3
FBgn0011204	1633400_at	0.116977	9.26071	0.0401475	0.295693	9.2	9.32	cue	cueball
FBgn0015949	1639818_s_at	-0.113118	9.98127	0.0403088	0.296666	10.04	9.92	hrg	hiiragi
FBgn0033766	1635778_at	0.152714	6.22674	0.0403682	0.296704	6.15	6.3	CG8771	NA
FBgn0037213	1633280_s_at	-0.395487	6.92671	0.0404155	0.296704	7.12	6.73	CG12581	NA
FBgn0041111	1623171_s_at	-0.138424	7.9129	0.0404415	0.296704	7.98	7.84	lilli	lilliputian
FBgn0002021	1639905_at	0.127879	8.13777	0.0404746	0.296704	8.07	8.2	l(2)37Bb	lethal (2) 37Bb
FBgn0004227	1635518_at	-0.100012	7.92412	0.0404816	0.296704	7.97	7.87	nonA	no on or off transient A
FBgn0263111	1640614_at	-0.107763	11.5869	0.0404905	0.296704	11.64	11.53	cac	cacophony
FBgn0261804	1635015_at	-0.176636	3.84961	0.0405676	0.296704	3.94	3.76	CG42750	NA
FBgn0026084	1632105_a_at	0.143579	10.5435	0.0405849	0.296704	10.47	10.62	cib	ciboulot
FBgn0028863	1639537_at	-0.25845	8.65857	0.0405947	0.296704	8.79	8.53	CG4587	NA
FBgn0053547	1639490_at	-0.161497	10.4904	0.0406053	0.296704	10.57	10.41	Rim	Rim
FBgn0243486	1637869_at	-0.110087	8.79848	0.0406944	0.297142	8.85	8.74	rdo	reduced ocelli
FBgn0033872	1629804_s_at	-0.0878613	12.3064	0.0408553	0.298103	12.35	12.26	CG6329	NA
FBgn0028897	1630373_at	0.135461	5.71471	0.0409424	0.29822	5.65	5.78	CG4935	NA
FBgn0034964	1636297_at	0.172323	7.21887	0.0409767	0.29822	7.13	7.31	IntS1	NA
FBgn0016754	1639690_a_at	-0.141949	8.7019	0.0409981	0.29822	8.77	8.63	sba	six-banded
FBgn0035518	1625770_at	0.142653	6.55717	0.0410174	0.29822	6.49	6.63	CG15011	NA
FBgn0052406	1640533_at	-0.101171	9.83864	0.0410596	0.29822	9.89	9.79	PVRAP	NA
FBgn0031713	1641134_at	0.125776	7.92709	0.0410894	0.29822	7.86	7.99	CG7277	NA
FBgn0032208	1634156_at	0.115914	10.1895	0.0411255	0.29822	10.13	10.25	CG5604	NA
FBgn0038649	1636502_at	0.116258	7.15706	0.0411306	0.29822	7.1	7.22	CG7718	NA
FBgn0029828	1623298_at	0.447489	8.9737	0.0411348	0.29822	8.75	9.2	CG6067	NA
FBgn0002772	1626446_a_at	-0.413	10.6253	0.0412126	0.298507	10.83	10.42	Mlc1	Myosin alkali light chain 1
FBgn0262937	1627265_at	0.106851	7.24391	0.041233	0.298507	7.19	7.3	Rabex-5	Rabex-5
FBgn0052195	1640590_at	0.110436	7.66041	0.0412712	0.298572	7.61	7.72	CG32195	NA
FBgn0037102	1635634_at	0.0970013	8.37503	0.0413586	0.298961	8.33	8.42	CG7172	NA
FBgn0085434	1624241_at	-0.294821	8.9963	0.0414523	0.298961	9.14	8.85	NaCP60E	Na channel protein 60E
FBgn0027505	1635631_a_at	0.107011	7.46203	0.0414764	0.298961	7.41	7.52	Rab3-GAP	rab3-GAP
FBgn0015572	1631277_at	0.140295	4.02973	0.0414846	0.298961	3.96	4.1	alpha-Est4	alpha-Esterase-4
FBgn0039006	1630802_at	-0.197816	6.56413	0.0415121	0.298961	6.66	6.47	Cyp6d4	Cyp6d4
FBgn0036773	1622937_at	-0.192522	8.40187	0.0415532	0.298961	8.5	8.31	CG13698	NA
FBgn0038425	1633954_at	0.134824	6.86097	0.0416132	0.298961	6.79	6.93	CG14881	NA
FBgn0050334	1627880_at	-0.559602	7.12957	0.0416627	0.298961	7.41	6.85	CG30334	NA
FBgn0266346	1624344_at	0.0853183	8.40276	0.0416697	0.298961	8.36	8.45	CngB	NA
FBgn0035253	1638022_at	-0.149944	11.0231	0.041673	0.298961	11.1	10.95	CG7971	NA
FBgn0010551	1637342_s_at	0.130302	10.5617	0.0416851	0.298961	10.5	10.63	Phb2	lethal (2) 03709
FBgn0015622	1627261_s_at	0.128948	10.211	0.0416864	0.298961	10.15	10.28	Cnx99A	Calnexin 99A
FBgn0034887	1635330_at	0.454949	6.58757	0.0417066	0.298961	6.36	6.82	St1	NA
FBgn0040234	1639233_at	0.107615	7.47837	0.0418444	0.299449	7.42	7.53	c12.2	c12.2
FBgn0034237	1633209_s_at	0.109035	10.6157	0.0418935	0.299449	10.56	10.67	eIF3-S9	eIF3-S9
FBgn0038552	1638157_at	0.149683	8.76003	0.0419065	0.299449	8.69	8.83	CG18012	NA
FBgn0022786	1640173_at	0.102439	6.24115	0.0419454	0.299449	6.19	6.29	Hira	Hira
FBgn0032635	1625978_at	0.0977426	9.27912	0.0419477	0.299449	9.23	9.33	CG15141	NA
FBgn0050157	1627153_at	0.195702	5.32227	0.0419511	0.299449	5.22	5.42	CG30157	NA
FBgn0034379	1627132_at	0.144588	7.80466	0.0420253	0.299647	7.73	7.88	CG15073	NA
FBgn0003134	1625806_at	-0.10094	9.42053	0.0420377	0.299647	9.47	9.37	Pp1alpha-96A	Protein phosphatase 1alpha at 96A
FBgn0035073	1638352_at	0.110844	6.71552	0.0421625	0.300327	6.66	6.77	CG16896	NA
FBgn0033178	1637825_at	0.10938	8.08404	0.0423313	0.301108	8.03	8.14	CG11127	NA
FBgn0000464	1637537_at	-0.250011	9.85114	0.0423934	0.301339	9.98	9.73	Lar	Leukocyte-antigen-related-like
FBgn0265190	1635250_at	0.107242	7.86785	0.0424666	0.301649	7.81	7.92	PIG-S	NA
FBgn0011570	1630572_at	0.100521	8.43304	0.0425323	0.301885	8.38	8.48	cpb	capping protein beta
FBgn0042712	1624135_at	0.164168	8.5823	0.0425591	0.301885	8.5	8.66	HBS1	HBS1
FBgn0001319	1639479_a_at	-0.187778	7.99861	0.0426224	0.302124	8.09	7.9	kn	knot
FBgn0032262	1624425_at	0.23847	6.396	0.0426964	0.302185	6.28	6.52	CG7384	NA
FBgn0032840	1624838_a_at	-0.170675	10.2277	0.0427191	0.302185	10.31	10.14	sNPF	short neuropeptide F precursor
FBgn0035608	1626606_at	0.245014	4.52998	0.0427339	0.302185	4.41	4.65	blanks	blanks
FBgn0263116	1626129_at	-0.11701	7.20395	0.0427498	0.302185	7.26	7.15	5-HT1B	Serotonin receptor 1B
FBgn0036662	1631245_s_at	0.223295	7.51263	0.0428256	0.302205	7.4	7.62	CG9706	NA
FBgn0031708	1636286_at	0.109939	9.76538	0.0428311	0.302205	9.71	9.82	CG7382	NA
FBgn0001565	1638310_at	0.0998938	9.92678	0.0428416	0.302205	9.88	9.98	Hlc	Helicase
FBgn0040348	1624554_at	0.10966	9.15768	0.0428879	0.302323	9.1	9.21	CG3703	NA
FBgn0017558	1640801_at	-0.15384	9.81712	0.0429735	0.302411	9.89	9.74	Pdk	Pyruvate dehydrogenase kinase
FBgn0028467	1624812_at	0.123157	8.14336	0.0429979	0.302411	8.08	8.2	CG11070	NA
FBgn0259680	1628677_at	-0.284306	5.46635	0.0430332	0.302411	5.61	5.32	Pkcdelta	Protein kinase C delta
FBgn0039270	1632512_at	0.0825919	7.73512	0.0430557	0.302411	7.69	7.78	PQBP1	Poly-glutamine tract binding protein 1
FBgn0003997	1640235_at	-0.127824	7.02785	0.0430865	0.302411	7.09	6.96	W	Wrinkled
FBgn0033901	1631674_at	0.142316	7.32738	0.0431582	0.302411	7.26	7.4	O-fut1	O-fucosyltransferase 1
FBgn0014092	1639932_at	0.116674	8.63044	0.0431676	0.302411	8.57	8.69	CG4278	NA
FBgn0004587	1632447_at	-0.306263	7.05015	0.0432923	0.303076	7.2	6.9	B52	B52
FBgn0051999	1625972_at	-0.139372	9.29246	0.0433373	0.303119	9.36	9.22	CG31999	NA
FBgn0259170	1629744_a_at	-0.138726	9.22924	0.0433579	0.303119	9.3	9.16	alpha-Man-I	alpha Mannosidase I
FBgn0265101	1629285_at	0.110826	8.23555	0.0434649	0.303658	8.18	8.29	Sgt1	NA
FBgn0003231	1627212_at	0.133478	10.754	0.0435478	0.303823	10.69	10.82	ref(2)P	refractory to sigma P
FBgn0262801	1634887_at	0.161708	10.6748	0.0435784	0.303823	10.59	10.76	twr	twisted bristles roughened eye
FBgn0085442	1633752_at	-0.13517	6.96984	0.0435945	0.303823	7.04	6.9	NKAIN	Na,K-ATPase Interacting
FBgn0015591	1632752_at	0.119725	10.6789	0.043619	0.303823	10.62	10.74	AstA	Allatostatin
FBgn0030505	1632922_at	-0.124777	4.10591	0.0436675	0.303823	4.17	4.04	NFAT	NFAT homolog
FBgn0264574	1627735_at	-0.113755	10.7802	0.0437317	0.303996	10.84	10.72	Glut1	NA
FBgn0003449	1634194_at	0.0999601	9.50278	0.0437988	0.303996	9.45	9.55	snf	sans fille
FBgn0037838	1636309_at	0.0944545	7.17569	0.0438131	0.303996	7.13	7.22	CG4089	NA
FBgn0033628	1628436_at	-0.111494	4.72622	0.04383	0.303996	4.78	4.67	CG13203	NA
FBgn0030474	1632401_at	0.140817	7.14119	0.0438415	0.303996	7.07	7.21	CG15747	NA
FBgn0004919	1627719_at	-0.102955	8.00685	0.0439786	0.303999	8.06	7.96	gol	goliath
FBgn0263456	1627279_at	-0.170189	8.38218	0.0439791	0.303999	8.47	8.3	nwk	NA
FBgn0035715	1636812_at	0.0941943	9.08855	0.0440193	0.303999	9.04	9.14	CG10103	NA
FBgn0015789	1638864_at	0.0971441	9.82651	0.0441315	0.303999	9.78	9.88	Rab10	Rab-protein 10
FBgn0035830	1625389_at	0.114001	7.59902	0.0441326	0.303999	7.54	7.66	CG8209	NA
FBgn0029930	1639473_at	-0.146326	7.6779	0.04415	0.303999	7.75	7.6	CG12541	NA
FBgn0014870	1634021_a_at	-0.102402	9.4878	0.0441932	0.303999	9.54	9.44	Psi	P-element somatic inhibitor
FBgn0027329	1630132_at	0.160127	8.87994	0.0442271	0.303999	8.8	8.96	Tcp-1zeta	T-cp1zeta
FBgn0020620	1625146_a_at	-0.138632	6.48201	0.0442423	0.303999	6.55	6.41	RN-tre	tre oncogene-related protein
FBgn0261789	1635530_at	0.085228	10.2081	0.0442424	0.303999	10.17	10.25	SmD2	Small ribonucleoprotein particle protein SmD2
FBgn0024983	1624656_s_at	0.215902	7.12162	0.0442489	0.303999	7.01	7.23	CG4293	NA
FBgn0038168	1629613_at	0.165547	6.62565	0.044301	0.303999	6.54	6.71	omd	oocyte maintenance defects
FBgn0046706	1634779_at	-0.28402	8.41507	0.0443221	0.303999	8.56	8.27	Haspin	Haspin
FBgn0033339	1630055_a_at	0.190693	9.14299	0.0443372	0.303999	9.05	9.24	Sec31	sec31
FBgn0015568	1623885_at	0.331504	6.81561	0.0443379	0.303999	6.65	6.98	alpha-Est1	alpha-Esterase-1
FBgn0014179	1631126_at	0.230207	4.69068	0.0444068	0.303999	4.58	4.81	gcm	glial cells missing
FBgn0037714	1641627_at	-0.151437	9.05274	0.0444475	0.303999	9.13	8.98	CG9396	NA
FBgn0034576	1625717_s_at	0.0976681	11.1376	0.044449	0.303999	11.09	11.19	CG9350	NA
FBgn0266064	1630044_s_at	0.139505	10.0513	0.0444609	0.303999	9.98	10.12	GlyS	NA
FBgn0035528	1630306_at	0.0880957	10.4895	0.0445467	0.304328	10.45	10.53	CG15012	NA
FBgn0002306	1637412_a_at	-0.37687	5.62617	0.0446243	0.304654	5.81	5.44	sas	stranded at second
FBgn0005666	1626397_at	-0.32745	9.07054	0.0447361	0.305213	9.23	8.91	bt	bent
FBgn0262867	1636728_at	-0.113541	8.64373	0.0448399	0.305716	8.7	8.59	Ptr	Patched-related
FBgn0259984	1628215_s_at	-0.164481	8.78535	0.0449129	0.305952	8.87	8.7	kuz	kuzbanian
FBgn0041097	1626053_at	-0.12247	7.5586	0.0450537	0.306064	7.62	7.5	robo3	robo3
FBgn0259098	1626204_at	-0.329522	7.32351	0.0450595	0.306064	7.49	7.16	CG42246	NA
FBgn0261671	1640750_at	-0.0977889	9.30403	0.0451202	0.306064	9.35	9.26	tweek	tweek
FBgn0039182	1631180_at	0.129242	7.98124	0.0451314	0.306064	7.92	8.05	CG5728	NA
FBgn0032925	1637866_at	0.209761	6.83086	0.04542	0.307816	6.73	6.94	CG9246	NA
FBgn0020660	1640194_a_at	-0.157654	10.7443	0.0455658	0.308394	10.82	10.67	eIF-4B	Eukaryotic initiation factor 4B
FBgn0033639	1632543_at	-0.140556	8.04446	0.0456645	0.308851	8.11	7.97	CG9003	NA
FBgn0053208	1623984_s_at	-0.115471	7.8604	0.045745	0.308991	7.92	7.8	Mical	Molecule interacting with CasL
FBgn0264494	1634296_s_at	-0.161489	10.7917	0.0458238	0.309318	10.87	10.71	CG17646	NA
FBgn0028690	1639091_at	0.0917679	9.84741	0.0458923	0.309477	9.8	9.89	Rpn5	Rpn5
FBgn0038540	1640733_at	0.132127	7.93424	0.0459248	0.309477	7.87	8	CG14321	NA
FBgn0031062	1629272_at	0.12093	6.4644	0.0459847	0.309477	6.4	6.52	CG14230	NA
FBgn0022987	1640822_s_at	-0.185797	8.37515	0.0459945	0.309477	8.47	8.28	qkr54B	quaking related 54B
FBgn0020251	1631534_at	-0.171604	5.95675	0.0460275	0.309477	6.04	5.87	sfl	sulfateless
FBgn0039938	1636331_at	-0.23658	8.37685	0.0460805	0.309615	8.5	8.26	Sox102F	Sox102F
FBgn0036133	1635329_at	0.114567	9.11125	0.0462039	0.310162	9.05	9.17	CG7638	NA
FBgn0035195	1640190_at	0.165433	9.76586	0.0462229	0.310162	9.68	9.85	Sac1	Sac1
FBgn0027055	1635627_at	0.107624	7.97414	0.0462968	0.31026	7.92	8.03	CSN3	COP9 complex homolog subunit 3
FBgn0030431	1637973_a_at	0.117827	8.79182	0.0462983	0.31026	8.73	8.85	CG4407	NA
FBgn0038156	1628246_at	-0.102851	5.86976	0.0463606	0.310337	5.92	5.82	CG14372	NA
FBgn0036557	1639057_at	0.117979	8.93407	0.0463707	0.310337	8.88	8.99	mRpS31	mitochondrial ribosomal protein S31
FBgn0032051	1626818_at	0.0992052	6.88981	0.0464849	0.310785	6.84	6.94	CG13097	NA
FBgn0027561	1629030_a_at	-0.0891177	8.69189	0.0464987	0.310785	8.74	8.65	CG18659	NA
FBgn0033739	1630118_s_at	-0.174969	9.92124	0.0465618	0.310843	10.01	9.83	Dyb	Dystrobrevin-like
FBgn0013767	1641343_at	0.115276	12.5614	0.0465685	0.310843	12.5	12.62	Crz	Corazonin
FBgn0003076	1633803_at	0.163335	10.5949	0.046668	0.311099	10.51	10.68	Pgm	Phosphogluconate mutase
FBgn0001180	1624490_s_at	-0.165387	4.93336	0.0468421	0.312056	5.02	4.85	hb	hunchback
FBgn0263697	1639153_at	0.147104	7.11758	0.0469984	0.312562	7.04	7.19	Uba3	NA
FBgn0004908	1641687_at	0.103671	8.92506	0.047042	0.312562	8.87	8.98	Arl2	ADP ribosylation factor 84F
FBgn0003719	1624434_at	-0.138075	5.28243	0.0470485	0.312562	5.35	5.21	tld	tolloid
FBgn0038897	1624076_at	0.241277	5.56456	0.0470587	0.312562	5.44	5.69	CG5849	NA
FBgn0039306	1630557_at	0.110548	8.19266	0.0470873	0.312562	8.14	8.25	RIOK2	NA
FBgn0034420	1629898_s_at	-0.13897	7.76802	0.0471021	0.312562	7.84	7.7	CG10737	NA
FBgn0027081	1640984_s_at	0.234628	9.62404	0.0471614	0.312751	9.51	9.74	Aats-thr	Threonyl-tRNA synthetase
FBgn0026404	1641607_at	0.142233	6.50892	0.0472272	0.312834	6.44	6.58	Nc	Nedd2-like caspase
FBgn0003744	1628306_at	-0.138599	8.01295	0.047266	0.312834	8.08	7.94	trc	tricornered
FBgn0028418	1625059_at	0.140652	8.57484	0.0475092	0.313716	8.5	8.65	Lk	Leucokinin
FBgn0039430	1632675_s_at	-0.126155	10.079	0.0475224	0.313716	10.14	10.02	CG5455	NA
FBgn0033108	1628263_s_at	-0.163912	10.3626	0.0476306	0.31383	10.44	10.28	CG15236	NA
FBgn0033128	1627373_at	-0.228255	7.38227	0.0476709	0.31383	7.5	7.27	Tsp42Eg	Tetraspanin 42Eg
FBgn0041161	1632655_at	0.13276	7.76285	0.0477289	0.31383	7.7	7.83	blue	bluestreak
FBgn0034000	1624271_at	0.147434	6.56702	0.0477306	0.31383	6.49	6.64	CG11808	NA
FBgn0031601	1627900_at	0.100963	8.76375	0.0477554	0.31383	8.71	8.81	Dim1	Dim1
FBgn0027085	1623460_at	0.0959665	7.79145	0.0478671	0.314092	7.74	7.84	Aats-leu	Leucyl-tRNA synthetase
FBgn0034708	1625656_s_at	0.0965705	9.11589	0.0479155	0.314092	9.07	9.16	Vps35	Vacuolar protein sorting 35
FBgn0051632	1628245_at	-0.180466	6.24453	0.0479407	0.314092	6.33	6.15	sens-2	senseless-2
FBgn0031260	1636639_at	0.192568	9.56493	0.0479785	0.314092	9.47	9.66	Spp	Signal peptide protease
FBgn0010424	1631217_a_at	-0.395403	7.49255	0.0479803	0.314092	7.69	7.29	TpnC73F	Troponin C at 73F
FBgn0022699	1628809_at	0.112255	8.09403	0.0480184	0.31414	8.04	8.15	D19B	D19B
FBgn0036237	1631137_at	0.166716	10.5713	0.0481401	0.314734	10.49	10.65	viaf	viral IAP-associated factor
FBgn0010470	1633836_a_at	-0.112492	9.89342	0.0483361	0.315412	9.95	9.84	Fkbp14	Fkbp13
FBgn0035205	1626933_s_at	0.135303	8.30396	0.0484238	0.315778	8.24	8.37	CG2469	NA
FBgn0036547	1639353_at	-0.174585	8.7258	0.0485347	0.316299	8.81	8.64	CG17032	NA
FBgn0038363	1629363_at	0.107754	9.31142	0.0487096	0.316963	9.26	9.37	Acyp2	Acylphosphatase 2
FBgn0032748	1628001_at	0.109035	8.97556	0.0487129	0.316963	8.92	9.03	CG10492	NA
FBgn0039943	1639801_at	0.0939506	9.60075	0.04873	0.316963	9.55	9.65	CG17168	NA
FBgn0024556	1623588_at	0.133152	9.36314	0.04881	0.317082	9.3	9.43	EfTuM	Elongation factor Tu mitochondrial
FBgn0086130	1633791_at	0.176629	6.23839	0.0488454	0.317082	6.15	6.33	Dbp21E2	KH1
FBgn0030435	1632195_at	0.0911483	9.39519	0.0488665	0.317082	9.35	9.44	CG4645	NA
FBgn0034065	1628311_at	0.248131	6.58376	0.0488729	0.317082	6.46	6.71	Rrp42	Rrp42
FBgn0038774	1631167_at	-0.340251	7.57931	0.0490297	0.317554	7.75	7.41	CG5023	NA
FBgn0033247	1631897_s_at	0.109438	8.45099	0.0490625	0.317554	8.4	8.51	Nup44A	Nucleoporin 44A
FBgn0016059	1636281_at	-0.0835351	8.40102	0.0491053	0.317554	8.44	8.36	Sema-1b	Sema-1b
FBgn0010770	1628216_at	0.138995	7.35351	0.0491388	0.317554	7.28	7.42	ppan	peter pan
FBgn0003429	1637301_a_at	-0.257563	9.00322	0.0491456	0.317554	9.13	8.87	slo	slowpoke
FBgn0030653	1634351_at	0.151475	7.26092	0.0491638	0.317554	7.19	7.34	CG7860	NA
FBgn0052103	1629806_a_at	-0.109619	10.946	0.0493548	0.31829	11	10.89	CG32103	NA
FBgn0026400	1640673_at	0.124076	9.24071	0.0493696	0.31829	9.18	9.3	Noa36	Noa36
FBgn0035165	1626382_s_at	0.116638	10.5255	0.0494162	0.31829	10.47	10.58	CG13887	NA
FBgn0263197	1627864_at	-0.0899477	7.37683	0.049424	0.31829	7.42	7.33	Patronin	Patronin
FBgn0003887	1636530_s_at	0.121116	11.9385	0.0495539	0.318374	11.88	12	betaTub56D	beta-Tubulin at 56D
FBgn0024728	1623023_at	-0.239665	10.4191	0.0495631	0.318374	10.54	10.3	Slip1	Slip1
FBgn0034923	1637092_a_at	0.0926393	7.24996	0.0495682	0.318374	7.2	7.3	Upf3	Upf3
FBgn0003011	1625463_at	-0.154458	7.72003	0.0495721	0.318374	7.8	7.64	ort	ora transientless
FBgn0037835	1637008_at	-0.135451	11.2584	0.0496597	0.318736	11.33	11.19	CG14687	NA
FBgn0004606	1628262_a_at	-0.138536	8.81502	0.0497948	0.319373	8.88	8.75	zfh1	Zn finger homeodomain 1
FBgn0028970	1629084_at	0.128522	9.70904	0.0498216	0.319373	9.64	9.77	betaggt-II	beta subunit of type II geranylgeranyl transferase
FBgn0031069	1629413_at	-0.0817075	9.93705	0.049872	0.319494	9.98	9.9	Pmp70	NA
FBgn0050051	1638468_at	0.202425	7.71647	0.0499574	0.3196	7.62	7.82	CG30051	NA
FBgn0030675	1631138_at	0.125976	5.40309	0.0499741	0.3196	5.34	5.47	CG8191	NA
FBgn0262562	1638280_at	-0.126682	7.4996	0.0500435	0.3196	7.56	7.44	CG43102	NA
FBgn0027598	1640850_at	-0.146723	8.3484	0.0500731	0.3196	8.42	8.28	cindr	CIN85 and CD2AP orthologue
FBgn0035405	1622998_a_at	0.125766	7.10004	0.0500768	0.3196	7.04	7.16	pfk	piefke
FBgn0052767	1633444_s_at	-0.156033	5.81711	0.0501401	0.319694	5.9	5.74	CG32767	NA
FBgn0026570	1627507_at	0.103604	6.254	0.05021	0.319694	6.2	6.31	CG5704	NA
FBgn0025825	1637369_at	0.105259	8.16704	0.0502856	0.319694	8.11	8.22	Hdac3	Histone deacetylase 3
FBgn0034408	1627971_s_at	-0.133713	8.55935	0.0502886	0.319694	8.63	8.49	sano	serrano
FBgn0066114	1637827_at	0.131428	9.12548	0.0503117	0.319694	9.06	9.19	GlcAT-I	GlcAT-I
FBgn0032209	1633789_at	-0.707696	5.72749	0.0503834	0.319694	6.08	5.37	Hand	Hand
FBgn0035248	1639600_at	0.161516	7.61156	0.050478	0.319694	7.53	7.69	CG13919	NA
FBgn0003651	1628779_a_at	-0.145244	8.56293	0.0505031	0.319694	8.64	8.49	svp	seven up
FBgn0033638	1624211_at	-0.109356	8.73928	0.0505555	0.319694	8.79	8.68	CG9005	NA
FBgn0004889	1633501_s_at	-0.126515	10.0108	0.0505628	0.319694	10.07	9.95	tws	twins
FBgn0025582	1640174_at	0.18983	10.6499	0.0505839	0.319694	10.55	10.74	Int6	Int6 homologue
FBgn0039040	1637462_at	0.470678	5.01007	0.0505841	0.319694	4.77	5.25	CG13833	NA
FBgn0039904	1636418_s_at	-0.13443	6.65411	0.0505906	0.319694	6.72	6.59	Hcf	Host cell factor
FBgn0051133	1635895_at	0.188009	5.88553	0.0505936	0.319694	5.79	5.98	Slimp	Seryl-tRNA synthetase-like insect mitochondrial protein
FBgn0015316	1636611_at	0.115219	6.1497	0.0507075	0.320055	6.09	6.21	Try29F	Trypsin 29F
FBgn0033783	1638208_at	0.0849101	9.60774	0.0509185	0.320868	9.57	9.65	CG17019	NA
FBgn0003308	1638882_at	-0.132805	8.49815	0.050937	0.320868	8.56	8.43	ry	rosy
FBgn0031253	1637226_at	0.113098	8.23674	0.0510146	0.321159	8.18	8.29	CG11885	NA
FBgn0036446	1635035_at	-0.0958101	9.26979	0.0511334	0.32121	9.32	9.22	CG9384	NA
FBgn0037371	1630794_at	0.164485	6.96443	0.0511825	0.32121	6.88	7.05	Sym	Symplekin
FBgn0020407	1631297_at	0.189565	6.23327	0.0511934	0.32121	6.14	6.33	asun	asunder
FBgn0265574	1634212_at	0.139187	7.40116	0.0512114	0.32121	7.33	7.47	Cdc5	NA
FBgn0053169	1641489_at	0.229264	6.82418	0.0513975	0.321794	6.71	6.94	CG33169	NA
FBgn0014026	1639893_s_at	0.100415	13.3477	0.0513998	0.321794	13.3	13.4	RpL7A	Ribosomal protein L7A
FBgn0031661	1628521_at	0.104549	7.54738	0.0514581	0.321961	7.5	7.6	Gmd	GDP-mannose 4,6-dehydratase
FBgn0036271	1633523_at	0.200632	7.34758	0.0514946	0.321992	7.25	7.45	Pbgs	Porphobilinogen synthase
FBgn0024191	1637033_at	0.132786	6.73226	0.0516717	0.322702	6.67	6.8	sip1	septin interacting protein 1
FBgn0261238	1623218_s_at	0.132359	5.49782	0.0517089	0.322737	5.43	5.56	Alh	Alhambra
FBgn0040321	1635470_at	0.327721	8.86256	0.0517972	0.322992	8.7	9.03	GNBP3	Gram-negative bacteria binding protein 3
FBgn0035760	1628587_at	0.174528	6.499	0.0519573	0.323326	6.41	6.59	CG8607	NA
FBgn0261555	1638703_a_at	-0.106183	8.33542	0.0519674	0.323326	8.39	8.28	CG42673	NA
FBgn0036118	1628249_at	0.0996404	7.70409	0.0519675	0.323326	7.65	7.75	Blos2	BLOC-1 subunit 2
FBgn0029629	1638883_at	0.152563	11.3902	0.0519937	0.323326	11.31	11.47	CG8636	NA
FBgn0034989	1629021_at	0.111502	8.81492	0.0520472	0.323461	8.76	8.87	CG3356	NA
FBgn0030960	1640015_at	-0.122269	9.27598	0.0521528	0.323766	9.34	9.21	Atg101	NA
FBgn0051370	1630263_at	0.185097	4.75368	0.0521599	0.323766	4.66	4.85	CG31370	NA
FBgn0000520	1634748_at	0.103654	7.5691	0.0522869	0.324357	7.52	7.62	dwg	deformed wings
FBgn0034141	1635502_at	0.101777	8.79027	0.0523303	0.324359	8.74	8.84	CG8311	NA
FBgn0032521	1633876_at	-0.127994	6.38931	0.0523612	0.324359	6.45	6.33	CG7110	NA
FBgn0036188	1638203_at	-0.160214	6.00885	0.0524122	0.324359	6.09	5.93	CG7339	NA
FBgn0033769	1636431_at	0.0895947	8.8187	0.0524146	0.324359	8.77	8.86	CG8768	NA
FBgn0044050	1627943_at	0.131967	10.7557	0.0525506	0.325003	10.69	10.82	Ilp3	Insulin-like peptide 3
FBgn0032000	1629018_a_at	0.0884949	9.43496	0.0526781	0.325123	9.39	9.48	CG8372	NA
FBgn0016930	1625183_at	-0.197326	9.67976	0.0527038	0.325123	9.78	9.58	Dyrk2	smell impaired 35A
FBgn0038725	1633369_s_at	0.127541	7.89932	0.0527593	0.325123	7.84	7.96	CG6184	NA
FBgn0028919	1629159_at	0.104366	8.14983	0.0527644	0.325123	8.1	8.2	CG16865	NA
FBgn0027605	1624050_at	0.105279	9.45093	0.0528217	0.325123	9.4	9.5	Vps4	Vacuolar protein sorting 4
FBgn0021750	1636797_at	0.115025	7.0407	0.052833	0.325123	6.98	7.1	Aats-ser	Seryl-tRNA synthetase
FBgn0266451	1633459_a_at	-0.369636	9.62203	0.0528452	0.325123	9.81	9.44	fau	NA
FBgn0085446	1638063_at	-0.158569	4.3711	0.0529603	0.325123	4.45	4.29	CG34417	NA
FBgn0040778	1637180_at	-0.160461	7.93725	0.0529687	0.325123	8.02	7.86	CG17977	NA
FBgn0029976	1626683_at	0.108222	5.08969	0.0529891	0.325123	5.04	5.14	snz	snazarus
FBgn0039219	1625968_at	0.10657	8.45183	0.0529922	0.325123	8.4	8.51	CG13630	NA
FBgn0263667	1625907_at	0.0904564	7.24967	0.0530004	0.325123	7.2	7.29	Lpt	NA
FBgn0031689	1633639_at	0.168894	11.0092	0.0530096	0.325123	10.92	11.09	Cyp28d1	Cyp28d1
FBgn0010622	1636921_at	0.0955433	7.80543	0.0530168	0.325123	7.76	7.85	l(2)06496	lethal (2) 06496
FBgn0029688	1635954_at	0.146102	7.89794	0.0530714	0.32516	7.82	7.97	lva	lava lamp
FBgn0051457	1626476_at	0.213668	7.29675	0.0531226	0.32516	7.19	7.4	CG31457	NA
FBgn0266918	1624119_at	-0.0857708	11.5614	0.0531784	0.32516	11.6	11.52	CG32486	NA
FBgn0038929	1624264_at	0.176227	6.70687	0.053179	0.32516	6.62	6.79	CG13408	NA
FBgn0039868	1635931_at	0.0945062	7.63213	0.0532036	0.32516	7.58	7.68	CG11563	NA
FBgn0031801	1623706_at	-0.663998	7.42621	0.0532144	0.32516	7.76	7.09	CG9498	NA
FBgn0033900	1627528_at	0.161458	7.38095	0.0533838	0.325812	7.3	7.46	CG8257	NA
FBgn0039013	1623742_at	0.0980868	6.70034	0.0534204	0.325812	6.65	6.75	CG4813	NA
FBgn0033781	1627545_at	0.109192	7.5209	0.0534321	0.325812	7.47	7.58	CG13319	NA
FBgn0031769	1626682_s_at	-0.114311	6.7599	0.0534841	0.325812	6.82	6.7	CG9135	NA
FBgn0004837	1629921_a_at	0.146082	7.89053	0.0534843	0.325812	7.82	7.96	Su(H)	Suppressor of Hairless
FBgn0039117	1624956_at	0.146625	6.16838	0.0535218	0.325812	6.1	6.24	tst	twister
FBgn0052529	1628469_a_at	-0.0997994	10.9119	0.053545	0.325812	10.96	10.86	Hers	NA
FBgn0033059	1624113_at	0.0898984	7.72888	0.0536092	0.325839	7.68	7.77	CG7845	NA
FBgn0250850	1640239_at	0.125146	7.19188	0.0536134	0.325839	7.13	7.25	rig	rigor mortis
FBgn0000115	1636130_at	0.136672	8.49607	0.0536741	0.325847	8.43	8.56	Arl1	Arflike at 72A
FBgn0035374	1632280_at	0.138231	8.68153	0.0537045	0.325847	8.61	8.75	mRpS35	mitochondrial ribosomal protein S35
FBgn0029173	1636844_at	0.107569	7.15754	0.0537107	0.325847	7.1	7.21	fu2	fu2
FBgn0086359	1625685_at	0.123216	8.68203	0.0537915	0.326143	8.62	8.74	Invadolysin	Invadolysin
FBgn0035102	1637727_at	0.135547	7.54486	0.0539016	0.326315	7.48	7.61	CG7049	NA
FBgn0032785	1624468_a_at	-0.259955	8.24648	0.0539044	0.326315	8.38	8.12	CG10026	NA
FBgn0013334	1637387_s_at	-0.0931602	8.14068	0.0539585	0.326315	8.19	8.09	Sap47	Synapse-associated protein 47kD
FBgn0037616	1630204_a_at	0.164784	5.146	0.0540141	0.326315	5.06	5.23	CG8136	NA
FBgn0039565	1627023_at	0.0990724	7.12234	0.054026	0.326315	7.07	7.17	CG4884	NA
FBgn0086443	1624475_at	0.10128	8.74276	0.0540313	0.326315	8.69	8.79	Aats-asn	Asparaginyl-tRNA synthetase
FBgn0003261	1623475_s_at	-0.106045	11.6171	0.0541193	0.326315	11.67	11.56	Rm62	Rm62
FBgn0027524	1628648_at	0.105659	8.04978	0.0541195	0.326315	8	8.1	CG3909	NA
FBgn0034315	1634043_at	0.145726	8.28838	0.0541272	0.326315	8.22	8.36	CG5721	NA
FBgn0038478	1629762_at	0.0959275	8.11721	0.0541717	0.326315	8.07	8.17	cal1	chromosome alignment defect 1
FBgn0266717	1634454_at	-0.0851572	8.51779	0.0541723	0.326315	8.56	8.48	Bruce	NA
FBgn0013749	1624693_at	0.12722	11.0762	0.0542298	0.326343	11.01	11.14	Arf102F	ADP ribosylation factor 102F
FBgn0038376	1628389_at	0.0920201	8.1853	0.0542671	0.326343	8.14	8.23	Hmt-1	Heavy metal tolerance factor 1
FBgn0034853	1631109_at	0.183587	6.58421	0.0542731	0.326343	6.49	6.68	Ice1	NA
FBgn0037672	1634167_a_at	0.180496	6.89235	0.0544789	0.327388	6.8	6.98	sage	salivary gland-expressed bHLH
FBgn0029955	1623860_at	-0.107906	7.79599	0.0545267	0.327481	7.85	7.74	CG15478	NA
FBgn0029840	1631177_at	-0.172297	4.40965	0.0547433	0.328589	4.5	4.32	raptor	raptor
FBgn0264493	1636254_s_at	-0.176536	8.91027	0.0547818	0.328626	9	8.82	rdx	NA
FBgn0033571	1632142_at	0.110574	8.57631	0.0548729	0.328728	8.52	8.63	Rpb5	Rpb5
FBgn0030418	1638751_a_at	-0.142379	7.23493	0.0548951	0.328728	7.31	7.16	CG4004	NA
FBgn0032922	1627050_at	0.107341	8.04815	0.0549159	0.328728	7.99	8.1	CG9249	NA
FBgn0038331	1639588_at	-0.224983	8.0519	0.0549278	0.328728	8.16	7.94	Ccm3	NA
FBgn0265052	1640790_at	-0.226066	8.77441	0.055021	0.329092	8.89	8.66	St3	NA
FBgn0023530	1624552_at	0.112516	6.1886	0.0551023	0.329108	6.13	6.24	CG3740	NA
FBgn0038516	1631266_a_at	0.284402	7.43022	0.0551282	0.329108	7.29	7.57	P5cr-2	NA
FBgn0000084	1627472_at	0.0978697	11.7162	0.0551775	0.329108	11.67	11.77	AnxB10	Annexin X
FBgn0261881	1632632_at	0.132326	7.94223	0.0551852	0.329108	7.88	8.01	l(2)35Be	lethal (2) 35Be
FBgn0031267	1628514_at	0.104734	7.59219	0.05526	0.329323	7.54	7.64	Ipk2	Ipk2
FBgn0034720	1625011_at	-0.0771274	11.1995	0.0553504	0.329323	11.24	11.16	Liprin-gamma	Liprin-gamma
FBgn0264090	1639917_at	-0.12517	4.53585	0.0553852	0.329323	4.6	4.47	CG43759	NA
FBgn0263980	1640162_at	-0.0779455	11.1855	0.0554037	0.329323	11.22	11.15	CG43729	NA
FBgn0028490	1636149_at	0.0913387	13.2446	0.0554391	0.329323	13.2	13.29	CG31705	NA
FBgn0038056	1639914_at	0.148327	8.52088	0.0554476	0.329323	8.45	8.6	CG5961	NA
FBgn0032818	1624775_at	0.127045	7.42678	0.0554923	0.329396	7.36	7.49	CG10628	NA
FBgn0025393	1626242_at	0.229439	5.33814	0.0555632	0.32961	5.22	5.45	CG14795	NA
FBgn0038269	1636464_at	0.0977363	7.45667	0.055693	0.329634	7.41	7.51	Rrp6	Rrp6
FBgn0038916	1638592_at	0.11335	6.68895	0.0556971	0.329634	6.63	6.75	dnd	dead end
FBgn0019932	1633958_at	-0.210107	9.28505	0.0556983	0.329634	9.39	9.18	SamDC	S-adenosylmethionine decarboxylase
FBgn0086254	1629705_at	0.0947636	8.86358	0.0557265	0.329634	8.82	8.91	CG6084	NA
FBgn0031655	1626531_at	0.0965492	4.91361	0.0558067	0.329917	4.87	4.96	Marcal1	Marcal1
FBgn0002783	1640418_at	0.12474	9.25411	0.0559206	0.330264	9.19	9.32	mor	moira
FBgn0030847	1635980_s_at	-0.12103	9.349	0.0559833	0.330264	9.41	9.29	CG12991	NA
FBgn0000114	1627834_a_at	-0.151091	8.58684	0.0559973	0.330264	8.66	8.51	aret	arrest
FBgn0034242	1628029_at	0.12579	5.32444	0.0560275	0.330264	5.26	5.39	CG14480	NA
FBgn0037473	1638805_at	0.128445	4.88561	0.0560972	0.330312	4.82	4.95	CG10068	NA
FBgn0013771	1628345_at	-0.181697	7.64274	0.0561005	0.330312	7.73	7.55	Cyp6a9	Cytochrome P450-6a9
FBgn0023174	1640608_at	0.099521	9.98143	0.0563013	0.330702	9.93	10.03	Prosbeta2	Proteasome beta2 subunit
FBgn0039337	1635821_at	0.118325	7.89135	0.0563117	0.330702	7.83	7.95	MED28	Mediator complex subunit 28
FBgn0037031	1627849_at	-0.115035	7.99909	0.0563283	0.330702	8.06	7.94	CG11456	NA
FBgn0038246	1629417_s_at	-0.0810671	10.8387	0.0563628	0.330702	10.88	10.8	CG14853	NA
FBgn0032614	1629716_a_at	-0.30023	8.2197	0.056394	0.330702	8.37	8.07	CG13284	NA
FBgn0035168	1641002_at	0.148276	5.02999	0.0564504	0.330842	4.96	5.1	CG13889	NA
FBgn0031766	1632406_at	0.191844	4.58871	0.056514	0.331024	4.49	4.68	CG9117	NA
FBgn0040531	1633208_at	-0.400339	6.24964	0.0566015	0.331107	6.45	6.05	CG11741	NA
FBgn0029937	1635581_at	0.0796664	8.1183	0.0566097	0.331107	8.08	8.16	CG8300	NA
FBgn0085412	1625511_at	-0.107505	8.70249	0.056646	0.331107	8.76	8.65	CG34383	NA
FBgn0037293	1638354_at	0.103043	8.8856	0.056658	0.331107	8.83	8.94	CG12007	NA
FBgn0043010	1636980_s_at	0.0976757	9.67207	0.0567873	0.331672	9.62	9.72	Fsn	NA
FBgn0010051	1639461_a_at	-0.177686	7.97436	0.0569126	0.332213	8.06	7.89	Itp-r83A	Inositol 1,4,5,-tris-phosphate receptor
FBgn0015776	1640364_at	-0.163181	9.87154	0.0569848	0.332389	9.95	9.79	nrv1	nervana 1
FBgn0036382	1636750_s_at	-0.103886	4.76779	0.0570115	0.332389	4.82	4.72	CG13737	NA
FBgn0028398	1635508_at	0.0919433	8.33878	0.0570456	0.332389	8.29	8.38	Taf10	TBP-associated factor 10
FBgn0000709	1640391_at	0.103517	8.58136	0.0570769	0.332389	8.53	8.63	fliI	flightless I
FBgn0030658	1636142_at	0.14427	7.86453	0.0571059	0.332389	7.79	7.94	CG7872	NA
FBgn0020369	1639784_at	0.119076	9.77893	0.0571777	0.332617	9.72	9.84	Rpt6	Pros45
FBgn0037757	1640828_at	0.120598	6.01124	0.057368	0.333441	5.95	6.07	CG8516	NA
FBgn0003514	1624065_at	0.151173	10.9146	0.0573946	0.333441	10.84	10.99	sqh	spaghetti squash
FBgn0266673	1623235_at	0.130393	8.36074	0.0574176	0.333441	8.3	8.43	Sec10	NA
FBgn0020018	1635344_at	0.104092	6.72121	0.0574745	0.333504	6.67	6.77	Ppox	Protoporphyrinogen oxidase
FBgn0038274	1626549_at	0.0928866	5.88959	0.0575267	0.333504	5.84	5.94	Nup93-2	NA
FBgn0030686	1633486_at	0.101117	7.90438	0.0576026	0.333554	7.85	7.95	mRpL3	mitochondrial ribosomal protein L3
FBgn0014184	1634757_a_at	-0.0871705	13.4999	0.0576335	0.333554	13.54	13.46	Oda	Ornithine decarboxylase antizyme
FBgn0000382	1625775_a_at	-0.0958268	10.2571	0.0577326	0.333938	10.3	10.21	csw	corkscrew
FBgn0051950	1639522_at	0.11111	6.84322	0.0577836	0.333938	6.79	6.9	CG31950	NA
FBgn0037121	1640078_at	0.103865	8.62723	0.0577983	0.333938	8.58	8.68	Rpb8	Rpb8
FBgn0040850	1635688_at	-0.130663	6.41293	0.0578483	0.333952	6.48	6.35	CG15210	NA
FBgn0036740	1638501_at	0.11601	10.3293	0.0579037	0.333952	10.27	10.39	CG6259	NA
FBgn0039557	1625720_at	0.15277	6.29346	0.0579175	0.333952	6.22	6.37	CG12259	NA
FBgn0030344	1639499_at	0.125437	7.81167	0.0579318	0.333952	7.75	7.87	CG2025	NA
FBgn0037737	1641196_at	-0.163461	8.00766	0.0580661	0.334418	8.09	7.93	Pnn	Pinin
FBgn0030790	1636727_at	-0.124782	7.47507	0.0580783	0.334418	7.54	7.41	CG4768	NA
FBgn0260779	1628959_at	0.185069	6.79217	0.0581802	0.334768	6.7	6.88	gatA	glutamyl-tRNA amidotransferase subunit A
FBgn0014023	1640527_at	0.0784795	9.89512	0.0583292	0.335294	9.86	9.93	mRpL47	Rlc1
FBgn0259213	1627397_at	-0.126696	4.4218	0.0584606	0.33586	4.49	4.36	CG42313	NA
FBgn0259140	1636984_at	-0.77401	4.23439	0.0586596	0.33599	4.62	3.85	CG42255	NA
FBgn0038312	1637959_at	0.0864095	6.82727	0.0586736	0.33599	6.78	6.87	Zip88E	NA
FBgn0002567	1632119_s_at	-0.215574	7.98817	0.0587403	0.33599	8.1	7.88	ltd	lightoid
FBgn0000377	1635659_at	0.110908	8.42336	0.0587501	0.33599	8.37	8.48	crn	crooked neck
FBgn0069242	1629234_at	0.178261	10.3852	0.0587531	0.33599	10.3	10.47	eca	eclair
FBgn0035714	1626412_at	0.114438	7.55239	0.058828	0.33599	7.5	7.61	CG8549	NA
FBgn0028685	1640710_at	0.0904843	9.57236	0.058829	0.33599	9.53	9.62	Rpt4	Rpt4
FBgn0051092	1628032_a_at	-0.142343	8.60629	0.0588928	0.33599	8.68	8.54	LpR2	Lipophorin receptor 2
FBgn0039487	1633778_at	0.0832512	8.97621	0.0589557	0.33599	8.93	9.02	gb	genderblind
FBgn0035425	1631724_s_at	0.105844	8.99516	0.0590142	0.33599	8.94	9.05	CG17746	NA
FBgn0032596	1626782_at	0.132689	9.5753	0.0590785	0.33599	9.51	9.64	Prosbeta4	NA
FBgn0039925	1629874_at	-0.125787	7.54371	0.0591187	0.33599	7.61	7.48	Kif3C	Kif3C
FBgn0259994	1631554_at	-0.0759556	12.192	0.0592197	0.33599	12.23	12.15	CG42492	NA
FBgn0025615	1628831_at	0.114338	8.45415	0.0592434	0.33599	8.4	8.51	Torsin	torp4a
FBgn0264308	1627556_at	-0.120342	5.37587	0.0593129	0.33599	5.44	5.32	CG43778	NA
FBgn0035039	1624029_at	0.145068	7.44339	0.0593217	0.33599	7.37	7.52	CG3608	NA
FBgn0035431	1634145_s_at	0.172337	6.81251	0.0593575	0.33599	6.73	6.9	CG14968	NA
FBgn0004876	1629473_at	-0.111992	8.62613	0.0593766	0.33599	8.68	8.57	cdi	center divider
FBgn0032467	1635208_at	0.0948329	8.25466	0.0593869	0.33599	8.21	8.3	CG9934	NA
FBgn0031876	1624022_at	0.0989174	4.09005	0.0593907	0.33599	4.04	4.14	Atac1	ATAC component 1
FBgn0036480	1623375_at	-0.130257	5.94971	0.0594306	0.33599	6.01	5.88	Cep135	NA
FBgn0036570	1628335_at	0.0870311	6.76195	0.0594476	0.33599	6.72	6.81	IntS9	NA
FBgn0034626	1639094_at	0.1255	8.62212	0.0594559	0.33599	8.56	8.68	CG10795	NA
FBgn0263772	1640947_at	-0.107574	5.86465	0.0594817	0.33599	5.92	5.81	CG43689	NA
FBgn0036837	1626749_a_at	-0.120377	10.9702	0.0595875	0.33599	11.03	10.91	CG18135	NA
FBgn0034010	1638301_at	0.726687	6.38947	0.0596001	0.33599	6.03	6.75	CG8157	NA
FBgn0027090	1640088_at	0.176881	8.05151	0.0596051	0.33599	7.96	8.14	Aats-gln	Glutaminyl-tRNA synthetase
FBgn0037935	1627516_at	-0.196336	8.18845	0.0596183	0.33599	8.29	8.09	CG6834	NA
FBgn0038948	1640943_at	0.105264	6.29337	0.0597178	0.33599	6.24	6.35	PSR	phosphatidylserine receptor
FBgn0035271	1640053_at	0.124902	8.69163	0.0597205	0.33599	8.63	8.75	CG2021	NA
FBgn0004914	1640922_a_at	-0.122638	8.76001	0.0597757	0.33599	8.82	8.7	Hnf4	Hepatocyte nuclear factor 4
FBgn0038806	1638237_at	0.147538	7.45407	0.0597923	0.33599	7.38	7.53	CG5412	NA
FBgn0032824	1633811_at	-0.240998	4.25846	0.0598381	0.33599	4.38	4.14	CG13962	NA
FBgn0033523	1632971_at	-0.109683	8.6569	0.059842	0.33599	8.71	8.6	CG12895	NA
FBgn0036365	1625887_at	0.0966504	6.1716	0.0598462	0.33599	6.12	6.22	CG10732	NA
FBgn0058470	1635213_at	-0.236809	6.3237	0.0598919	0.33599	6.44	6.21	CG40470	NA
FBgn0000404	1639195_a_at	0.133221	5.04246	0.0600147	0.33599	4.98	5.11	CycA	Cyclin A
FBgn0264606	1625917_s_at	-0.162899	7.58406	0.0600661	0.33599	7.67	7.5	Fife	NA
FBgn0032433	1636811_at	0.124163	7.75351	0.0600862	0.33599	7.69	7.82	Oatp33Ea	Organic anion transporting polypeptide 33Ea
FBgn0260003	1640200_at	-0.196202	8.32163	0.0601735	0.33599	8.42	8.22	Dys	Dystrophin
FBgn0028422	1631710_at	-0.234427	5.05424	0.0602204	0.33599	5.17	4.94	GluRIID	KaiRIA
FBgn0035589	1635521_at	0.132306	8.25866	0.0602931	0.33599	8.19	8.32	CHMP2B	Charged multivesicular body protein 2b
FBgn0264078	1625923_s_at	-0.185063	9.24552	0.0603048	0.33599	9.34	9.15	Flo2	NA
FBgn0044826	1624923_s_at	-0.0974969	8.84916	0.0603785	0.33599	8.9	8.8	Pak3	Pak3
FBgn0052204	1629269_at	-0.136731	10.0506	0.0603797	0.33599	10.12	9.98	CG32204	NA
FBgn0039698	1630912_at	0.0956522	8.04835	0.060393	0.33599	8	8.1	CG7789	NA
FBgn0014028	1640632_at	0.0850312	10.7914	0.0604241	0.33599	10.75	10.83	SdhB	Succinate dehydrogenase B
FBgn0031885	1624748_a_at	-0.129248	5.95869	0.060438	0.33599	6.02	5.89	Mnn1	Menin 1
FBgn0030073	1628935_at	-0.285184	6.83688	0.0604467	0.33599	6.98	6.69	CG10962	NA
FBgn0036786	1630223_at	-0.147794	8.70127	0.0604565	0.33599	8.78	8.63	skl	sickle
FBgn0033468	1632991_at	0.193965	7.48537	0.060457	0.33599	7.39	7.58	CG1418	NA
FBgn0086898	1638064_a_at	-0.23688	5.69472	0.0604685	0.33599	5.81	5.58	dgo	diego
FBgn0051390	1630318_at	0.101936	8.29009	0.0604852	0.33599	8.24	8.34	MED7	Mediator complex subunit 7
FBgn0025336	1639123_at	0.0934076	9.04322	0.0604954	0.33599	9	9.09	CG4882	NA
FBgn0004580	1638004_at	-0.115565	12.307	0.06063	0.336554	12.36	12.25	Cbp53E	Calbindin 53E
FBgn0052772	1635407_at	-0.0894435	8.66254	0.0607231	0.336704	8.71	8.62	CG32772	NA
FBgn0029525	1638614_at	0.107181	7.37109	0.060769	0.336775	7.32	7.42	CG18273	NA
FBgn0003339	1633345_at	0.229241	5.85607	0.0609518	0.337605	5.74	5.97	Scr	Sex combs reduced
FBgn0022361	1637411_s_at	-0.385462	9.00664	0.0609899	0.337616	9.2	8.81	Pur-alpha	Purine-rich binding protein-alpha
FBgn0051781	1637394_s_at	-0.443956	7.74614	0.0611742	0.338144	7.97	7.52	CR31781	NA
FBgn0025117	1627059_at	0.101017	10.7967	0.0611819	0.338144	10.75	10.85	und	uninitiated
FBgn0052600	1625732_at	-0.14604	7.77377	0.0612336	0.338246	7.85	7.7	dpr8	dpr8
FBgn0034797	1630476_s_at	-0.30379	8.01608	0.0613203	0.338358	8.17	7.86	nahoda	nahoda
FBgn0033379	1639288_at	0.118472	7.7691	0.061391	0.338565	7.71	7.83	Mys45A	Mystery 45A
FBgn0052694	1634339_at	-0.261822	4.5474	0.0614667	0.338695	4.68	4.42	CG32694	NA
FBgn0034110	1626033_at	0.114362	8.01196	0.0614932	0.338695	7.95	8.07	Atg9	Autophagy-specific gene 9
FBgn0039043	1635175_at	-0.162357	7.51271	0.0615439	0.338695	7.59	7.43	CG17121	NA
FBgn0024285	1628382_at	0.107647	8.90177	0.0616297	0.338695	8.85	8.96	Srp54	Srp54
FBgn0051646	1627859_at	-0.117165	8.5642	0.0616363	0.338695	8.62	8.51	CG31646	NA
FBgn0030339	1629610_at	0.144311	6.68285	0.0616474	0.338695	6.61	6.76	Cyp28c1	Cyp28c1
FBgn0004611	1630007_s_at	-0.0821745	10.7718	0.0616528	0.338695	10.81	10.73	Plc21C	Phospholipase C at 21C
FBgn0040250	1634029_at	0.133103	4.33003	0.0617146	0.338695	4.26	4.4	Ugt86Dj	Ugt86Dj
FBgn0011771	1630271_at	0.121037	8.24692	0.0617256	0.338695	8.19	8.31	Hem	HEM-protein
FBgn0032454	1629001_at	0.0779489	8.48656	0.0617471	0.338695	8.45	8.53	CG5787	NA
FBgn0028686	1637341_at	0.126601	9.71795	0.061921	0.339229	9.65	9.78	Rpt3	Rpt3
FBgn0053958	1630838_at	-0.126366	4.84734	0.0619435	0.339229	4.91	4.78	CG33958	NA
FBgn0031947	1632589_at	0.103333	6.9436	0.0619443	0.339229	6.89	7	CG7154	NA
FBgn0034792	1638394_at	0.112487	8.77903	0.0620205	0.339463	8.72	8.84	CG3499	NA
FBgn0031091	1639608_at	0.164712	4.53708	0.062106	0.339617	4.45	4.62	Phf7	NA
FBgn0032721	1628237_s_at	0.112468	8.72733	0.0621152	0.339617	8.67	8.78	CG10602	NA
FBgn0250823	1626805_s_at	-0.0753252	10.3742	0.0621681	0.339723	10.41	10.34	gish	gilgamesh
FBgn0030851	1639736_at	0.127119	6.40478	0.0623131	0.340291	6.34	6.47	CG8326	NA
FBgn0052017	1634093_at	-0.218466	12.0162	0.0623388	0.340291	12.13	11.91	CG32017	NA
FBgn0001987	1624203_s_at	-0.221014	9.08047	0.0624309	0.340542	9.19	8.97	Gli	Gliotactin
FBgn0011297	1641244_at	0.1619	7.35018	0.062455	0.340542	7.27	7.43	l(2)not	lethal (2) neighbor of tid
FBgn0039870	1625963_at	0.0931565	8.0991	0.062485	0.340542	8.05	8.15	CG1896	NA
FBgn0036888	1636253_at	0.0971196	9.4543	0.0625644	0.340777	9.41	9.5	CG9330	NA
FBgn0033978	1624101_at	0.153848	8.26023	0.062598	0.340777	8.18	8.34	Cyp6a23	Cyp6a23
FBgn0036710	1635523_a_at	0.110034	7.26409	0.0626518	0.340777	7.21	7.32	CG6479	NA
FBgn0243516	1634562_s_at	-0.191289	7.94091	0.0626679	0.340777	8.04	7.85	Vrp1	Verprolin 1
FBgn0030093	1631677_at	0.149478	8.8018	0.0628665	0.341368	8.73	8.88	dalao	dalao
FBgn0015247	1623698_s_at	0.0777365	10.4996	0.0628712	0.341368	10.46	10.54	Iap2	Inhibitor of apoptosis 2
FBgn0035959	1636238_at	-0.195214	3.80859	0.0629351	0.341533	3.91	3.71	CG4911	NA
FBgn0024314	1632166_at	0.101974	7.74796	0.0629976	0.341624	7.7	7.8	Plap	Phospholipase A2 activator protein
FBgn0038071	1640342_at	-0.276439	8.29573	0.0630393	0.341624	8.43	8.16	Dtg	NA
FBgn0053116	1640146_at	0.154922	9.16879	0.0630891	0.341624	9.09	9.25	CG33116	NA
FBgn0085354	1633232_at	-0.202614	6.80464	0.0631301	0.341624	6.91	6.7	CG34325	NA
FBgn0002638	1630166_s_at	0.0970587	8.56632	0.0632193	0.341624	8.52	8.61	Rcc1	Bj1 protein
FBgn0266671	1638795_at	0.148039	7.21702	0.0632286	0.341624	7.14	7.29	Sec6	NA
FBgn0028888	1629110_x_at	0.110017	6.30169	0.0632836	0.341624	6.25	6.36	CG4168	NA
FBgn0032138	1632098_at	0.136207	10.6088	0.0633072	0.341624	10.54	10.68	CG4364	NA
FBgn0035251	1626276_at	0.120051	9.61401	0.0633448	0.341624	9.55	9.67	CG7967	NA
FBgn0019637	1630079_at	0.130351	7.59295	0.0633544	0.341624	7.53	7.66	Atu	Another transcription unit
FBgn0033451	1624617_at	-0.177558	7.48499	0.0634117	0.341687	7.57	7.4	CG1665	NA
FBgn0017429	1628214_at	0.0750837	8.72949	0.0635019	0.341687	8.69	8.77	CG5989	NA
FBgn0020626	1625596_at	0.0981436	9.73259	0.0635271	0.341687	9.68	9.78	Osbp	Oxysterol binding protein
FBgn0002906	1637039_at	0.141386	4.79966	0.0635833	0.341687	4.73	4.87	Blm	mutagen-sensitive 309
FBgn0027581	1625281_at	0.0829981	10.4829	0.063607	0.341687	10.44	10.52	CG6191	NA
FBgn0052432	1624250_at	-0.205848	8.01867	0.0636157	0.341687	8.12	7.92	CG32432	NA
FBgn0036519	1627214_s_at	0.147866	5.82281	0.0636387	0.341687	5.75	5.9	CG7650	NA
FBgn0040309	1634219_a_at	0.089582	11.8736	0.0637101	0.341687	11.83	11.92	Jafrac1	thioredoxin peroxidase 1
FBgn0030365	1625006_at	0.09094	7.54873	0.0637164	0.341687	7.5	7.59	Tango4	Transport and Golgi organization 4
FBgn0037356	1637175_at	0.106663	8.39485	0.063735	0.341687	8.34	8.45	CG12170	NA
FBgn0052354	1636247_at	0.13366	7.49512	0.0637861	0.341781	7.43	7.56	CG32354	NA
FBgn0032390	1639063_at	0.151241	7.24909	0.0639897	0.342298	7.17	7.32	dgt2	dim gamma-tubulin 2
FBgn0264907	1625711_at	-0.156157	8.37727	0.0640102	0.342298	8.46	8.3	CG44098	NA
FBgn0010288	1624240_at	0.168321	8.73278	0.0640171	0.342298	8.65	8.82	Uch	Ubiquitin carboxy-terminal hydrolase
FBgn0259923	1630075_s_at	-0.149276	9.99444	0.0641162	0.342648	10.07	9.92	2004-09-01	Septin 4
FBgn0032796	1633757_s_at	0.131951	9.9983	0.064162	0.342713	9.93	10.06	CG10188	NA
FBgn0052707	1637244_at	0.128585	6.21821	0.0642088	0.342783	6.15	6.28	APC4	Anaphase Promoting Complex 4
FBgn0039897	1625476_a_at	-0.352624	6.26128	0.0643773	0.343467	6.44	6.08	CG1674	NA
FBgn0011274	1633246_s_at	0.0896149	4.17792	0.0644043	0.343467	4.13	4.22	Dif	Dorsal-related immunity factor
FBgn0032453	1626278_at	0.131562	10.4458	0.064453	0.343503	10.38	10.51	CG6180	NA
FBgn0263979	1626522_at	0.0946535	9.14003	0.0644785	0.343503	9.09	9.19	Caf1	NA
FBgn0035539	1631441_s_at	-0.159347	7.42119	0.064555	0.343595	7.5	7.34	slow	slowdown
FBgn0037976	1633651_at	-0.135478	10.3422	0.0645633	0.343595	10.41	10.27	Tk	Tachykinin
FBgn0051040	1631831_at	0.141152	7.33942	0.0645986	0.343604	7.27	7.41	Cog7	Cog7
FBgn0087039	1626543_at	0.0966022	8.20944	0.0646402	0.343646	8.16	8.26	Sbp2	SECIS-binding protein 2
FBgn0053696	1637355_at	-0.158888	5.00784	0.0647383	0.343936	5.09	4.93	CG33696	NA
FBgn0033963	1639898_at	-0.171733	4.28358	0.065009	0.345015	4.37	4.2	CG12857	NA
FBgn0265082	1636023_at	-0.133005	5.83872	0.0650473	0.345015	5.91	5.77	Cdep	NA
FBgn0030300	1624404_a_at	-0.183807	7.50812	0.0650672	0.345015	7.6	7.42	Sk1	Sphingosine kinase 1
FBgn0010246	1638278_s_at	0.323209	6.48674	0.0651699	0.34538	6.33	6.65	Myo61F	Myosin 61F
FBgn0037060	1626447_at	-0.11321	6.51166	0.0652066	0.345395	6.57	6.46	CG10508	NA
FBgn0036062	1624291_at	-0.160716	6.73919	0.0654035	0.346143	6.82	6.66	CG6685	NA
FBgn0038805	1635825_a_at	0.127953	8.05333	0.0654158	0.346143	7.99	8.12	TFAM	mitochondrial transcription factor A
FBgn0033166	1639947_s_at	-0.0857635	8.07915	0.0654945	0.346229	8.12	8.04	Eaf	ELL-associated factor
FBgn0034588	1636970_at	0.105953	11.0008	0.0655415	0.346229	10.95	11.05	CG9394	NA
FBgn0036574	1625944_a_at	0.134027	4.69164	0.065584	0.346229	4.62	4.76	CG16838	NA
FBgn0024740	1633667_at	-0.406426	6.03963	0.0656004	0.346229	6.24	5.84	Lip2	Lipase 2
FBgn0035721	1623437_at	0.175666	5.39631	0.0656021	0.346229	5.31	5.48	CG9948	NA
FBgn0032246	1624406_at	0.0992534	10.3606	0.0658552	0.347205	10.31	10.41	CG5168	NA
FBgn0031428	1636932_at	0.1659	8.27687	0.0660565	0.348087	8.19	8.36	CG9886	NA
FBgn0051643	1625745_at	0.138992	6.29576	0.0661363	0.348151	6.23	6.37	CG31643	NA
FBgn0001089	1633914_at	0.0971458	8.57503	0.066162	0.348151	8.53	8.62	Gal	beta galactosidase
FBgn0037207	1632548_a_at	-0.1047	9.04946	0.0661823	0.348151	9.1	9	Mes2	Mes2
FBgn0032719	1626537_at	-0.0893012	9.04829	0.0662054	0.348151	9.09	9	CG17321	NA
FBgn0035534	1626497_at	0.100874	8.71441	0.0662899	0.348366	8.66	8.76	mRpS6	mitochondrial ribosomal protein S6
FBgn0086378	1634293_at	-0.122647	5.21071	0.0663147	0.348366	5.27	5.15	Alg-2	Apoptosis-linked gene-2
FBgn0030581	1628948_a_at	-0.102394	8.20605	0.0663609	0.348429	8.26	8.15	CG14408	NA
FBgn0038261	1635898_at	-0.129398	3.84096	0.0664358	0.348524	3.91	3.78	CG14856	NA
FBgn0024975	1631133_at	0.152819	5.848	0.0664904	0.348524	5.77	5.92	CG2712	NA
FBgn0011760	1634599_s_at	-0.12422	11.8477	0.0665073	0.348524	11.91	11.79	ctp	cut up
FBgn0036844	1637641_at	-0.0957319	10.3475	0.0665158	0.348524	10.4	10.3	Mkp3	Mitogen-activated protein kinase phosphatase 3
FBgn0037744	1633934_at	0.100358	10.2012	0.0667714	0.349683	10.15	10.25	CG8417	NA
FBgn0030617	1631280_at	-0.298613	5.13407	0.0668566	0.349866	5.28	4.98	CG9095	NA
FBgn0263256	1630100_at	-0.698456	7.63574	0.0668751	0.349866	7.98	7.29	CG43394	NA
FBgn0033649	1631552_at	-0.231845	6.11493	0.0669192	0.349917	6.23	6	pyr	pyramus
FBgn0032286	1630419_a_at	1.1367	5.98053	0.0672191	0.351156	5.41	6.55	CG7300	NA
FBgn0029962	1641185_at	-0.173246	8.21402	0.0672249	0.351156	8.3	8.13	CG1402	NA
FBgn0033886	1629266_s_at	0.0831714	9.54137	0.067277	0.351248	9.5	9.58	Rpn13	NA
FBgn0013756	1639208_at	0.112225	7.83399	0.0674218	0.351313	7.78	7.89	Mtor	Megator
FBgn0036580	1640056_at	0.0896618	8.61628	0.0674551	0.351313	8.57	8.66	PDCD-5	PDCD-5
FBgn0033210	1631575_at	0.0962098	5.91017	0.0675085	0.351313	5.86	5.96	U2A	U2A
FBgn0010213	1622984_at	0.103193	10.8646	0.0675204	0.351313	10.81	10.92	Sod2	Superoxide dismutase 2 (Mn)
FBgn0033749	1638702_a_at	-0.118625	4.2804	0.0675656	0.351313	4.34	4.22	achi	achintya
FBgn0035944	1632417_a_at	0.158233	9.55373	0.0676256	0.351328	9.47	9.63	CG5021	NA
FBgn0031600	1630332_at	0.129532	8.90295	0.0676546	0.351328	8.84	8.97	CG3652	NA
FBgn0035802	1639074_at	-0.108761	7.74996	0.0676718	0.351328	7.8	7.7	CG33275	NA
FBgn0034959	1638397_at	0.116919	9.61848	0.0677366	0.351485	9.56	9.68	CG11388	NA
FBgn0038627	1633566_at	0.115372	8.14349	0.0678094	0.351595	8.09	8.2	CG7694	NA
FBgn0026679	1629198_at	0.130155	6.82457	0.0678269	0.351595	6.76	6.89	IntS4	lethal (1) G0095
FBgn0024558	1627661_at	0.114043	8.80142	0.0679496	0.352052	8.74	8.86	Dph5	Diphthamide methyltransferase
FBgn0046222	1623656_s_at	0.109114	6.78301	0.0679926	0.352096	6.73	6.84	CG1109	NA
FBgn0039642	1626082_at	0.124602	6.68646	0.0680474	0.3522	6.62	6.75	CG11882	NA
FBgn0017551	1631034_at	0.0931316	8.63482	0.0681976	0.352799	8.59	8.68	Rca1	Regulator of cyclin A1
FBgn0001206	1641024_at	0.107084	6.22887	0.0682722	0.352864	6.18	6.28	Hmr	Hybrid male rescue
FBgn0035515	1633558_s_at	0.0881001	8.33154	0.0682936	0.352864	8.29	8.38	CG14997	NA
FBgn0037574	1625564_at	0.110518	6.13278	0.0683142	0.352864	6.08	6.19	Coq2	Coenzyme Q biosynthesis protein 2
FBgn0022959	1633798_at	-0.0993367	10.8425	0.0684318	0.353122	10.89	10.79	yps	ypsilon schachtel
FBgn0033169	1634919_at	0.105727	6.81242	0.0684897	0.353122	6.76	6.87	CG11123	NA
FBgn0030429	1630737_at	0.167446	4.45468	0.0685262	0.353122	4.37	4.54	CG4661	NA
FBgn0027054	1638270_at	0.140421	9.2153	0.0685355	0.353122	9.15	9.29	CSN4	COP9 complex homolog subunit 4
FBgn0051522	1624109_s_at	-0.482614	11.2053	0.0685373	0.353122	11.45	10.96	CG31522	NA
FBgn0039385	1628424_at	0.0784656	8.04805	0.0687262	0.353239	8.01	8.09	CG5913	NA
FBgn0033751	1631766_at	0.0775804	10.3959	0.0687281	0.353239	10.36	10.43	CG8818	NA
FBgn0031266	1633234_at	0.123068	8.04766	0.0687493	0.353239	7.99	8.11	CG2807	NA
FBgn0004516	1627818_s_at	-0.113162	12.6379	0.0687533	0.353239	12.69	12.58	Gad1	Glutamic acid decarboxylase 1
FBgn0040227	1630063_a_at	0.116023	10.4915	0.068799	0.353239	10.43	10.55	eIF-3p66	Eukaryotic initiation factor 3 p66 subunit
FBgn0034182	1637103_at	-0.140852	6.39399	0.0688274	0.353239	6.46	6.32	CG9640	NA
FBgn0250757	1640639_at	-0.214713	5.25544	0.0688381	0.353239	5.36	5.15	CG42235	NA
FBgn0036663	1629048_s_at	-0.0832195	11.597	0.0688977	0.353239	11.64	11.56	CG9674	NA
FBgn0031528	1637626_at	-0.197752	4.64443	0.0689057	0.353239	4.74	4.55	CG15412	NA
FBgn0260407	1633338_at	0.0812949	7.93661	0.0690179	0.35363	7.9	7.98	mRpS23	mitochondrial Ribosomal protein S23
FBgn0010602	1636282_s_at	0.115023	10.7494	0.0692511	0.353941	10.69	10.81	lwr	lesswright
FBgn0030025	1641703_at	0.167574	6.85032	0.0692532	0.353941	6.77	6.93	CG2147	NA
FBgn0050403	1641573_at	-0.156163	4.17976	0.0692618	0.353941	4.26	4.1	CG30403	NA
FBgn0024941	1625057_at	-0.0963416	7.90687	0.0692869	0.353941	7.96	7.86	RSG7	Regulator of G-protein signalling 7
FBgn0024833	1623631_at	0.136948	9.04328	0.0692954	0.353941	8.97	9.11	AP-1mu	AP-47
FBgn0032666	1641236_s_at	-0.0931869	10.5841	0.0693173	0.353941	10.63	10.54	CG5758	NA
FBgn0261854	1627948_at	-0.272446	10.2101	0.0693542	0.353941	10.35	10.07	aPKC	atypical protein kinase C
FBgn0035854	1631965_at	0.193317	6.63296	0.0693867	0.353941	6.54	6.73	CG8005	NA
FBgn0003964	1622981_at	-0.0840782	7.95262	0.0694296	0.353941	7.99	7.91	usp	ultraspiracle
FBgn0032499	1631738_at	0.107011	8.06955	0.0696422	0.354433	8.02	8.12	Uvrag	NA
FBgn0039703	1641539_a_at	2.16036	4.67704	0.069732	0.354433	3.6	5.76	CG7829	NA
FBgn0010926	1630445_at	0.159353	6.80786	0.0697366	0.354433	6.73	6.89	l(3)07882	lethal (3) 07882
FBgn0039311	1623265_at	-0.0904027	10.3381	0.0698068	0.354433	10.38	10.29	CG10513	NA
FBgn0063923	1623848_a_at	-0.163711	4.30593	0.0698265	0.354433	4.39	4.22	Kaz1-ORFB	Kaz1-ORFB
FBgn0039714	1630858_s_at	0.0990165	8.36535	0.0698588	0.354433	8.32	8.41	Zip99C	NA
FBgn0261086	1628868_at	-0.0767063	6.36769	0.0698864	0.354433	6.41	6.33	Syt14	Synaptotagmin 14
FBgn0039301	1627803_at	0.0948644	6.5346	0.0699048	0.354433	6.49	6.58	Nup37	NA
FBgn0037149	1627908_at	0.133567	5.81778	0.0699053	0.354433	5.75	5.88	CG14561	NA
FBgn0024732	1626405_at	-0.0898394	7.8535	0.0700342	0.354631	7.9	7.81	Drep-1	DNA fragmentation factor-related protein 1
FBgn0035237	1638625_at	-0.117293	5.36996	0.0700652	0.354631	5.43	5.31	CG13917	NA
FBgn0038146	1638283_at	0.217576	5.9249	0.0701156	0.354631	5.82	6.03	CG9799	NA
FBgn0002921	1625719_at	-0.0987893	13.5765	0.0701164	0.354631	13.63	13.53	Atpalpha	Na pump alpha subunit
FBgn0038723	1638796_at	0.116477	8.54733	0.0701185	0.354631	8.49	8.61	CG6195	NA
FBgn0028875	1641662_at	-0.0765509	9.30057	0.0702244	0.35499	9.34	9.26	nAChRalpha5	nicotinic Acetylcholine Receptor alpha 34E
FBgn0015905	1631268_at	0.237403	6.24287	0.0704034	0.355719	6.12	6.36	ast	asteroid
FBgn0034425	1623847_at	0.103039	7.45977	0.0705307	0.355805	7.41	7.51	CG11906	NA
FBgn0045495	1638594_at	-0.121994	4.2682	0.0705322	0.355805	4.33	4.21	Gr28b	Gustatory receptor 28b
FBgn0033454	1627977_at	0.147502	7.71036	0.0705765	0.355805	7.64	7.78	CG1671	NA
FBgn0021776	1639183_a_at	0.139415	4.27623	0.0705942	0.355805	4.21	4.35	mira	miranda
FBgn0037780	1625854_at	0.0835769	8.09461	0.0705951	0.355805	8.05	8.14	CG3925	NA
FBgn0262081	1624464_s_at	-0.117082	10.2412	0.0706369	0.355839	10.3	10.18	Csk	C-terminal Src kinase
FBgn0064766	1635979_at	0.120559	8.08096	0.0706834	0.355855	8.02	8.14	CG7600	NA
FBgn0034128	1638194_at	0.0732661	11.3488	0.0707098	0.355855	11.31	11.39	CG4409	NA
FBgn0036359	1625624_at	0.413374	5.56794	0.0708026	0.356146	5.36	5.77	CG14105	NA
FBgn0029833	1627443_at	0.0847452	8.30811	0.0709421	0.356165	8.27	8.35	CG5941	NA
FBgn0028436	1634592_at	0.0790371	7.32823	0.0709517	0.356165	7.29	7.37	ECSIT	ECSIT
FBgn0011747	1635711_s_at	-0.210482	10.9725	0.0709621	0.356165	11.08	10.87	Ank	Ankyrin
FBgn0262741	1634865_at	-0.18638	5.28898	0.0709813	0.356165	5.38	5.2	MRE23	mRNA-like ncRNA in embryogenesis 23
FBgn0263873	1629166_at	0.238234	4.99994	0.0711841	0.356884	4.88	5.12	sick	NA
FBgn0037534	1634016_at	-0.573754	9.21344	0.0711947	0.356884	9.5	8.93	CG2781	NA
FBgn0038424	1633362_at	0.124622	8.21341	0.0713251	0.357261	8.15	8.28	CG17565	NA
FBgn0261065	1637262_at	0.147389	6.71006	0.0713546	0.357261	6.64	6.78	Cpsf73	Cleavage and polyadenylation specificity factor 73
FBgn0011656	1628385_a_at	-0.192143	8.41016	0.071401	0.357261	8.51	8.31	Mef2	Myocyte enhancer factor 2
FBgn0052066	1641353_s_at	-0.099215	10.0625	0.0714183	0.357261	10.11	10.01	CG32066	NA
FBgn0003607	1640689_a_at	0.0830449	9.95166	0.071465	0.357261	9.91	9.99	Su(var)205	Suppressor of variegation 205
FBgn0050022	1632652_s_at	-0.185755	8.45334	0.0715068	0.357261	8.55	8.36	CG30022	NA
FBgn0085313	1638809_at	-0.292821	3.8877	0.0715504	0.357261	4.03	3.74	CG34284	NA
FBgn0026439	1641104_s_at	-0.177703	11.0313	0.0716038	0.357269	11.12	10.94	Eaat1	Excitatory amino acid transporter 1
FBgn0259740	1641408_at	-0.136678	10.0833	0.0716559	0.357269	10.15	10.01	CG42394	NA
FBgn0003463	1630142_at	-0.211595	5.44585	0.0716793	0.357269	5.55	5.34	sog	short gastrulation
FBgn0013433	1631378_at	-0.171819	8.39486	0.0716922	0.357269	8.48	8.31	beat-Ia	beaten path Ia
FBgn0003464	1634504_a_at	0.107009	10.2669	0.0717401	0.357332	10.21	10.32	sol	small optic lobes
FBgn0027864	1636807_at	0.13382	7.34916	0.0720235	0.358359	7.28	7.42	Ogg1	Ogg1
FBgn0001084	1638156_at	0.160918	6.59224	0.0720255	0.358359	6.51	6.67	fy	fuzzy
FBgn0037045	1628530_at	0.0901219	7.14994	0.0720518	0.358359	7.1	7.2	CG10584	NA
FBgn0051719	1637054_s_at	-0.198857	6.22083	0.0722653	0.35907	6.32	6.12	RluA-1	RluA-1
FBgn0036124	1636346_at	0.133976	6.84015	0.07238	0.359465	6.77	6.91	CG7839	NA
FBgn0033809	1633536_at	0.214415	6.60137	0.072537	0.359946	6.49	6.71	CG4630	NA
FBgn0039560	1630124_at	0.199089	7.0343	0.0725476	0.359946	6.93	7.13	CG5514	NA
FBgn0003028	1627259_a_at	-0.180855	6.01569	0.0725914	0.359988	6.11	5.93	ovo	ovo
FBgn0004575	1636378_a_at	-0.154614	11.6971	0.0727139	0.360245	11.77	11.62	Syn	Synapsin
FBgn0036680	1635623_at	0.15929	6.34142	0.0728726	0.360856	6.26	6.42	Cpr73D	Cuticular protein 73D
FBgn0038016	1638609_s_at	0.0771945	8.51412	0.072925	0.36094	8.48	8.55	MBD-R2	MBD-R2
FBgn0033755	1637558_at	0.0924687	9.44717	0.0730232	0.36125	9.4	9.49	ClC-b	Chloride channel-b
FBgn0032117	1637643_at	-0.189683	6.35677	0.0731888	0.361718	6.45	6.26	FucTB	FucTB
FBgn0010750	1634647_at	0.15134	7.60266	0.0732247	0.36172	7.53	7.68	atms	antimeros
FBgn0039118	1640857_at	0.211401	7.42578	0.0733107	0.361868	7.32	7.53	CG10208	NA
FBgn0035936	1635267_s_at	-0.168077	8.87695	0.0733257	0.361868	8.96	8.79	Tsp66E	Tetraspanin 66E
FBgn0037470	1630469_a_at	0.0976501	8.74469	0.0734477	0.362118	8.7	8.79	CG1091	NA
FBgn0029121	1623918_at	0.152853	8.11555	0.0734842	0.362118	8.04	8.19	Sras	severas
FBgn0030007	1624280_at	0.118242	7.58375	0.0734989	0.362118	7.52	7.64	CG2263	NA
FBgn0010548	1627861_s_at	-0.121945	9.37676	0.0735185	0.362118	9.44	9.32	Aldh-III	Aldehyde dehydrogenase type III
FBgn0261461	1634481_at	-0.120989	8.81659	0.0735709	0.362201	8.88	8.76	RhoGAP18B	RhoGAP18B
FBgn0037001	1633965_at	0.119555	11.4715	0.0736888	0.362534	11.41	11.53	CG6020	NA
FBgn0261986	1640528_at	-0.181204	8.12767	0.0737635	0.362534	8.22	8.04	RASSF8	NA
FBgn0036805	1630958_at	0.104225	9.33372	0.0737694	0.362534	9.28	9.39	Chmp1	Chmp1
FBgn0058263	1635560_at	-0.273353	8.81003	0.0737877	0.362534	8.95	8.67	MFS17	NA
FBgn0030802	1630745_at	0.0747663	9.75308	0.073833	0.362534	9.72	9.79	CG9099	NA
FBgn0036615	1641223_at	0.125996	6.70996	0.0738522	0.362534	6.65	6.77	CG4933	NA
FBgn0031753	1633360_at	-0.146022	8.73313	0.0739156	0.362563	8.81	8.66	CG13999	NA
FBgn0030366	1631564_at	-0.109823	8.28286	0.073964	0.362563	8.34	8.23	Usp7	ubiquitin-specific protease 7
FBgn0261458	1629012_at	0.0931559	9.93209	0.0739669	0.362563	9.89	9.98	capt	capulet
FBgn0260460	1631996_at	0.084405	8.61559	0.0740181	0.362563	8.57	8.66	mRpS34	mitochondrial ribosomal protein S34
FBgn0266916	1629217_at	0.131265	5.81201	0.0740755	0.362563	5.75	5.88	Cenp-C	NA
FBgn0015372	1624618_at	0.0918606	7.95204	0.0741015	0.362563	7.91	8	RabX1	chrowded
FBgn0000557	1624989_s_at	0.0852764	13.3233	0.0742284	0.362982	13.28	13.37	Ef1alpha100E	Elongation factor 1alpha100E
FBgn0022724	1623546_at	0.109053	6.78318	0.0743187	0.363249	6.73	6.84	Taf8	TBP-associated factor 8
FBgn0033095	1623039_at	-0.117786	9.80307	0.0744063	0.363503	9.86	9.74	CG3409	NA
FBgn0261822	1640457_s_at	-0.0866517	11.1487	0.0745416	0.363696	11.19	11.11	Bsg	Basigin
FBgn0052062	1626884_a_at	-0.166101	10.62	0.0745691	0.363696	10.7	10.54	A2bp1	Ataxin-2 binding protein 1
FBgn0262656	1625856_at	0.0972577	10.0808	0.0745908	0.363696	10.03	10.13	dm	diminutive
FBgn0085407	1632817_at	0.119387	5.00964	0.0746208	0.363696	4.95	5.07	Pvf3	PDGF- and VEGF-related factor 3
FBgn0022288	1639392_at	0.132237	8.20133	0.0746244	0.363696	8.14	8.27	l(2)09851	lethal (2) 09851
FBgn0038063	1641186_at	-0.102066	6.47541	0.0747029	0.363818	6.53	6.42	Octbeta2R	Octbeta2R
FBgn0028494	1632465_s_at	-0.0761389	12.5907	0.0747439	0.363818	12.63	12.55	CG6424	NA
FBgn0085450	1639414_at	-0.167204	9.10634	0.0747566	0.363818	9.19	9.02	Snoo	Sno oncogene
FBgn0034647	1632964_at	-0.249799	5.86157	0.0748478	0.364001	5.99	5.74	pirk	poor Imd response upon knock-in
FBgn0011327	1635466_at	0.121332	7.32641	0.0748657	0.364001	7.27	7.39	Uch-L5	Ubiquitin C-terminal hydrolase
FBgn0032916	1624665_at	0.138985	8.25195	0.0750973	0.364738	8.18	8.32	CG9257	NA
FBgn0052226	1630658_at	0.0950742	9.61557	0.0751248	0.364738	9.57	9.66	Pex23	NA
FBgn0032704	1637881_at	0.115017	10.0076	0.0751936	0.364899	9.95	10.07	Jwa	Jwa ortholog
FBgn0021825	1638059_at	0.0937734	9.23384	0.0753272	0.365199	9.19	9.28	Dmn	Dynamitin
FBgn0004047	1631419_at	-0.10835	14.4872	0.0754977	0.365851	14.54	14.43	Yp3	Yolk protein 3
FBgn0261564	1632278_s_at	-0.116197	6.00805	0.0755623	0.36599	6.07	5.95	CG42678	NA
FBgn0038924	1625465_a_at	0.0940412	9.56993	0.0756742	0.366358	9.52	9.62	CG6028	NA
FBgn0050342	1638997_at	0.119357	7.8332	0.0757742	0.36665	7.77	7.89	Prp38	pre-mRNA processing factor 38
FBgn0030433	1623859_at	0.147183	9.44249	0.0758065	0.36665	9.37	9.52	mRpL49	mitochondrial ribosomal protein L49
FBgn0030645	1640298_at	0.103819	7.20195	0.0758477	0.366675	7.15	7.25	CG6308	NA
FBgn0002781	1626650_at	-0.101241	7.15885	0.0759435	0.366756	7.21	7.11	mod(mdg4)	modifier of mdg4
FBgn0034982	1640055_at	0.091387	8.04715	0.0759469	0.366756	8	8.09	CG4065	NA
FBgn0032858	1632643_at	0.0959126	6.76284	0.0760911	0.367155	6.71	6.81	CG10949	NA
FBgn0052732	1632261_at	0.0941981	8.66487	0.076241	0.367704	8.62	8.71	CG32732	NA
FBgn0037382	1630542_at	0.10117	7.83272	0.076317	0.367821	7.78	7.88	Hpr1	Hpr1
FBgn0032511	1641171_at	0.0789595	11.7611	0.0765239	0.368545	11.72	11.8	CG9306	NA
FBgn0261561	1629674_s_at	0.238443	6.40283	0.076733	0.369377	6.28	6.52	CG42675	NA
FBgn0031997	1630877_a_at	0.126733	8.50435	0.0768143	0.369594	8.44	8.57	PGAP5	NA
FBgn0039064	1631676_at	-0.0900786	11.1616	0.0768818	0.369744	11.21	11.12	CG4467	NA
FBgn0037901	1632402_at	0.176017	6.21284	0.077097	0.370604	6.12	6.3	CG6744	NA
FBgn0265193	1636451_a_at	-0.113021	10.0767	0.0772459	0.370766	10.13	10.02	Atf-2	NA
FBgn0039835	1638541_at	0.080724	8.21738	0.0772669	0.370766	8.18	8.26	mRpL32	mitochondrial ribosomal protein L32
FBgn0033206	1639586_at	0.0761687	8.16934	0.0772764	0.370766	8.13	8.21	CG12042	NA
FBgn0034948	1638701_at	0.100317	10.3134	0.0774301	0.371329	10.26	10.36	Gadd34	NA
FBgn0000036	1632060_at	-0.0725905	7.30817	0.0775377	0.37167	7.34	7.27	nAChRalpha1	nicotinic Acetylcholine Receptor alpha 96Aa
FBgn0023512	1624008_at	0.126273	8.54284	0.0776465	0.372005	8.48	8.61	eIF2B-epsilon	eIF2B-epsilon
FBgn0028582	1640515_s_at	-0.143889	9.28984	0.0777546	0.372005	9.36	9.22	lqf	liquid facets
FBgn0086711	1633290_a_at	-0.269811	5.63539	0.0778579	0.372005	5.77	5.5	mol	moladietz
FBgn0030329	1637545_at	0.0948152	10.2379	0.0779023	0.372005	10.19	10.29	prtp	pretaporter
FBgn0025394	1629216_at	-0.118267	4.50229	0.0779492	0.372005	4.56	4.44	inc	NA
FBgn0039465	1625640_a_at	-0.0712463	10.3411	0.0779647	0.372005	10.38	10.31	Tsp97E	Tetraspanin 97E
FBgn0029897	1628028_s_at	0.100921	13.1234	0.0779648	0.372005	13.07	13.17	RpL17	Ribosomal protein L17
FBgn0028833	1636539_at	0.0810765	10.5289	0.0779743	0.372005	10.49	10.57	Dak1	Dak1
FBgn0032488	1623176_at	0.0862033	8.36418	0.0779879	0.372005	8.32	8.41	CG16812	NA
FBgn0003091	1632478_a_at	-0.0850509	11.0409	0.078003	0.372005	11.08	11	Pkc53E	Protein C kinase 53E
FBgn0259711	1632958_a_at	0.114678	7.71607	0.0780386	0.372005	7.66	7.77	CG42365	NA
FBgn0261722	1637061_at	-0.194895	6.08988	0.0780458	0.372005	6.19	5.99	fwe	flower
FBgn0029810	1641513_at	0.0925424	12.4501	0.0781679	0.372239	12.4	12.5	CG12239	NA
FBgn0039066	1632158_a_at	0.0854449	8.11517	0.0783858	0.372661	8.07	8.16	EloA	Elongin A
FBgn0035228	1629433_at	0.0891558	10.4034	0.0784648	0.372661	10.36	10.45	CG12091	NA
FBgn0022764	1630165_s_at	-0.115695	10.1805	0.0785054	0.372661	10.24	10.12	Sin3A	Sin3A
FBgn0037046	1640845_at	0.115407	7.16105	0.0785654	0.372661	7.1	7.22	CG10581	NA
FBgn0038327	1630674_at	0.156653	4.82189	0.0785797	0.372661	4.74	4.9	Trax	Translin associated factor X
FBgn0003390	1635403_at	-0.232082	7.69068	0.078633	0.372661	7.81	7.57	shf	shifted
FBgn0053349	1629024_at	-0.249722	4.27158	0.0786504	0.372661	4.4	4.15	ppk25	pickpocket 25
FBgn0264712	1631875_at	-0.104805	6.99265	0.0787415	0.372661	7.05	6.94	CG1172	NA
FBgn0032217	1635278_at	0.0732045	9.38283	0.0787474	0.372661	9.35	9.42	CG4972	NA
FBgn0001994	1633011_at	-0.144164	8.7868	0.0787544	0.372661	8.86	8.71	crp	cropped
FBgn0050359	1629903_at	0.0896018	10.6427	0.0788217	0.372661	10.6	10.69	Mal-A5	Maltase A5
FBgn0028327	1626456_at	0.168475	9.72358	0.0789434	0.372661	9.64	9.81	l(1)G0320	lethal (1) G0320
FBgn0015558	1641265_at	-0.0805363	9.43372	0.0789625	0.372661	9.47	9.39	tty	tweety
FBgn0086899	1629156_at	-0.161916	9.22194	0.0789809	0.372661	9.3	9.14	tlk	Tousled-like kinase
FBgn0030788	1634954_at	-0.071054	8.29645	0.0790298	0.372661	8.33	8.26	Sap30	SIN3-associated polypeptide 30
FBgn0000566	1623861_at	0.116493	8.23381	0.0790537	0.372661	8.18	8.29	Eip55E	Eip55E
FBgn0037580	1637532_s_at	0.114613	8.9355	0.0791078	0.372661	8.88	8.99	DppIII	Dipeptidyl aminopeptidase III
FBgn0030109	1632894_at	0.0781975	9.23862	0.0791172	0.372661	9.2	9.28	CG12121	NA
FBgn0027375	1628264_a_at	-0.0829264	7.653	0.0791546	0.372661	7.69	7.61	RecQ5	homolog of RecQ
FBgn0037379	1627666_at	0.110032	5.99339	0.0792175	0.372661	5.94	6.05	CG10979	NA
FBgn0037844	1637691_at	0.114694	4.29125	0.0792464	0.372661	4.23	4.35	CG4570	NA
FBgn0038304	1625427_at	0.0991755	8.18579	0.0792947	0.372661	8.14	8.24	CG12241	NA
FBgn0038771	1640351_s_at	0.0997939	9.02971	0.079295	0.372661	8.98	9.08	CG4390	NA
FBgn0037146	1637154_at	0.213482	10.3753	0.0792976	0.372661	10.27	10.48	CG7470	NA
FBgn0036742	1637097_at	-0.247048	7.41179	0.0792997	0.372661	7.54	7.29	CG7497	NA
FBgn0030092	1639567_at	0.141804	7.77659	0.079323	0.372661	7.71	7.85	fh	frataxin homolog
FBgn0038042	1634402_at	0.142875	9.04512	0.0793246	0.372661	8.97	9.12	Scgbeta	Sarcoglycan beta
FBgn0030795	1630742_at	0.170922	4.8841	0.0794266	0.372661	4.8	4.97	ppk28	pickpocket 28
FBgn0017567	1627220_at	0.0911537	12.2141	0.07946	0.372661	12.17	12.26	ND23	NADH:ubiquinone reductase 23kD subunit precursor
FBgn0044328	1638906_at	-0.10973	9.6394	0.0794646	0.372661	9.69	9.58	CG32052	NA
FBgn0027498	1630779_s_at	0.184559	8.73611	0.0794869	0.372661	8.64	8.83	CG2061	NA
FBgn0030608	1637359_at	-0.145705	9.88789	0.0795005	0.372661	9.96	9.82	Lsd-2	Lipid storage droplet-2
FBgn0262116	1638685_at	-0.119431	12.5087	0.079761	0.373532	12.57	12.45	CG40127	NA
FBgn0032053	1623182_at	0.122646	8.86208	0.0798537	0.373532	8.8	8.92	mRpL51	mitochondrial ribosomal protein L51
FBgn0031094	1631088_at	0.108457	8.45189	0.0799203	0.373532	8.4	8.51	CG9578	NA
FBgn0029801	1631399_a_at	-0.079209	9.11356	0.0799696	0.373532	9.15	9.07	CG15771	NA
FBgn0039731	1634385_at	0.0961182	5.10009	0.080023	0.373532	5.05	5.15	Sas-6	spindle assembly abnormal 6
FBgn0250819	1636112_s_at	-0.331102	5.69825	0.0800617	0.373532	5.86	5.53	CG33521	NA
FBgn0263352	1636276_at	-0.159816	9.28606	0.0800949	0.373532	9.37	9.21	Unr	NA
FBgn0037150	1635564_at	0.0728494	7.6475	0.0801153	0.373532	7.61	7.68	CG7133	NA
FBgn0029768	1623478_at	-0.0722699	10.2544	0.0801585	0.373532	10.29	10.22	SPR	Sex peptide receptor
FBgn0261823	1628901_at	-0.132675	9.5509	0.0801622	0.373532	9.62	9.48	Asx	Additional sex combs
FBgn0030853	1628014_at	0.0753274	10.2391	0.0801631	0.373532	10.2	10.28	CG5703	NA
FBgn0010590	1641616_at	0.0993154	10.0538	0.0802677	0.373849	10	10.1	Prosbeta1	Proteasome beta1 subunit
FBgn0031604	1625244_at	0.166107	7.1297	0.0803793	0.374079	7.05	7.21	Elp3	Elongator complex protein 3
FBgn0033988	1637004_at	-0.0758128	8.64898	0.0805884	0.374178	8.69	8.61	pcs	parcas
FBgn0035909	1640635_a_at	0.129626	10.1995	0.0806134	0.374178	10.13	10.26	ergic53	ergic53
FBgn0039727	1633846_at	0.100922	6.322	0.0806156	0.374178	6.27	6.37	CG15523	NA
FBgn0038877	1639188_at	-0.12321	10.5501	0.0806323	0.374178	10.61	10.49	CG3308	NA
FBgn0265140	1635984_at	-0.0897154	6.23375	0.0806879	0.37419	6.28	6.19	Meltrin	NA
[truncated: 6,567 more rows]
