# Supplementary material for: Activating transcription factor 4-dependent lactate dehydrogenase activation as a protective response to amyloid beta toxicity
Source: Brain Commun. 2021 Mar 26;3(2):fcab053. doi: 10.1093/braincomms/fcab053 (PMC8093921; doi:10.1093/braincomms/fcab053)
Supplement: fcab053_Supplementary_Data [file fcab053_supplementary_data.zip › Supplementary_Table_3.xlsx]

## Sheet: (Fiona_ctr5_ab5)_vs_(Fiona_ctr2
overlappingGenes	Associated.Gene.Name	Description
FBgn0040837	CG8620
FBgn0037151	CG7130
FBgn0039296	CG10420
FBgn0038960	CG13855
FBgn0001218	Hsc70-3	Heat shock protein cognate 3 [Source:FlyBase gene name;Acc:FBgn0001218]
FBgn0005655	mus209	mutagen-sensitive 209 [Source:FlyBase gene name;Acc:FBgn0005655]
FBgn0040338	TfIIA-S-2	TfIIA-S-2 [Source:FlyBase gene name;Acc:FBgn0040338]
FBgn0025682	scf	supercoiling factor [Source:FlyBase gene name;Acc:FBgn0025682]
FBgn0025678	CaBP1	CaBP1 [Source:FlyBase gene name;Acc:FBgn0025678]
FBgn0032507	CG9377
FBgn0027095	Manf	Mesencephalic astrocyte-derived neurotrophic factor [Source:FlyBase gene name;Acc:FBgn0027095]
FBgn0032318	CG14072
FBgn0001258	ImpL3	Ecdysone-inducible gene L3 [Source:FlyBase gene name;Acc:FBgn0001258]
FBgn0039562	Gp93	Glycoprotein 93 [Source:FlyBase gene name;Acc:FBgn0039562]
FBgn0030351	CG1840
FBgn0035438	PHGPx	PHGPx [Source:FlyBase gene name;Acc:FBgn0035438]
FBgn0027836	Dgp-1	Dgp-1 [Source:FlyBase gene name;Acc:FBgn0027836]
FBgn0036053	iPLA2-VIA	calcium-independent phospholipase A2 VIA [Source:FlyBase gene name;Acc:FBgn0036053]
FBgn0031779	CG9175
FBgn0023529	CG2918
FBgn0032587	CG5953
FBgn0011638	La	La autoantigen-like [Source:FlyBase gene name;Acc:FBgn0011638]
FBgn0000043	Act42A	Actin 42A [Source:FlyBase gene name;Acc:FBgn0000043]
FBgn0034566	CG9313
FBgn0261274	Ero1L	Endoplasmic reticulum oxidoreductin-1-like [Source:FlyBase gene name;Acc:FBgn0261274]
FBgn0037609	CG9773
FBgn0036545	GXIVsPLA2	GXIVsPLA2 [Source:FlyBase gene name;Acc:FBgn0036545]
FBgn0033926	Arc1	Activity-regulated cytoskeleton associated protein 1 [Source:FlyBase gene name;Acc:FBgn0033926]
FBgn0034793	asrij	asrij [Source:FlyBase gene name;Acc:FBgn0034793]
FBgn0041627	Ku80	Ku80 [Source:FlyBase gene name;Acc:FBgn0041627]
FBgn0037312	CG11999
FBgn0031307	CG4726
FBgn0039212	Syx18	Syntaxin 18 [Source:FlyBase gene name;Acc:FBgn0039212]
FBgn0038470	CG18213
FBgn0030189	CG2909
FBgn0001225	Hsp26	Heat shock protein 26 [Source:FlyBase gene name;Acc:FBgn0001225]
FBgn0033205	CG2064
FBgn0011769	Fdxh	Ferredoxin [Source:FlyBase gene name;Acc:FBgn0011769]
FBgn0036667	CG9669
FBgn0038893	CG6353
FBgn0029766	CG15784
