# Supplementary material for: Activating transcription factor 4-dependent lactate dehydrogenase activation as a protective response to amyloid beta toxicity
Source: Brain Commun. 2021 Mar 26;3(2):fcab053. doi: 10.1093/braincomms/fcab053 (PMC8093921; doi:10.1093/braincomms/fcab053)
Supplement: fcab053_Supplementary_Data [file fcab053_supplementary_data.zip › Supplementary_Table_4.xlsx]

## Sheet: Table S4 Ctr5d_Ab5d Catmap_up2d
Category_id	p.value	p_multiple.from.N_effective.	p_multiple.from.counting.	FalseDiscoveryRate.from.counting.	Roc_area	Total_genes_in_category	X25th.percentile.rank	X50th.percentile.rank	X75th.percentile.rank	p_adjust_FDR
CC_GO:0044446_intracellular_organelle_part	5.22831e-49	not available	not available	Not Available	0.611777	1823	1509	3201	5375	3.31318e-45
CC_GO:0044422_organelle_part	7.10865e-48	not available	not available	Not Available	0.609787	1852	1518	3220	5387	2.25238e-44
BP_GO:0044260_cellular_macromolecule_metabolic_process	1.99234e-43	not available	not available	Not Available	0.608647	1660	1459	3128	5317	4.20849e-40
CC_GO:0032991_macromolecular_complex	3.43253e-43	not available	not available	Not Available	0.602916	1908	1568	3275	5502	5.43798e-40
BP_GO:0090304_nucleic_acid_metabolic_process	8.22924e-37	not available	not available	Not Available	0.640373	737	1202	2702	4826	1.04297e-33
CC_GO:0044428_nuclear_part	3.72184e-32	not available	not available	Not Available	0.626406	793	1348	2873	4917	3.93088e-29
CC_GO:0044424_intracellular_part	1.75144e-30	not available	not available	Not Available	0.571965	3666	1784	3751	6019	1.58555e-27
BP_GO:0016070_RNA_metabolic_process	4.42693e-30	not available	not available	Not Available	0.643507	556	1209	2592	4701	3.50668e-27
BP_GO:0022008_neurogenesis	4.22314e-29	not available	not available	Not Available	0.649279	492	1078	2346	4927	2.97356e-26
BP_GO:0006139_nucleobase-containing_compound_metabolic_process	2.33522e-28	not available	not available	Not Available	0.611438	905	1301	2971	5276	1.47983e-25
CC_GO:0043234_protein_complex	1.57983e-27	not available	not available	Not Available	0.588309	1517	1558	3380	5642	9.10127e-25
BP_GO:0046483_heterocycle_metabolic_process	8.99194e-27	not available	not available	Not Available	0.60471	972	1326	3003	5387	4.74849e-24
BP_GO:0043170_macromolecule_metabolic_process	4.82545e-26	not available	not available	Not Available	0.577946	1956	1602	3509	5805	2.35222e-23
BP_GO:0034641_cellular_nitrogen_compound_metabolic_process	8.05946e-26	not available	not available	Not Available	0.601072	1008	1344	3076	5437	3.64806e-23
BP_GO:0006725_cellular_aromatic_compound_metabolic_process	8.65878e-24	not available	not available	Not Available	0.596598	1010	1353	3131	5549	3.65804e-21
BP_GO:1901360_organic_cyclic_compound_metabolic_process	2.42405e-23	not available	not available	Not Available	0.594054	1049	1368	3155	5610	9.60075e-21
BP_GO:0034660_ncRNA_metabolic_process	6.47553e-23	not available	not available	Not Available	0.749679	130	676	1612	2894	2.41385e-20
BP_GO:0044237_cellular_metabolic_process	3.50455e-22	not available	not available	Not Available	0.566546	2427	1693	3605	6040	1.23379e-19
BP_GO:0006399_tRNA_metabolic_process	9.20954e-20	not available	not available	Not Available	0.788593	74	490	1384	2780	3.07162e-17
BP_GO:0030154_cell_differentiation	2.45606e-19	not available	not available	Not Available	0.608446	606	1230	2796	5437	7.78204e-17
BP_GO:0046907_intracellular_transport	1.26928e-18	not available	not available	Not Available	0.633268	374	958	2659	5100	3.83022e-16
BP_GO:0006396_RNA_processing	1.4044e-18	not available	not available	Not Available	0.641309	330	1202	2447	4876	4.04532e-16
BP_GO:0009059_macromolecule_biosynthetic_process	1.68129e-17	not available	not available	Not Available	0.620205	432	1651	3013	4472	4.63232e-15
BP_GO:0034645_cellular_macromolecule_biosynthetic_process	3.89437e-17	not available	not available	Not Available	0.625168	387	1597	2996	4447	1.02828e-14
CC_GO:0030529_ribonucleoprotein_complex	5.0405e-17	not available	not available	Not Available	0.620223	418	1597	2901	4659	1.27767e-14
BP_GO:0034470_ncRNA_processing	7.56586e-15	not available	not available	Not Available	0.741888	85	923	1649	2827	1.81884e-12
BP_GO:0015031_protein_transport	7.74951e-15	not available	not available	Not Available	0.641558	253	855	2597	4911	1.81884e-12
MF_GO:0016876_ligase_activity,_forming_aminoacyl-tRNA_and_related_compounds	1.95167e-14	not available	not available	Not Available	0.825423	39	434	1344	2242	4.12258e-12
MF_GO:0004812_aminoacyl-tRNA_ligase_activity	1.95167e-14	not available	not available	Not Available	0.825423	39	434	1344	2242	4.12258e-12
MF_GO:0016875_ligase_activity,_forming_carbon-oxygen_bonds	1.95167e-14	not available	not available	Not Available	0.825423	39	434	1344	2242	4.12258e-12
BP_GO:0045184_establishment_of_protein_localization	3.13264e-14	not available	not available	Not Available	0.636664	259	887	2653	4914	6.40372e-12
BP_GO:0006807_nitrogen_compound_metabolic_process	6.68501e-14	not available	not available	Not Available	0.567164	1173	1481	3517	5988	1.32384e-11
BP_GO:0006418_tRNA_aminoacylation_for_protein_translation	1.13529e-13	not available	not available	Not Available	0.813764	40	434	1344	2242	2.11597e-11
BP_GO:0043039_tRNA_aminoacylation	1.13529e-13	not available	not available	Not Available	0.813764	40	434	1344	2242	2.11597e-11
CC_GO:0044444_cytoplasmic_part	2.29917e-13	not available	not available	Not Available	0.557724	1614	1676	3791	5961	4.16281e-11
BP_GO:0043038_amino_acid_activation	5.15013e-13	not available	not available	Not Available	0.80311	41	490	1376	2321	9.06566e-11
BP_GO:0051649_establishment_of_localization_in_cell	1.87807e-12	not available	not available	Not Available	0.59098	517	1205	3208	5728	3.21657e-10
BP_GO:0006886_intracellular_protein_transport	1.98568e-12	not available	not available	Not Available	0.650075	182	820	2225	4736	3.31139e-10
CC_GO:0044464_cell_part	4.7166e-12	not available	not available	Not Available	0.542534	4152	1926	3991	6231	7.66388e-10
BP_GO:0048193_Golgi_vesicle_transport	1.22503e-11	not available	not available	Not Available	0.722076	76	472	1329	3655	1.94076e-09
BP_GO:0016482_cytoplasmic_transport	5.25151e-11	not available	not available	Not Available	0.640099	181	1025	2592	4736	8.11679e-09
BP_GO:0044238_primary_metabolic_process	5.72176e-11	not available	not available	Not Available	0.544154	2515	1782	3835	6228	8.63305e-09
MF_GO:0004386_helicase_activity	1.75424e-10	not available	not available	Not Available	0.684969	97	931	1897	3884	2.58525e-08
BP_GO:0051603_proteolysis_involved_in_cellular_protein_catabolic_process	2.88909e-10	not available	not available	Not Available	0.670146	112	1247	2377	4154	4.16095e-08
BP_GO:0019941_modification-dependent_protein_catabolic_process	3.60531e-10	not available	not available	Not Available	0.669936	111	1247	2377	4164	4.96671e-08
BP_GO:0043632_modification-dependent_macromolecule_catabolic_process	3.60531e-10	not available	not available	Not Available	0.669936	111	1247	2377	4164	4.96671e-08
BP_GO:0006996_organelle_organization	4.32446e-10	not available	not available	Not Available	0.562169	907	1784	3621	5667	5.83066e-08
BP_GO:0006412_translation	5.85272e-10	not available	not available	Not Available	0.634531	174	1870	2916	4221	7.72681e-08
CC_GO:0044391_ribosomal_subunit	1.05601e-09	not available	not available	Not Available	0.642422	150	1879	2891	4186	1.36571e-07
CC_GO:0005730_nucleolus	1.16639e-09	not available	not available	Not Available	0.69739	77	874	2222	3816	1.47828e-07
MF_GO:0008026_ATP-dependent_helicase_activity	1.40966e-09	not available	not available	Not Available	0.698944	75	739	1895	3675	1.71788e-07
MF_GO:0070035_purine_NTP-dependent_helicase_activity	1.40966e-09	not available	not available	Not Available	0.698944	75	739	1895	3675	1.71788e-07
MF_GO:0003735_structural_constituent_of_ribosome	1.88617e-09	not available	not available	Not Available	0.638361	154	1887	2916	4208	2.25522e-07
BP_GO:0071704_organic_substance_metabolic_process	2.1409e-09	not available	not available	Not Available	0.539558	2668	1806	3896	6288	2.51238e-07
CC_GO:0005832_chaperonin-containing_T-complex	2.48157e-09	not available	not available	Not Available	0.960958	8	232	254	335	2.85922e-07
BP_GO:0006511_ubiquitin-dependent_protein_catabolic_process	2.77174e-09	not available	not available	Not Available	0.662984	108	1261	2425	4164	3.13652e-07
MF_GO:0016817_hydrolase_activity,_acting_on_acid_anhydrides	3.0206e-09	not available	not available	Not Available	0.581224	451	1409	3346	5679	3.35816e-07
BP_GO:0006364_rRNA_processing	3.23446e-09	not available	not available	Not Available	0.78642	31	676	1365	2431	3.53393e-07
BP_GO:0043161_proteasomal_ubiquitin-dependent_protein_catabolic_process	3.59259e-09	not available	not available	Not Available	0.72412	53	1418	2212	2779	3.82046e-07
BP_GO:0010498_proteasomal_protein_catabolic_process	3.66615e-09	not available	not available	Not Available	0.720189	55	1418	2234	2802	3.82046e-07
BP_GO:0016071_mRNA_metabolic_process	3.67758e-09	not available	not available	Not Available	0.606539	253	1321	2918	5128	3.82046e-07
MF_GO:0016818_hydrolase_activity,_acting_on_acid_anhydrides,_in_phosphorus-containing_anhydrides	4.37041e-09	not available	not available	Not Available	0.580441	450	1410	3346	5679	4.46699e-07
BP_GO:0016072_rRNA_metabolic_process	4.78673e-09	not available	not available	Not Available	0.775826	33	679	1365	2431	4.81484e-07
CC_GO:0030532_small_nuclear_ribonucleoprotein_complex	4.95347e-09	not available	not available	Not Available	0.71656	56	812	2042	3535	4.87592e-07
MF_GO:0017111_nucleoside-triphosphatase_activity	5.0142e-09	not available	not available	Not Available	0.581234	437	1409	3346	5679	4.87592e-07
CC_GO:0044451_nucleoplasm_part	5.07828e-09	not available	not available	Not Available	0.59479	316	1601	3240	5023	4.87592e-07
BP_GO:0007052_mitotic_spindle_organization	6.05398e-09	not available	not available	Not Available	0.630092	163	1459	2793	4406	5.72598e-07
MF_GO:0016462_pyrophosphatase_activity	6.91323e-09	not available	not available	Not Available	0.579602	447	1409	3370	5687	6.44252e-07
BP_GO:0022402_cell_cycle_process	8.60062e-09	not available	not available	Not Available	0.574595	506	1575	3426	5557	7.89886e-07
CC_GO:0044432_endoplasmic_reticulum_part	9.64586e-09	not available	not available	Not Available	0.67478	87	617	2341	4857	8.73226e-07
CC_GO:0005681_spliceosomal_complex	1.05318e-08	not available	not available	Not Available	0.626781	166	1268	2596	4932	9.39996e-07
CC_GO:0071013_catalytic_step_2_spliceosome	1.06802e-08	not available	not available	Not Available	0.649879	118	1086	2379	4485	9.40003e-07
MF_GO:0016779_nucleotidyltransferase_activity	1.21686e-08	not available	not available	Not Available	0.702815	61	670	1792	3797	1.05633e-06
BP_GO:0006890_retrograde_vesicle-mediated_transport,_Golgi_to_ER	1.34447e-08	not available	not available	Not Available	0.926625	10	156	368	681	1.15134e-06
BP_GO:0006457_protein_folding	1.46559e-08	not available	not available	Not Available	0.67554	84	656	2400	4408	1.23832e-06
MF_GO:0003676_nucleic_acid_binding	1.61521e-08	not available	not available	Not Available	0.549842	1191	1642	3688	6054	1.34679e-06
BP_GO:0008033_tRNA_processing	1.64436e-08	not available	not available	Not Available	0.763134	34	676	1440	2827	1.35329e-06
BP_GO:0009058_biosynthetic_process	1.84033e-08	not available	not available	Not Available	0.559351	790	1706	3596	5826	1.48345e-06
BP_GO:0043933_macromolecular_complex_subunit_organization	1.84933e-08	not available	not available	Not Available	0.575858	464	1652	3416	5570	1.48345e-06
MF_GO:0051082_unfolded_protein_binding	3.71246e-08	not available	not available	Not Available	0.711231	52	336	1841	3818	2.94073e-06
MF_GO:0008135_translation_factor_activity,_nucleic_acid_binding	3.89763e-08	not available	not available	Not Available	0.687249	67	723	2066	3782	3.0493e-06
BP_GO:0044265_cellular_macromolecule_catabolic_process	4.49521e-08	not available	not available	Not Available	0.623931	158	1306	2536	4622	3.47392e-06
BP_GO:0044249_cellular_biosynthetic_process	5.53801e-08	not available	not available	Not Available	0.559597	722	1722	3571	5764	4.22824e-06
BP_GO:0006413_translational_initiation	6.46278e-08	not available	not available	Not Available	0.721984	45	555	1565	3346	4.87556e-06
BP_GO:0008380_RNA_splicing	8.03642e-08	not available	not available	Not Available	0.61214	186	1268	2853	5027	5.99139e-06
BP_GO:0044267_cellular_protein_metabolic_process	8.41436e-08	not available	not available	Not Available	0.554666	847	1903	3564	5708	6.14268e-06
BP_GO:0006259_DNA_metabolic_process	8.43322e-08	not available	not available	Not Available	0.608582	198	1119	3227	5192	6.14268e-06
BP_GO:0006974_response_to_DNA_damage_stimulus	9.49111e-08	not available	not available	Not Available	0.603172	218	1345	2776	5701	6.83467e-06
CC_GO:0005875_microtubule_associated_complex	1.09115e-07	not available	not available	Not Available	0.589393	290	1037	3193	5763	7.76923e-06
CC_GO:0005852_eukaryotic_translation_initiation_factor_3_complex	1.14359e-07	not available	not available	Not Available	0.853124	15	413	819	1692	8.05213e-06
MF_GO:0003723_RNA_binding	1.20283e-07	not available	not available	Not Available	0.578245	380	1365	3170	5866	8.37619e-06
CC_GO:0044445_cytosolic_part	1.24177e-07	not available	not available	Not Available	0.634726	124	1737	2966	4343	8.55334e-06
BP_GO:0008152_metabolic_process	1.37984e-07	not available	not available	Not Available	0.533271	3138	1871	3982	6336	9.40217e-06
BP_GO:0043162_ubiquitin-dependent_protein_catabolic_process_via_the_multivesicular_body_sorting_pathway	1.61243e-07	not available	not available	Not Available	0.90575	10	464	757	1261	1.08702e-05
BP_GO:0006397_mRNA_processing	1.63327e-07	not available	not available	Not Available	0.598975	228	1321	2918	5276	1.08948e-05
MF_GO:0016887_ATPase_activity	1.68135e-07	not available	not available	Not Available	0.594912	248	1285	2999	5524	1.10378e-05
MF_GO:0005198_structural_molecule_activity	1.68955e-07	not available	not available	Not Available	0.588568	286	1737	3230	5045	1.10378e-05
BP_GO:0000398_mRNA_splicing,_via_spliceosome	1.76374e-07	not available	not available	Not Available	0.611671	177	1275	2836	5127	1.12897e-05
BP_GO:0000377_RNA_splicing,_via_transesterification_reactions_with_bulged_adenosine_as_nucleophile	1.76374e-07	not available	not available	Not Available	0.611671	177	1275	2836	5127	1.12897e-05
BP_GO:1901576_organic_substance_biosynthetic_process	2.07855e-07	not available	not available	Not Available	0.55596	747	1731	3664	5826	1.31718e-05
MF_GO:0003743_translation_initiation_factor_activity	2.46471e-07	not available	not available	Not Available	0.705775	48	555	1565	3489	1.52061e-05
BP_GO:0051169_nuclear_transport	2.47156e-07	not available	not available	Not Available	0.673002	71	855	2414	3976	1.52061e-05
BP_GO:0006913_nucleocytoplasmic_transport	2.47156e-07	not available	not available	Not Available	0.673002	71	855	2414	3976	1.52061e-05
BP_GO:0007051_spindle_organization	2.83483e-07	not available	not available	Not Available	0.60622	189	1559	3101	4897	1.72734e-05
CC_GO:0030120_vesicle_coat	3.00938e-07	not available	not available	Not Available	0.83432	16	368	633	1875	1.81623e-05
BP_GO:0000375_RNA_splicing,_via_transesterification_reactions	3.44823e-07	not available	not available	Not Available	0.60796	180	1275	2853	5127	2.06146e-05
BP_GO:0071702_organic_substance_transport	3.84943e-07	not available	not available	Not Available	0.573602	394	1205	3433	5995	2.2798e-05
MF_GO:0008186_RNA-dependent_ATPase_activity	4.16714e-07	not available	not available	Not Available	0.72245	39	931	1959	3301	2.42267e-05
MF_GO:0004004_ATP-dependent_RNA_helicase_activity	4.16714e-07	not available	not available	Not Available	0.72245	39	931	1959	3301	2.42267e-05
BP_GO:0022613_ribonucleoprotein_complex_biogenesis	6.29155e-07	not available	not available	Not Available	0.730338	35	1159	2133	2912	3.57272e-05
CC_GO:0043232_intracellular_non-membrane-bounded_organelle	6.31442e-07	not available	not available	Not Available	0.566842	463	1845	3400	5549	3.57272e-05
CC_GO:0043228_non-membrane-bounded_organelle	6.31442e-07	not available	not available	Not Available	0.566842	463	1845	3400	5549	3.57272e-05
BP_GO:0006281_DNA_repair	7.90443e-07	not available	not available	Not Available	0.646063	91	1042	2227	4904	4.43278e-05
BP_GO:0071822_protein_complex_subunit_organization	8.9857e-07	not available	not available	Not Available	0.571536	389	1737	3426	5570	4.99495e-05
CC_GO:0071011_precatalytic_spliceosome	1.36435e-06	not available	not available	Not Available	0.615791	139	1275	2836	5276	7.51815e-05
BP_GO:0006888_ER_to_Golgi_vesicle-mediated_transport	1.8215e-06	not available	not available	Not Available	0.740941	29	562	1659	3029	9.95074e-05
CC_GO:0044430_cytoskeletal_part	1.84148e-06	not available	not available	Not Available	0.564713	450	1537	3622	6012	9.97391e-05
BP_GO:0033554_cellular_response_to_stress	1.90526e-06	not available	not available	Not Available	0.572719	351	1436	3348	5958	0.000102319
BP_GO:0030163_protein_catabolic_process	1.99333e-06	not available	not available	Not Available	0.662895	66	1599	2366	3949	0.000106149
MF_GO:0008168_methyltransferase_activity	2.54346e-06	not available	not available	Not Available	0.641095	88	1054	2241	4910	0.000134316
MF_GO:0016741_transferase_activity,_transferring_one-carbon_groups	2.65081e-06	not available	not available	Not Available	0.63851	91	1076	2241	5206	0.000138828
BP_GO:0044085_cellular_component_biogenesis	2.91214e-06	not available	not available	Not Available	0.690248	46	1359	2300	3508	0.000151264
MF_GO:0004576_oligosaccharyl_transferase_activity	3.03061e-06	not available	not available	Not Available	0.940343	6	151	321	617	0.000156138
CC_GO:0043229_intracellular_organelle	3.40967e-06	not available	not available	Not Available	0.532593	2106	1963	3916	6159	0.000174251
BP_GO:0009987_cellular_process	4.38211e-06	not available	not available	Not Available	0.527791	4558	1967	4092	6383	0.000222155
CC_GO:0015934_large_ribosomal_subunit	5.22678e-06	not available	not available	Not Available	0.629934	97	2028	2966	4254	0.000262874
MF_GO:0001882_nucleoside_binding	6.81618e-06	not available	not available	Not Available	0.550598	668	1522	3632	6168	0.000337454
MF_GO:0032549_ribonucleoside_binding	6.81618e-06	not available	not available	Not Available	0.550598	668	1522	3632	6168	0.000337454
CC_GO:0000123_histone_acetyltransferase_complex	6.98052e-06	not available	not available	Not Available	0.679033	48	1445	2323	3832	0.000340292
BP_GO:0017038_protein_import	7.00717e-06	not available	not available	Not Available	0.695209	40	855	1843	3976	0.000340292
BP_GO:0009306_protein_secretion	7.0346e-06	not available	not available	Not Available	0.723493	30	541	1097	3738	0.000340292
CC_GO:0030117_membrane_coat	8.2001e-06	not available	not available	Not Available	0.787743	17	382	758	2659	0.000393667
CC_GO:0044429_mitochondrial_part	8.62348e-06	not available	not available	Not Available	0.573159	298	1791	3318	5387	0.00041088
CC_GO:0015935_small_ribosomal_subunit	9.0911e-06	not available	not available	Not Available	0.662782	57	1535	2504	3975	0.000429928
CC_GO:0043226_organelle	9.23754e-06	not available	not available	Not Available	0.530959	2119	1972	3934	6163	0.000433617
MF_GO:0043021_ribonucleoprotein_complex_binding	9.56367e-06	not available	not available	Not Available	0.821214	13	573	887	2096	0.000445625
BP_GO:0006367_transcription_initiation_from_RNA_polymerase_II_promoter	9.66222e-06	not available	not available	Not Available	0.659624	59	1276	2855	4117	0.00044693
CC_GO:0005839_proteasome_core_complex	9.96061e-06	not available	not available	Not Available	0.820648	13	731	1782	2234	0.00045471
MF_GO:0000049_tRNA_binding	9.97391e-06	not available	not available	Not Available	0.843823	11	147	916	2342	0.00045471
BP_GO:0007017_microtubule-based_process	1.0368e-05	not available	not available	Not Available	0.567443	346	1715	3282	5557	0.000469298
BP_GO:0051170_nuclear_import	1.07298e-05	not available	not available	Not Available	0.706465	34	855	2027	3678	0.00048223
BP_GO:0048869_cellular_developmental_process	1.19096e-05	not available	not available	Not Available	0.538479	1163	1729	3867	6212	0.000531487
BP_GO:0000226_microtubule_cytoskeleton_organization	1.21812e-05	not available	not available	Not Available	0.577612	254	1706	3220	5539	0.000539807
BP_GO:1901987_regulation_of_cell_cycle_phase_transition	1.23684e-05	not available	not available	Not Available	0.608843	127	1215	3133	4921	0.000544296
CC_GO:0005763_mitochondrial_small_ribosomal_subunit	1.30402e-05	not available	not available	Not Available	0.716874	30	1422	1944	3661	0.000565998
CC_GO:0000314_organellar_small_ribosomal_subunit	1.30402e-05	not available	not available	Not Available	0.716874	30	1422	1944	3661	0.000565998
BP_GO:0006606_protein_import_into_nucleus	1.35121e-05	not available	not available	Not Available	0.706981	33	855	2027	3678	0.000582493
MF_GO:0070003_threonine-type_peptidase_activity	1.44143e-05	not available	not available	Not Available	0.805451	14	731	1782	2269	0.000613042
MF_GO:0004298_threonine-type_endopeptidase_activity	1.44143e-05	not available	not available	Not Available	0.805451	14	731	1782	2269	0.000613042
MF_GO:0003724_RNA_helicase_activity	1.45839e-05	not available	not available	Not Available	0.67792	45	931	2125	3675	0.000616121
MF_GO:0008175_tRNA_methyltransferase_activity	1.52231e-05	not available	not available	Not Available	0.882814	8	381	1054	1250	0.000638868
MF_GO:0034062_RNA_polymerase_activity	1.54725e-05	not available	not available	Not Available	0.722074	28	670	1543	3755	0.000640846
MF_GO:0003899_DNA-directed_RNA_polymerase_activity	1.54725e-05	not available	not available	Not Available	0.722074	28	670	1543	3755	0.000640846
BP_GO:0016197_endosomal_transport	1.56864e-05	not available	not available	Not Available	0.656952	58	720	2022	5089	0.000645484
CC_GO:0000815_ESCRT_III_complex	1.59953e-05	not available	not available	Not Available	0.882084	8	344	720	1261	0.000653951
CC_GO:0005838_proteasome_regulatory_particle	1.61104e-05	not available	not available	Not Available	0.753284	21	1466	1970	2665	0.000654433
MF_GO:0017076_purine_nucleotide_binding	1.63213e-05	not available	not available	Not Available	0.548062	676	1551	3653	6169	0.000658777
BP_GO:0006366_transcription_from_RNA_polymerase_II_promoter	1.74632e-05	not available	not available	Not Available	0.669202	49	1133	2076	3904	0.000700405
CC_GO:0000315_organellar_large_ribosomal_subunit	1.77143e-05	not available	not available	Not Available	0.676105	45	1631	2405	3584	0.000701596
CC_GO:0005762_mitochondrial_large_ribosomal_subunit	1.77143e-05	not available	not available	Not Available	0.676105	45	1631	2405	3584	0.000701596
MF_GO:0032555_purine_ribonucleotide_binding	1.83423e-05	not available	not available	Not Available	0.548145	664	1551	3674	6169	0.000710879
MF_GO:0001883_purine_nucleoside_binding	1.83423e-05	not available	not available	Not Available	0.548145	664	1551	3674	6169	0.000710879
MF_GO:0032550_purine_ribonucleoside_binding	1.83423e-05	not available	not available	Not Available	0.548145	664	1551	3674	6169	0.000710879
MF_GO:0035639_purine_ribonucleoside_triphosphate_binding	1.83974e-05	not available	not available	Not Available	0.548203	662	1551	3674	6169	0.000710879
CC_GO:0030126_COPI_vesicle_coat	1.9363e-05	not available	not available	Not Available	0.879221	8	345	382	1005	0.000743655
CC_GO:0005643_nuclear_pore	2.19107e-05	not available	not available	Not Available	0.696261	35	1002	2170	3622	0.000831427
CC_GO:0046930_pore_complex	2.19107e-05	not available	not available	Not Available	0.696261	35	1002	2170	3622	0.000831427
BP_GO:0019538_protein_metabolic_process	2.54708e-05	not available	not available	Not Available	0.536524	1191	1982	3759	6129	0.000960763
BP_GO:0042254_ribosome_biogenesis	2.60075e-05	not available	not available	Not Available	0.712545	29	1360	2244	3064	0.000970512
BP_GO:0006352_DNA-dependent_transcription,_initiation	2.60355e-05	not available	not available	Not Available	0.647847	62	1398	2873	4306	0.000970512
BP_GO:1901990_regulation_of_mitotic_cell_cycle_phase_transition	2.62084e-05	not available	not available	Not Available	0.610094	114	1215	3133	4904	0.000971245
BP_GO:0006310_DNA_recombination	3.04593e-05	not available	not available	Not Available	0.683049	39	857	2227	4895	0.00112221
MF_GO:0032553_ribonucleotide_binding	3.15577e-05	not available	not available	Not Available	0.546382	673	1559	3677	6181	0.00115596
BP_GO:0071840_cellular_component_organization_or_biogenesis	3.6792e-05	not available	not available	Not Available	0.532194	1541	1977	3921	6179	0.00133995
BP_GO:0006260_DNA_replication	3.97593e-05	not available	not available	Not Available	0.651532	56	1012	2775	4437	0.00143974
BP_GO:0007030_Golgi_organization	4.10531e-05	not available	not available	Not Available	0.655309	53	777	2590	4582	0.00147815
MF_GO:0008173_RNA_methyltransferase_activity	4.21135e-05	not available	not available	Not Available	0.740717	21	1054	1348	2870	0.00149977
BP_GO:0000075_cell_cycle_checkpoint	4.21271e-05	not available	not available	Not Available	0.620953	89	1099	2830	4904	0.00149977
MF_GO:0004579_dolichyl-diphosphooligosaccharide-protein_glycotransferase_activity	4.4252e-05	not available	not available	Not Available	0.978707	3	81	151	321	0.00156662
BP_GO:0006303_double-strand_break_repair_via_nonhomologous_end_joining	5.10988e-05	not available	not available	Not Available	0.953486	4	53	88	210	0.00179896
BP_GO:0034976_response_to_endoplasmic_reticulum_stress	5.26251e-05	not available	not available	Not Available	0.806338	12	155	334	2716	0.00184246
BP_GO:0034622_cellular_macromolecular_complex_assembly	5.35499e-05	not available	not available	Not Available	0.59667	136	1464	3283	5225	0.00186454
MF_GO:0004518_nuclease_activity	6.31097e-05	not available	not available	Not Available	0.633779	69	1283	2537	4869	0.00218539
BP_GO:0006779_porphyrin-containing_compound_biosynthetic_process	6.6339e-05	not available	not available	Not Available	0.859035	8	609	769	972	0.00228473
BP_GO:0032774_RNA_biosynthetic_process	6.70477e-05	not available	not available	Not Available	0.590518	151	1532	3430	4980	0.00229665
MF_GO:0042623_ATPase_activity,_coupled	6.85769e-05	not available	not available	Not Available	0.575026	221	1374	3454	5687	0.00233641
BP_GO:0006273_lagging_strand_elongation	6.98375e-05	not available	not available	Not Available	0.975281	3	207	210	224	0.00236663
BP_GO:0031023_microtubule_organizing_center_organization	7.21716e-05	not available	not available	Not Available	0.605768	109	1459	2966	4832	0.00243272
BP_GO:0009451_RNA_modification	7.34305e-05	not available	not available	Not Available	0.67816	37	1250	2436	3892	0.00246206
BP_GO:0034654_nucleobase-containing_compound_biosynthetic_process	7.66543e-05	not available	not available	Not Available	0.570016	251	1558	3596	5379	0.00255662
BP_GO:0006091_generation_of_precursor_metabolites_and_energy	8.39153e-05	not available	not available	Not Available	0.614493	91	1779	2961	4899	0.00277054
BP_GO:0000077_DNA_damage_checkpoint	8.43771e-05	not available	not available	Not Available	0.629419	71	1034	2734	4921	0.00277054
BP_GO:0007093_mitotic_cell_cycle_checkpoint	8.52699e-05	not available	not available	Not Available	0.625039	76	1042	2830	4695	0.00277054
BP_GO:1901988_negative_regulation_of_cell_cycle_phase_transition	8.54651e-05	not available	not available	Not Available	0.607562	103	1099	3239	5072	0.00277054
BP_GO:0051297_centrosome_organization	8.5577e-05	not available	not available	Not Available	0.606038	106	1459	2966	4832	0.00277054
BP_GO:0031163_metallo-sulfur_cluster_assembly	8.63102e-05	not available	not available	Not Available	0.822733	10	539	746	1678	0.00277054
BP_GO:0016226_iron-sulfur_cluster_assembly	8.63102e-05	not available	not available	Not Available	0.822733	10	539	746	1678	0.00277054
CC_GO:0070461_SAGA-type_complex	8.70029e-05	not available	not available	Not Available	0.74167	19	1219	2207	3221	0.00277054
CC_GO:0000124_SAGA_complex	8.70029e-05	not available	not available	Not Available	0.74167	19	1219	2207	3221	0.00277054
MF_GO:0016783_sulfurtransferase_activity	9.50386e-05	not available	not available	Not Available	0.945632	4	72	357	381	0.0030113
BP_GO:0033014_tetrapyrrole_biosynthetic_process	0.000109056	not available	not available	Not Available	0.805536	11	699	922	3014	0.00343514
CC_GO:0044454_nuclear_chromosome_part	0.000109499	not available	not available	Not Available	0.619122	81	1518	2747	4624	0.00343514
BP_GO:0035087_siRNA_loading_onto_RISC_involved_in_RNA_interference	0.000116795	not available	not available	Not Available	0.942741	4	282	346	620	0.00364595
BP_GO:0071897_DNA_biosynthetic_process	0.000120752	not available	not available	Not Available	0.712114	24	294	2062	3850	0.003751
CC_GO:0016272_prefoldin_complex	0.000122706	not available	not available	Not Available	0.803411	11	462	1218	2607	0.00379312
CC_GO:0044431_Golgi_apparatus_part	0.000130119	not available	not available	Not Available	0.616289	83	728	2848	5727	0.00400273
BP_GO:0006458_'de_novo'_protein_folding	0.000132101	not available	not available	Not Available	0.829587	9	958	1239	2684	0.00404407
CC_GO:0043564_Ku70:Ku80_complex	0.000133574	not available	not available	Not Available	0.991943	2	53	53	88	0.0040695
MF_GO:0008094_DNA-dependent_ATPase_activity	0.000141274	not available	not available	Not Available	0.675312	35	534	2054	4417	0.00428352
CC_GO:0005851_eukaryotic_translation_initiation_factor_2B_complex	0.000143066	not available	not available	Not Available	0.864019	7	113	630	1827	0.0043172
CC_GO:0005682_U5_snRNP	0.000155794	not available	not available	Not Available	0.8431	8	409	589	1354	0.00467897
BP_GO:0032259_methylation	0.000158388	not available	not available	Not Available	0.635174	59	1348	2431	4521	0.00473445
CC_GO:0008250_oligosaccharyltransferase_complex	0.00016227	not available	not available	Not Available	0.967184	3	81	151	617	0.00482772
BP_GO:0031570_DNA_integrity_checkpoint	0.000168898	not available	not available	Not Available	0.621634	73	1042	2776	4921	0.00500144
BP_GO:0044774_mitotic_DNA_integrity_checkpoint	0.000173709	not available	not available	Not Available	0.631103	62	1042	2734	4904	0.00509627
BP_GO:0044773_mitotic_DNA_damage_checkpoint	0.000173709	not available	not available	Not Available	0.631103	62	1042	2734	4904	0.00509627
MF_GO:0016667_oxidoreductase_activity,_acting_on_a_sulfur_group_of_donors	0.000177722	not available	not available	Not Available	0.695398	27	386	2068	3537	0.00518997
BP_GO:1901991_negative_regulation_of_mitotic_cell_cycle_phase_transition	0.000182182	not available	not available	Not Available	0.609049	90	1099	3239	4921	0.00529581
BP_GO:0010948_negative_regulation_of_cell_cycle_process	0.00018575	not available	not available	Not Available	0.599969	107	1215	3260	5259	0.00537489
BP_GO:0043623_cellular_protein_complex_assembly	0.000194234	not available	not available	Not Available	0.62039	73	1106	3283	4939	0.00559481
CC_GO:0055029_nuclear_DNA-directed_RNA_polymerase_complex	0.000200931	not available	not available	Not Available	0.69038	28	835	1543	4287	0.00570987
CC_GO:0000428_DNA-directed_RNA_polymerase_complex	0.000200931	not available	not available	Not Available	0.69038	28	835	1543	4287	0.00570987
CC_GO:0030880_RNA_polymerase_complex	0.000200931	not available	not available	Not Available	0.69038	28	835	1543	4287	0.00570987
BP_GO:0008535_respiratory_chain_complex_IV_assembly	0.000212271	not available	not available	Not Available	0.820316	9	487	864	1838	0.00600519
MF_GO:0003909_DNA_ligase_activity	0.000218838	not available	not available	Not Available	0.96372	3	210	224	504	0.00609414
MF_GO:0003910_DNA_ligase_(ATP)_activity	0.000218838	not available	not available	Not Available	0.96372	3	210	224	504	0.00609414
BP_GO:0006266_DNA_ligation	0.000218838	not available	not available	Not Available	0.96372	3	210	224	504	0.00609414
CC_GO:0044440_endosomal_part	0.000219262	not available	not available	Not Available	0.677456	32	720	1272	5089	0.00609414
CC_GO:0000502_proteasome_complex	0.000224237	not available	not available	Not Available	0.692205	27	1599	2112	2665	0.00620519
BP_GO:0009057_macromolecule_catabolic_process	0.000226618	not available	not available	Not Available	0.572618	199	1470	3141	5917	0.00624381
MF_GO:0008641_small_protein_activating_enzyme_activity	0.000231162	not available	not available	Not Available	0.854339	7	703	1395	1813	0.00634144
MF_GO:0003678_DNA_helicase_activity	0.000232627	not available	not available	Not Available	0.671613	34	1012	1946	4316	0.00635412
BP_GO:0000022_mitotic_spindle_elongation	0.000251359	not available	not available	Not Available	0.618066	73	2066	3081	4329	0.00683632
BP_GO:0006302_double-strand_break_repair	0.000256138	not available	not available	Not Available	0.693821	26	711	2054	4366	0.00693652
BP_GO:0035194_posttranscriptional_gene_silencing_by_RNA	0.000263646	not available	not available	Not Available	0.66541	36	642	1994	4612	0.00707935
BP_GO:0016441_posttranscriptional_gene_silencing	0.000263646	not available	not available	Not Available	0.66541	36	642	1994	4612	0.00707935
BP_GO:0034613_cellular_protein_localization	0.000280473	not available	not available	Not Available	0.676943	31	756	2419	3719	0.00749939
BP_GO:0033013_tetrapyrrole_metabolic_process	0.000283717	not available	not available	Not Available	0.766506	13	767	972	3014	0.00755427
BP_GO:0006778_porphyrin-containing_compound_metabolic_process	0.000302471	not available	not available	Not Available	0.813058	9	767	922	1096	0.00801992
BP_GO:0006351_transcription,_DNA-dependent	0.000304068	not available	not available	Not Available	0.594128	112	1425	3315	4980	0.00802867
BP_GO:0006272_leading_strand_elongation	0.000309182	not available	not available	Not Available	0.987681	2	7	7	207	0.00811777
MF_GO:1901363_heterocyclic_compound_binding	0.000310005	not available	not available	Not Available	0.525549	1931	1813	3975	6398	0.00811777
BP_GO:0006400_tRNA_modification	0.000313761	not available	not available	Not Available	0.755713	14	1243	1773	2827	0.00818232
BP_GO:0051231_spindle_elongation	0.000316345	not available	not available	Not Available	0.614415	75	2066	3081	4343	0.0082159
MF_GO:0032559_adenyl_ribonucleotide_binding	0.000326604	not available	not available	Not Available	0.544247	527	1564	3681	6209	0.00844614
MF_GO:0005524_ATP_binding	0.000327876	not available	not available	Not Available	0.544312	525	1564	3681	6201	0.00844614
CC_GO:0005785_signal_recognition_particle_receptor_complex	0.000334985	not available	not available	Not Available	0.925397	4	468	573	637	0.00859434
BP_GO:0006289_nucleotide-excision_repair	0.000370618	not available	not available	Not Available	0.695851	24	534	1956	4218	0.0094287
BP_GO:0000723_telomere_maintenance	0.00037197	not available	not available	Not Available	0.77116	12	88	1034	4190	0.0094287
BP_GO:0032200_telomere_organization	0.00037197	not available	not available	Not Available	0.77116	12	88	1034	4190	0.0094287
BP_GO:0007184_SMAD_protein_import_into_nucleus	0.000374064	not available	not available	Not Available	0.761253	13	697	1325	3507	0.009444
CC_GO:0005635_nuclear_envelope	0.000377075	not available	not available	Not Available	0.675719	30	455	1683	3976	0.00948223
BP_GO:0016246_RNA_interference	0.00038008	not available	not available	Not Available	0.691685	25	548	1715	4612	0.00952004
BP_GO:0018130_heterocycle_biosynthetic_process	0.000395432	not available	not available	Not Available	0.555877	312	1664	3749	5662	0.009836
BP_GO:0031572_G2_DNA_damage_checkpoint	0.000395799	not available	not available	Not Available	0.625125	60	998	2776	4904	0.009836
BP_GO:0070727_cellular_macromolecule_localization	0.000404438	not available	not available	Not Available	0.606665	83	1426	2829	5423	0.0100114
BP_GO:0006783_heme_biosynthetic_process	0.000418575	not available	not available	Not Available	0.841403	7	767	922	1096	0.010321
BP_GO:0043543_protein_acylation	0.000433291	not available	not available	Not Available	0.646014	43	1569	3029	4126	0.0106425
BP_GO:0001677_formation_of_translation_initiation_ternary_complex	0.000457149	not available	not available	Not Available	0.984995	2	113	113	147	0.0111851
MF_GO:0005047_signal_recognition_particle_binding	0.000458911	not available	not available	Not Available	0.919265	4	573	637	678	0.0111851
MF_GO:0097159_organic_cyclic_compound_binding	0.000465561	not available	not available	Not Available	0.524645	1946	1813	3988	6398	0.0113037
MF_GO:0030554_adenyl_nucleotide_binding	0.000470244	not available	not available	Not Available	0.542675	534	1591	3681	6228	0.0113738
MF_GO:0004003_ATP-dependent_DNA_helicase_activity	0.000484778	not available	not available	Not Available	0.699885	22	425	1837	4417	0.0116807
MF_GO:0015036_disulfide_oxidoreductase_activity	0.000493637	not available	not available	Not Available	0.714039	19	793	2015	3537	0.0118492
CC_GO:0005662_DNA_replication_factor_A_complex	0.000509246	not available	not available	Not Available	0.951847	3	80	85	1078	0.0121777
BP_GO:0010564_regulation_of_cell_cycle_process	0.000533442	not available	not available	Not Available	0.573395	169	1425	3380	5765	0.0127084
BP_GO:0006409_tRNA_export_from_nucleus	0.000569187	not available	not available	Not Available	0.983244	2	136	136	154	0.0134587
BP_GO:0051031_tRNA_transport	0.000569187	not available	not available	Not Available	0.983244	2	136	136	154	0.0134587
MF_GO:0004527_exonuclease_activity	0.000574805	not available	not available	Not Available	0.667128	31	1209	2287	4091	0.0135253
MF_GO:0008757_S-adenosylmethionine-dependent_methyltransferase_activity	0.000576271	not available	not available	Not Available	0.63382	49	1250	2249	4910	0.0135253
BP_GO:0016043_cellular_component_organization	0.000598099	not available	not available	Not Available	0.526527	1509	2024	3988	6214	0.0139858
CC_GO:0008540_proteasome_regulatory_particle,_base_subcomplex	0.000614871	not available	not available	Not Available	0.783742	10	1382	1599	2455	0.0143251
BP_GO:0050657_nucleic_acid_transport	0.000641801	not available	not available	Not Available	0.620145	60	777	2674	5514	0.0148434
BP_GO:0050658_RNA_transport	0.000641801	not available	not available	Not Available	0.620145	60	777	2674	5514	0.0148434
BP_GO:0007095_mitotic_G2_DNA_damage_checkpoint	0.000664834	not available	not available	Not Available	0.620757	59	998	2830	4921	0.0152836
MF_GO:0017056_structural_constituent_of_nuclear_pore	0.000665658	not available	not available	Not Available	0.769938	11	1002	1325	2976	0.0152836
MF_GO:0003887_DNA-directed_DNA_polymerase_activity	0.000680591	not available	not available	Not Available	0.758836	12	342	1436	2946	0.0155701
BP_GO:0032509_endosome_transport_via_multivesicular_body_sorting_pathway	0.000692731	not available	not available	Not Available	0.725848	16	459	1261	2881	0.0157908
BP_GO:1901362_organic_cyclic_compound_biosynthetic_process	0.000705118	not available	not available	Not Available	0.551518	333	1671	3772	5749	0.0160155
MF_GO:0034061_DNA_polymerase_activity	0.000711673	not available	not available	Not Available	0.748455	13	376	1575	3227	0.0160842
BP_GO:0035966_response_to_topologically_incorrect_protein	0.000713216	not available	not available	Not Available	0.76844	11	190	713	2177	0.0160842
CC_GO:0008023_transcription_elongation_factor_complex	0.000726534	not available	not available	Not Available	0.669164	29	1258	2249	4104	0.0163264
BP_GO:0005978_glycogen_biosynthetic_process	0.00075411	not available	not available	Not Available	0.849766	6	450	918	1716	0.0167781
BP_GO:0009250_glucan_biosynthetic_process	0.00075411	not available	not available	Not Available	0.849766	6	450	918	1716	0.0167781
CC_GO:0044427_chromosomal_part	0.000754578	not available	not available	Not Available	0.560095	239	1807	3545	5653	0.0167781
CC_GO:0005732_small_nucleolar_ribonucleoprotein_complex	0.000791711	not available	not available	Not Available	0.84854	6	643	960	1781	0.0175422
CC_GO:0005788_endoplasmic_reticulum_lumen	0.000810723	not available	not available	Not Available	0.807008	8	298	1239	2077	0.0179009
MF_GO:0004525_ribonuclease_III_activity	0.000814525	not available	not available	Not Available	0.906768	4	282	620	1018	0.0179224
MF_GO:0003684_damaged_DNA_binding	0.0008343	not available	not available	Not Available	0.704821	19	934	1956	4218	0.018294
BP_GO:0019438_aromatic_compound_biosynthetic_process	0.000843821	not available	not available	Not Available	0.553113	302	1671	3772	5749	0.0184389
CC_GO:0000145_exocyst	0.000912992	not available	not available	Not Available	0.804101	8	631	1166	1908	0.0198819
CC_GO:0019866_organelle_inner_membrane	0.000960644	not available	not available	Not Available	0.629136	48	994	2329	5290	0.020848
CC_GO:0030133_transport_vesicle	0.000976265	not available	not available	Not Available	0.741845	13	162	758	3742	0.0210886
CC_GO:0031201_SNARE_complex	0.000980382	not available	not available	Not Available	0.664665	29	537	2074	4939	0.0210886
MF_GO:0004176_ATP-dependent_peptidase_activity	0.000981715	not available	not available	Not Available	0.940013	3	194	359	994	0.0210886
BP_GO:0065003_macromolecular_complex_assembly	0.000988175	not available	not available	Not Available	0.564539	196	1610	3653	5599	0.0211556
BP_GO:0006096_glycolysis	0.0010234	not available	not available	Not Available	0.718304	16	399	1402	3592	0.0218359
MF_GO:0016853_isomerase_activity	0.00102883	not available	not available	Not Available	0.595872	87	1364	3628	5134	0.0218781
BP_GO:0016192_vesicle-mediated_transport	0.00104903	not available	not available	Not Available	0.543893	431	1555	3804	6135	0.0222331
MF_GO:0004540_ribonuclease_activity	0.00108054	not available	not available	Not Available	0.636293	42	1411	2645	4641	0.0228246
MF_GO:0016886_ligase_activity,_forming_phosphoric_ester_bonds	0.00109803	not available	not available	Not Available	0.840031	6	210	224	935	0.023117
BP_GO:0001510_RNA_methylation	0.00119583	not available	not available	Not Available	0.768467	10	1243	1301	2870	0.0249402
BP_GO:0061014_positive_regulation_of_mRNA_catabolic_process	0.00119644	not available	not available	Not Available	0.975654	2	64	64	356	0.0249402
BP_GO:0061013_regulation_of_mRNA_catabolic_process	0.00119644	not available	not available	Not Available	0.975654	2	64	64	356	0.0249402
BP_GO:0051168_nuclear_export	0.00122865	not available	not available	Not Available	0.641342	38	1112	2592	4454	0.0255277
BP_GO:0051236_establishment_of_RNA_localization	0.00124015	not available	not available	Not Available	0.612122	61	1003	2761	5522	0.0256299
CC_GO:0017101_aminoacyl-tRNA_synthetase_multienzyme_complex	0.00124166	not available	not available	Not Available	0.935108	3	238	519	916	0.0256299
BP_GO:0043414_macromolecule_methylation	0.00127205	not available	not available	Not Available	0.622044	51	1348	2512	4910	0.0261721
MF_GO:0016864_intramolecular_oxidoreductase_activity,_transposing_S-S_bonds	0.00135568	not available	not available	Not Available	0.778687	9	243	1023	3629	0.0276236
MF_GO:0016862_intramolecular_oxidoreductase_activity,_interconverting_keto-_and_enol-groups	0.00135568	not available	not available	Not Available	0.778687	9	243	1023	3629	0.0276236
MF_GO:0003756_protein_disulfide_isomerase_activity	0.00135568	not available	not available	Not Available	0.778687	9	243	1023	3629	0.0276236
BP_GO:0006271_DNA_strand_elongation_involved_in_DNA_replication	0.00137147	not available	not available	Not Available	0.833976	6	142	207	224	0.0277668
BP_GO:0022616_DNA_strand_elongation	0.00137147	not available	not available	Not Available	0.833976	6	142	207	224	0.0277668
BP_GO:0040029_regulation_of_gene_expression,_epigenetic	0.00139353	not available	not available	Not Available	0.58641	101	1552	3144	5256	0.0281236
MF_GO:0016874_ligase_activity	0.00140572	not available	not available	Not Available	0.563279	190	1727	3299	5777	0.0282794
BP_GO:0006662_glycerol_ether_metabolic_process	0.00141452	not available	not available	Not Available	0.792986	8	243	1023	2015	0.0283664
CC_GO:0005783_endoplasmic_reticulum	0.00142455	not available	not available	Not Available	0.575554	132	568	3831	5747	0.0284327
BP_GO:0009225_nucleotide-sugar_metabolic_process	0.00143454	not available	not available	Not Available	0.859596	5	313	398	1326	0.0284327
BP_GO:0009226_nucleotide-sugar_biosynthetic_process	0.00143454	not available	not available	Not Available	0.859596	5	313	398	1326	0.0284327
BP_GO:0031047_gene_silencing_by_RNA	0.00143577	not available	not available	Not Available	0.639185	38	723	2177	4977	0.0284327
BP_GO:0007005_mitochondrion_organization	0.00144235	not available	not available	Not Available	0.609573	62	1733	2989	4754	0.028474
BP_GO:0044271_cellular_nitrogen_compound_biosynthetic_process	0.00144867	not available	not available	Not Available	0.5499	308	1680	3772	5820	0.02851
BP_GO:0042168_heme_metabolic_process	0.0014757	not available	not available	Not Available	0.791876	8	767	922	1096	0.028952
MF_GO:0000166_nucleotide_binding	0.00150642	not available	not available	Not Available	0.530014	911	1693	3846	6410	0.0293728
MF_GO:1901265_nucleoside_phosphate_binding	0.00150642	not available	not available	Not Available	0.530014	911	1693	3846	6410	0.0293728
CC_GO:0044433_cytoplasmic_vesicle_part	0.00153331	not available	not available	Not Available	0.652679	31	572	1875	6454	0.0297558
BP_GO:0018394_peptidyl-lysine_acetylation	0.00153545	not available	not available	Not Available	0.657689	29	1569	2496	4146	0.0297558
BP_GO:0019985_translesion_synthesis	0.00156164	not available	not available	Not Available	0.890242	4	199	342	1436	0.0301711
BP_GO:0006605_protein_targeting	0.0015916	not available	not available	Not Available	0.616039	54	1444	2929	4606	0.0306564
CC_GO:0031080_nuclear_pore_outer_ring	0.00160972	not available	not available	Not Available	0.807638	7	629	1319	2344	0.0309116
BP_GO:0006983_ER_overload_response	0.00162295	not available	not available	Not Available	0.971625	2	155	155	334	0.0310713
MF_GO:0002161_aminoacyl-tRNA_editing_activity	0.00164718	not available	not available	Not Available	0.828816	6	153	556	2242	0.0314403
CC_GO:0017119_Golgi_transport_complex	0.00165654	not available	not available	Not Available	0.888607	4	163	265	1600	0.0314788
CC_GO:0043227_membrane-bounded_organelle	0.0016641	not available	not available	Not Available	0.522431	1810	1972	4009	6297	0.0314788
CC_GO:0043231_intracellular_membrane-bounded_organelle	0.0016641	not available	not available	Not Available	0.522431	1810	1972	4009	6297	0.0314788
MF_GO:0016084_myostimulatory_hormone_activity	0.00167659	not available	not available	Not Available	0.971158	2	237	237	260	0.0314825
MF_GO:0030515_snoRNA_binding	0.00167883	not available	not available	Not Available	0.828271	6	755	960	2580	0.0314825
BP_GO:0051298_centrosome_duplication	0.0016792	not available	not available	Not Available	0.613367	56	1714	2916	4674	0.0314825
BP_GO:0000280_nuclear_division	0.00170785	not available	not available	Not Available	0.590058	89	2024	2855	5070	0.0319251
MF_GO:0035613_RNA_stem-loop_binding	0.00171732	not available	not available	Not Available	0.927673	3	443	479	942	0.0320079
BP_GO:0072659_protein_localization_to_plasma_membrane	0.00173423	not available	not available	Not Available	0.854153	5	631	657	1765	0.0322282
BP_GO:0007067_mitosis	0.00177619	not available	not available	Not Available	0.591746	85	2024	2831	4832	0.0329114
BP_GO:0006984_ER-nucleus_signaling_pathway	0.00178388	not available	not available	Not Available	0.771675	9	155	334	1220	0.0329576
BP_GO:0006986_response_to_unfolded_protein	0.00181711	not available	not available	Not Available	0.771194	9	190	712	1220	0.0334739
BP_GO:0006419_alanyl-tRNA_aminoacylation	0.00183027	not available	not available	Not Available	0.926116	3	38	490	1376	0.0335215
MF_GO:0004813_alanine-tRNA_ligase_activity	0.00183027	not available	not available	Not Available	0.926116	3	38	490	1376	0.0335215
CC_GO:0005794_Golgi_apparatus	0.00188447	not available	not available	Not Available	0.590637	86	1498	3469	5478	0.0344146
CC_GO:0033202_DNA_helicase_complex	0.00203727	not available	not available	Not Available	0.744126	11	511	1374	2338	0.0370983
CC_GO:0005666_DNA-directed_RNA_polymerase_III_complex	0.00205201	not available	not available	Not Available	0.78301	8	670	865	1543	0.0372596
BP_GO:0043628_ncRNA_3'-end_processing	0.00213979	not available	not available	Not Available	0.687031	19	933	2100	3344	0.0387425
MF_GO:0016860_intramolecular_oxidoreductase_activity	0.00214809	not available	not available	Not Available	0.652264	29	735	3024	4450	0.038782
BP_GO:0045117_azole_transport	0.00215973	not available	not available	Not Available	0.921912	3	98	164	1750	0.0388812
BP_GO:0019673_GDP-mannose_metabolic_process	0.00224124	not available	not available	Not Available	0.920939	3	313	398	1326	0.0402343
CC_GO:0005829_cytosol	0.00233927	not available	not available	Not Available	0.571358	133	1237	3388	6127	0.0418249
BP_GO:0042351_'de_novo'_GDP-L-fucose_biosynthetic_process	0.00235624	not available	not available	Not Available	0.965787	2	191	191	398	0.0418249
BP_GO:0042350_GDP-L-fucose_biosynthetic_process	0.00235624	not available	not available	Not Available	0.965787	2	191	191	398	0.0418249
BP_GO:0046368_GDP-L-fucose_metabolic_process	0.00235624	not available	not available	Not Available	0.965787	2	191	191	398	0.0418249
BP_GO:0006473_protein_acetylation	0.00251633	not available	not available	Not Available	0.647188	30	1569	2496	4234	0.0445419
MF_GO:0008408_3'-5'_exonuclease_activity	0.00255357	not available	not available	Not Available	0.663823	24	1209	2287	4091	0.0450752
BP_GO:0043001_Golgi_to_plasma_membrane_protein_transport	0.00257328	not available	not available	Not Available	0.917202	3	451	657	1025	0.0452969
BP_GO:0035967_cellular_response_to_topologically_incorrect_protein	0.00259089	not available	not available	Not Available	0.749088	10	190	713	2177	0.0454805
CC_GO:0090544_BAF-type_complex	0.00261504	not available	not available	Not Available	0.737878	11	843	1401	2403	0.0457776
MF_GO:0017150_tRNA_dihydrouridine_synthase_activity	0.00262368	not available	not available	Not Available	0.875	4	259	980	1440	0.0458023
BP_GO:0006429_leucyl-tRNA_aminoacylation	0.00265359	not available	not available	Not Available	0.963685	2	69	69	556	0.0460707
MF_GO:0004823_leucine-tRNA_ligase_activity	0.00265359	not available	not available	Not Available	0.963685	2	69	69	556	0.0460707
BP_GO:0042780_tRNA_3'-end_processing	0.00267916	not available	not available	Not Available	0.96351	2	154	154	474	0.0463875
BP_GO:0018193_peptidyl-amino_acid_modification	0.00279466	not available	not available	Not Available	0.591575	77	1601	2824	5252	0.0479581
BP_GO:0034394_protein_localization_to_cell_surface	0.00280014	not available	not available	Not Available	0.962693	2	37	37	605	0.0479581
BP_GO:0003331_positive_regulation_of_extracellular_matrix_constituent_secretion	0.00280014	not available	not available	Not Available	0.962693	2	37	37	605	0.0479581
BP_GO:0003330_regulation_of_extracellular_matrix_constituent_secretion	0.00280014	not available	not available	Not Available	0.962693	2	37	37	605	0.0479581
BP_GO:0018393_internal_peptidyl-lysine_acetylation	0.00301095	not available	not available	Not Available	0.649148	28	1569	2496	4146	0.0512914
BP_GO:0006475_internal_protein_amino_acid_acetylation	0.00301095	not available	not available	Not Available	0.649148	28	1569	2496	4146	0.0512914
BP_GO:0045454_cell_redox_homeostasis	0.00308521	not available	not available	Not Available	0.643799	30	1740	2636	4277	0.0523634
BP_GO:0048285_organelle_fission	0.00309041	not available	not available	Not Available	0.582414	93	2050	2944	5127	0.0523634
CC_GO:0000814_ESCRT_II_complex	0.00313455	not available	not available	Not Available	0.911557	3	464	757	1057	0.0529698
MF_GO:0005487_nucleocytoplasmic_transporter_activity	0.00315023	not available	not available	Not Available	0.756314	9	697	1538	3072	0.0530931
MF_GO:0051540_metal_cluster_binding	0.0032011	not available	not available	Not Available	0.638732	32	990	2043	4123	0.053665
MF_GO:0051536_iron-sulfur_cluster_binding	0.0032011	not available	not available	Not Available	0.638732	32	990	2043	4123	0.053665
MF_GO:0047499_calcium-independent_phospholipase_A2_activity	0.00325402	not available	not available	Not Available	0.959773	2	26	26	666	0.0544082
BP_GO:0006301_postreplication_repair	0.00329973	not available	not available	Not Available	0.807749	6	342	934	1792	0.0550274
CC_GO:0005869_dynactin_complex	0.00332563	not available	not available	Not Available	0.731672	11	564	2019	3193	0.0553137
BP_GO:0007346_regulation_of_mitotic_cell_cycle	0.00336239	not available	not available	Not Available	0.561874	163	1459	3380	5943	0.0557088
BP_GO:0030968_endoplasmic_reticulum_unfolded_protein_response	0.00336833	not available	not available	Not Available	0.807087	6	155	190	1220	0.0557088
BP_GO:0006383_transcription_from_RNA_polymerase_III_promoter	0.00337576	not available	not available	Not Available	0.721865	12	835	1543	3747	0.0557088
BP_GO:0032456_endocytic_recycling	0.00341898	not available	not available	Not Available	0.741655	10	631	859	2839	0.0562755
CC_GO:0005743_mitochondrial_inner_membrane	0.00349486	not available	not available	Not Available	0.618802	43	994	2456	5460	0.0573754
BP_GO:0031468_nuclear_envelope_reassembly	0.00355939	not available	not available	Not Available	0.865072	4	34	455	1469	0.0581801
BP_GO:0006446_regulation_of_translational_initiation	0.00356223	not available	not available	Not Available	0.704756	14	630	1238	3798	0.0581801
BP_GO:0051103_DNA_ligation_involved_in_DNA_repair	0.00361141	not available	not available	Not Available	0.957672	2	224	224	504	0.0588316
CC_GO:0005686_U2_snRNP	0.00366658	not available	not available	Not Available	0.711473	13	1240	2042	2944	0.0595773
CC_GO:0035060_brahma_complex	0.00367733	not available	not available	Not Available	0.739656	10	843	1289	1907	0.0595991
MF_GO:0048487_beta-tubulin_binding	0.00382276	not available	not available	Not Available	0.956446	2	287	287	462	0.0617981
BP_GO:0072657_protein_localization_to_membrane	0.00385266	not available	not available	Not Available	0.764884	8	631	1765	2419	0.0620738
MF_GO:0016530_metallochaperone_activity	0.00386711	not available	not available	Not Available	0.86224	4	481	1135	1274	0.0620738
CC_GO:0005840_ribosome	0.00387007	not available	not available	Not Available	0.591626	71	2313	3275	4431	0.0620738
CC_GO:0005665_DNA-directed_RNA_polymerase_II,_core_complex	0.003879	not available	not available	Not Available	0.71007	13	600	2076	3816	0.0620738
BP_GO:0035195_gene_silencing_by_miRNA	0.00390031	not available	not available	Not Available	0.684408	17	723	1470	4435	0.0622576
BP_GO:0006891_intra-Golgi_vesicle-mediated_transport	0.00399268	not available	not available	Not Available	0.658729	23	820	2929	4351	0.0635719
BP_GO:0043044_ATP-dependent_chromatin_remodeling	0.00401922	not available	not available	Not Available	0.73719	10	1289	1614	1907	0.0638341
BP_GO:0006515_misfolded_or_incompletely_synthesized_protein_catabolic_process	0.00405434	not available	not available	Not Available	0.903616	3	109	359	2014	0.0642308
MF_GO:0070568_guanylyltransferase_activity	0.00407398	not available	not available	Not Available	0.86043	4	225	329	1523	0.0642857
CC_GO:0005789_endoplasmic_reticulum_membrane	0.00407809	not available	not available	Not Available	0.651999	25	576	2489	5165	0.0642857
BP_GO:0090307_spindle_assembly_involved_in_mitosis	0.00413565	not available	not available	Not Available	0.826399	5	425	462	3136	0.0650313
MF_GO:0004818_glutamate-tRNA_ligase_activity	0.00423333	not available	not available	Not Available	0.902215	3	153	519	1846	0.0664024
BP_GO:0036294_cellular_response_to_decreased_oxygen_levels	0.00447867	not available	not available	Not Available	0.644672	27	719	2329	4958	0.0699047
BP_GO:0071453_cellular_response_to_oxygen_levels	0.00447867	not available	not available	Not Available	0.644672	27	719	2329	4958	0.0699047
BP_GO:0051641_cellular_localization	0.0045249	not available	not available	Not Available	0.571049	114	1765	3210	5622	0.0704529
BP_GO:0031122_cytoplasmic_microtubule_organization	0.00458082	not available	not available	Not Available	0.67126	19	379	1127	5100	0.0711487
BP_GO:0032074_negative_regulation_of_nuclease_activity	0.00473965	not available	not available	Not Available	0.951483	2	33	33	801	0.0725486
BP_GO:0060700_regulation_of_ribonuclease_activity	0.00473965	not available	not available	Not Available	0.951483	2	33	33	801	0.0725486
BP_GO:0032069_regulation_of_nuclease_activity	0.00473965	not available	not available	Not Available	0.951483	2	33	33	801	0.0725486
BP_GO:0060702_negative_regulation_of_endoribonuclease_activity	0.00473965	not available	not available	Not Available	0.951483	2	33	33	801	0.0725486
BP_GO:0060699_regulation_of_endoribonuclease_activity	0.00473965	not available	not available	Not Available	0.951483	2	33	33	801	0.0725486
BP_GO:0060701_negative_regulation_of_ribonuclease_activity	0.00473965	not available	not available	Not Available	0.951483	2	33	33	801	0.0725486
BP_GO:0001672_regulation_of_chromatin_assembly_or_disassembly	0.00478163	not available	not available	Not Available	0.744251	9	235	1401	2925	0.0730149
BP_GO:0006379_mRNA_cleavage	0.00497781	not available	not available	Not Available	0.684232	16	523	1414	3982	0.0758278
BP_GO:0031330_negative_regulation_of_cellular_catabolic_process	0.00506629	not available	not available	Not Available	0.678476	17	783	2027	4447	0.0768584
MF_GO:0015035_protein_disulfide_oxidoreductase_activity	0.00506972	not available	not available	Not Available	0.711266	12	280	2015	2885	0.0768584
CC_GO:0044455_mitochondrial_membrane_part	0.00509147	not available	not available	Not Available	0.577343	93	2103	3385	5068	0.0770039
BP_GO:0016573_histone_acetylation	0.00516329	not available	not available	Not Available	0.64203	27	1601	2819	4234	0.0779042
BP_GO:0060086_circadian_temperature_homeostasis	0.00519329	not available	not available	Not Available	0.949206	2	239	239	634	0.0779855
BP_GO:0001659_temperature_homeostasis	0.00519329	not available	not available	Not Available	0.949206	2	239	239	634	0.0779855
CC_GO:0071203_WASH_complex	0.00521226	not available	not available	Not Available	0.792484	6	1200	1429	2272	0.0780853
CC_GO:0005675_holo_TFIIH_complex	0.00525958	not available	not available	Not Available	0.741394	9	587	1963	3399	0.0786083
MF_GO:0017069_snRNA_binding	0.00529428	not available	not available	Not Available	0.755083	8	509	1506	3106	0.0789409
MF_GO:0036094_small_molecule_binding	0.00533776	not available	not available	Not Available	0.525338	952	1708	3884	6432	0.0794023
MF_GO:0004519_endonuclease_activity	0.00542007	not available	not available	Not Available	0.627897	33	1171	2136	4869	0.0804379
BP_GO:0016925_protein_sumoylation	0.00546062	not available	not available	Not Available	0.893534	3	491	855	1395	0.0808503
CC_GO:0030134_ER_to_Golgi_transport_vesicle	0.00567587	not available	not available	Not Available	0.789505	6	162	472	2787	0.0838415
BP_GO:0071456_cellular_response_to_hypoxia	0.00571872	not available	not available	Not Available	0.645489	25	719	2183	4958	0.0842779
CC_GO:0031090_organelle_membrane	0.00575075	not available	not available	Not Available	0.559706	152	1451	3851	5728	0.0845534
BP_GO:0006368_transcription_elongation_from_RNA_polymerase_II_promoter	0.0057706	not available	not available	Not Available	0.814414	5	1258	1845	1847	0.0846488
MF_GO:0004521_endoribonuclease_activity	0.00580321	not available	not available	Not Available	0.658135	21	1084	1994	4381	0.0848667
BP_GO:0070868_heterochromatin_organization_involved_in_chromatin_silencing	0.00581224	not available	not available	Not Available	0.847436	4	282	346	723	0.0848667
BP_GO:0006277_DNA_amplification	0.00583767	not available	not available	Not Available	0.670365	18	1012	2681	4108	0.085042
BP_GO:0016233_telomere_capping	0.00595015	not available	not available	Not Available	0.767763	7	711	1042	4190	0.0864819
BP_GO:0033044_regulation_of_chromosome_organization	0.00596983	not available	not available	Not Available	0.634492	29	1254	2279	5075	0.0865603
BP_GO:0006405_RNA_export_from_nucleus	0.00598287	not available	not available	Not Available	0.644599	25	1112	2867	4454	0.0865603
BP_GO:0015931_nucleobase-containing_compound_transport	0.00599721	not available	not available	Not Available	0.587044	70	1112	2939	5583	0.0865702
BP_GO:0072594_establishment_of_protein_localization_to_organelle	0.00602479	not available	not available	Not Available	0.60827	45	1563	3070	4606	0.0867707
BP_GO:0036258_multivesicular_body_assembly	0.00612393	not available	not available	Not Available	0.944827	2	464	464	484	0.0879986
MF_GO:0005484_SNAP_receptor_activity	0.00651211	not available	not available	Not Available	0.652154	22	457	2074	5018	0.0933649
MF_GO:0019781_NEDD8_activating_enzyme_activity	0.0066489	not available	not available	Not Available	0.84221	4	703	949	1813	0.0951107
MF_GO:0000009_alpha-1,6-mannosyltransferase_activity	0.00671912	not available	not available	Not Available	0.9422	2	310	310	683	0.0958144
BP_GO:0034620_cellular_response_to_unfolded_protein	0.00672833	not available	not available	Not Available	0.747371	8	155	712	1220	0.0958144
CC_GO:0009328_phenylalanine-tRNA_ligase_complex	0.00677336	not available	not available	Not Available	0.941966	2	434	434	563	0.0962394
CC_GO:0005744_mitochondrial_inner_membrane_presequence_translocase_complex	0.00684713	not available	not available	Not Available	0.762973	7	719	2026	2650	0.0970699
BP_GO:0006461_protein_complex_assembly	0.00689446	not available	not available	Not Available	0.562133	133	1759	3719	5390	0.0975228
MF_GO:0043140_ATP-dependent_3'-5'_DNA_helicase_activity	0.00691816	not available	not available	Not Available	0.840633	4	294	1374	1837	0.09764
BP_GO:0030433_ER-associated_protein_catabolic_process	0.0069433	not available	not available	Not Available	0.807406	5	127	190	308	0.097777
BP_GO:0006406_mRNA_export_from_nucleus	0.00712272	not available	not available	Not Available	0.650244	22	1112	2539	4454	0.0999703
CC_GO:0019773_proteasome_core_complex,_alpha-subunit_complex	0.00713059	not available	not available	Not Available	0.781308	6	1418	1782	2269	0.0999703
BP_GO:0071826_ribonucleoprotein_complex_subunit_organization	0.00719108	not available	not available	Not Available	0.606758	44	1069	2836	5305	0.100596
BP_GO:0070613_regulation_of_protein_processing	0.00728543	not available	not available	Not Available	0.939806	2	248	248	786	0.101168
CC_GO:0032806_carboxy-terminal_domain_protein_kinase_complex	0.00728918	not available	not available	Not Available	0.709962	11	587	2400	4117	0.101168
BP_GO:2000425_regulation_of_apoptotic_cell_clearance	0.00731364	not available	not available	Not Available	0.939689	2	13	13	1023	0.101168
BP_GO:2000427_positive_regulation_of_apoptotic_cell_clearance	0.00731364	not available	not available	Not Available	0.939689	2	13	13	1023	0.101168
BP_GO:0050766_positive_regulation_of_phagocytosis	0.00731364	not available	not available	Not Available	0.939689	2	13	13	1023	0.101168
MF_GO:0052744_phosphatidylinositol_monophosphate_phosphatase_activity	0.00732776	not available	not available	Not Available	0.939631	2	501	501	536	0.101168
BP_GO:1902099_regulation_of_metaphase/anaphase_transition_of_cell_cycle	0.0073895	not available	not available	Not Available	0.64037	25	1759	3133	3510	0.101578
BP_GO:0030071_regulation_of_mitotic_metaphase/anaphase_transition	0.0073895	not available	not available	Not Available	0.64037	25	1759	3133	3510	0.101578
CC_GO:0097346_INO80-type_complex	0.00748167	not available	not available	Not Available	0.719063	10	828	1374	2338	0.1024
CC_GO:0031011_Ino80_complex	0.00748167	not available	not available	Not Available	0.719063	10	828	1374	2338	0.1024
CC_GO:0005885_Arp2/3_protein_complex	0.00757226	not available	not available	Not Available	0.730085	9	350	2189	3400	0.103417
CC_GO:0030127_COPII_vesicle_coat	0.0076053	not available	not available	Not Available	0.778933	6	572	605	2787	0.103434
BP_GO:0000726_non-recombinational_repair	0.00760618	not available	not available	Not Available	0.803855	5	88	210	1252	0.103434
CC_GO:0035145_exon-exon_junction_complex	0.00764641	not available	not available	Not Available	0.743135	8	574	2516	2939	0.103759
BP_GO:0032543_mitochondrial_translation	0.00773904	not available	not available	Not Available	0.679055	15	1478	2693	3854	0.104381
BP_GO:0031050_dsRNA_fragmentation	0.00779109	not available	not available	Not Available	0.742507	8	346	642	2378	0.104381
BP_GO:0043331_response_to_dsRNA	0.00779109	not available	not available	Not Available	0.742507	8	346	642	2378	0.104381
BP_GO:0070918_production_of_small_RNA_involved_in_gene_silencing_by_RNA	0.00779109	not available	not available	Not Available	0.742507	8	346	642	2378	0.104381
BP_GO:0071359_cellular_response_to_dsRNA	0.00779109	not available	not available	Not Available	0.742507	8	346	642	2378	0.104381
BP_GO:0030422_production_of_siRNA_involved_in_RNA_interference	0.00779109	not available	not available	Not Available	0.742507	8	346	642	2378	0.104381
BP_GO:0016458_gene_silencing	0.00781129	not available	not available	Not Available	0.5784	80	1470	3192	5381	0.104431
BP_GO:0007318_pole_plasm_protein_localization	0.0079949	not available	not available	Not Available	0.728345	9	939	1715	3041	0.10666
BP_GO:0018205_peptidyl-lysine_modification	0.00805739	not available	not available	Not Available	0.612826	38	1552	2819	5157	0.107268
BP_GO:0006465_signal_peptide_processing	0.00813943	not available	not available	Not Available	0.776402	6	1026	1140	3056	0.108133
MF_GO:0008171_O-methyltransferase_activity	0.00823544	not available	not available	Not Available	0.740637	8	1076	1301	2870	0.10918
CC_GO:0005747_mitochondrial_respiratory_chain_complex_I	0.00834309	not available	not available	Not Available	0.622133	32	2083	2857	3925	0.109917
CC_GO:0045271_respiratory_chain_complex_I	0.00834309	not available	not available	Not Available	0.622133	32	2083	2857	3925	0.109917
CC_GO:0030964_NADH_dehydrogenase_complex	0.00834309	not available	not available	Not Available	0.622133	32	2083	2857	3925	0.109917
BP_GO:0072697_protein_localization_to_cell_cortex	0.00836553	not available	not available	Not Available	0.935486	2	451	451	657	0.109984
CC_GO:0070603_SWI/SNF_superfamily-type_complex	0.0084507	not available	not available	Not Available	0.620067	33	1289	2336	5667	0.110874
MF_GO:0016891_endoribonuclease_activity,_producing_5'-phosphomonoesters	0.0086909	not available	not available	Not Available	0.704755	11	620	1414	4381	0.11379
CC_GO:0031966_mitochondrial_membrane	0.00888448	not available	not available	Not Available	0.591089	57	1135	3251	5460	0.116084
CC_GO:0005849_mRNA_cleavage_factor_complex	0.00925186	not available	not available	Not Available	0.680376	14	1084	2163	4686	0.120636
BP_GO:2000677_regulation_of_transcription_regulatory_region_DNA_binding	0.00934843	not available	not available	Not Available	0.872591	3	239	634	2406	0.121258
BP_GO:2000678_negative_regulation_of_transcription_regulatory_region_DNA_binding	0.00934843	not available	not available	Not Available	0.872591	3	239	634	2406	0.121258
BP_GO:0031054_pre-miRNA_processing	0.00935699	not available	not available	Not Available	0.872552	3	282	620	2378	0.121258
MF_GO:0016893_endonuclease_activity,_active_with_either_ribo-_or_deoxyribonucleic_acids_and_producing_5'-phosphomonoesters	0.009406	not available	not available	Not Available	0.679924	14	1018	1458	4381	0.121645
MF_GO:0019001_guanyl_nucleotide_binding	0.00959531	not available	not available	Not Available	0.55721	142	1545	3432	5995	0.12384
CC_GO:0005634_nucleus	0.00975327	not available	not available	Not Available	0.52166	1114	2025	3908	6231	0.125547
BP_GO:0006607_NLS-bearing_substrate_import_into_nucleus	0.0097672	not available	not available	Not Available	0.73478	8	572	1444	2976	0.125547
BP_GO:0035103_sterol_regulatory_element_binding_protein_cleavage	0.00981071	not available	not available	Not Available	0.826063	4	856	1055	1282	0.125851
BP_GO:0006432_phenylalanyl-tRNA_aminoacylation	0.00987106	not available	not available	Not Available	0.870256	3	434	563	2342	0.126115
MF_GO:0004826_phenylalanine-tRNA_ligase_activity	0.00987106	not available	not available	Not Available	0.870256	3	434	563	2342	0.126115
BP_GO:0006270_DNA_replication_initiation	0.00990161	not available	not available	Not Available	0.721346	9	1012	1857	3495	0.12625
MF_GO:0008428_ribonuclease_inhibitor_activity	0.0100262	not available	not available	Not Available	0.929355	2	412	412	801	0.127582
CC_GO:0032040_small-subunit_processome	0.0101587	not available	not available	Not Available	0.733407	8	1038	1781	2697	0.129009
MF_GO:0000403_Y-form_DNA_binding	0.0102757	not available	not available	Not Available	0.92848	2	294	294	934	0.130234
BP_GO:0018904_ether_metabolic_process	0.0104909	not available	not available	Not Available	0.699028	11	280	2015	4815	0.132696
BP_GO:0015980_energy_derivation_by_oxidation_of_organic_compounds	0.0105594	not available	not available	Not Available	0.68326	13	918	1960	3242	0.1332
BP_GO:0006611_protein_export_from_nucleus	0.0105728	not available	not available	Not Available	0.719151	9	288	1983	3289	0.1332
CC_GO:0070939_Dsl1p_complex	0.0106472	not available	not available	Not Available	0.927195	2	498	498	752	0.133646
BP_GO:0043148_mitotic_spindle_stabilization	0.010659	not available	not available	Not Available	0.822413	4	173	1142	2075	0.133646
BP_GO:0016485_protein_processing	0.0106715	not available	not available	Not Available	0.610916	36	1055	2774	5668	0.133646
BP_GO:0030150_protein_import_into_mitochondrial_matrix	0.0107378	not available	not available	Not Available	0.866558	3	551	1339	1544	0.134059
MF_GO:0000217_DNA_secondary_structure_binding	0.0107467	not available	not available	Not Available	0.789791	5	294	934	2558	0.134059
BP_GO:1902275_regulation_of_chromatin_organization	0.010839	not available	not available	Not Available	0.635078	24	1254	2279	4535	0.134945
MF_GO:0046523_S-methyl-5-thioribose-1-phosphate_isomerase_activity	0.0109203	not available	not available	Not Available	0.821333	4	314	630	735	0.135502
MF_GO:0016531_copper_chaperone_activity	0.0109265	not available	not available	Not Available	0.865779	3	481	1135	1838	0.135502
MF_GO:0005525_GTP_binding	0.0111391	not available	not available	Not Available	0.556227	140	1545	3432	5995	0.137494
MF_GO:0032561_guanyl_ribonucleotide_binding	0.0111391	not available	not available	Not Available	0.556227	140	1545	3432	5995	0.137494
BP_GO:0009251_glucan_catabolic_process	0.0111993	not available	not available	Not Available	0.925327	2	406	406	876	0.137494
BP_GO:0005980_glycogen_catabolic_process	0.0111993	not available	not available	Not Available	0.925327	2	406	406	876	0.137494
CC_GO:0000176_nuclear_exosome_(RNase_complex)	0.0112174	not available	not available	Not Available	0.681515	13	1512	1807	4091	0.137494
CC_GO:0000178_exosome_(RNase_complex)	0.0112174	not available	not available	Not Available	0.681515	13	1512	1807	4091	0.137494
BP_GO:0006497_protein_lipidation	0.0112521	not available	not available	Not Available	0.624448	28	1451	3069	3899	0.137654
BP_GO:0019320_hexose_catabolic_process	0.0115394	not available	not available	Not Available	0.633707	24	518	1874	5916	0.140626
BP_GO:0046365_monosaccharide_catabolic_process	0.0115394	not available	not available	Not Available	0.633707	24	518	1874	5916	0.140626
BP_GO:0000725_recombinational_repair	0.0117622	not available	not available	Not Available	0.68733	12	1042	2159	3788	0.142791
BP_GO:0000724_double-strand_break_repair_via_homologous_recombination	0.0117622	not available	not available	Not Available	0.68733	12	1042	2159	3788	0.142791
BP_GO:0000184_nuclear-transcribed_mRNA_catabolic_process,_nonsense-mediated_decay	0.0118469	not available	not available	Not Available	0.67351	14	1125	1715	3407	0.143544
BP_GO:0010224_response_to_UV-B	0.0119451	not available	not available	Not Available	0.922875	2	390	390	934	0.144458
BP_GO:0090114_COPII-coated_vesicle_budding	0.0120536	not available	not available	Not Available	0.922525	2	572	572	758	0.145493
MF_GO:0005048_signal_sequence_binding	0.0121193	not available	not available	Not Available	0.694522	11	678	2556	4062	0.146008
BP_GO:0007010_cytoskeleton_organization	0.0121981	not available	not available	Not Available	0.533276	400	1947	3846	5958	0.146678
CC_GO:0005669_transcription_factor_TFIID_complex	0.0122479	not available	not available	Not Available	0.641389	21	1680	2873	4338	0.146998
CC_GO:0005737_cytoplasm	0.0124138	not available	not available	Not Available	0.524676	756	1807	3981	6297	0.148707
CC_GO:0035101_FACT_complex	0.0125985	not available	not available	Not Available	0.814821	4	35	138	1532	0.150635
BP_GO:0006325_chromatin_organization	0.0130228	not available	not available	Not Available	0.553453	147	1811	3486	5582	0.155415
BP_GO:0070647_protein_modification_by_small_protein_conjugation_or_removal	0.0132762	not available	not available	Not Available	0.571053	82	1813	3289	5539	0.158142
MF_GO:0008137_NADH_dehydrogenase_(ubiquinone)_activity	0.0134377	not available	not available	Not Available	0.633084	23	1923	2961	3925	0.158665
MF_GO:0050136_NADH_dehydrogenase_(quinone)_activity	0.0134377	not available	not available	Not Available	0.633084	23	1923	2961	3925	0.158665
MF_GO:0016655_oxidoreductase_activity,_acting_on_NAD(P)H,_quinone_or_similar_compound_as_acceptor	0.0134377	not available	not available	Not Available	0.633084	23	1923	2961	3925	0.158665
CC_GO:0016592_mediator_complex	0.013475	not available	not available	Not Available	0.61669	30	1905	3052	4306	0.158665
BP_GO:0022406_membrane_docking	0.0134954	not available	not available	Not Available	0.620696	28	728	2074	4765	0.158665
BP_GO:0048278_vesicle_docking	0.0134954	not available	not available	Not Available	0.620696	28	728	2074	4765	0.158665
BP_GO:0006904_vesicle_docking_involved_in_exocytosis	0.0134954	not available	not available	Not Available	0.620696	28	728	2074	4765	0.158665
BP_GO:0006436_tryptophanyl-tRNA_aminoacylation	0.0135857	not available	not available	Not Available	0.917737	2	28	28	1384	0.159136
MF_GO:0004830_tryptophan-tRNA_ligase_activity	0.0135857	not available	not available	Not Available	0.917737	2	28	28	1384	0.159136
BP_GO:0042274_ribosomal_small_subunit_biogenesis	0.0137804	not available	not available	Not Available	0.810617	4	665	1038	2096	0.161118
BP_GO:0006505_GPI_anchor_metabolic_process	0.0138294	not available	not available	Not Available	0.675346	13	1367	2489	3532	0.161317
CC_GO:0022625_cytosolic_large_ribosomal_subunit	0.0138483	not available	not available	Not Available	0.588571	52	2346	3220	4399	0.161317
BP_GO:0051604_protein_maturation	0.0139755	not available	not available	Not Available	0.601883	39	1140	2958	5788	0.1625
BP_GO:0007430_terminal_branching,_open_tracheal_system	0.0140352	not available	not available	Not Available	0.653293	17	484	1902	5704	0.16267
BP_GO:0016052_carbohydrate_catabolic_process	0.0140415	not available	not available	Not Available	0.615854	30	524	1874	5989	0.16267
BP_GO:0060236_regulation_of_mitotic_spindle_organization	0.0141284	not available	not available	Not Available	0.754634	6	1142	2075	3136	0.163379
CC_GO:0032039_integrator_complex	0.0143583	not available	not available	Not Available	0.667989	14	1353	2231	3344	0.165736
CC_GO:0000795_synaptonemal_complex	0.0144367	not available	not available	Not Available	0.808398	4	540	1090	2384	0.166337
MF_GO:0035197_siRNA_binding	0.0145689	not available	not available	Not Available	0.80796	4	282	366	723	0.167556
BP_GO:0022904_respiratory_electron_transport_chain	0.0148348	not available	not available	Not Available	0.585112	55	2103	3385	4899	0.169914
MF_GO:0008169_C-methyltransferase_activity	0.0148855	not available	not available	Not Available	0.913884	2	586	586	892	0.169914
MF_GO:0030580_quinone_cofactor_methyltransferase_activity	0.0148855	not available	not available	Not Available	0.913884	2	586	586	892	0.169914
MF_GO:0008425_2-polyprenyl-6-methoxy-1,4-benzoquinone_methyltransferase_activity	0.0148855	not available	not available	Not Available	0.913884	2	586	586	892	0.169914
BP_GO:0016584_nucleosome_positioning	0.014908	not available	not available	Not Available	0.80685	4	845	1811	1907	0.169914
BP_GO:0033227_dsRNA_transport	0.0149654	not available	not available	Not Available	0.625332	25	777	2521	5995	0.170261
BP_GO:0001111_promoter_clearance_from_RNA_polymerase_II_promoter	0.0150642	not available	not available	Not Available	0.733831	7	534	1963	4117	0.17049
BP_GO:0001109_promoter_clearance_during_DNA-dependent_transcription	0.0150642	not available	not available	Not Available	0.733831	7	534	1963	4117	0.17049
BP_GO:0007307_eggshell_chorion_gene_amplification	0.0150662	not available	not available	Not Available	0.655987	16	1012	2681	4108	0.17049
BP_GO:0065002_intracellular_protein_transmembrane_transport	0.015199	not available	not available	Not Available	0.672495	13	887	1784	4736	0.171368
BP_GO:0071806_protein_transmembrane_transport	0.015199	not available	not available	Not Available	0.672495	13	887	1784	4736	0.171368
BP_GO:0022900_electron_transport_chain	0.0152249	not available	not available	Not Available	0.582531	58	2224	3378	4899	0.171368
MF_GO:0042910_xenobiotic_transporter_activity	0.0153649	not available	not available	Not Available	0.733046	7	696	1096	4002	0.172331
MF_GO:0008559_xenobiotic-transporting_ATPase_activity	0.0153649	not available	not available	Not Available	0.733046	7	696	1096	4002	0.172331
BP_GO:0022618_ribonucleoprotein_complex_assembly	0.0154696	not available	not available	Not Available	0.597611	41	1464	2918	5599	0.173199
BP_GO:0000338_protein_deneddylation	0.0155845	not available	not available	Not Available	0.848885	3	703	949	2236	0.174178
MF_GO:0003916_DNA_topoisomerase_activity	0.0156428	not available	not available	Not Available	0.773368	5	1171	2159	2558	0.174505
MF_GO:0004839_ubiquitin_activating_enzyme_activity	0.0156688	not available	not available	Not Available	0.848612	3	491	1455	1949	0.174505
CC_GO:0030008_TRAPP_complex	0.0158317	not available	not available	Not Available	0.705102	9	1487	2101	3883	0.175903
BP_GO:0070922_small_RNA_loading_onto_RISC	0.0158711	not available	not available	Not Available	0.749747	6	346	620	4942	0.175903
CC_GO:0005787_signal_peptidase_complex	0.0158853	not available	not available	Not Available	0.803755	4	1026	1140	1509	0.175903
CC_GO:0005739_mitochondrion	0.015982	not available	not available	Not Available	0.541476	229	1844	3580	6127	0.175903
MF_GO:0000990_core_RNA_polymerase_binding_transcription_factor_activity	0.0160328	not available	not available	Not Available	0.716771	8	587	1963	3399	0.175903
BP_GO:0044042_glucan_metabolic_process	0.0160442	not available	not available	Not Available	0.694331	10	876	1192	3242	0.175903
BP_GO:0005977_glycogen_metabolic_process	0.0160442	not available	not available	Not Available	0.694331	10	876	1192	3242	0.175903
BP_GO:0006112_energy_reserve_metabolic_process	0.0160442	not available	not available	Not Available	0.694331	10	876	1192	3242	0.175903
BP_GO:0006073_cellular_glucan_metabolic_process	0.0160442	not available	not available	Not Available	0.694331	10	876	1192	3242	0.175903
MF_GO:0008649_rRNA_methyltransferase_activity	0.016107	not available	not available	Not Available	0.716596	8	823	1348	2751	0.176287
BP_GO:0006999_nuclear_pore_organization	0.0161753	not available	not available	Not Available	0.716435	8	1002	2161	3072	0.176729
BP_GO:0006398_histone_mRNA_3'-end_processing	0.016222	not available	not available	Not Available	0.730876	7	523	2163	3927	0.176935
BP_GO:0008089_anterograde_axon_cargo_transport	0.0167324	not available	not available	Not Available	0.801185	4	452	1591	1804	0.182188
CC_GO:0070971_endoplasmic_reticulum_exit_site	0.0168851	not available	not available	Not Available	0.747099	6	605	758	2653	0.183535
BP_GO:0051085_chaperone_mediated_protein_folding_requiring_cofactor	0.0171237	not available	not available	Not Available	0.844058	3	45	1239	2728	0.185492
BP_GO:0051084_'de_novo'_posttranslational_protein_folding	0.0171237	not available	not available	Not Available	0.844058	3	45	1239	2728	0.185492
BP_GO:0045003_double-strand_break_repair_via_synthesis-dependent_strand_annealing	0.017299	not available	not available	Not Available	0.799521	4	294	1042	2054	0.186487
MF_GO:0004663_Rab_geranylgeranyltransferase_activity	0.0174409	not available	not available	Not Available	0.768368	5	1269	1630	2568	0.186487
MF_GO:0030558_RNA_pseudouridylation_guide_activity	0.0175098	not available	not available	Not Available	0.906586	2	643	643	960	0.186487
MF_GO:0030556_rRNA_modification_guide_activity	0.0175098	not available	not available	Not Available	0.906586	2	643	643	960	0.186487
MF_GO:0030555_RNA_modification_guide_activity	0.0175098	not available	not available	Not Available	0.906586	2	643	643	960	0.186487
MF_GO:0000496_base_pairing	0.0175098	not available	not available	Not Available	0.906586	2	643	643	960	0.186487
MF_GO:0000498_base_pairing_with_RNA	0.0175098	not available	not available	Not Available	0.906586	2	643	643	960	0.186487
MF_GO:0030559_rRNA_pseudouridylation_guide_activity	0.0175098	not available	not available	Not Available	0.906586	2	643	643	960	0.186487
MF_GO:0000944_base_pairing_with_rRNA	0.0175098	not available	not available	Not Available	0.906586	2	643	643	960	0.186487
BP_GO:0031118_rRNA_pseudouridine_synthesis	0.0175098	not available	not available	Not Available	0.906586	2	643	643	960	0.186487
BP_GO:0051028_mRNA_transport	0.0176259	not available	not available	Not Available	0.613023	29	1112	2867	5514	0.186889
CC_GO:0005680_anaphase-promoting_complex	0.01771	not available	not available	Not Available	0.674528	12	1876	2457	3321	0.186889
BP_GO:0034367_macromolecular_complex_remodeling	0.0177427	not available	not available	Not Available	0.744957	6	534	1699	4117	0.186889
BP_GO:0001120_protein-DNA_complex_remodeling	0.0177427	not available	not available	Not Available	0.744957	6	534	1699	4117	0.186889
BP_GO:0001113_transcriptional_open_complex_formation_at_RNA_polymerase_II_promoter	0.0177427	not available	not available	Not Available	0.744957	6	534	1699	4117	0.186889
BP_GO:0001112_DNA-dependent_transcriptional_open_complex_formation	0.0177427	not available	not available	Not Available	0.744957	6	534	1699	4117	0.186889
MF_GO:0016796_exonuclease_activity,_active_with_either_ribo-_or_deoxyribonucleic_acids_and_producing_5'-phosphomonoesters	0.017754	not available	not available	Not Available	0.629368	22	1512	2698	5179	0.186889
BP_GO:0051607_defense_response_to_virus	0.0178599	not available	not available	Not Available	0.674256	12	346	1871	4683	0.187691
BP_GO:0051726_regulation_of_cell_cycle	0.0182437	not available	not available	Not Available	0.537009	275	1759	3784	6166	0.191407
BP_GO:0009298_GDP-mannose_biosynthetic_process	0.0183051	not available	not available	Not Available	0.904484	2	313	313	1326	0.191734
MF_GO:0016423_tRNA_(guanine)_methyltransferase_activity	0.0184094	not available	not available	Not Available	0.840243	3	1054	1250	1806	0.192509
CC_GO:0043073_germ_cell_nucleus	0.0184743	not available	not available	Not Available	0.711323	8	1004	1466	3772	0.192869
CC_GO:0008541_proteasome_regulatory_particle,_lid_subcomplex	0.0186993	not available	not available	Not Available	0.688978	10	1970	2481	2802	0.194897
CC_GO:0030684_preribosome	0.0187542	not available	not available	Not Available	0.698908	9	1649	2500	3673	0.194903
BP_GO:0071824_protein-DNA_complex_subunit_organization	0.0187614	not available	not available	Not Available	0.599021	37	1601	3076	4790	0.194903
CC_GO:0005688_U6_snRNP	0.0188939	not available	not available	Not Available	0.710446	8	899	2060	2413	0.195958
BP_GO:0000154_rRNA_modification	0.0191956	not available	not available	Not Available	0.741511	6	676	960	2431	0.198763
MF_GO:0004828_serine-tRNA_ligase_activity	0.0194079	not available	not available	Not Available	0.837401	3	211	1960	2012	0.200306
BP_GO:0006434_seryl-tRNA_aminoacylation	0.0194079	not available	not available	Not Available	0.837401	3	211	1960	2012	0.200306
BP_GO:0016568_chromatin_modification	0.0197934	not available	not available	Not Available	0.55602	114	1816	3454	5562	0.203952
BP_GO:0090305_nucleic_acid_phosphodiester_bond_hydrolysis	0.0198525	not available	not available	Not Available	0.614423	27	1171	2318	5338	0.204224
BP_GO:0006261_DNA-dependent_DNA_replication	0.0198906	not available	not available	Not Available	0.614379	27	1078	2888	4472	0.204224
BP_GO:0006007_glucose_catabolic_process	0.0199261	not available	not available	Not Available	0.62377	23	518	2199	5989	0.204224
MF_GO:0017070_U6_snRNA_binding	0.0199487	not available	not available	Not Available	0.90028	2	509	509	1202	0.204224
MF_GO:0043138_3'-5'_DNA_helicase_activity	0.020035	not available	not available	Not Available	0.670495	12	1374	1897	3495	0.204677
BP_GO:0031937_positive_regulation_of_chromatin_silencing	0.0200575	not available	not available	Not Available	0.739564	6	1215	2038	3482	0.204677
BP_GO:0060811_intracellular_mRNA_localization_involved_in_anterior/posterior_axis_specification	0.0201052	not available	not available	Not Available	0.591761	42	1426	2839	5622	0.204833
BP_GO:2000779_regulation_of_double-strand_break_repair	0.0203942	not available	not available	Not Available	0.899171	2	294	294	1436	0.207444
BP_GO:0051276_chromosome_organization	0.0204984	not available	not available	Not Available	0.539105	234	1816	3824	5834	0.20794
BP_GO:0009301_snRNA_transcription	0.0205404	not available	not available	Not Available	0.760635	5	865	1845	3076	0.20794
MF_GO:0003954_NADH_dehydrogenase_activity	0.0205517	not available	not available	Not Available	0.609695	29	2103	2961	3926	0.20794
BP_GO:0002097_tRNA_wobble_base_modification	0.0206069	not available	not available	Not Available	0.898645	2	262	262	1477	0.20794
BP_GO:0002098_tRNA_wobble_uridine_modification	0.0206069	not available	not available	Not Available	0.898645	2	262	262	1477	0.20794
MF_GO:0061133_endopeptidase_activator_activity	0.0206732	not available	not available	Not Available	0.833937	3	515	1847	1910	0.208277
MF_GO:0008905_mannose-phosphate_guanylyltransferase_activity	0.0208208	not available	not available	Not Available	0.89812	2	225	225	1523	0.208773
MF_GO:0004475_mannose-1-phosphate_guanylyltransferase_activity	0.0208208	not available	not available	Not Available	0.89812	2	225	225	1523	0.208773
CC_GO:0000813_ESCRT_I_complex	0.0208213	not available	not available	Not Available	0.759981	5	484	940	2577	0.208773
BP_GO:0016569_covalent_chromatin_modification	0.0210829	not available	not available	Not Available	0.565891	80	2062	3214	5157	0.210729
BP_GO:0016570_histone_modification	0.0210829	not available	not available	Not Available	0.565891	80	2062	3214	5157	0.210729
BP_GO:0044724_single-organism_carbohydrate_catabolic_process	0.0211442	not available	not available	Not Available	0.610979	28	518	1874	5989	0.211009
BP_GO:0044783_G1_DNA_damage_checkpoint	0.0216163	not available	not available	Not Available	0.831445	3	1099	1421	1816	0.214635
BP_GO:0031571_mitotic_G1_DNA_damage_checkpoint	0.0216163	not available	not available	Not Available	0.831445	3	1099	1421	1816	0.214635
CC_GO:0043625_delta_DNA_polymerase_complex	0.0216386	not available	not available	Not Available	0.896135	2	207	207	1575	0.214635
BP_GO:0008154_actin_polymerization_or_depolymerization	0.021643	not available	not available	Not Available	0.683731	10	508	3653	4293	0.214635
BP_GO:0010639_negative_regulation_of_organelle_organization	0.0217858	not available	not available	Not Available	0.582041	51	1790	3395	5142	0.215714
MF_GO:0008312_7S_RNA_binding	0.0221758	not available	not available	Not Available	0.735047	6	1307	2035	3070	0.219233
MF_GO:0003682_chromatin_binding	0.0225974	not available	not available	Not Available	0.557595	102	2062	3735	5582	0.223053
BP_GO:0006422_aspartyl-tRNA_aminoacylation	0.02282	not available	not available	Not Available	0.893333	2	143	143	1687	0.22455
MF_GO:0004815_aspartate-tRNA_ligase_activity	0.02282	not available	not available	Not Available	0.893333	2	143	143	1687	0.22455
BP_GO:0006506_GPI_anchor_biosynthetic_process	0.0229611	not available	not available	Not Available	0.681568	10	1178	1800	3532	0.225571
MF_GO:0004365_glyceraldehyde-3-phosphate_dehydrogenase_(NAD+)_(phosphorylating)_activity	0.0229949	not available	not available	Not Available	0.892924	2	435	435	1402	0.225571
BP_GO:0006414_translational_elongation	0.0231054	not available	not available	Not Available	0.620116	23	1722	2429	4509	0.225961
MF_GO:0008574_plus-end-directed_microtubule_motor_activity	0.023106	not available	not available	Not Available	0.784455	4	647	1559	2445	0.225961
MF_GO:0016780_phosphotransferase_activity,_for_other_substituted_phosphate_groups	0.0235733	not available	not available	Not Available	0.680598	10	1153	1672	3664	0.230176
BP_GO:0008213_protein_alkylation	0.0237935	not available	not available	Not Available	0.590799	40	1816	2562	4910	0.23161
BP_GO:0006479_protein_methylation	0.0237935	not available	not available	Not Available	0.590799	40	1816	2562	4910	0.23161
CC_GO:0000228_nuclear_chromosome	0.0238298	not available	not available	Not Available	0.619343	23	2148	3081	4307	0.23161
BP_GO:0006220_pyrimidine_nucleotide_metabolic_process	0.0239352	not available	not available	Not Available	0.664523	12	691	2050	4243	0.232277
BP_GO:0072528_pyrimidine-containing_compound_biosynthetic_process	0.0242294	not available	not available	Not Available	0.657736	13	785	2050	4907	0.233164
MF_GO:0019948_SUMO_activating_enzyme_activity	0.024238	not available	not available	Not Available	0.890063	2	491	491	1395	0.233164
BP_GO:0019950_SMT3-dependent_protein_catabolic_process	0.024238	not available	not available	Not Available	0.890063	2	491	491	1395	0.233164
BP_GO:0051092_positive_regulation_of_NF-kappaB_transcription_factor_activity	0.024238	not available	not available	Not Available	0.890063	2	491	491	1395	0.233164
CC_GO:0031510_SUMO_activating_enzyme_complex	0.024238	not available	not available	Not Available	0.890063	2	491	491	1395	0.233164
BP_GO:0006614_SRP-dependent_cotranslational_protein_targeting_to_membrane	0.0243209	not available	not available	Not Available	0.679441	10	678	2035	4062	0.233164
BP_GO:0045047_protein_targeting_to_ER	0.0243209	not available	not available	Not Available	0.679441	10	678	2035	4062	0.233164
BP_GO:0072599_establishment_of_protein_localization_to_endoplasmic_reticulum	0.0243209	not available	not available	Not Available	0.679441	10	678	2035	4062	0.233164
BP_GO:0043461_proton-transporting_ATP_synthase_complex_assembly	0.0244699	not available	not available	Not Available	0.889538	2	209	209	1686	0.233885
BP_GO:0070071_proton-transporting_two-sector_ATPase_complex_assembly	0.0244699	not available	not available	Not Available	0.889538	2	209	209	1686	0.233885
CC_GO:0043189_H4/H2A_histone_acetyltransferase_complex	0.0247772	not available	not available	Not Available	0.729945	6	1024	1903	3832	0.236364
CC_GO:0034399_nuclear_periphery	0.0248038	not available	not available	Not Available	0.713101	7	703	2414	3260	0.236364
BP_GO:0051608_histamine_transport	0.0249631	not available	not available	Not Available	0.888428	2	164	164	1750	0.237524
MF_GO:0000175_3'-5'-exoribonuclease_activity	0.025279	not available	not available	Not Available	0.64564	15	1512	2645	5179	0.240169
BP_GO:0006338_chromatin_remodeling	0.0253771	not available	not available	Not Available	0.577944	53	1601	3486	5364	0.240741
MF_GO:0005092_GDP-dissociation_inhibitor_activity	0.0254748	not available	not available	Not Available	0.821947	3	1147	1567	1866	0.241306
BP_GO:0034472_snRNA_3'-end_processing	0.0257455	not available	not available	Not Available	0.645071	15	1276	2328	4876	0.243507
MF_GO:0016859_cis-trans_isomerase_activity	0.025814	not available	not available	Not Available	0.610408	26	1881	2854	5022	0.243791
BP_GO:0045450_bicoid_mRNA_localization	0.0263435	not available	not available	Not Available	0.676449	10	1426	2117	3210	0.248421
CC_GO:0031967_organelle_envelope	0.0266721	not available	not available	Not Available	0.568925	66	904	3603	6094	0.250773
CC_GO:0031975_envelope	0.0266721	not available	not available	Not Available	0.568925	66	904	3603	6094	0.250773
BP_GO:0010507_negative_regulation_of_autophagy	0.0267772	not available	not available	Not Available	0.660656	12	597	2027	3306	0.251388
BP_GO:0009566_fertilization	0.026989	not available	not available	Not Available	0.818483	3	812	1116	2741	0.253002
MF_GO:0016670_oxidoreductase_activity,_acting_on_a_sulfur_group_of_donors,_oxygen_as_acceptor	0.0271802	not available	not available	Not Available	0.818054	3	18	2068	2594	0.254418
MF_GO:0031491_nucleosome_binding	0.0272746	not available	not available	Not Available	0.746572	5	1277	1907	2062	0.254772
BP_GO:0010529_negative_regulation_of_transposition	0.0272984	not available	not available	Not Available	0.725389	6	483	570	5418	0.254772
MF_GO:0016868_intramolecular_transferase_activity,_phosphotransferases	0.0276357	not available	not available	Not Available	0.724805	6	524	1192	3628	0.257241
MF_GO:0016861_intramolecular_oxidoreductase_activity,_interconverting_aldoses_and_ketoses	0.0276498	not available	not available	Not Available	0.674614	10	630	1326	4450	0.257241
CC_GO:0030121_AP-1_adaptor_complex	0.0277168	not available	not available	Not Available	0.77441	4	416	763	3274	0.257241
MF_GO:0001075_RNA_polymerase_II_core_promoter_sequence-specific_DNA_binding_transcription_factor_activity_involved_in_preinitiation_complex_assembly	0.0277764	not available	not available	Not Available	0.634102	17	1680	2323	4146	0.257241
BP_GO:0006626_protein_targeting_to_mitochondrion	0.0278065	not available	not available	Not Available	0.65314	13	1563	2422	4317	0.257241
BP_GO:0072655_establishment_of_protein_localization_to_mitochondrion	0.0278065	not available	not available	Not Available	0.65314	13	1563	2422	4317	0.257241
BP_GO:0009615_response_to_virus	0.0278806	not available	not available	Not Available	0.65305	13	723	2176	5153	0.257263
BP_GO:0016073_snRNA_metabolic_process	0.0279307	not available	not available	Not Available	0.633937	17	1353	2328	4876	0.257263
BP_GO:0016180_snRNA_processing	0.0279307	not available	not available	Not Available	0.633937	17	1353	2328	4876	0.257263
CC_GO:0044452_nucleolar_part	0.0285387	not available	not available	Not Available	0.665406	11	1052	2580	4426	0.262481
MF_GO:0042162_telomeric_DNA_binding	0.0286882	not available	not available	Not Available	0.814746	3	53	88	4624	0.263326
BP_GO:0016080_synaptic_vesicle_targeting	0.0287791	not available	not available	Not Available	0.665097	11	657	1908	4765	0.263326
BP_GO:0006903_vesicle_targeting	0.0287791	not available	not available	Not Available	0.665097	11	657	1908	4765	0.263326
BP_GO:0007021_tubulin_complex_assembly	0.0287967	not available	not available	Not Available	0.814512	3	121	1605	3045	0.263326
MF_GO:0003725_double-stranded_RNA_binding	0.0292134	not available	not available	Not Available	0.645998	14	620	1426	5341	0.266616
BP_GO:0043966_histone_H3_acetylation	0.0292732	not available	not available	Not Available	0.672429	10	1289	2198	4234	0.266616
BP_GO:0006498_N-terminal_protein_lipidation	0.0292828	not available	not available	Not Available	0.879145	2	152	152	1921	0.266616
CC_GO:0042575_DNA_polymerase_complex	0.0298551	not available	not available	Not Available	0.741899	5	342	1575	2946	0.271438
MF_GO:0016410_N-acyltransferase_activity	0.0299746	not available	not available	Not Available	0.58139	45	1811	3392	5364	0.271999
CC_GO:0005663_DNA_replication_factor_C_complex	0.0300158	not available	not available	Not Available	0.741619	5	506	1092	3571	0.271999
BP_GO:0090522_vesicle_tethering_involved_in_exocytosis	0.0300456	not available	not available	Not Available	0.811865	3	1166	1765	1908	0.271999
MF_GO:0016436_rRNA_(uridine)_methyltransferase_activity	0.0301949	not available	not available	Not Available	0.811554	3	676	1301	2870	0.272571
MF_GO:0008650_rRNA_(uridine-2'-O-)-methyltransferase_activity	0.0301949	not available	not available	Not Available	0.811554	3	676	1301	2870	0.272571
BP_GO:0006909_phagocytosis	0.0304884	not available	not available	Not Available	0.540205	185	1571	3784	6043	0.27483
MF_GO:0043022_ribosome_binding	0.0306482	not available	not available	Not Available	0.719821	6	405	2096	3173	0.275153
BP_GO:0060810_intracellular_mRNA_localization_involved_in_pattern_specification_process	0.0307366	not available	not available	Not Available	0.582751	43	1426	2939	6146	0.275153
MF_GO:0043168_anion_binding	0.0307636	not available	not available	Not Available	0.519366	864	1716	3960	6551	0.275153
BP_GO:0042255_ribosome_assembly	0.0307969	not available	not available	Not Available	0.810308	3	111	1595	3173	0.275153
BP_GO:0006431_methionyl-tRNA_aminoacylation	0.0308282	not available	not available	Not Available	0.875993	2	339	339	1788	0.275153
MF_GO:0004825_methionine-tRNA_ligase_activity	0.0308282	not available	not available	Not Available	0.875993	2	339	339	1788	0.275153
MF_GO:0097157_pre-mRNA_intronic_binding	0.0308282	not available	not available	Not Available	0.875993	2	443	443	1684	0.275153
CC_GO:0034518_RNA_cap_binding_complex	0.0309386	not available	not available	Not Available	0.74003	5	642	1311	4134	0.275749
BP_GO:0008104_protein_localization	0.0310437	not available	not available	Not Available	0.552641	106	1977	3426	5479	0.276298
CC_GO:0000439_core_TFIIH_complex	0.0311312	not available	not available	Not Available	0.739703	5	534	1699	4117	0.27637
CC_GO:0044611_nuclear_pore_inner_ring	0.031139	not available	not available	Not Available	0.809607	3	275	1325	3297	0.27637
BP_GO:0042770_signal_transduction_in_response_to_DNA_damage	0.0312354	not available	not available	Not Available	0.875175	2	1042	1042	1099	0.276837
BP_GO:0043462_regulation_of_ATPase_activity	0.031323	not available	not available	Not Available	0.875	2	333	333	1811	0.277226
MF_GO:0019843_rRNA_binding	0.0315786	not available	not available	Not Available	0.661655	11	960	3237	4186	0.279098
CC_GO:0005664_nuclear_origin_of_replication_recognition_complex	0.0317288	not available	not available	Not Available	0.738699	5	957	1857	4080	0.279646
CC_GO:0000808_origin_recognition_complex	0.0317288	not available	not available	Not Available	0.738699	5	957	1857	4080	0.279646
BP_GO:0006613_cotranslational_protein_targeting_to_membrane	0.0317763	not available	not available	Not Available	0.661421	11	678	2477	4446	0.279675
BP_GO:0008334_histone_mRNA_metabolic_process	0.03185	not available	not available	Not Available	0.688961	8	523	2163	3927	0.279935
MF_GO:0004618_phosphoglycerate_kinase_activity	0.0323243	not available	not available	Not Available	0.873015	2	399	399	1779	0.283711
BP_GO:0007113_endomitotic_cell_cycle	0.0325685	not available	not available	Not Available	0.677314	9	1900	3309	3524	0.285459
BP_GO:0043903_regulation_of_symbiosis,_encompassing_mutualism_through_parasitism	0.0326508	not available	not available	Not Available	0.660401	11	642	1309	4435	0.285784
MF_GO:0070566_adenylyltransferase_activity	0.0329048	not available	not available	Not Available	0.687544	8	269	690	3079	0.28761
CC_GO:0022627_cytosolic_small_ribosomal_subunit	0.0330911	not available	not available	Not Available	0.600546	28	2097	3502	4118	0.288841
CC_GO:0071683_sensory_dendrite	0.0334923	not available	not available	Not Available	0.870738	2	536	536	1681	0.291941
BP_GO:0010965_regulation_of_mitotic_sister_chromatid_separation	0.0338255	not available	not available	Not Available	0.870096	2	1013	1013	1215	0.294036
BP_GO:0033047_regulation_of_mitotic_sister_chromatid_segregation	0.0338255	not available	not available	Not Available	0.870096	2	1013	1013	1215	0.294036
BP_GO:0061136_regulation_of_proteasomal_protein_catabolic_process	0.0340473	not available	not available	Not Available	0.636128	15	703	2441	4970	0.295558
MF_GO:0015232_heme_transporter_activity	0.0342609	not available	not available	Not Available	0.762117	4	487	552	864	0.297006
MF_GO:0016274_protein-arginine_N-methyltransferase_activity	0.0344454	not available	not available	Not Available	0.734307	5	1131	1820	3142	0.297791
MF_GO:0016273_arginine_N-methyltransferase_activity	0.0344454	not available	not available	Not Available	0.734307	5	1131	1820	3142	0.297791
BP_GO:0090501_RNA_phosphodiester_bond_hydrolysis	0.0344968	not available	not available	Not Available	0.868811	2	154	154	2096	0.297829
MF_GO:0016409_palmitoyltransferase_activity	0.0345893	not available	not available	Not Available	0.623863	18	1291	3204	4126	0.298221
CC_GO:0005847_mRNA_cleavage_and_polyadenylation_specificity_factor_complex	0.0346834	not available	not available	Not Available	0.697945	7	1248	2163	2894	0.298544
BP_GO:0051237_maintenance_of_RNA_location	0.034721	not available	not available	Not Available	0.802561	3	64	2075	2939	0.298544
BP_GO:0034314_Arp2/3_complex-mediated_actin_nucleation	0.0348631	not available	not available	Not Available	0.657914	11	350	2189	5712	0.29936
MF_GO:0004820_glycine-tRNA_ligase_activity	0.0352057	not available	not available	Not Available	0.867468	2	234	234	2039	0.301484
BP_GO:0006426_glycyl-tRNA_aminoacylation	0.0352057	not available	not available	Not Available	0.867468	2	234	234	2039	0.301484
CC_GO:0044545_NSL_complex	0.0355066	not available	not available	Not Available	0.696844	7	998	2734	4521	0.303651
CC_GO:0035267_NuA4_histone_acetyltransferase_complex	0.0357459	not available	not available	Not Available	0.732298	5	1024	1903	3832	0.305285
BP_GO:0034629_cellular_protein_complex_localization	0.0360505	not available	not available	Not Available	0.80007	3	455	2014	2673	0.307472
MF_GO:0016209_antioxidant_activity	0.0365647	not available	not available	Not Available	0.608166	23	1135	3088	5494	0.311439
BP_GO:0007076_mitotic_chromosome_condensation	0.0366378	not available	not available	Not Available	0.622114	18	1459	2330	4628	0.311642
BP_GO:0009895_negative_regulation_of_catabolic_process	0.0369968	not available	not available	Not Available	0.618586	19	783	2290	5694	0.314274
MF_GO:0003755_peptidyl-prolyl_cis-trans_isomerase_activity	0.0370747	not available	not available	Not Available	0.60779	23	1881	2854	5022	0.314514
MF_GO:0090484_drug_transporter_activity	0.0376752	not available	not available	Not Available	0.648361	12	696	1750	4002	0.319182
MF_GO:0003906_DNA-(apurinic_or_apyrimidinic_site)_lyase_activity	0.0379639	not available	not available	Not Available	0.755927	4	747	1602	2244	0.321198
BP_GO:0051683_establishment_of_Golgi_localization	0.0381133	not available	not available	Not Available	0.862097	2	290	290	2075	0.321603
BP_GO:0006424_glutamyl-tRNA_aminoacylation	0.0381133	not available	not available	Not Available	0.862097	2	519	519	1846	0.321603
BP_GO:0061077_chaperone-mediated_protein_folding	0.038556	not available	not available	Not Available	0.728139	5	738	1239	2728	0.324906
MF_GO:0008097_5S_rRNA_binding	0.0386307	not available	not available	Not Available	0.861163	2	32	32	2349	0.325103
BP_GO:0006612_protein_targeting_to_membrane	0.0388828	not available	not available	Not Available	0.636309	14	678	2477	4446	0.326791
CC_GO:0005848_mRNA_cleavage_stimulating_factor_complex	0.0389348	not available	not available	Not Available	0.75438	4	312	432	523	0.326794
MF_GO:0004832_valine-tRNA_ligase_activity	0.0390863	not available	not available	Not Available	0.860346	2	153	153	2242	0.326967
BP_GO:0006438_valyl-tRNA_aminoacylation	0.0390863	not available	not available	Not Available	0.860346	2	153	153	2242	0.326967
MF_GO:0051184_cofactor_transporter_activity	0.0391368	not available	not available	Not Available	0.707574	6	525	552	6254	0.326967
CC_GO:0005884_actin_filament	0.0391618	not available	not available	Not Available	0.613936	20	992	2770	5138	0.326967
MF_GO:0043141_ATP-dependent_5'-3'_DNA_helicase_activity	0.040673	not available	not available	Not Available	0.791856	3	425	511	4417	0.339138
MF_GO:0005275_amine_transmembrane_transporter_activity	0.0412367	not available	not available	Not Available	0.856551	2	710	710	1750	0.343386
MF_GO:0051539_4_iron,_4_sulfur_cluster_binding	0.0413463	not available	not available	Not Available	0.6392	13	1602	2852	3892	0.343847
MF_GO:0016896_exoribonuclease_activity,_producing_5'-phosphomonoesters	0.0414981	not available	not available	Not Available	0.61826	18	1625	2698	5179	0.344206
MF_GO:0004532_exoribonuclease_activity	0.0414981	not available	not available	Not Available	0.61826	18	1625	2698	5179	0.344206
BP_GO:0071586_CAAX-box_protein_processing	0.0416737	not available	not available	Not Available	0.855792	2	988	988	1485	0.344574
CC_GO:0042555_MCM_complex	0.0416853	not available	not available	Not Available	0.723771	5	1012	1517	1897	0.344574
BP_GO:0031503_protein_complex_localization	0.0417056	not available	not available	Not Available	0.750117	4	455	2014	2673	0.344574
BP_GO:0031123_RNA_3'-end_processing	0.0418308	not available	not available	Not Available	0.575729	44	1276	2795	5338	0.345158
BP_GO:0030488_tRNA_methylation	0.0423505	not available	not available	Not Available	0.854624	2	1243	1243	1250	0.348746
CC_GO:0000242_pericentriolar_material	0.0424069	not available	not available	Not Available	0.688315	7	1116	1829	4992	0.348746
MF_GO:0043139_5'-3'_DNA_helicase_activity	0.0424307	not available	not available	Not Available	0.749036	4	425	511	3252	0.348746
BP_GO:0006120_mitochondrial_electron_transport,_NADH_to_ubiquinone	0.0429649	not available	not available	Not Available	0.597586	26	2103	3378	4551	0.352351
CC_GO:0000137_Golgi_cis_cisterna	0.0430155	not available	not available	Not Available	0.675508	8	316	1488	4565	0.352351
BP_GO:0090224_regulation_of_spindle_organization	0.043036	not available	not available	Not Available	0.632734	14	1142	2702	4933	0.352351
BP_GO:0006221_pyrimidine_nucleotide_biosynthetic_process	0.0434363	not available	not available	Not Available	0.665057	9	691	2050	4907	0.35515
CC_GO:0051233_spindle_midzone	0.0435305	not available	not available	Not Available	0.68703	7	997	2676	3426	0.35515
CC_GO:0005968_Rab-protein_geranylgeranyltransferase_complex	0.043546	not available	not available	Not Available	0.747401	4	326	1630	2568	0.35515
BP_GO:0042177_negative_regulation_of_protein_catabolic_process	0.0439888	not available	not available	Not Available	0.72071	5	901	949	4447	0.357263
BP_GO:1901799_negative_regulation_of_proteasomal_protein_catabolic_process	0.0439888	not available	not available	Not Available	0.72071	5	901	949	4447	0.357263
BP_GO:0032435_negative_regulation_of_proteasomal_ubiquitin-dependent_protein_catabolic_process	0.0439888	not available	not available	Not Available	0.72071	5	901	949	4447	0.357263
BP_GO:0000002_mitochondrial_genome_maintenance	0.0440307	not available	not available	Not Available	0.746701	4	1028	2159	2246	0.357263
BP_GO:1901879_regulation_of_protein_depolymerization	0.0442205	not available	not available	Not Available	0.600752	24	1790	2938	5142	0.35814
MF_GO:0000988_protein_binding_transcription_factor_activity	0.0442518	not available	not available	Not Available	0.546772	112	1962	3440	5667	0.35814
MF_GO:0004402_histone_acetyltransferase_activity	0.0444415	not available	not available	Not Available	0.607523	21	1811	3244	4790	0.358955
BP_GO:0006433_prolyl-tRNA_aminoacylation	0.0445877	not available	not available	Not Available	0.850829	2	519	519	2039	0.358955
MF_GO:0004827_proline-tRNA_ligase_activity	0.0445877	not available	not available	Not Available	0.850829	2	519	519	2039	0.358955
BP_GO:0008088_axon_cargo_transport	0.0446098	not available	not available	Not Available	0.610051	20	1591	2428	4542	0.358955
MF_GO:0010340_carboxyl-O-methyltransferase_activity	0.0446923	not available	not available	Not Available	0.850654	2	1244	1244	1317	0.358955
MF_GO:0051998_protein_carboxyl_O-methyltransferase_activity	0.0446923	not available	not available	Not Available	0.850654	2	1244	1244	1317	0.358955
CC_GO:0045257_succinate_dehydrogenase_complex_(ubiquinone)	0.0461148	not available	not available	Not Available	0.743751	4	1904	1950	2438	0.367555
MF_GO:0008177_succinate_dehydrogenase_(ubiquinone)_activity	0.0461148	not available	not available	Not Available	0.743751	4	1904	1950	2438	0.367555
CC_GO:0045281_succinate_dehydrogenase_complex	0.0461148	not available	not available	Not Available	0.743751	4	1904	1950	2438	0.367555
CC_GO:0045283_fumarate_reductase_complex	0.0461148	not available	not available	Not Available	0.743751	4	1904	1950	2438	0.367555
MF_GO:0000104_succinate_dehydrogenase_activity	0.0461148	not available	not available	Not Available	0.743751	4	1904	1950	2438	0.367555
CC_GO:0005749_mitochondrial_respiratory_chain_complex_II	0.0461148	not available	not available	Not Available	0.743751	4	1904	1950	2438	0.367555
BP_GO:0031577_spindle_checkpoint	0.0463652	not available	not available	Not Available	0.640461	12	1013	3133	3395	0.367555
BP_GO:0071174_mitotic_spindle_checkpoint	0.0463652	not available	not available	Not Available	0.640461	12	1013	3133	3395	0.367555
MF_GO:0016971_flavin-linked_sulfhydryl_oxidase_activity	0.0464901	not available	not available	Not Available	0.847676	2	18	18	2594	0.367555
MF_GO:0016972_thiol_oxidase_activity	0.0464901	not available	not available	Not Available	0.847676	2	18	18	2594	0.367555
BP_GO:0017182_peptidyl-diphthamide_metabolic_process	0.0465172	not available	not available	Not Available	0.782319	3	873	2071	2654	0.367555
BP_GO:0017183_peptidyl-diphthamide_biosynthetic_process_from_peptidyl-histidine	0.0465172	not available	not available	Not Available	0.782319	3	873	2071	2654	0.367555
BP_GO:0018202_peptidyl-histidine_modification	0.0465172	not available	not available	Not Available	0.782319	3	873	2071	2654	0.367555
BP_GO:0045010_actin_nucleation	0.0468157	not available	not available	Not Available	0.629711	14	698	2189	5712	0.369201
MF_GO:0016262_protein_N-acetylglucosaminyltransferase_activity	0.046842	not available	not available	Not Available	0.781813	3	1019	2277	2315	0.369201
BP_GO:0040023_establishment_of_nucleus_localization	0.0469397	not available	not available	Not Available	0.599094	24	723	2566	6026	0.369512
CC_GO:0005637_nuclear_inner_membrane	0.0474595	not available	not available	Not Available	0.716318	5	1077	2329	3603	0.37314
MF_GO:0008080_N-acetyltransferase_activity	0.0476366	not available	not available	Not Available	0.574753	42	1903	3392	5364	0.374069
BP_GO:0006282_regulation_of_DNA_repair	0.0479901	not available	not available	Not Available	0.741182	4	294	1099	1436	0.375782
CC_GO:0048500_signal_recognition_particle	0.0480327	not available	not available	Not Available	0.66059	9	2035	2556	4062	0.375782
CC_GO:0005786_signal_recognition_particle,_endoplasmic_reticulum_targeting	0.0480327	not available	not available	Not Available	0.66059	9	2035	2556	4062	0.375782
BP_GO:0072600_establishment_of_protein_localization_to_Golgi	0.0484516	not available	not available	Not Available	0.651975	10	1282	2929	4351	0.378125
BP_GO:0000042_protein_targeting_to_Golgi	0.0484516	not available	not available	Not Available	0.651975	10	1282	2929	4351	0.378125
MF_GO:0030983_mismatched_DNA_binding	0.0487516	not available	not available	Not Available	0.74016	4	934	1090	1693	0.379531
CC_GO:0032300_mismatch_repair_complex	0.0487516	not available	not available	Not Available	0.74016	4	934	1090	1693	0.379531
CC_GO:0005850_eukaryotic_translation_initiation_factor_2_complex	0.0488414	not available	not available	Not Available	0.714636	5	147	558	3173	0.379764
BP_GO:0007029_endoplasmic_reticulum_organization	0.0489841	not available	not available	Not Available	0.659707	9	605	3151	4706	0.380407
CC_GO:0005868_cytoplasmic_dynein_complex	0.0492348	not available	not available	Not Available	0.739518	4	42	2075	2424	0.381034
BP_GO:0006200_ATP_catabolic_process	0.0492618	not available	not available	Not Available	0.778115	3	308	2023	3375	0.381034
BP_GO:0006892_post-Golgi_vesicle-mediated_transport	0.0492898	not available	not available	Not Available	0.632653	13	657	1343	6189	0.381034
CC_GO:0000776_kinetochore	0.0493054	not available	not available	Not Available	0.595748	25	1559	3239	4695	0.381034
MF_GO:0031072_heat_shock_protein_binding	0.0495663	not available	not available	Not Available	0.73908	4	794	855	3337	0.38237
MF_GO:0000030_mannosyltransferase_activity	0.0495988	not available	not available	Not Available	0.65097	10	683	2489	4102	0.38237
MF_GO:0004615_phosphomannomutase_activity	0.0502263	not available	not available	Not Available	0.776675	3	313	524	4906	0.386572
MF_GO:0030620_U2_snRNA_binding	0.0502659	not available	not available	Not Available	0.841604	2	443	443	2273	0.386572
BP_GO:0070920_regulation_of_production_of_small_RNA_involved_in_gene_silencing_by_RNA	0.0505624	not available	not available	Not Available	0.841137	2	346	346	2378	0.388381
CC_GO:0000931_gamma-tubulin_large_complex	0.0509899	not available	not available	Not Available	0.71209	5	1127	1947	2117	0.390717
CC_GO:0008274_gamma-tubulin_ring_complex	0.0509899	not available	not available	Not Available	0.71209	5	1127	1947	2117	0.390717
MF_GO:0051087_chaperone_binding	0.0510602	not available	not available	Not Available	0.622251	15	1621	2684	4606	0.390783
CC_GO:0043186_P_granule	0.0513049	not available	not available	Not Available	0.636476	12	570	2753	4356	0.392183
BP_GO:0031365_N-terminal_protein_amino_acid_modification	0.0513852	not available	not available	Not Available	0.736715	4	152	1323	1921	0.392323
MF_GO:0016004_phospholipase_activator_activity	0.0520047	not available	not available	Not Available	0.774067	3	1175	1940	2695	0.396099
MF_GO:0060229_lipase_activator_activity	0.0520047	not available	not available	Not Available	0.774067	3	1175	1940	2695	0.396099
BP_GO:0065001_specification_of_axis_polarity	0.0521391	not available	not available	Not Available	0.773872	3	248	2054	3513	0.39617
BP_GO:0009951_polarity_specification_of_dorsal/ventral_axis	0.0521391	not available	not available	Not Available	0.773872	3	248	2054	3513	0.39617
BP_GO:0018196_peptidyl-asparagine_modification	0.0524357	not available	not available	Not Available	0.838218	2	321	321	2453	0.39747
BP_GO:0018279_protein_N-linked_glycosylation_via_asparagine	0.0524357	not available	not available	Not Available	0.838218	2	321	321	2453	0.39747
CC_GO:0000151_ubiquitin_ligase_complex	0.0526308	not available	not available	Not Available	0.568671	47	2377	3299	4751	0.397675
BP_GO:0042060_wound_healing	0.0526935	not available	not available	Not Available	0.570139	45	2184	3739	4979	0.397675
MF_GO:0032404_mismatch_repair_complex_binding	0.0527765	not available	not available	Not Available	0.837693	2	1090	1090	1693	0.397675
CC_GO:0032389_MutLalpha_complex	0.0527765	not available	not available	Not Available	0.837693	2	1090	1090	1693	0.397675
MF_GO:0032407_MutSalpha_complex_binding	0.0527765	not available	not available	Not Available	0.837693	2	1090	1090	1693	0.397675
MF_GO:0004035_alkaline_phosphatase_activity	0.0532225	not available	not available	Not Available	0.772315	3	401	1471	3983	0.400322
BP_GO:0043146_spindle_stabilization	0.0532542	not available	not available	Not Available	0.634986	12	631	2075	4933	0.400322
MF_GO:0090302_mitotic_anaphase-promoting_complex_activity	0.0534764	not available	not available	Not Available	0.655707	9	2366	2460	3380	0.401383
BP_GO:0006354_DNA-dependent_transcription,_elongation	0.0535219	not available	not available	Not Available	0.690829	6	1258	1845	2187	0.401383
BP_GO:0032446_protein_modification_by_small_protein_conjugation	0.053725	not available	not available	Not Available	0.560004	61	1862	3472	5515	0.402429
CC_GO:0005801_cis-Golgi_network	0.0539121	not available	not available	Not Available	0.664787	8	382	1097	5074	0.403106
BP_GO:0001522_pseudouridine_synthesis	0.0539425	not available	not available	Not Available	0.634469	12	960	2865	4362	0.403106
MF_GO:0030619_U1_snRNA_binding	0.0543761	not available	not available	Not Available	0.77068	3	443	2273	3181	0.405867
BP_GO:0007279_pole_cell_formation	0.0545899	not available	not available	Not Available	0.624048	14	723	2536	6026	0.406984
BP_GO:0010528_regulation_of_transposition	0.0547863	not available	not available	Not Available	0.675379	7	483	2104	5418	0.407968
BP_GO:0033363_secretory_granule_organization	0.0550427	not available	not available	Not Available	0.769746	3	763	1875	3283	0.409164
BP_GO:0006998_nuclear_envelope_organization	0.055076	not available	not available	Not Available	0.689233	6	455	1469	5070	0.409164
MF_GO:0001104_RNA_polymerase_II_transcription_cofactor_activity	0.0552911	not available	not available	Not Available	0.571521	42	1920	3128	4980	0.409586
BP_GO:0035825_reciprocal_DNA_recombination	0.0553267	not available	not available	Not Available	0.612125	17	1483	3486	4904	0.409586
BP_GO:0007131_reciprocal_meiotic_recombination	0.0553267	not available	not available	Not Available	0.612125	17	1483	3486	4904	0.409586
BP_GO:0016050_vesicle_organization	0.0555259	not available	not available	Not Available	0.563081	54	1435	3516	5909	0.410581
BP_GO:0042273_ribosomal_large_subunit_biogenesis	0.0557009	not available	not available	Not Available	0.731342	4	610	2440	2786	0.411394
MF_GO:0001076_RNA_polymerase_II_transcription_factor_binding_transcription_factor_activity	0.0559597	not available	not available	Not Available	0.566699	48	1905	3273	4980	0.412508
MF_GO:0008242_omega_peptidase_activity	0.0559818	not available	not available	Not Available	0.688318	6	1297	2448	4155	0.412508
BP_GO:1901880_negative_regulation_of_protein_depolymerization	0.0562719	not available	not available	Not Available	0.600385	21	1908	2938	5142	0.413684
BP_GO:0043242_negative_regulation_of_protein_complex_disassembly	0.0562719	not available	not available	Not Available	0.600385	21	1908	2938	5142	0.413684
BP_GO:0031058_positive_regulation_of_histone_modification	0.0564935	not available	not available	Not Available	0.662494	8	1832	2279	3430	0.414831
BP_GO:0009219_pyrimidine_deoxyribonucleotide_metabolic_process	0.0569895	not available	not available	Not Available	0.76706	3	691	1056	4243	0.416653
BP_GO:0019692_deoxyribose_phosphate_metabolic_process	0.0569895	not available	not available	Not Available	0.76706	3	691	1056	4243	0.416653
BP_GO:0009394_2'-deoxyribonucleotide_metabolic_process	0.0569895	not available	not available	Not Available	0.76706	3	691	1056	4243	0.416653
BP_GO:0031111_negative_regulation_of_microtubule_polymerization_or_depolymerization	0.0570552	not available	not available	Not Available	0.602416	20	1142	2938	5142	0.416653
MF_GO:0016748_succinyltransferase_activity	0.0570704	not available	not available	Not Available	0.831212	2	972	972	1922	0.416653
BP_GO:0071103_DNA_conformation_change	0.0573988	not available	not available	Not Available	0.573337	39	1517	3486	6297	0.418568
BP_GO:0043967_histone_H4_acetylation	0.0578038	not available	not available	Not Available	0.631664	12	1569	2819	3832	0.421037
CC_GO:0009295_nucleoid	0.0579811	not available	not available	Not Available	0.829869	2	359	359	2558	0.421421
CC_GO:0072686_mitotic_spindle	0.0580463	not available	not available	Not Available	0.601866	20	455	3395	5325	0.421421
BP_GO:0030423_targeting_of_mRNA_for_destruction_involved_in_RNA_interference	0.0580807	not available	not available	Not Available	0.72851	4	64	282	723	0.421421
CC_GO:0005705_polytene_chromosome_interband	0.0582122	not available	not available	Not Available	0.581824	31	1601	3144	4665	0.421421
BP_GO:0043523_regulation_of_neuron_apoptotic_process	0.0582153	not available	not available	Not Available	0.617495	15	1099	2273	6100	0.421421
BP_GO:0045815_positive_regulation_of_gene_expression,_epigenetic	0.0582888	not available	not available	Not Available	0.613721	16	1289	2278	4881	0.421421
BP_GO:0016044_cellular_membrane_organization	0.058322	not available	not available	Not Available	0.54748	92	1657	3664	6281	0.421421
MF_GO:0019706_protein-cysteine_S-palmitoyltransferase_activity	0.0586481	not available	not available	Not Available	0.631069	12	914	3204	3759	0.422813
MF_GO:0019707_protein-cysteine_S-acyltransferase_activity	0.0586481	not available	not available	Not Available	0.631069	12	914	3204	3759	0.422813
MF_GO:0001098_basal_transcription_machinery_binding	0.0588215	not available	not available	Not Available	0.660493	8	865	2414	3674	0.423101
MF_GO:0001099_basal_RNA_polymerase_II_transcription_machinery_binding	0.0588215	not available	not available	Not Available	0.660493	8	865	2414	3674	0.423101
BP_GO:0032940_secretion_by_cell	0.0592187	not available	not available	Not Available	0.538546	139	1246	3683	6484	0.425475
MF_GO:0008565_protein_transporter_activity	0.0600175	not available	not available	Not Available	0.570534	41	1822	3678	5694	0.430323
CC_GO:0031965_nuclear_membrane	0.0600293	not available	not available	Not Available	0.6034	19	2014	3603	4444	0.430323
BP_GO:0042795_snRNA_transcription_from_RNA_polymerase_II_promoter	0.0603035	not available	not available	Not Available	0.72594	4	571	1845	3076	0.431801
BP_GO:0033036_macromolecule_localization	0.0604342	not available	not available	Not Available	0.535737	160	1983	3697	5804	0.432156
BP_GO:0033043_regulation_of_organelle_organization	0.0604896	not available	not available	Not Available	0.533363	184	1925	3981	5954	0.432156
MF_GO:0004123_cystathionine_gamma-lyase_activity	0.0613277	not available	not available	Not Available	0.825023	2	72	72	2928	0.43765
BP_GO:0046594_maintenance_of_pole_plasm_mRNA_location	0.0614504	not available	not available	Not Available	0.824848	2	64	64	2939	0.438033
BP_GO:0010638_positive_regulation_of_organelle_organization	0.0616807	not available	not available	Not Available	0.564008	49	1459	3210	6100	0.438574
MF_GO:0008607_phosphorylase_kinase_regulator_activity	0.0617024	not available	not available	Not Available	0.700456	5	900	2603	3242	0.438574
MF_GO:0016866_intramolecular_transferase_activity	0.0617339	not available	not available	Not Available	0.619371	14	1192	3592	4418	0.438574
BP_GO:0061024_membrane_organization	0.0618565	not available	not available	Not Available	0.54585	95	1657	3728	6427	0.438952
MF_GO:0004661_protein_geranylgeranyltransferase_activity	0.0624251	not available	not available	Not Available	0.682107	6	1269	1630	4137	0.442492
CC_GO:0000152_nuclear_ubiquitin_ligase_complex	0.0625978	not available	not available	Not Available	0.602009	19	2366	2776	4379	0.443221
BP_GO:0006944_cellular_membrane_fusion	0.0626886	not available	not available	Not Available	0.579893	31	1435	3742	5652	0.443368
MF_GO:0008192_RNA_guanylyltransferase_activity	0.0630569	not available	not available	Not Available	0.822571	2	329	329	2713	0.445475
BP_GO:0015695_organic_cation_transport	0.0635137	not available	not available	Not Available	0.722349	4	98	103	2814	0.448203
BP_GO:0035207_negative_regulation_of_hemocyte_proliferation	0.063659	not available	not available	Not Available	0.698493	5	855	1985	2353	0.448728
BP_GO:0035158_regulation_of_tube_diameter,_open_tracheal_system	0.0643636	not available	not available	Not Available	0.639399	10	605	2890	4139	0.453191
BP_GO:0008298_intracellular_mRNA_localization	0.0644572	not available	not available	Not Available	0.560124	54	1474	3210	6268	0.453347
BP_GO:0045143_homologous_chromosome_segregation	0.0647681	not available	not available	Not Available	0.820177	2	547	547	2536	0.455028
CC_GO:0030904_retromer_complex	0.0657488	not available	not available	Not Available	0.719925	4	1036	1407	2968	0.461407
CC_GO:0071439_clathrin_complex	0.0663745	not available	not available	Not Available	0.817959	2	1246	1246	1875	0.462572
CC_GO:0030130_clathrin_coat_of_trans-Golgi_network_vesicle	0.0663745	not available	not available	Not Available	0.817959	2	1246	1246	1875	0.462572
CC_GO:0030125_clathrin_vesicle_coat	0.0663745	not available	not available	Not Available	0.817959	2	1246	1246	1875	0.462572
CC_GO:0030132_clathrin_coat_of_coated_pit	0.0663745	not available	not available	Not Available	0.817959	2	1246	1246	1875	0.462572
BP_GO:0035317_imaginal_disc-derived_wing_hair_organization	0.0665747	not available	not available	Not Available	0.60565	17	2258	3555	4588	0.462572
CC_GO:0005638_lamin_filament	0.0666726	not available	not available	Not Available	0.81755	2	455	455	2673	0.462572
BP_GO:0051664_nuclear_pore_localization	0.0666726	not available	not available	Not Available	0.81755	2	455	455	2673	0.462572
CC_GO:0005882_intermediate_filament	0.0666726	not available	not available	Not Available	0.81755	2	455	455	2673	0.462572
BP_GO:0007084_mitotic_nuclear_envelope_reassembly	0.0666726	not available	not available	Not Available	0.81755	2	455	455	2673	0.462572
BP_GO:0031081_nuclear_pore_distribution	0.0666726	not available	not available	Not Available	0.81755	2	455	455	2673	0.462572
BP_GO:0090527_actin_filament_reorganization	0.0667908	not available	not available	Not Available	0.718816	4	145	698	2099	0.462572
BP_GO:0030037_actin_filament_reorganization_involved_in_cell_cycle	0.0667908	not available	not available	Not Available	0.718816	4	145	698	2099	0.462572
BP_GO:0006401_RNA_catabolic_process	0.0669674	not available	not available	Not Available	0.570628	38	1625	3232	5179	0.463289
BP_GO:0018210_peptidyl-threonine_modification	0.0670568	not available	not available	Not Available	0.817025	2	1500	1500	1637	0.463401
BP_GO:0070059_intrinsic_apoptotic_signaling_pathway_in_response_to_endoplasmic_reticulum_stress	0.0672886	not available	not available	Not Available	0.71829	4	235	2716	3276	0.464207
MF_GO:0003746_translation_elongation_factor_activity	0.0674185	not available	not available	Not Available	0.611999	15	1666	2429	4607	0.464207
BP_GO:0006298_mismatch_repair	0.0675303	not available	not available	Not Available	0.653497	8	934	1693	4921	0.464207
BP_GO:0009201_ribonucleoside_triphosphate_biosynthetic_process	0.0675396	not available	not available	Not Available	0.596934	20	2193	2973	4432	0.464207
BP_GO:0009142_nucleoside_triphosphate_biosynthetic_process	0.0675396	not available	not available	Not Available	0.596934	20	2193	2973	4432	0.464207
MF_GO:0000983_RNA_polymerase_II_core_promoter_sequence-specific_DNA_binding_transcription_factor_activity	0.0676627	not available	not available	Not Available	0.60211	18	1680	2323	5157	0.464549
BP_GO:0031452_negative_regulation_of_heterochromatin_assembly	0.0680437	not available	not available	Not Available	0.815682	2	235	235	2925	0.465894
BP_GO:0045798_negative_regulation_of_chromatin_assembly_or_disassembly	0.0680437	not available	not available	Not Available	0.815682	2	235	235	2925	0.465894
BP_GO:0045835_negative_regulation_of_meiosis	0.0680868	not available	not available	Not Available	0.815624	2	934	934	2227	0.465894
BP_GO:2001019_positive_regulation_of_retrograde_axon_cargo_transport	0.0683237	not available	not available	Not Available	0.693984	5	1333	2019	2075	0.465894
BP_GO:2001017_regulation_of_retrograde_axon_cargo_transport	0.0683237	not available	not available	Not Available	0.693984	5	1333	2019	2075	0.465894
BP_GO:0000394_RNA_splicing,_via_endonucleolytic_cleavage_and_ligation	0.0683733	not available	not available	Not Available	0.693938	5	154	3298	4641	0.465894
BP_GO:0006388_tRNA_splicing,_via_endonucleolytic_cleavage_and_ligation	0.0683733	not available	not available	Not Available	0.693938	5	154	3298	4641	0.465894
MF_GO:0047429_nucleoside-triphosphate_diphosphatase_activity	0.0685183	not available	not available	Not Available	0.81504	2	1056	1056	2115	0.46638
BP_GO:0006437_tyrosyl-tRNA_aminoacylation	0.0687778	not available	not available	Not Available	0.814689	2	92	92	3085	0.467144
MF_GO:0004831_tyrosine-tRNA_ligase_activity	0.0687778	not available	not available	Not Available	0.814689	2	92	92	3085	0.467144
BP_GO:0001715_ectodermal_cell_fate_specification	0.0689511	not available	not available	Not Available	0.814456	2	291	291	2890	0.467701
BP_GO:0007098_centrosome_cycle	0.0690662	not available	not available	Not Available	0.643554	9	2075	3212	4351	0.467701
MF_GO:0070615_nucleosome-dependent_ATPase_activity	0.0690812	not available	not available	Not Available	0.814281	2	1277	1277	1907	0.467701
BP_GO:0043412_macromolecule_modification	0.0693118	not available	not available	Not Available	0.518085	601	2118	3833	6223	0.468109
BP_GO:0045572_positive_regulation_of_imaginal_disc_growth	0.069354	not available	not available	Not Available	0.662728	7	783	2694	4618	0.468109
BP_GO:0006403_RNA_localization	0.0693632	not available	not available	Not Available	0.55759	56	1474	3282	6146	0.468109
BP_GO:0032434_regulation_of_proteasomal_ubiquitin-dependent_protein_catabolic_process	0.0701574	not available	not available	Not Available	0.614359	14	750	2441	4970	0.472966
BP_GO:0006006_glucose_metabolic_process	0.0704256	not available	not available	Not Available	0.580782	28	885	2758	6077	0.473901
BP_GO:0060628_regulation_of_ER_to_Golgi_vesicle-mediated_transport	0.0704743	not available	not available	Not Available	0.714991	4	37	777	2341	0.473901
BP_GO:0046602_regulation_of_mitotic_centrosome_separation	0.0705206	not available	not available	Not Available	0.812354	2	1142	1142	2075	0.473901
MF_GO:0019787_small_conjugating_protein_ligase_activity	0.0719423	not available	not available	Not Available	0.545209	88	2366	3496	5357	0.48137
BP_GO:0045426_quinone_cofactor_biosynthetic_process	0.0720118	not available	not available	Not Available	0.690574	5	892	1561	4595	0.48137
BP_GO:0042375_quinone_cofactor_metabolic_process	0.0720118	not available	not available	Not Available	0.690574	5	892	1561	4595	0.48137
BP_GO:0006743_ubiquinone_metabolic_process	0.0720118	not available	not available	Not Available	0.690574	5	892	1561	4595	0.48137
BP_GO:0006744_ubiquinone_biosynthetic_process	0.0720118	not available	not available	Not Available	0.690574	5	892	1561	4595	0.48137
CC_GO:0008180_COP9_signalosome	0.0722173	not available	not available	Not Available	0.650006	8	703	1663	4236	0.481446
MF_GO:0008320_protein_transmembrane_transporter_activity	0.0722748	not available	not available	Not Available	0.599789	18	1843	2422	4796	0.481446
MF_GO:0022884_macromolecule_transmembrane_transporter_activity	0.0722748	not available	not available	Not Available	0.599789	18	1843	2422	4796	0.481446
BP_GO:0006893_Golgi_to_plasma_membrane_transport	0.0723271	not available	not available	Not Available	0.673423	6	657	1025	6189	0.481446
MF_GO:0005549_odorant_binding	0.0724913	not available	not available	Not Available	0.581419	27	959	2401	6500	0.481579
MF_GO:0004842_ubiquitin-protein_ligase_activity	0.072499	not available	not available	Not Available	0.546134	84	2366	3380	5357	0.481579
BP_GO:0070646_protein_modification_by_small_protein_removal	0.0726199	not available	not available	Not Available	0.590116	22	847	2660	5645	0.481877
BP_GO:0016320_endoplasmic_reticulum_membrane_fusion	0.0727199	not available	not available	Not Available	0.747324	3	308	537	5652	0.482035
BP_GO:0046903_secretion	0.0729769	not available	not available	Not Available	0.535157	145	1343	3728	6484	0.483234
BP_GO:0051494_negative_regulation_of_cytoskeleton_organization	0.0733049	not available	not available	Not Available	0.581094	27	1908	3766	5142	0.484899
BP_GO:0043244_regulation_of_protein_complex_disassembly	0.0734406	not available	not available	Not Available	0.579585	28	1790	3289	5325	0.484938
BP_GO:0060361_flight	0.0734639	not available	not available	Not Available	0.640502	9	1192	2419	4936	0.484938
CC_GO:0000177_cytoplasmic_exosome_(RNase_complex)	0.0735529	not available	not available	Not Available	0.649042	8	1411	1807	4091	0.48502
CC_GO:0001674_female_germ_cell_nucleus	0.0737176	not available	not available	Not Available	0.672274	6	1004	1155	3884	0.485601
MF_GO:0016417_S-acyltransferase_activity	0.0743957	not available	not available	Not Available	0.601625	17	1922	3246	3899	0.488685
MF_GO:0008353_RNA_polymerase_II_carboxy-terminal_domain_kinase_activity	0.0744453	not available	not available	Not Available	0.658772	7	587	2855	6135	0.488685
BP_GO:0061025_membrane_fusion	0.0745379	not available	not available	Not Available	0.572945	33	1435	3742	5652	0.488685
BP_GO:0043486_histone_exchange	0.0745516	not available	not available	Not Available	0.671593	6	1601	1639	4502	0.488685
BP_GO:0034728_nucleosome_organization	0.0745714	not available	not available	Not Available	0.58926	22	1639	2062	5050	0.488685
BP_GO:0048284_organelle_fusion	0.0752481	not available	not available	Not Available	0.572693	33	1733	3742	5652	0.492611
BP_GO:0035209_pupal_development	0.0754399	not available	not available	Not Available	0.687513	5	1902	1920	3772	0.493357
CC_GO:0017122_protein_N-acetylglucosaminyltransferase_complex	0.0757434	not available	not available	Not Available	0.805523	2	1019	1019	2315	0.494831
BP_GO:0006950_response_to_stress	0.0762631	not available	not available	Not Available	0.516033	725	1837	4117	6408	0.497713
BP_GO:0090263_positive_regulation_of_canonical_Wnt_receptor_signaling_pathway	0.0763585	not available	not available	Not Available	0.657336	7	1036	2848	3814	0.497823
MF_GO:0004614_phosphoglucomutase_activity	0.0769985	not available	not available	Not Available	0.742458	3	524	1192	4906	0.500628
BP_GO:0017004_cytochrome_complex_assembly	0.0770437	not available	not available	Not Available	0.708509	4	527	1838	2622	0.500628
BP_GO:0045451_pole_plasm_oskar_mRNA_localization	0.0770924	not available	not available	Not Available	0.574322	31	1426	3041	6146	0.500628
BP_GO:0042066_perineurial_glial_growth	0.0771048	not available	not available	Not Available	0.70845	4	1727	2027	3066	0.500628
BP_GO:0000916_actomyosin_contractile_ring_contraction	0.0773235	not available	not available	Not Available	0.630797	10	631	1908	4933	0.501022
BP_GO:0036213_contractile_ring_contraction	0.0773235	not available	not available	Not Available	0.630797	10	631	1908	4933	0.501022
MF_GO:0016635_oxidoreductase_activity,_acting_on_the_CH-CH_group_of_donors,_quinone_or_related_compound_as_acceptor	0.0774872	not available	not available	Not Available	0.669237	6	1904	1950	2494	0.50135
MF_GO:0001091_RNA_polymerase_II_basal_transcription_factor_binding	0.0775325	not available	not available	Not Available	0.656469	7	865	2414	3979	0.50135
MF_GO:0016651_oxidoreductase_activity,_acting_on_NAD(P)H	0.0780031	not available	not available	Not Available	0.566876	38	2103	2982	5141	0.50388
BP_GO:0090110_cargo_loading_into_COPII-coated_vesicle	0.0784017	not available	not available	Not Available	0.802137	2	605	605	2787	0.505939
CC_GO:0031461_cullin-RING_ubiquitin_ligase_complex	0.0786466	not available	not available	Not Available	0.569449	35	2366	2776	5113	0.506896
BP_GO:0030011_maintenance_of_cell_polarity	0.0787169	not available	not available	Not Available	0.596728	18	647	2905	4970	0.506896
BP_GO:0035459_cargo_loading_into_vesicle	0.0788621	not available	not available	Not Available	0.740395	3	605	2787	3283	0.506896
BP_GO:0045841_negative_regulation_of_mitotic_metaphase/anaphase_transition	0.07895	not available	not available	Not Available	0.60959	14	1215	3239	4695	0.506896
BP_GO:1902100_negative_regulation_of_metaphase/anaphase_transition_of_cell_cycle	0.07895	not available	not available	Not Available	0.60959	14	1215	3239	4695	0.506896
BP_GO:0071896_protein_localization_to_adherens_junction	0.0792825	not available	not available	Not Available	0.801028	2	657	657	2754	0.508016
BP_GO:0030041_actin_filament_polymerization	0.0792847	not available	not available	Not Available	0.684196	5	159	3653	4303	0.508016
MF_GO:0030507_spectrin_binding	0.0797158	not available	not available	Not Available	0.73946	3	290	1439	4970	0.510262
CC_GO:0000940_condensed_chromosome_outer_kinetochore	0.0798499	not available	not available	Not Available	0.654783	7	855	1559	5539	0.510605
BP_GO:0007009_plasma_membrane_organization	0.0801059	not available	not available	Not Available	0.586919	22	1765	2770	4539	0.51169
CC_GO:0005815_microtubule_organizing_center	0.0801812	not available	not available	Not Available	0.553231	59	1759	3726	5762	0.51169
CC_GO:0044613_nuclear_pore_central_transport_channel	0.0803279	not available	not available	Not Available	0.705413	4	114	1571	3072	0.512111
MF_GO:0043130_ubiquitin_binding	0.0812925	not available	not available	Not Available	0.628378	10	757	2377	5222	0.517739
BP_GO:0048802_notum_morphogenesis	0.0814055	not available	not available	Not Available	0.737631	3	750	1871	4125	0.517938
BP_GO:0060632_regulation_of_microtubule-based_movement	0.0815322	not available	not available	Not Available	0.653581	7	1333	2075	3972	0.518224
BP_GO:0035190_syncytial_nuclear_migration	0.0819046	not available	not available	Not Available	0.682	5	997	2566	4404	0.520069
MF_GO:0030621_U4_snRNA_binding	0.0822855	not available	not available	Not Available	0.797291	2	1202	1202	2273	0.521965
BP_GO:0071216_cellular_response_to_biotic_stimulus	0.0825177	not available	not available	Not Available	0.703399	4	155	334	1871	0.522584
BP_GO:0031114_regulation_of_microtubule_depolymerization	0.0825618	not available	not available	Not Available	0.585919	22	1908	3289	5325	0.522584
MF_GO:0008536_Ran_GTPase_binding	0.0826305	not available	not available	Not Available	0.600731	16	1112	2395	4914	0.522584
BP_GO:0007112_male_meiosis_cytokinesis	0.0827204	not available	not available	Not Available	0.585855	22	1600	2839	5899	0.522631
CC_GO:0022626_cytosolic_ribosome	0.0829348	not available	not available	Not Available	0.703019	4	186	2097	3389	0.523464
MF_GO:0016668_oxidoreductase_activity,_acting_on_a_sulfur_group_of_donors,_NAD(P)_as_acceptor	0.0831402	not available	not available	Not Available	0.79624	2	984	984	2509	0.524238
MF_GO:0004177_aminopeptidase_activity	0.0838138	not available	not available	Not Available	0.589586	20	1328	3091	5312	0.526518
MF_GO:0008441_3'(2'),5'-bisphosphate_nucleotidase_activity	0.0838558	not available	not available	Not Available	0.795364	2	1340	1340	2168	0.526518
BP_GO:0045071_negative_regulation_of_viral_genome_replication	0.0840003	not available	not available	Not Available	0.702056	4	642	723	4414	0.526518
BP_GO:0045069_regulation_of_viral_genome_replication	0.0840003	not available	not available	Not Available	0.702056	4	642	723	4414	0.526518
BP_GO:0048525_negative_regulation_of_viral_process	0.0840003	not available	not available	Not Available	0.702056	4	642	723	4414	0.526518
BP_GO:0050792_regulation_of_viral_process	0.0840003	not available	not available	Not Available	0.702056	4	642	723	4414	0.526518
MF_GO:0030306_ADP-ribosylation_factor_binding	0.0840977	not available	not available	Not Available	0.701968	4	820	1850	3196	0.526608
BP_GO:0006265_DNA_topological_change	0.0844661	not available	not available	Not Available	0.663882	6	1171	2159	3816	0.528028
BP_GO:0048308_organelle_inheritance	0.0845744	not available	not available	Not Available	0.794489	2	1067	1067	2456	0.528028
BP_GO:0000001_mitochondrion_inheritance	0.0845744	not available	not available	Not Available	0.794489	2	1067	1067	2456	0.528028
BP_GO:0045930_negative_regulation_of_mitotic_cell_cycle	0.0848592	not available	not available	Not Available	0.66359	6	330	882	4738	0.529284
MF_GO:0002046_opsin_binding	0.0853444	not available	not available	Not Available	0.793554	2	1089	1089	2450	0.531787
CC_GO:0001673_male_germ_cell_nucleus	0.0856269	not available	not available	Not Available	0.678963	5	1466	1481	3772	0.533023
BP_GO:0031936_negative_regulation_of_chromatin_silencing	0.0860316	not available	not available	Not Available	0.640599	8	442	2403	4881	0.535017
BP_GO:0051258_protein_polymerization	0.0861603	not available	not available	Not Available	0.605965	14	1127	3068	5370	0.535292
BP_GO:0006402_mRNA_catabolic_process	0.0862454	not available	not available	Not Available	0.568999	33	1625	3284	5128	0.535296
BP_GO:0019094_pole_plasm_mRNA_localization	0.0867279	not available	not available	Not Available	0.565931	36	1426	2939	6146	0.537238
BP_GO:0007316_pole_plasm_RNA_localization	0.0867279	not available	not available	Not Available	0.565931	36	1426	2939	6146	0.537238
BP_GO:0006661_phosphatidylinositol_biosynthetic_process	0.087021	not available	not available	Not Available	0.605548	14	1178	2489	5839	0.538527
BP_GO:0002168_instar_larval_development	0.0872908	not available	not available	Not Available	0.575885	27	1463	3110	6590	0.53962
BP_GO:0018345_protein_palmitoylation	0.0873678	not available	not available	Not Available	0.613875	12	1921	3204	3759	0.53962
BP_GO:0035316_non-sensory_hair_organization	0.0874849	not available	not available	Not Available	0.592848	18	2258	3555	4830	0.539808
BP_GO:0032386_regulation_of_intracellular_transport	0.0875865	not available	not available	Not Available	0.552299	57	1939	3622	5775	0.539808
MF_GO:0005537_mannose_binding	0.0876538	not available	not available	Not Available	0.698815	4	722	875	1217	0.539808
BP_GO:0010389_regulation_of_G2/M_transition_of_mitotic_cell_cycle	0.0879582	not available	not available	Not Available	0.631309	9	1156	3738	4417	0.541156
MF_GO:0008276_protein_methyltransferase_activity	0.0884633	not available	not available	Not Available	0.575477	27	1323	2562	6395	0.543736
BP_GO:0046034_ATP_metabolic_process	0.0886351	not available	not available	Not Available	0.581702	23	2430	3279	5261	0.544264
CC_GO:0031084_BLOC-2_complex	0.0893945	not available	not available	Not Available	0.788709	2	1671	1671	1951	0.548141
CC_GO:0005672_transcription_factor_TFIIA_complex	0.0894395	not available	not available	Not Available	0.729262	3	8	2974	3979	0.548141
BP_GO:0009218_pyrimidine_ribonucleotide_metabolic_process	0.0898276	not available	not available	Not Available	0.630205	9	785	2971	4907	0.549988
BP_GO:0032886_regulation_of_microtubule-based_process	0.0901373	not available	not available	Not Available	0.560847	41	1925	3449	5652	0.551351
MF_GO:0015238_drug_transmembrane_transporter_activity	0.0903996	not available	not available	Not Available	0.617353	11	913	2105	6190	0.551495
BP_GO:0032508_DNA_duplex_unwinding	0.0905244	not available	not available	Not Available	0.696333	4	138	294	2132	0.551495
BP_GO:0032392_DNA_geometric_change	0.0905244	not available	not available	Not Available	0.696333	4	138	294	2132	0.551495
BP_GO:0006616_SRP-dependent_cotranslational_protein_targeting_to_membrane,_translocation	0.0906097	not available	not available	Not Available	0.675038	5	228	1822	5694	0.551495
BP_GO:0045842_positive_regulation_of_mitotic_metaphase/anaphase_transition	0.090857	not available	not available	Not Available	0.659248	6	1459	1900	3510	0.551495
BP_GO:0051785_positive_regulation_of_nuclear_division	0.090857	not available	not available	Not Available	0.659248	6	1459	1900	3510	0.551495
BP_GO:1902101_positive_regulation_of_metaphase/anaphase_transition_of_cell_cycle	0.090857	not available	not available	Not Available	0.659248	6	1459	1900	3510	0.551495
BP_GO:0045840_positive_regulation_of_mitosis	0.090857	not available	not available	Not Available	0.659248	6	1459	1900	3510	0.551495
BP_GO:0016081_synaptic_vesicle_docking_involved_in_exocytosis	0.0910287	not available	not available	Not Available	0.582631	22	1166	3655	6484	0.551902
MF_GO:0004758_serine_C-palmitoyltransferase_activity	0.0911853	not available	not available	Not Available	0.72751	3	782	1291	4933	0.551902
MF_GO:0016454_C-palmitoyltransferase_activity	0.0911853	not available	not available	Not Available	0.72751	3	782	1291	4933	0.551902
MF_GO:0016787_hydrolase_activity	0.0924592	not available	not available	Not Available	0.511618	1275	1916	4252	6371	0.559078
BP_GO:0019226_transmission_of_nerve_impulse	0.0927956	not available	not available	Not Available	0.725914	3	1108	2764	3175	0.559785
BP_GO:0035637_multicellular_organismal_signaling	0.0927956	not available	not available	Not Available	0.725914	3	1108	2764	3175	0.559785
BP_GO:0032984_macromolecular_complex_disassembly	0.0928411	not available	not available	Not Available	0.6028	14	2268	3158	4303	0.559785
BP_GO:0048935_peripheral_nervous_system_neuron_development	0.0931436	not available	not available	Not Available	0.645736	7	774	2809	5627	0.561075
BP_GO:0051983_regulation_of_chromosome_segregation	0.0934526	not available	not available	Not Available	0.672865	5	1215	1277	4417	0.562402
BP_GO:0071173_spindle_assembly_checkpoint	0.0937783	not available	not available	Not Available	0.615589	11	1215	3239	4695	0.562519
BP_GO:0007094_mitotic_spindle_assembly_checkpoint	0.0937783	not available	not available	Not Available	0.615589	11	1215	3239	4695	0.562519
BP_GO:1901836_regulation_of_transcription_of_nuclear_large_rRNA_transcript_from_RNA_polymerase_I_promoter	0.0937911	not available	not available	Not Available	0.783571	2	1304	1304	2406	0.562519
BP_GO:2001252_positive_regulation_of_chromosome_organization	0.0938727	not available	not available	Not Available	0.621237	10	1832	2279	4371	0.562519
MF_GO:0005200_structural_constituent_of_cytoskeleton	0.0939159	not available	not available	Not Available	0.562941	37	1256	3400	5712	0.562519
MF_GO:0004623_phospholipase_A2_activity	0.0942659	not available	not available	Not Available	0.635502	8	49	806	4253	0.563785
BP_GO:0070925_organelle_assembly	0.0943052	not available	not available	Not Available	0.5409	87	1739	4112	5658	0.563785
MF_GO:0031370_eukaryotic_initiation_factor_4G_binding	0.0948249	not available	not available	Not Available	0.723929	3	2081	2387	2630	0.566358
CC_GO:0030027_lamellipodium	0.0954974	not available	not available	Not Available	0.692157	4	698	1712	2189	0.567229
BP_GO:0018216_peptidyl-arginine_methylation	0.0955079	not available	not available	Not Available	0.723267	3	385	1820	4910	0.567229
BP_GO:0018195_peptidyl-arginine_modification	0.0955079	not available	not available	Not Available	0.723267	3	385	1820	4910	0.567229
BP_GO:0035247_peptidyl-arginine_omega-N-methylation	0.0955079	not available	not available	Not Available	0.723267	3	385	1820	4910	0.567229
BP_GO:0035246_peptidyl-arginine_N-methylation	0.0955079	not available	not available	Not Available	0.723267	3	385	1820	4910	0.567229
BP_GO:0019919_peptidyl-arginine_methylation,_to_asymmetrical-dimethyl_arginine	0.0955079	not available	not available	Not Available	0.723267	3	385	1820	4910	0.567229
BP_GO:0042065_glial_cell_growth	0.096104	not available	not available	Not Available	0.67088	5	2027	3066	3175	0.569641
BP_GO:0042059_negative_regulation_of_epidermal_growth_factor_receptor_signaling_pathway	0.0961837	not available	not available	Not Available	0.568037	31	1057	3031	6023	0.569641
BP_GO:1901185_negative_regulation_of_ERBB_signaling_pathway	0.0961837	not available	not available	Not Available	0.568037	31	1057	3031	6023	0.569641
MF_GO:0008255_ecdysis-triggering_hormone_activity	0.0963362	not available	not available	Not Available	0.780652	2	237	237	3523	0.570012
BP_GO:0051180_vitamin_transport	0.0965636	not available	not available	Not Available	0.691281	4	741	1267	2217	0.570824
MF_GO:0003917_DNA_topoisomerase_type_I_activity	0.0967617	not available	not available	Not Available	0.72206	3	1171	2159	3816	0.571462
BP_GO:0071166_ribonucleoprotein_complex_localization	0.0970871	not available	not available	Not Available	0.721749	3	2095	2273	2786	0.57285
BP_GO:0031167_rRNA_methylation	0.0973123	not available	not available	Not Available	0.779542	2	1348	1348	2431	0.573645
BP_GO:0043984_histone_H4-K16_acetylation	0.0974224	not available	not available	Not Available	0.69058	4	1552	2819	2992	0.57376
BP_GO:0051012_microtubule_sliding	0.0975184	not available	not available	Not Available	0.779309	2	647	647	3136	0.573792
BP_GO:0018342_protein_prenylation	0.0978469	not available	not available	Not Available	0.669595	5	1269	1630	4137	0.574621
BP_GO:0097354_prenylation	0.0978469	not available	not available	Not Available	0.669595	5	1269	1630	4137	0.574621
BP_GO:0051781_positive_regulation_of_cell_division	0.0979313	not available	not available	Not Available	0.778842	2	1350	1350	2441	0.574621
BP_GO:0007308_oocyte_construction	0.0980346	not available	not available	Not Available	0.778725	2	1838	1838	1955	0.574695
BP_GO:0009220_pyrimidine_ribonucleotide_biosynthetic_process	0.0981716	not available	not available	Not Available	0.633194	8	590	2050	4907	0.574966
BP_GO:0009147_pyrimidine_nucleoside_triphosphate_metabolic_process	0.0986267	not available	not available	Not Available	0.653914	6	1056	2050	4907	0.577098
BP_GO:0006754_ATP_biosynthetic_process	0.0989312	not available	not available	Not Available	0.59356	16	2430	2973	4430	0.578346
MF_GO:0019212_phosphatase_inhibitor_activity	0.0990965	not available	not available	Not Available	0.641981	7	1313	3466	4350	0.578778
MF_GO:0016722_oxidoreductase_activity,_oxidizing_metal_ions	0.0993849	not available	not available	Not Available	0.719569	3	674	1274	5262	0.579928
CC_GO:0072588_box_H/ACA_RNP_complex	0.0996958	not available	not available	Not Available	0.776857	2	960	960	2865	0.581197
MF_GO:0046527_glucosyltransferase_activity	0.100103	not available	not available	Not Available	0.617952	10	601	3055	5794	0.581197
CC_GO:0005795_Golgi_stack	0.100226	not available	not available	Not Available	0.572595	26	758	3559	5727	0.581197
MF_GO:0015450_P-P-bond-hydrolysis-driven_protein_transmembrane_transporter_activity	0.100242	not available	not available	Not Available	0.612337	11	1638	2422	4986	0.581197
BP_GO:0051784_negative_regulation_of_nuclear_division	0.100559	not available	not available	Not Available	0.595954	15	1215	3379	5097	0.581197
BP_GO:0045839_negative_regulation_of_mitosis	0.100559	not available	not available	Not Available	0.595954	15	1215	3379	5097	0.581197
CC_GO:0035189_Rb-E2F_complex	0.100647	not available	not available	Not Available	0.713029	3	219	3309	3850	0.581197
MF_GO:0019905_syntaxin_binding	0.100761	not available	not available	Not Available	0.622973	9	1237	1554	6189	0.581197
BP_GO:0051205_protein_insertion_into_membrane	0.100876	not available	not available	Not Available	0.760626	2	384	384	3719	0.581197
BP_GO:0045494_photoreceptor_cell_maintenance	0.100883	not available	not available	Not Available	0.595236	15	1089	2521	6424	0.581197
BP_GO:0046826_negative_regulation_of_protein_export_from_nucleus	0.100898	not available	not available	Not Available	0.775514	2	226	226	3622	0.581197
MF_GO:0043539_protein_serine/threonine_kinase_activator_activity	0.100977	not available	not available	Not Available	0.760509	2	829	829	3276	0.581197
BP_GO:0030838_positive_regulation_of_actin_filament_polymerization	0.101001	not available	not available	Not Available	0.592712	16	698	2770	5712	0.581197
CC_GO:0000930_gamma-tubulin_complex	0.101056	not available	not available	Not Available	0.640779	7	1127	2117	5325	0.581197
BP_GO:0007338_single_fertilization	0.101371	not available	not available	Not Available	0.774988	2	1116	1116	2741	0.581197
CC_GO:0070822_Sin3-type_complex	0.101372	not available	not available	Not Available	0.610945	11	2496	2747	4890	0.581197
BP_GO:0048081_positive_regulation_of_cuticle_pigmentation	0.101383	not available	not available	Not Available	0.7177	3	37	605	6616	0.581197
BP_GO:0048087_positive_regulation_of_developmental_pigmentation	0.101383	not available	not available	Not Available	0.7177	3	37	605	6616	0.581197
BP_GO:0006356_regulation_of_transcription_from_RNA_polymerase_I_promoter	0.101387	not available	not available	Not Available	0.687398	4	1304	2406	2580	0.581197
MF_GO:0032182_small_conjugating_protein_binding	0.101437	not available	not available	Not Available	0.611753	11	757	3615	5222	0.581197
BP_GO:0006408_snRNA_export_from_nucleus	0.101792	not available	not available	Not Available	0.774521	2	136	136	3729	0.582099
BP_GO:0051030_snRNA_transport	0.101792	not available	not available	Not Available	0.774521	2	136	136	3729	0.582099
BP_GO:0042181_ketone_biosynthetic_process	0.101954	not available	not available	Not Available	0.601804	13	1463	3568	4982	0.582099
BP_GO:0016571_histone_methylation	0.101961	not available	not available	Not Available	0.563026	34	2241	3142	5364	0.582099
BP_GO:0044743_intracellular_protein_transmembrane_import	0.102463	not available	not available	Not Available	0.638376	7	1339	1784	4736	0.584435
BP_GO:0010603_regulation_of_cytoplasmic_mRNA_processing_body_assembly	0.102721	not available	not available	Not Available	0.682814	4	1368	1426	3407	0.585276
BP_GO:0045943_positive_regulation_of_transcription_from_RNA_polymerase_I_promoter	0.102795	not available	not available	Not Available	0.773412	2	1304	1304	2580	0.585276
BP_GO:0010212_response_to_ionizing_radiation	0.103324	not available	not available	Not Available	0.591228	16	1099	2994	5253	0.587665
MF_GO:0043176_amine_binding	0.103493	not available	not available	Not Available	0.715754	3	764	2200	4344	0.587665
MF_GO:0008145_phenylalkylamine_binding	0.103493	not available	not available	Not Available	0.715754	3	764	2200	4344	0.587665
CC_GO:0044450_microtubule_organizing_center_part	0.103616	not available	not available	Not Available	0.566592	30	1714	3726	5325	0.587835
BP_GO:0030307_positive_regulation_of_cell_growth	0.104034	not available	not available	Not Available	0.571384	26	1983	2441	6456	0.58968
CC_GO:0008623_CHRAC	0.104249	not available	not available	Not Available	0.681587	4	1811	1907	2558	0.590018
BP_GO:0006333_chromatin_assembly_or_disassembly	0.104415	not available	not available	Not Available	0.593763	15	1277	3482	4472	0.590018
BP_GO:0034227_tRNA_thio-modification	0.104644	not available	not available	Not Available	0.714703	3	262	3349	3724	0.590018
BP_GO:0040020_regulation_of_meiosis	0.104752	not available	not available	Not Available	0.647956	6	934	2215	5986	0.590018
BP_GO:0051668_localization_within_membrane	0.104811	not available	not available	Not Available	0.662025	5	455	2673	3719	0.590018
BP_GO:0007026_negative_regulation_of_microtubule_depolymerization	0.104815	not available	not available	Not Available	0.583184	19	1908	3289	5325	0.590018
BP_GO:0006572_tyrosine_catabolic_process	0.105159	not available	not available	Not Available	0.714236	3	1352	2864	3131	0.590018
MF_GO:0004730_pseudouridylate_synthase_activity	0.105202	not available	not available	Not Available	0.714197	3	261	2725	4362	0.590018
BP_GO:0035028_leading_edge_cell_fate_determination	0.105405	not available	not available	Not Available	0.770551	2	1043	1043	2890	0.590018
BP_GO:0007393_dorsal_closure,_leading_edge_cell_fate_determination	0.105405	not available	not available	Not Available	0.770551	2	1043	1043	2890	0.590018
BP_GO:0007133_meiotic_anaphase_I	0.105601	not available	not available	Not Available	0.755255	2	752	752	3443	0.590018
BP_GO:0000301_retrograde_transport,_vesicle_recycling_within_Golgi	0.105609	not available	not available	Not Available	0.608894	11	1282	3196	4565	0.590018
BP_GO:0044130_negative_regulation_of_growth_of_symbiont_in_host	0.105667	not available	not available	Not Available	0.63644	7	484	1309	5995	0.590018
BP_GO:0044144_modulation_of_growth_of_symbiont_involved_in_interaction_with_host	0.105667	not available	not available	Not Available	0.63644	7	484	1309	5995	0.590018
BP_GO:0044126_regulation_of_growth_of_symbiont_in_host	0.105667	not available	not available	Not Available	0.63644	7	484	1309	5995	0.590018
BP_GO:0044146_negative_regulation_of_growth_of_symbiont_involved_in_interaction_with_host	0.105667	not available	not available	Not Available	0.63644	7	484	1309	5995	0.590018
BP_GO:0031397_negative_regulation_of_protein_ubiquitination	0.105676	not available	not available	Not Available	0.708358	3	901	2150	4447	0.590018
BP_GO:0070861_regulation_of_protein_exit_from_endoplasmic_reticulum	0.106098	not available	not available	Not Available	0.661114	5	1939	2341	2848	0.591851
BP_GO:0006906_vesicle_fusion	0.106312	not available	not available	Not Available	0.580552	20	1435	3728	4721	0.592525
BP_GO:0051188_cofactor_biosynthetic_process	0.106552	not available	not available	Not Available	0.552575	47	1096	3959	6168	0.593339
MF_GO:0016034_maleylacetoacetate_isomerase_activity	0.106701	not available	not available	Not Available	0.754028	2	1352	1352	2864	0.593649
MF_GO:0019209_kinase_activator_activity	0.106805	not available	not available	Not Available	0.646632	6	1621	1824	3276	0.593702
MF_GO:0008252_nucleotidase_activity	0.107099	not available	not available	Not Available	0.635588	7	991	2168	5778	0.594814
BP_GO:0072527_pyrimidine-containing_compound_metabolic_process	0.107511	not available	not available	Not Available	0.578205	21	1056	3179	5145	0.596585
BP_GO:2000144_positive_regulation_of_DNA-dependent_transcription,_initiation	0.108129	not available	not available	Not Available	0.752452	2	569	569	3674	0.596608
BP_GO:0060261_positive_regulation_of_transcription_initiation_from_RNA_polymerase_II_promoter	0.108129	not available	not available	Not Available	0.752452	2	569	569	3674	0.596608
MF_GO:0001096_TFIIF-class_transcription_factor_binding	0.108129	not available	not available	Not Available	0.752452	2	569	569	3674	0.596608
BP_GO:0051568_histone_H3-K4_methylation	0.108329	not available	not available	Not Available	0.586591	17	2249	2562	4504	0.596608
BP_GO:0000018_regulation_of_DNA_recombination	0.108432	not available	not available	Not Available	0.705866	3	934	1436	5192	0.596608
BP_GO:0009107_lipoate_biosynthetic_process	0.108591	not available	not available	Not Available	0.767106	2	1062	1062	2930	0.596608
BP_GO:0009106_lipoate_metabolic_process	0.108591	not available	not available	Not Available	0.767106	2	1062	1062	2930	0.596608
MF_GO:0016979_lipoate-protein_ligase_activity	0.108591	not available	not available	Not Available	0.767106	2	1062	1062	2930	0.596608
BP_GO:0000956_nuclear-transcribed_mRNA_catabolic_process	0.108639	not available	not available	Not Available	0.56996	26	1470	3232	5179	0.596608
MF_GO:0030337_DNA_polymerase_processivity_factor_activity	0.108646	not available	not available	Not Available	0.767048	2	7	7	3986	0.596608
CC_GO:0043626_PCNA_complex	0.108646	not available	not available	Not Available	0.767048	2	7	7	3986	0.596608
BP_GO:0042996_regulation_of_Golgi_to_plasma_membrane_protein_transport	0.108671	not available	not available	Not Available	0.645444	6	1982	3508	3742	0.596608
BP_GO:0033962_cytoplasmic_mRNA_processing_body_assembly	0.10874	not available	not available	Not Available	0.659269	5	1610	2392	3535	0.596608
CC_GO:0005694_chromosome	0.109011	not available	not available	Not Available	0.52939	149	2062	3772	6158	0.597579
MF_GO:0008240_tripeptidyl-peptidase_activity	0.109248	not available	not available	Not Available	0.751226	2	2031	2031	2233	0.59791
BP_GO:0045751_negative_regulation_of_Toll_signaling_pathway	0.10926	not available	not available	Not Available	0.705127	3	652	855	6074	0.59791
BP_GO:0001666_response_to_hypoxia	0.109559	not available	not available	Not Available	0.554238	43	1421	4449	6190	0.599032
CC_GO:0005667_transcription_factor_complex	0.109804	not available	not available	Not Available	0.537349	91	2062	3904	5466	0.599853
BP_GO:0001306_age-dependent_response_to_oxidative_stress	0.110268	not available	not available	Not Available	0.750117	2	634	634	3649	0.601869
BP_GO:0051495_positive_regulation_of_cytoskeleton_organization	0.111217	not available	not available	Not Available	0.576957	21	1108	3326	5712	0.605459
BP_GO:0042246_tissue_regeneration	0.111353	not available	not available	Not Available	0.611384	10	1099	3036	5746	0.605459
BP_GO:0033206_meiotic_cytokinesis	0.111388	not available	not available	Not Available	0.56547	29	1657	3742	5899	0.605459
BP_GO:0006435_threonyl-tRNA_aminoacylation	0.111404	not available	not available	Not Available	0.748891	2	1344	1344	2960	0.605459
MF_GO:0004829_threonine-tRNA_ligase_activity	0.111404	not available	not available	Not Available	0.748891	2	1344	1344	2960	0.605459
MF_GO:0004837_tyrosine_decarboxylase_activity	0.111825	not available	not available	Not Available	0.763662	2	175	175	3876	0.606373
BP_GO:0018149_peptide_cross-linking	0.112383	not available	not available	Not Available	0.74784	2	717	717	3605	0.606373
BP_GO:0009206_purine_ribonucleoside_triphosphate_biosynthetic_process	0.11241	not available	not available	Not Available	0.580481	19	2430	2999	4907	0.606373
BP_GO:0009145_purine_nucleoside_triphosphate_biosynthetic_process	0.11241	not available	not available	Not Available	0.580481	19	2430	2999	4907	0.606373
BP_GO:0051693_actin_filament_capping	0.112433	not available	not available	Not Available	0.76302	2	1790	1790	2272	0.606373
BP_GO:0030834_regulation_of_actin_filament_depolymerization	0.112433	not available	not available	Not Available	0.76302	2	1790	1790	2272	0.606373
BP_GO:0051016_barbed-end_actin_filament_capping	0.112433	not available	not available	Not Available	0.76302	2	1790	1790	2272	0.606373
CC_GO:0008290_F-actin_capping_protein_complex	0.112433	not available	not available	Not Available	0.76302	2	1790	1790	2272	0.606373
BP_GO:0030835_negative_regulation_of_actin_filament_depolymerization	0.112433	not available	not available	Not Available	0.76302	2	1790	1790	2272	0.606373
BP_GO:0007058_spindle_assembly_involved_in_female_meiosis_II	0.112544	not available	not available	Not Available	0.762903	2	1947	1947	2117	0.606454
BP_GO:0007018_microtubule-based_movement	0.112754	not available	not available	Not Available	0.545331	60	2019	3193	5601	0.607068
BP_GO:0006421_asparaginyl-tRNA_aminoacylation	0.113205	not available	not available	Not Available	0.746964	2	896	896	3441	0.607756
MF_GO:0004816_asparagine-tRNA_ligase_activity	0.113205	not available	not available	Not Available	0.746964	2	896	896	3441	0.607756
MF_GO:0003689_DNA_clamp_loader_activity	0.113265	not available	not available	Not Available	0.762144	2	506	506	3571	0.607756
MF_GO:0033170_protein-DNA_loading_ATPase_activity	0.113265	not available	not available	Not Available	0.762144	2	506	506	3571	0.607756
BP_GO:0006121_mitochondrial_electron_transport,_succinate_to_ubiquinone	0.113479	not available	not available	Not Available	0.746672	2	1904	1904	2438	0.608172
CC_GO:0031248_protein_acetyltransferase_complex	0.113534	not available	not available	Not Available	0.746614	2	1860	1860	2483	0.608172
CC_GO:0035770_ribonucleoprotein_granule	0.113635	not available	not available	Not Available	0.574412	22	1464	3155	5599	0.608196
BP_GO:0032851_positive_regulation_of_Rab_GTPase_activity	0.113865	not available	not available	Not Available	0.746263	2	1607	1607	2742	0.608912
BP_GO:0043248_proteasome_assembly	0.114504	not available	not available	Not Available	0.700533	3	1847	1910	3942	0.611813
MF_GO:0016881_acid-amino_acid_ligase_activity	0.11498	not available	not available	Not Available	0.534521	102	2366	3567	5946	0.613171
MF_GO:0004221_ubiquitin_thiolesterase_activity	0.115139	not available	not available	Not Available	0.568024	26	1247	3221	6125	0.613171
MF_GO:0015038_glutathione_disulfide_oxidoreductase_activity	0.115145	not available	not available	Not Available	0.654923	5	984	3492	4023	0.613171
MF_GO:0015037_peptide_disulfide_oxidoreductase_activity	0.115145	not available	not available	Not Available	0.654923	5	984	3492	4023	0.613171
BP_GO:0009141_nucleoside_triphosphate_metabolic_process	0.115409	not available	not available	Not Available	0.540661	73	1926	3432	6098	0.614062
BP_GO:0048311_mitochondrion_distribution	0.115631	not available	not available	Not Available	0.61526	9	2075	3782	4542	0.614725
MF_GO:0001132_TBP-class_protein_binding_RNA_polymerase_II_transcription_factor_activity	0.116046	not available	not available	Not Available	0.640888	6	1741	2974	3979	0.615386
MF_GO:0001129_TBP-class_protein_binding_RNA_polymerase_II_transcription_factor_activity_involved_in_preinitiation_complex_assembly	0.116046	not available	not available	Not Available	0.640888	6	1741	2974	3979	0.615386
MF_GO:0001083_RNA_polymerase_II_basal_transcription_factor_binding_transcription_factor_activity	0.116046	not available	not available	Not Available	0.640888	6	1741	2974	3979	0.615386
CC_GO:0044665_MLL1/2_complex	0.116161	not available	not available	Not Available	0.630381	7	1816	2340	4521	0.615476
MF_GO:0003713_transcription_coactivator_activity	0.116754	not available	not available	Not Available	0.550307	47	1614	3633	5935	0.618105
BP_GO:0043901_negative_regulation_of_multi-organism_process	0.116987	not available	not available	Not Available	0.581072	18	1261	3366	5144	0.618822
CC_GO:1990047_spindle_matrix	0.11715	not available	not available	Not Available	0.742819	2	1013	1013	3395	0.618871
BP_GO:0046012_positive_regulation_of_oskar_mRNA_translation	0.117192	not available	not available	Not Available	0.698237	3	64	1426	6268	0.618871
BP_GO:0040016_embryonic_cleavage	0.117422	not available	not available	Not Available	0.698042	3	1037	1785	4941	0.61949
BP_GO:0032105_negative_regulation_of_response_to_extracellular_stimulus	0.1177	not available	not available	Not Available	0.639895	6	2027	2290	3306	0.61949
BP_GO:0016242_negative_regulation_of_macroautophagy	0.1177	not available	not available	Not Available	0.639895	6	2027	2290	3306	0.61949
BP_GO:0032108_negative_regulation_of_response_to_nutrient_levels	0.1177	not available	not available	Not Available	0.639895	6	2027	2290	3306	0.61949
MF_GO:0004535_poly(A)-specific_ribonuclease_activity	0.117826	not available	not available	Not Available	0.742118	2	1625	1625	2795	0.619638
BP_GO:0006487_protein_N-linked_glycosylation	0.118105	not available	not available	Not Available	0.598784	12	321	2508	6071	0.620592
CC_GO:0072487_MSL_complex	0.118576	not available	not available	Not Available	0.697069	3	1552	2992	3244	0.622547
BP_GO:0046957_negative_phototaxis	0.118846	not available	not available	Not Available	0.741067	2	239	239	4199	0.622932
BP_GO:0052129_negative_energy_taxis	0.118846	not available	not available	Not Available	0.741067	2	239	239	4199	0.622932
MF_GO:0052866_phosphatidylinositol_phosphate_phosphatase_activity	0.119074	not available	not available	Not Available	0.639077	6	536	1916	5185	0.623319
BP_GO:0006900_membrane_budding	0.119116	not available	not available	Not Available	0.628745	7	572	758	7681	0.623319
BP_GO:0016183_synaptic_vesicle_coating	0.1198	not available	not available	Not Available	0.594231	13	1246	3274	5464	0.624725
BP_GO:0006901_vesicle_coating	0.1198	not available	not available	Not Available	0.594231	13	1246	3274	5464	0.624725
BP_GO:0015986_ATP_synthesis_coupled_proton_transport	0.119873	not available	not available	Not Available	0.590781	14	2430	2849	4432	0.624725
BP_GO:0015985_energy_coupled_proton_transport,_down_electrochemical_gradient	0.119873	not available	not available	Not Available	0.590781	14	2430	2849	4432	0.624725
MF_GO:0016774_phosphotransferase_activity,_carboxyl_group_as_acceptor	0.119924	not available	not available	Not Available	0.69594	3	399	1779	5639	0.624725
MF_GO:0000989_transcription_factor_binding_transcription_factor_activity	0.120053	not available	not available	Not Available	0.533458	104	2024	3633	6088	0.624725
BP_GO:0000271_polysaccharide_biosynthetic_process	0.120268	not available	not available	Not Available	0.597878	12	918	3055	4754	0.624725
BP_GO:0033692_cellular_polysaccharide_biosynthetic_process	0.120268	not available	not available	Not Available	0.597878	12	918	3055	4754	0.624725
CC_GO:0017054_negative_cofactor_2_complex	0.120272	not available	not available	Not Available	0.739608	2	317	317	4146	0.624725
BP_GO:0048515_spermatid_differentiation	0.121084	not available	not available	Not Available	0.651045	5	1055	1481	3553	0.628429
BP_GO:0042796_snRNA_transcription_from_RNA_polymerase_III_promoter	0.121237	not available	not available	Not Available	0.69485	3	865	3076	3904	0.628511
MF_GO:0004709_MAP_kinase_kinase_kinase_activity	0.121298	not available	not available	Not Available	0.668711	4	235	1871	2792	0.628511
CC_GO:0097038_perinuclear_endoplasmic_reticulum	0.121537	not available	not available	Not Available	0.738323	2	279	279	4206	0.629233
MF_GO:0003924_GTPase_activity	0.121782	not available	not available	Not Available	0.529866	129	1733	3847	6147	0.629988
BP_GO:0031445_regulation_of_heterochromatin_assembly	0.122493	not available	not available	Not Available	0.637072	6	1401	1811	4371	0.632629
BP_GO:0010847_regulation_of_chromatin_assembly	0.122493	not available	not available	Not Available	0.637072	6	1401	1811	4371	0.632629
MF_GO:0004067_asparaginase_activity	0.123136	not available	not available	Not Available	0.649737	5	3365	3386	3787	0.635433
BP_GO:0007569_cell_aging	0.123272	not available	not available	Not Available	0.693176	3	455	2318	5115	0.635617
BP_GO:1902115_regulation_of_organelle_assembly	0.123836	not available	not available	Not Available	0.626191	7	1426	3395	4672	0.637811
BP_GO:0043241_protein_complex_disassembly	0.123999	not available	not available	Not Available	0.592568	13	2471	3580	4303	0.637811
BP_GO:0043624_cellular_protein_complex_disassembly	0.123999	not available	not available	Not Available	0.592568	13	2471	3580	4303	0.637811
MF_GO:0033218_amide_binding	0.1245	not available	not available	Not Available	0.578524	18	2395	3070	4855	0.639869
CC_GO:0005758_mitochondrial_intermembrane_space	0.124951	not available	not available	Not Available	0.648592	5	481	2068	5257	0.641663
BP_GO:0042147_retrograde_transport,_endosome_to_Golgi	0.125256	not available	not available	Not Available	0.665907	4	181	1407	3196	0.642711
BP_GO:0031117_positive_regulation_of_microtubule_depolymerization	0.125743	not available	not available	Not Available	0.73412	2	1108	1108	3449	0.644167
BP_GO:1901881_positive_regulation_of_protein_depolymerization	0.125743	not available	not available	Not Available	0.73412	2	1108	1108	3449	0.644167
CC_GO:0016029_subrhabdomeral_cisterna	0.12649	not available	not available	Not Available	0.690568	3	1089	2789	4077	0.646947
CC_GO:0097425_smooth_endoplasmic_reticulum_part	0.12649	not available	not available	Not Available	0.690568	3	1089	2789	4077	0.646947
CC_GO:0005654_nucleoplasm	0.126741	not available	not available	Not Available	0.559317	31	1365	3239	6681	0.647706
BP_GO:0008612_peptidyl-lysine_modification_to_hypusine	0.126975	not available	not available	Not Available	0.690179	3	655	1102	6208	0.647861
BP_GO:0046516_hypusine_metabolic_process	0.126975	not available	not available	Not Available	0.690179	3	655	1102	6208	0.647861
BP_GO:0016973_poly(A)+_mRNA_export_from_nucleus	0.128105	not available	not available	Not Available	0.64663	5	1746	2414	3475	0.652263
BP_GO:0045116_protein_neddylation	0.128114	not available	not available	Not Available	0.663922	4	1813	1949	2862	0.652263
BP_GO:0051307_meiotic_chromosome_separation	0.128353	not available	not available	Not Available	0.633723	6	1483	2558	4921	0.652263
CC_GO:0017053_transcriptional_repressor_complex	0.128388	not available	not available	Not Available	0.56989	22	2041	4073	4853	0.652263
MF_GO:0008527_taste_receptor_activity	0.12841	not available	not available	Not Available	0.663718	4	253	1053	3521	0.652263
BP_GO:0045861_negative_regulation_of_proteolysis	0.128456	not available	not available	Not Available	0.581901	16	901	3761	5009	0.652263
BP_GO:0034968_histone_lysine_methylation	0.128602	not available	not available	Not Available	0.561916	28	2241	2766	4521	0.652482
BP_GO:0006423_cysteinyl-tRNA_aminoacylation	0.128843	not available	not available	Not Available	0.731084	2	1198	1198	3411	0.652662
MF_GO:0004817_cysteine-tRNA_ligase_activity	0.128843	not available	not available	Not Available	0.731084	2	1198	1198	3411	0.652662
BP_GO:0097193_intrinsic_apoptotic_signaling_pathway	0.129406	not available	not available	Not Available	0.574871	19	1099	3431	5253	0.654666
BP_GO:0048741_skeletal_muscle_fiber_development	0.129446	not available	not available	Not Available	0.7305	2	647	647	3972	0.654666
CC_GO:0005692_U11_snRNP	0.130162	not available	not available	Not Available	0.687648	3	443	3181	4406	0.656416
BP_GO:1901184_regulation_of_ERBB_signaling_pathway	0.130371	not available	not available	Not Available	0.548527	45	1289	4139	5448	0.656416
BP_GO:0042058_regulation_of_epidermal_growth_factor_receptor_signaling_pathway	0.130371	not available	not available	Not Available	0.548527	45	1289	4139	5448	0.656416
BP_GO:0000462_maturation_of_SSU-rRNA_from_tricistronic_rRNA_transcript_(SSU-rRNA,_5.8S_rRNA,_LSU-rRNA)	0.130413	not available	not available	Not Available	0.729566	2	2055	2055	2580	0.656416
MF_GO:0016230_sphingomyelin_phosphodiesterase_activator_activity	0.130413	not available	not available	Not Available	0.729566	2	1940	1940	2695	0.656416
BP_GO:0030490_maturation_of_SSU-rRNA	0.130413	not available	not available	Not Available	0.729566	2	2055	2055	2580	0.656416
BP_GO:0090306_spindle_assembly_involved_in_meiosis	0.130647	not available	not available	Not Available	0.583807	15	1067	3510	5570	0.657071
BP_GO:0006415_translational_termination	0.130968	not available	not available	Not Available	0.644878	5	2471	3158	3580	0.658164
BP_GO:0060260_regulation_of_transcription_initiation_from_RNA_polymerase_II_promoter	0.131238	not available	not available	Not Available	0.644714	5	569	3674	4146	0.658474
BP_GO:2000142_regulation_of_DNA-dependent_transcription,_initiation	0.131238	not available	not available	Not Available	0.644714	5	569	3674	4146	0.658474
BP_GO:0007290_spermatid_nucleus_elongation	0.13163	not available	not available	Not Available	0.728398	2	265	265	4390	0.659918
BP_GO:0000731_DNA_synthesis_involved_in_DNA_repair	0.131935	not available	not available	Not Available	0.728106	2	294	294	4366	0.660926
BP_GO:0030719_P_granule_organization	0.132486	not available	not available	Not Available	0.727581	2	507	507	4162	0.663161
MF_GO:0019206_nucleoside_kinase_activity	0.132839	not available	not available	Not Available	0.631231	6	688	2152	4526	0.663705
BP_GO:0051181_cofactor_transport	0.132874	not available	not available	Not Available	0.631211	6	410	552	6254	0.663705
MF_GO:0042277_peptide_binding	0.132909	not available	not available	Not Available	0.57799	17	2395	3070	4855	0.663705
CC_GO:0005673_transcription_factor_TFIIE_complex	0.133284	not available	not available	Not Available	0.726822	2	663	663	4019	0.665057
BP_GO:0051100_negative_regulation_of_binding	0.133658	not available	not available	Not Available	0.660155	4	239	634	2406	0.665383
BP_GO:0043392_negative_regulation_of_DNA_binding	0.133658	not available	not available	Not Available	0.660155	4	239	634	2406	0.665383
BP_GO:0000045_autophagic_vacuole_assembly	0.133665	not available	not available	Not Available	0.621084	7	2458	3005	4510	0.665383
MF_GO:0005315_inorganic_phosphate_transmembrane_transporter_activity	0.133777	not available	not available	Not Available	0.726355	2	1385	1385	3305	0.665421
CC_GO:0032783_ELL-EAF_complex	0.135087	not available	not available	Not Available	0.612599	8	726	3463	4094	0.671407
BP_GO:0006518_peptide_metabolic_process	0.136073	not available	not available	Not Available	0.547916	44	2325	3805	5232	0.675781
BP_GO:0008053_mitochondrial_fusion	0.136557	not available	not available	Not Available	0.658228	4	566	1733	2989	0.677654
BP_GO:0051272_positive_regulation_of_cellular_component_movement	0.13667	not available	not available	Not Available	0.629147	6	1333	2019	5954	0.677683
MF_GO:0030942_endoplasmic_reticulum_signal_peptide_binding	0.136887	not available	not available	Not Available	0.723435	2	678	678	4062	0.678227
MF_GO:0008158_hedgehog_receptor_activity	0.137024	not available	not available	Not Available	0.641257	5	1501	1977	3568	0.678376
BP_GO:0010972_negative_regulation_of_G2/M_transition_of_mitotic_cell_cycle	0.137326	not available	not available	Not Available	0.723027	2	330	330	4417	0.679341
BP_GO:0030575_nuclear_body_organization	0.13758	not available	not available	Not Available	0.64093	5	1907	2120	2273	0.680067
BP_GO:0035070_salivary_gland_histolysis	0.138414	not available	not available	Not Available	0.604703	9	1644	4114	4312	0.683657
MF_GO:0016846_carbon-sulfur_lyase_activity	0.138872	not available	not available	Not Available	0.65671	4	72	2622	2928	0.683821
MF_GO:0042500_aspartic_endopeptidase_activity,_intramembrane_cleaving	0.139029	not available	not available	Not Available	0.72145	2	713	713	4061	0.683821
BP_GO:0042176_regulation_of_protein_catabolic_process	0.139056	not available	not available	Not Available	0.564002	24	901	2441	6801	0.683821
BP_GO:0051179_localization	0.139072	not available	not available	Not Available	0.522737	194	2104	3839	6012	0.683821
BP_GO:0019471_4-hydroxyproline_metabolic_process	0.13922	not available	not available	Not Available	0.721275	2	1983	1983	2794	0.683821
BP_GO:0018401_peptidyl-proline_hydroxylation_to_4-hydroxy-L-proline	0.13922	not available	not available	Not Available	0.721275	2	1983	1983	2794	0.683821
BP_GO:0019511_peptidyl-proline_hydroxylation	0.13922	not available	not available	Not Available	0.721275	2	1983	1983	2794	0.683821
BP_GO:0009173_pyrimidine_ribonucleoside_monophosphate_metabolic_process	0.139634	not available	not available	Not Available	0.656214	4	249	590	2971	0.683821
BP_GO:0009130_pyrimidine_nucleoside_monophosphate_biosynthetic_process	0.139634	not available	not available	Not Available	0.656214	4	249	590	2971	0.683821
BP_GO:0009129_pyrimidine_nucleoside_monophosphate_metabolic_process	0.139634	not available	not available	Not Available	0.656214	4	249	590	2971	0.683821
BP_GO:0009174_pyrimidine_ribonucleoside_monophosphate_biosynthetic_process	0.139634	not available	not available	Not Available	0.656214	4	249	590	2971	0.683821
CC_GO:0005687_U4_snRNP	0.140237	not available	not available	Not Available	0.720341	2	1202	1202	3591	0.686134
BP_GO:0048871_multicellular_organismal_homeostasis	0.140344	not available	not available	Not Available	0.639318	5	257	634	7032	0.686134
CC_GO:0032156_septin_cytoskeleton	0.140546	not available	not available	Not Available	0.639201	5	553	1117	5763	0.686134
CC_GO:0005940_septin_ring	0.140546	not available	not available	Not Available	0.639201	5	553	1117	5763	0.686134
MF_GO:0046933_proton-transporting_ATP_synthase_activity,_rotational_mechanism	0.140721	not available	not available	Not Available	0.598387	10	2430	2849	4432	0.686134
BP_GO:0032784_regulation_of_DNA-dependent_transcription,_elongation	0.140756	not available	not available	Not Available	0.573357	18	1647	3674	5348	0.686134
MF_GO:0010485_H4_histone_acetyltransferase_activity	0.141168	not available	not available	Not Available	0.655221	4	358	2964	3244	0.68761
BP_GO:0071705_nitrogen_compound_transport	0.142112	not available	not available	Not Available	0.528779	117	1585	4245	6358	0.690695
BP_GO:0042773_ATP_synthesis_coupled_electron_transport	0.142157	not available	not available	Not Available	0.718589	2	1966	1966	2857	0.690695
BP_GO:0051571_positive_regulation_of_histone_H3-K4_methylation	0.142456	not available	not available	Not Available	0.678267	3	2279	2562	3430	0.690695
BP_GO:0051569_regulation_of_histone_H3-K4_methylation	0.142456	not available	not available	Not Available	0.678267	3	2279	2562	3430	0.690695
MF_GO:0008079_translation_termination_factor_activity	0.142539	not available	not available	Not Available	0.626032	6	2471	3158	4012	0.690695
MF_GO:0003747_translation_release_factor_activity	0.142539	not available	not available	Not Available	0.626032	6	2471	3158	4012	0.690695
BP_GO:0072523_purine-containing_compound_catabolic_process	0.142564	not available	not available	Not Available	0.542518	53	1499	3432	6558	0.690695
MF_GO:0008265_Mo-molybdopterin_cofactor_sulfurase_activity	0.142824	not available	not available	Not Available	0.677994	3	1664	1689	4925	0.691425
BP_GO:1900112_regulation_of_histone_H3-K9_trimethylation	0.143318	not available	not available	Not Available	0.717539	2	2279	2279	2562	0.692248
BP_GO:1900114_positive_regulation_of_histone_H3-K9_trimethylation	0.143318	not available	not available	Not Available	0.717539	2	2279	2279	2562	0.692248
CC_GO:0031984_organelle_subcompartment	0.143322	not available	not available	Not Available	0.561611	25	1488	4077	6004	0.692248
BP_GO:0016543_male_courtship_behavior,_orientation_prior_to_leg_tapping_and_wing_vibration	0.143642	not available	not available	Not Available	0.717247	2	2139	2139	2707	0.692738
BP_GO:0016545_male_courtship_behavior,_veined_wing_vibration	0.143642	not available	not available	Not Available	0.717247	2	2139	2139	2707	0.692738
BP_GO:0015804_neutral_amino_acid_transport	0.144146	not available	not available	Not Available	0.625195	6	2151	2643	4713	0.69396
BP_GO:0006851_mitochondrial_calcium_ion_transport	0.14429	not available	not available	Not Available	0.716663	2	619	619	4237	0.69396
BP_GO:0070482_response_to_oxygen_levels	0.144333	not available	not available	Not Available	0.544337	48	1443	4449	6096	0.69396
BP_GO:0036293_response_to_decreased_oxygen_levels	0.144333	not available	not available	Not Available	0.544337	48	1443	4449	6096	0.69396
BP_GO:0033045_regulation_of_sister_chromatid_segregation	0.145261	not available	not available	Not Available	0.676204	3	1013	1215	6096	0.697525
BP_GO:0010796_regulation_of_multivesicular_body_size	0.145421	not available	not available	Not Available	0.676087	3	180	1439	6708	0.697525
BP_GO:0000055_ribosomal_large_subunit_export_from_nucleus	0.145921	not available	not available	Not Available	0.715203	2	2095	2095	2786	0.697525
BP_GO:0000054_ribosomal_subunit_export_from_nucleus	0.145921	not available	not available	Not Available	0.715203	2	2095	2095	2786	0.697525
BP_GO:0033753_establishment_of_ribosome_localization	0.145921	not available	not available	Not Available	0.715203	2	2095	2095	2786	0.697525
BP_GO:0071426_ribonucleoprotein_complex_export_from_nucleus	0.145921	not available	not available	Not Available	0.715203	2	2095	2095	2786	0.697525
BP_GO:0071428_rRNA-containing_ribonucleoprotein_complex_export_from_nucleus	0.145921	not available	not available	Not Available	0.715203	2	2095	2095	2786	0.697525
CC_GO:0005674_transcription_factor_TFIIF_complex	0.145955	not available	not available	Not Available	0.675698	3	569	3674	4094	0.697525
BP_GO:0042062_long-term_strengthening_of_neuromuscular_junction	0.146707	not available	not available	Not Available	0.714503	2	1955	1955	2938	0.700592
BP_GO:0010171_body_morphogenesis	0.147234	not available	not available	Not Available	0.714035	2	1702	1702	3199	0.701777
BP_GO:0007065_male_meiosis_sister_chromatid_cohesion	0.1473	not available	not available	Not Available	0.713977	2	1215	1215	3687	0.701777
BP_GO:0051177_meiotic_sister_chromatid_cohesion	0.1473	not available	not available	Not Available	0.713977	2	1215	1215	3687	0.701777
BP_GO:0072593_reactive_oxygen_species_metabolic_process	0.147399	not available	not available	Not Available	0.595699	10	1227	2470	4692	0.701777
MF_GO:0008318_protein_prenyltransferase_activity	0.147796	not available	not available	Not Available	0.614174	7	1269	2568	6418	0.702268
BP_GO:0001523_retinoid_metabolic_process	0.147834	not available	not available	Not Available	0.674335	3	705	2368	5299	0.702268
BP_GO:0016101_diterpenoid_metabolic_process	0.147834	not available	not available	Not Available	0.674335	3	705	2368	5299	0.702268
BP_GO:2000685_positive_regulation_of_cellular_response_to_X-ray	0.148488	not available	not available	Not Available	0.712926	2	1099	1099	3821	0.703808
BP_GO:2000683_regulation_of_cellular_response_to_X-ray	0.148488	not available	not available	Not Available	0.712926	2	1099	1099	3821	0.703808
CC_GO:0015629_actin_cytoskeleton	0.148492	not available	not available	Not Available	0.56915	19	2088	3795	5337	0.703808
MF_GO:0004198_calcium-dependent_cysteine-type_endopeptidase_activity	0.148818	not available	not available	Not Available	0.650374	4	2064	2958	3189	0.704829
MF_GO:0004619_phosphoglycerate_mutase_activity	0.150001	not available	not available	Not Available	0.672778	3	1192	3592	3628	0.708951
BP_GO:0007381_specification_of_segmental_identity,_labial_segment	0.150165	not available	not available	Not Available	0.672661	3	87	1212	7116	0.708951
MF_GO:0004733_pyridoxamine-phosphate_oxidase_activity	0.150274	not available	not available	Not Available	0.672584	3	807	2000	5610	0.708951
CC_GO:0031528_microvillus_membrane	0.150328	not available	not available	Not Available	0.672545	3	2140	3053	3225	0.708951
CC_GO:0005813_centrosome	0.150566	not available	not available	Not Available	0.540381	55	1759	3886	5804	0.708951
CC_GO:0033565_ESCRT-0_complex	0.150819	not available	not available	Not Available	0.710883	2	522	522	4433	0.708951
BP_GO:0051189_prosthetic_group_metabolic_process	0.151034	not available	not available	Not Available	0.649001	4	1664	1689	3753	0.708951
BP_GO:0019720_Mo-molybdopterin_cofactor_metabolic_process	0.151034	not available	not available	Not Available	0.649001	4	1664	1689	3753	0.708951
BP_GO:0032324_molybdopterin_cofactor_biosynthetic_process	0.151034	not available	not available	Not Available	0.649001	4	1664	1689	3753	0.708951
BP_GO:0043545_molybdopterin_cofactor_metabolic_process	0.151034	not available	not available	Not Available	0.649001	4	1664	1689	3753	0.708951
BP_GO:0006777_Mo-molybdopterin_cofactor_biosynthetic_process	0.151034	not available	not available	Not Available	0.649001	4	1664	1689	3753	0.708951
BP_GO:0042542_response_to_hydrogen_peroxide	0.151184	not available	not available	Not Available	0.599301	9	2175	3602	4692	0.708951
CC_GO:0044615_nuclear_pore_nuclear_basket	0.151202	not available	not available	Not Available	0.671922	3	2161	2976	3297	0.708951
BP_GO:0042248_maintenance_of_polarity_of_follicular_epithelium	0.151354	not available	not available	Not Available	0.710416	2	861	861	4102	0.708951
MF_GO:0008469_histone-arginine_N-methyltransferase_activity	0.151367	not available	not available	Not Available	0.671805	3	385	3142	4910	0.708951
BP_GO:0035204_negative_regulation_of_lamellocyte_differentiation	0.152031	not available	not available	Not Available	0.648388	4	703	855	1937	0.710192
BP_GO:0045614_negative_regulation_of_plasmatocyte_differentiation	0.152031	not available	not available	Not Available	0.648388	4	703	855	1937	0.710192
CC_GO:0005768_endosome	0.152073	not available	not available	Not Available	0.532151	86	2022	3871	6024	0.710192
BP_GO:0072553_terminal_button_organization	0.15208	not available	not available	Not Available	0.671299	3	1763	2548	4139	0.710192
BP_GO:0000387_spliceosomal_snRNP_assembly	0.152364	not available	not available	Not Available	0.648184	4	938	2688	4027	0.710829
BP_GO:0007097_nuclear_migration	0.152441	not available	not available	Not Available	0.568029	19	765	2566	7092	0.710829
MF_GO:0034450_ubiquitin-ubiquitin_ligase_activity	0.152767	not available	not available	Not Available	0.70919	2	744	744	4240	0.711829
BP_GO:0010332_response_to_gamma_radiation	0.153845	not available	not available	Not Available	0.670053	3	1099	1644	5739	0.716323
CC_GO:0030864_cortical_actin_cytoskeleton	0.154257	not available	not available	Not Available	0.707905	2	1676	1676	3330	0.71737
CC_GO:0031105_septin_complex	0.154429	not available	not available	Not Available	0.619977	6	553	1117	5763	0.71737
MF_GO:0004849_uridine_kinase_activity	0.154455	not available	not available	Not Available	0.669625	3	688	3279	4526	0.71737
CC_GO:0045269_proton-transporting_ATP_synthase,_central_stalk	0.154801	not available	not available	Not Available	0.707438	2	2430	2430	2584	0.71737
CC_GO:0005756_mitochondrial_proton-transporting_ATP_synthase,_central_stalk	0.154801	not available	not available	Not Available	0.707438	2	2430	2430	2584	0.71737
BP_GO:0035191_nuclear_axial_expansion	0.154844	not available	not available	Not Available	0.669353	3	997	2566	4937	0.71737
MF_GO:0043035_chromatin_insulator_sequence_binding	0.155042	not available	not available	Not Available	0.610802	7	2414	2680	4881	0.71737
MF_GO:0017110_nucleoside-diphosphatase_activity	0.155142	not available	not available	Not Available	0.707146	2	1408	1408	3611	0.71737
BP_GO:0045199_maintenance_of_epithelial_cell_apical/basal_polarity	0.155202	not available	not available	Not Available	0.631001	5	1057	3226	4354	0.71737
MF_GO:0008553_hydrogen-exporting_ATPase_activity,_phosphorylative_mechanism	0.155434	not available	not available	Not Available	0.575605	15	2430	2999	5379	0.71737
BP_GO:0031110_regulation_of_microtubule_polymerization_or_depolymerization	0.155456	not available	not available	Not Available	0.557458	26	1908	3449	5652	0.71737
BP_GO:0006360_transcription_from_RNA_polymerase_I_promoter	0.155492	not available	not available	Not Available	0.619451	6	1052	1558	5205	0.71737
BP_GO:2000134_negative_regulation_of_G1/S_transition_of_mitotic_cell_cycle	0.155607	not available	not available	Not Available	0.581146	13	1289	1977	5943	0.71737
BP_GO:0006997_nucleus_organization	0.155655	not available	not available	Not Available	0.55437	29	1907	3072	5960	0.71737
CC_GO:0042585_germinal_vesicle	0.15582	not available	not available	Not Available	0.646082	4	1004	1155	3884	0.71761
BP_GO:0046939_nucleotide_phosphorylation	0.15611	not available	not available	Not Available	0.63051	5	2050	2661	4907	0.718423
BP_GO:0048546_digestive_tract_morphogenesis	0.156574	not available	not available	Not Available	0.668146	3	20	455	8056	0.720035
CC_GO:0030176_integral_to_endoplasmic_reticulum_membrane	0.156891	not available	not available	Not Available	0.587737	11	1822	3266	5839	0.720973
CC_GO:0000313_organellar_ribosome	0.157587	not available	not available	Not Available	0.629716	5	1442	3676	4816	0.721679
CC_GO:0005761_mitochondrial_ribosome	0.157587	not available	not available	Not Available	0.629716	5	1442	3676	4816	0.721679
BP_GO:0031333_negative_regulation_of_protein_complex_assembly	0.15771	not available	not available	Not Available	0.618361	6	1790	2272	3981	0.721679
BP_GO:0032272_negative_regulation_of_protein_polymerization	0.15771	not available	not available	Not Available	0.618361	6	1790	2272	3981	0.721679
CC_GO:0005905_coated_pit	0.15791	not available	not available	Not Available	0.618263	6	657	1246	7233	0.721679
BP_GO:0071265_L-methionine_biosynthetic_process	0.158382	not available	not available	Not Available	0.609283	7	630	1623	7454	0.721679
BP_GO:0043102_amino_acid_salvage	0.158382	not available	not available	Not Available	0.609283	7	630	1623	7454	0.721679
BP_GO:0071267_L-methionine_salvage	0.158382	not available	not available	Not Available	0.609283	7	630	1623	7454	0.721679
BP_GO:0009086_methionine_biosynthetic_process	0.158382	not available	not available	Not Available	0.609283	7	630	1623	7454	0.721679
BP_GO:0019509_L-methionine_salvage_from_methylthioadenosine	0.158382	not available	not available	Not Available	0.609283	7	630	1623	7454	0.721679
MF_GO:0097472_cyclin-dependent_protein_kinase_activity	0.158412	not available	not available	Not Available	0.58021	13	1767	3399	6135	0.721679
MF_GO:0004693_cyclin-dependent_protein_serine/threonine_kinase_activity	0.158412	not available	not available	Not Available	0.58021	13	1767	3399	6135	0.721679
BP_GO:0034058_endosomal_vesicle_fusion	0.158739	not available	not available	Not Available	0.64433	4	1435	2022	4013	0.722133
BP_GO:0048227_plasma_membrane_to_endosome_transport	0.158739	not available	not available	Not Available	0.64433	4	1435	2022	4013	0.722133
CC_GO:0005846_nuclear_cap_binding_complex	0.15913	not available	not available	Not Available	0.70376	2	642	642	4435	0.72339
BP_GO:0007620_copulation	0.15991	not available	not available	Not Available	0.61729	6	634	2139	4591	0.724547
CC_GO:0030131_clathrin_adaptor_complex	0.159973	not available	not available	Not Available	0.582944	12	763	2752	5464	0.724547
CC_GO:0031523_Myb_complex	0.160048	not available	not available	Not Available	0.5866	11	2681	3842	4404	0.724547
BP_GO:0051971_positive_regulation_of_transmission_of_nerve_impulse	0.16007	not available	not available	Not Available	0.617212	6	1955	2938	4732	0.724547
BP_GO:0050806_positive_regulation_of_synaptic_transmission	0.16007	not available	not available	Not Available	0.617212	6	1955	2938	4732	0.724547
BP_GO:0031646_positive_regulation_of_neurological_system_process	0.16007	not available	not available	Not Available	0.617212	6	1955	2938	4732	0.724547
BP_GO:0090231_regulation_of_spindle_checkpoint	0.162481	not available	not available	Not Available	0.700957	2	1730	1730	3395	0.734408
BP_GO:1901976_regulation_of_cell_cycle_checkpoint	0.162481	not available	not available	Not Available	0.700957	2	1730	1730	3395	0.734408
BP_GO:0009186_deoxyribonucleoside_diphosphate_metabolic_process	0.162692	not available	not available	Not Available	0.700782	2	691	691	4437	0.734837
BP_GO:0000712_resolution_of_meiotic_recombination_intermediates	0.163274	not available	not available	Not Available	0.626702	5	1483	2558	4921	0.736944
BP_GO:0002164_larval_development	0.16366	not available	not available	Not Available	0.550083	32	1463	3110	6590	0.73816
BP_GO:0022411_cellular_component_disassembly	0.163911	not available	not available	Not Available	0.56324	20	2268	3580	5070	0.738475
BP_GO:0007020_microtubule_nucleation	0.164034	not available	not available	Not Available	0.626305	5	1947	3726	3886	0.738475
BP_GO:0070507_regulation_of_microtubule_cytoskeleton_organization	0.164113	not available	not available	Not Available	0.547807	35	1925	3449	5762	0.738475
BP_GO:1901985_positive_regulation_of_protein_acetylation	0.164429	not available	not available	Not Available	0.662774	3	1219	2198	5252	0.738475
BP_GO:0035066_positive_regulation_of_histone_acetylation	0.164429	not available	not available	Not Available	0.662774	3	1219	2198	5252	0.738475
BP_GO:2000758_positive_regulation_of_peptidyl-lysine_acetylation	0.164429	not available	not available	Not Available	0.662774	3	1219	2198	5252	0.738475
BP_GO:0070085_glycosylation	0.164781	not available	not available	Not Available	0.537737	56	861	3522	6573	0.739113
MF_GO:0017112_Rab_guanyl-nucleotide_exchange_factor_activity	0.164973	not available	not available	Not Available	0.568281	17	2192	4101	5074	0.739113
MF_GO:0004045_aminoacyl-tRNA_hydrolase_activity	0.165095	not available	not available	Not Available	0.698797	2	466	466	4696	0.739113
MF_GO:0043855_cyclic_nucleotide-gated_ion_channel_activity	0.165155	not available	not available	Not Available	0.625721	5	2245	2588	3785	0.739113
MF_GO:0005221_intracellular_cyclic_nucleotide_activated_cation_channel_activity	0.165155	not available	not available	Not Available	0.625721	5	2245	2588	3785	0.739113
MF_GO:0000400_four-way_junction_DNA_binding	0.165298	not available	not available	Not Available	0.66219	3	934	2558	5192	0.739235
BP_GO:0071329_cellular_response_to_sucrose_stimulus	0.165734	not available	not available	Not Available	0.698272	2	1022	1022	4149	0.739619
BP_GO:0071322_cellular_response_to_carbohydrate_stimulus	0.165734	not available	not available	Not Available	0.698272	2	1022	1022	4149	0.739619
BP_GO:0071324_cellular_response_to_disaccharide_stimulus	0.165734	not available	not available	Not Available	0.698272	2	1022	1022	4149	0.739619
MF_GO:0016407_acetyltransferase_activity	0.166249	not available	not available	Not Available	0.540082	49	2085	3623	5826	0.741032
MF_GO:0003712_transcription_cofactor_activity	0.166395	not available	not available	Not Available	0.528265	99	2025	3633	6291	0.741032
CC_GO:0017177_glucosidase_II_complex	0.166416	not available	not available	Not Available	0.625067	5	1534	2033	4111	0.741032
BP_GO:0008090_retrograde_axon_cargo_transport	0.166519	not available	not available	Not Available	0.69763	2	452	452	4730	0.741032
BP_GO:0007501_mesodermal_cell_fate_specification	0.167255	not available	not available	Not Available	0.639337	4	291	489	5574	0.743338
CC_GO:0005802_trans-Golgi_network	0.167272	not available	not available	Not Available	0.563984	19	1097	3283	5792	0.743338
BP_GO:1900407_regulation_of_cellular_response_to_oxidative_stress	0.168569	not available	not available	Not Available	0.66001	3	2399	2739	3602	0.748442
CC_GO:0090545_CHD-type_complex	0.168774	not available	not available	Not Available	0.623852	5	2062	3144	4610	0.748442
CC_GO:0016581_NuRD_complex	0.168774	not available	not available	Not Available	0.623852	5	2062	3144	4610	0.748442
BP_GO:1901575_organic_substance_catabolic_process	0.169191	not available	not available	Not Available	0.514504	380	1759	4164	6587	0.749706
MF_GO:0016790_thiolester_hydrolase_activity	0.169296	not available	not available	Not Available	0.546141	36	1247	3577	6253	0.749706
BP_GO:0009199_ribonucleoside_triphosphate_metabolic_process	0.169832	not available	not available	Not Available	0.53285	71	1926	3664	6147	0.751552
BP_GO:0051091_positive_regulation_of_sequence-specific_DNA_binding_transcription_factor_activity	0.17021	not available	not available	Not Available	0.59735	8	1395	3244	4909	0.752703
BP_GO:0000302_response_to_reactive_oxygen_species	0.170771	not available	not available	Not Available	0.558616	22	1700	3602	5597	0.753932
BP_GO:0006694_steroid_biosynthetic_process	0.171043	not available	not available	Not Available	0.576127	13	1566	3568	4982	0.753932
BP_GO:0006491_N-glycan_processing	0.171081	not available	not available	Not Available	0.637147	4	1534	1830	4184	0.753932
BP_GO:0009164_nucleoside_catabolic_process	0.171185	not available	not available	Not Available	0.53742	54	1505	3432	6558	0.753932
BP_GO:0042454_ribonucleoside_catabolic_process	0.171185	not available	not available	Not Available	0.53742	54	1505	3432	6558	0.753932
MF_GO:0032033_myosin_II_light_chain_binding	0.171202	not available	not available	Not Available	0.693835	2	1683	1683	3564	0.753932
MF_GO:0004529_exodeoxyribonuclease_activity	0.17226	not available	not available	Not Available	0.622077	5	747	2946	5179	0.755344
MF_GO:0016895_exodeoxyribonuclease_activity,_producing_5'-phosphomonoesters	0.17226	not available	not available	Not Available	0.622077	5	747	2946	5179	0.755344
MF_GO:0008296_3'-5'-exodeoxyribonuclease_activity	0.17226	not available	not available	Not Available	0.622077	5	747	2946	5179	0.755344
BP_GO:0046116_queuosine_metabolic_process	0.172368	not available	not available	Not Available	0.692901	2	2436	2436	2827	0.755344
MF_GO:0008479_queuine_tRNA-ribosyltransferase_activity	0.172368	not available	not available	Not Available	0.692901	2	2436	2436	2827	0.755344
BP_GO:0008616_queuosine_biosynthetic_process	0.172368	not available	not available	Not Available	0.692901	2	2436	2436	2827	0.755344
BP_GO:0006304_DNA_modification	0.172368	not available	not available	Not Available	0.692901	2	43	43	5220	0.755344
BP_GO:0043570_maintenance_of_DNA_repeat_elements	0.172476	not available	not available	Not Available	0.657441	3	934	2680	5192	0.755344
BP_GO:2000035_regulation_of_stem_cell_division	0.172894	not available	not available	Not Available	0.657168	3	398	2077	6338	0.75535
CC_GO:0030677_ribonuclease_P_complex	0.172952	not available	not available	Not Available	0.692433	2	1414	1414	3857	0.75535
MF_GO:0015321_sodium-dependent_phosphate_transmembrane_transporter_activity	0.173073	not available	not available	Not Available	0.657052	3	644	1385	6787	0.75535
BP_GO:0018105_peptidyl-serine_phosphorylation	0.173144	not available	not available	Not Available	0.635979	4	2050	2198	2824	0.75535
BP_GO:0018209_peptidyl-serine_modification	0.173144	not available	not available	Not Available	0.635979	4	2050	2198	2824	0.75535
CC_GO:0016580_Sin3_complex	0.173193	not available	not available	Not Available	0.656974	3	2596	3078	3144	0.75535
BP_GO:0030382_sperm_mitochondrion_organization	0.173616	not available	not available	Not Available	0.602607	7	2739	3206	4542	0.756676
MF_GO:0005507_copper_ion_binding	0.174249	not available	not available	Not Available	0.565708	17	1935	3202	5262	0.758911
MF_GO:0035242_protein-arginine_omega-N_asymmetric_methyltransferase_activity	0.174714	not available	not available	Not Available	0.691032	2	385	385	4910	0.759692
MF_GO:0035241_protein-arginine_omega-N_monomethyltransferase_activity	0.174714	not available	not available	Not Available	0.691032	2	385	385	4910	0.759692
CC_GO:0046540_U4/U6_x_U5_tri-snRNP_complex	0.174788	not available	not available	Not Available	0.690974	2	1705	1705	3591	0.759692
BP_GO:0043620_regulation_of_DNA-dependent_transcription_in_response_to_stress	0.175673	not available	not available	Not Available	0.690273	2	1845	1845	3463	0.761228
BP_GO:0010608_posttranscriptional_regulation_of_gene_expression	0.175701	not available	not available	Not Available	0.522533	145	1610	4172	6208	0.761228
BP_GO:0000281_mitotic_cytokinesis	0.175811	not available	not available	Not Available	0.542617	40	1237	4092	5773	0.761228
MF_GO:0005457_GDP-fucose_transmembrane_transporter_activity	0.177229	not available	not available	Not Available	0.689047	2	119	119	5210	0.761228
BP_GO:0072530_purine-containing_compound_transmembrane_transport	0.177229	not available	not available	Not Available	0.689047	2	119	119	5210	0.761228
BP_GO:0015784_GDP-mannose_transport	0.177229	not available	not available	Not Available	0.689047	2	119	119	5210	0.761228
BP_GO:0036079_purine_nucleotide-sugar_transport	0.177229	not available	not available	Not Available	0.689047	2	119	119	5210	0.761228
BP_GO:0090480_purine_nucleotide-sugar_transmembrane_transport	0.177229	not available	not available	Not Available	0.689047	2	119	119	5210	0.761228
BP_GO:0015788_UDP-N-acetylglucosamine_transport	0.177229	not available	not available	Not Available	0.689047	2	119	119	5210	0.761228
BP_GO:0015786_UDP-glucose_transport	0.177229	not available	not available	Not Available	0.689047	2	119	119	5210	0.761228
BP_GO:1901679_nucleotide_transmembrane_transport	0.177229	not available	not available	Not Available	0.689047	2	119	119	5210	0.761228
MF_GO:0036080_purine_nucleotide-sugar_transmembrane_transporter_activity	0.177229	not available	not available	Not Available	0.689047	2	119	119	5210	0.761228
MF_GO:0005458_GDP-mannose_transmembrane_transporter_activity	0.177229	not available	not available	Not Available	0.689047	2	119	119	5210	0.761228
MF_GO:0005460_UDP-glucose_transmembrane_transporter_activity	0.177229	not available	not available	Not Available	0.689047	2	119	119	5210	0.761228
BP_GO:0015787_UDP-glucuronic_acid_transport	0.177229	not available	not available	Not Available	0.689047	2	119	119	5210	0.761228
BP_GO:0015783_GDP-fucose_transport	0.177229	not available	not available	Not Available	0.689047	2	119	119	5210	0.761228
BP_GO:0036066_protein_O-linked_fucosylation	0.177229	not available	not available	Not Available	0.689047	2	119	119	5210	0.761228
BP_GO:1900075_positive_regulation_of_neuromuscular_synaptic_transmission	0.177304	not available	not available	Not Available	0.688989	2	598	598	4732	0.761228
CC_GO:0005575_cellular_component	0.177493	not available	not available	Not Available	0.506105	5681	2085	4254	6434	0.761527
BP_GO:0031935_regulation_of_chromatin_silencing	0.178118	not available	not available	Not Available	0.553345	25	1839	3482	5863	0.762338
BP_GO:0046130_purine_ribonucleoside_catabolic_process	0.178157	not available	not available	Not Available	0.537041	52	1449	3432	6558	0.762338
BP_GO:0006152_purine_nucleoside_catabolic_process	0.178157	not available	not available	Not Available	0.537041	52	1449	3432	6558	0.762338
BP_GO:0051444_negative_regulation_of_ubiquitin-protein_ligase_activity	0.178645	not available	not available	Not Available	0.687938	2	901	901	4447	0.762338
BP_GO:0051436_negative_regulation_of_ubiquitin-protein_ligase_activity_involved_in_mitotic_cell_cycle	0.178645	not available	not available	Not Available	0.687938	2	901	901	4447	0.762338
BP_GO:0051439_regulation_of_ubiquitin-protein_ligase_activity_involved_in_mitotic_cell_cycle	0.178645	not available	not available	Not Available	0.687938	2	901	901	4447	0.762338
BP_GO:0051352_negative_regulation_of_ligase_activity	0.178645	not available	not available	Not Available	0.687938	2	901	901	4447	0.762338
BP_GO:0060564_negative_regulation_of_mitotic_anaphase-promoting_complex_activity	0.178645	not available	not available	Not Available	0.687938	2	901	901	4447	0.762338
MF_GO:0008327_methyl-CpG_binding	0.179168	not available	not available	Not Available	0.687529	2	332	332	5023	0.762658
BP_GO:0008272_sulfate_transport	0.179442	not available	not available	Not Available	0.600154	7	2297	3305	3992	0.762658
MF_GO:0015116_sulfate_transmembrane_transporter_activity	0.179442	not available	not available	Not Available	0.600154	7	2297	3305	3992	0.762658
MF_GO:0030295_protein_kinase_activator_activity	0.179463	not available	not available	Not Available	0.618479	5	1621	2140	3276	0.762658
BP_GO:0007317_regulation_of_pole_plasm_oskar_mRNA_localization	0.179542	not available	not available	Not Available	0.55652	22	1237	2939	6201	0.762658
BP_GO:0060281_regulation_of_oocyte_development	0.179542	not available	not available	Not Available	0.55652	22	1237	2939	6201	0.762658
BP_GO:0035058_nonmotile_primary_cilium_assembly	0.179562	not available	not available	Not Available	0.600103	7	1116	2972	5504	0.762658
MF_GO:0035251_UDP-glucosyltransferase_activity	0.179843	not available	not available	Not Available	0.599987	7	450	3151	5794	0.762858
BP_GO:0043970_histone_H3-K9_acetylation	0.17985	not available	not available	Not Available	0.652692	3	2198	2496	4234	0.762858
CC_GO:0005685_U1_snRNP	0.180439	not available	not available	Not Available	0.583462	10	1405	3181	5276	0.764168
MF_GO:0048029_monosaccharide_binding	0.180523	not available	not available	Not Available	0.579555	11	1217	2794	5538	0.764168
BP_GO:0006213_pyrimidine_nucleoside_metabolic_process	0.180641	not available	not available	Not Available	0.583392	10	2050	3179	4907	0.764168
BP_GO:0046131_pyrimidine_ribonucleoside_metabolic_process	0.180641	not available	not available	Not Available	0.583392	10	2050	3179	4907	0.764168
MF_GO:0000702_oxidized_base_lesion_DNA_N-glycosylase_activity	0.180894	not available	not available	Not Available	0.686186	2	1602	1602	3776	0.764727
BP_GO:0000819_sister_chromatid_segregation	0.181416	not available	not available	Not Available	0.558811	20	1142	3967	5270	0.766424
BP_GO:0031062_positive_regulation_of_histone_methylation	0.181822	not available	not available	Not Available	0.631161	4	2279	2562	3430	0.767625
CC_GO:0000775_chromosome,_centromeric_region	0.182704	not available	not available	Not Available	0.55709	21	1559	3905	4628	0.770311
BP_GO:1901663_quinone_biosynthetic_process	0.182823	not available	not available	Not Available	0.606659	6	892	1561	5996	0.770311
BP_GO:1901661_quinone_metabolic_process	0.182823	not available	not available	Not Available	0.606659	6	892	1561	5996	0.770311
MF_GO:0046974_histone_methyltransferase_activity_(H3-K9_specific)	0.183214	not available	not available	Not Available	0.630402	4	2062	2278	2766	0.771346
MF_GO:0031369_translation_initiation_factor_binding	0.183312	not available	not available	Not Available	0.582468	10	2081	2418	5738	0.771346
BP_GO:0003400_regulation_of_COPII_vesicle_coating	0.18392	not available	not available	Not Available	0.650123	3	37	2341	6616	0.772368
BP_GO:0090113_regulation_of_ER_to_Golgi_vesicle-mediated_transport_by_GTP_hydrolysis	0.18392	not available	not available	Not Available	0.650123	3	37	2341	6616	0.772368
BP_GO:0048209_regulation_of_vesicle_targeting,_to,_from_or_within_Golgi	0.18392	not available	not available	Not Available	0.650123	3	37	2341	6616	0.772368
MF_GO:1901682_sulfur_compound_transmembrane_transporter_activity	0.184479	not available	not available	Not Available	0.574926	12	1488	3305	5103	0.774199
BP_GO:0035296_regulation_of_tube_diameter	0.185133	not available	not available	Not Available	0.574721	12	605	2973	4280	0.77532
BP_GO:0061357_positive_regulation_of_Wnt_protein_secretion	0.185267	not available	not available	Not Available	0.59775	7	1036	2848	6585	0.77532
BP_GO:0061356_regulation_of_Wnt_protein_secretion	0.185267	not available	not available	Not Available	0.59775	7	1036	2848	6585	0.77532
BP_GO:0097061_dendritic_spine_organization	0.185398	not available	not available	Not Available	0.615582	5	2329	4009	4324	0.77532
BP_GO:0036388_pre-replicative_complex_assembly	0.185602	not available	not available	Not Available	0.649072	3	1012	1517	6492	0.77532
BP_GO:1902299_pre-replicative_complex_assembly_involved_in_cell_cycle_DNA_replication	0.185602	not available	not available	Not Available	0.649072	3	1012	1517	6492	0.77532
BP_GO:0006267_pre-replicative_complex_assembly_involved_in_nuclear_cell_cycle_DNA_replication	0.185602	not available	not available	Not Available	0.649072	3	1012	1517	6492	0.77532
BP_GO:0045456_ecdysteroid_biosynthetic_process	0.18588	not available	not available	Not Available	0.5975	7	1463	3568	4982	0.775881
CC_GO:0005845_mRNA_cap_binding_complex	0.185981	not available	not available	Not Available	0.682275	2	1311	1311	4134	0.775881
BP_GO:0051445_regulation_of_meiotic_cell_cycle	0.186665	not available	not available	Not Available	0.574244	12	1489	3507	5986	0.778154
BP_GO:0031056_regulation_of_histone_modification	0.186772	not available	not available	Not Available	0.564284	16	2062	3430	5075	0.778154
BP_GO:0007343_egg_activation	0.186979	not available	not available	Not Available	0.648215	3	547	2536	5960	0.778507
BP_GO:0043524_negative_regulation_of_neuron_apoptotic_process	0.187306	not available	not available	Not Available	0.571145	13	1860	2666	6100	0.779015
BP_GO:0009267_cellular_response_to_starvation	0.187347	not available	not available	Not Available	0.544698	33	2687	3372	5137	0.779015
CC_GO:0005932_microtubule_basal_body	0.187482	not available	not available	Not Available	0.647904	3	1116	2793	5142	0.779063
BP_GO:0007384_specification_of_segmental_identity,_thorax	0.187671	not available	not available	Not Available	0.68099	2	2354	2354	3113	0.779339
MF_GO:0030151_molybdenum_ion_binding	0.188363	not available	not available	Not Available	0.647359	3	1689	2068	5308	0.781537
BP_GO:0007088_regulation_of_mitosis	0.18857	not available	not available	Not Available	0.536528	49	2093	3842	5097	0.781537
BP_GO:0051783_regulation_of_nuclear_division	0.18857	not available	not available	Not Available	0.536528	49	2093	3842	5097	0.781537
BP_GO:0030705_cytoskeleton-dependent_intracellular_transport	0.189321	not available	not available	Not Available	0.546485	30	1931	2773	6201	0.784134
MF_GO:0034212_peptide_N-acetyltransferase_activity	0.189879	not available	not available	Not Available	0.646425	3	1373	2085	5631	0.785934
MF_GO:0004864_protein_phosphatase_inhibitor_activity	0.19042	not available	not available	Not Available	0.613176	5	3080	3466	4350	0.787657
BP_GO:0045333_cellular_respiration	0.19064	not available	not available	Not Available	0.645957	3	1960	2857	4284	0.788054
BP_GO:0000290_deadenylation-dependent_decapping_of_nuclear-transcribed_mRNA	0.190923	not available	not available	Not Available	0.678538	2	837	837	4672	0.788708
CC_GO:0015030_Cajal_body	0.191541	not available	not available	Not Available	0.589069	8	137	2273	6136	0.790745
MF_GO:0070883_pre-miRNA_binding	0.191858	not available	not available	Not Available	0.677837	2	620	620	4901	0.791062
BP_GO:0071451_cellular_response_to_superoxide	0.192491	not available	not available	Not Available	0.612195	5	1227	2470	3264	0.791062
BP_GO:0006801_superoxide_metabolic_process	0.192491	not available	not available	Not Available	0.612195	5	1227	2470	3264	0.791062
MF_GO:0004784_superoxide_dismutase_activity	0.192491	not available	not available	Not Available	0.612195	5	1227	2470	3264	0.791062
BP_GO:0000303_response_to_superoxide	0.192491	not available	not available	Not Available	0.612195	5	1227	2470	3264	0.791062
BP_GO:0019430_removal_of_superoxide_radicals	0.192491	not available	not available	Not Available	0.612195	5	1227	2470	3264	0.791062
MF_GO:0016721_oxidoreductase_activity,_acting_on_superoxide_radicals_as_acceptor	0.192491	not available	not available	Not Available	0.612195	5	1227	2470	3264	0.791062
BP_GO:0031145_anaphase-promoting_complex-dependent_proteasomal_ubiquitin-dependent_protein_catabolic_process	0.193213	not available	not available	Not Available	0.594545	7	2366	3321	4379	0.793069
BP_GO:0030198_extracellular_matrix_organization	0.19323	not available	not available	Not Available	0.564612	15	448	2917	6967	0.793069
BP_GO:0051438_regulation_of_ubiquitin-protein_ligase_activity	0.193875	not available	not available	Not Available	0.60183	6	2536	2862	4447	0.795202
BP_GO:0034655_nucleobase-containing_compound_catabolic_process	0.19409	not available	not available	Not Available	0.524235	107	1625	3867	6616	0.795244
BP_GO:0000245_spliceosomal_complex_assembly	0.194136	not available	not available	Not Available	0.594178	7	2592	2918	4843	0.795244
BP_GO:0000910_cytokinesis	0.195459	not available	not available	Not Available	0.528538	76	1657	4092	6168	0.799157
MF_GO:0000150_recombinase_activity	0.19547	not available	not available	Not Available	0.675152	2	2054	2054	3513	0.799157
BP_GO:0009949_polarity_specification_of_anterior/posterior_axis	0.19547	not available	not available	Not Available	0.675152	2	2054	2054	3513	0.799157
CC_GO:0000126_transcription_factor_TFIIIB_complex	0.195628	not available	not available	Not Available	0.675035	2	865	865	4704	0.799287
BP_GO:0019439_aromatic_compound_catabolic_process	0.196848	not available	not available	Not Available	0.523019	116	1555	3706	6616	0.803302
BP_GO:0019896_axon_transport_of_mitochondrion	0.196989	not available	not available	Not Available	0.623073	4	452	1274	4542	0.803302
MF_GO:0008170_N-methyltransferase_activity	0.196991	not available	not available	Not Available	0.549289	25	2241	3142	5582	0.803302
BP_GO:0016567_protein_ubiquitination	0.19752	not available	not available	Not Available	0.533519	54	2317	3564	5946	0.804401
CC_GO:0000793_condensed_chromosome	0.197526	not available	not available	Not Available	0.586849	8	953	2457	4371	0.804401
BP_GO:0051574_positive_regulation_of_histone_H3-K9_methylation	0.197768	not available	not available	Not Available	0.641636	3	2279	2562	4371	0.804401
BP_GO:0051570_regulation_of_histone_H3-K9_methylation	0.197768	not available	not available	Not Available	0.641636	3	2279	2562	4371	0.804401
BP_GO:0048096_chromatin-mediated_maintenance_of_transcription	0.198123	not available	not available	Not Available	0.586629	8	1289	2249	4504	0.805327
BP_GO:0009611_response_to_wounding	0.198427	not available	not available	Not Available	0.533088	55	2184	3916	5634	0.806045
BP_GO:0046036_CTP_metabolic_process	0.198737	not available	not available	Not Available	0.609275	5	2050	3375	4907	0.806053
BP_GO:0009208_pyrimidine_ribonucleoside_triphosphate_metabolic_process	0.198737	not available	not available	Not Available	0.609275	5	2050	3375	4907	0.806053
BP_GO:0031497_chromatin_assembly	0.19881	not available	not available	Not Available	0.577267	10	1811	2062	4472	0.806053
CC_GO:0034708_methyltransferase_complex	0.200052	not available	not available	Not Available	0.547712	26	2062	3824	5364	0.81057
BP_GO:0051101_regulation_of_DNA_binding	0.200564	not available	not available	Not Available	0.576695	10	239	2406	6472	0.811035
BP_GO:2000241_regulation_of_reproductive_process	0.200579	not available	not available	Not Available	0.53221	57	1489	3956	6212	0.811035
BP_GO:0070828_heterochromatin_organization	0.200591	not available	not available	Not Available	0.562632	15	723	4371	4977	0.811035
BP_GO:0097033_mitochondrial_respiratory_chain_complex_III_biogenesis	0.200723	not available	not available	Not Available	0.671298	2	627	627	5006	0.811035
BP_GO:0044248_cellular_catabolic_process	0.200807	not available	not available	Not Available	0.513438	338	1782	4154	6622	0.811035
MF_GO:0004360_glutamine-fructose-6-phosphate_transaminase_(isomerizing)_activity	0.201446	not available	not available	Not Available	0.670773	2	90	90	5552	0.812236
MF_GO:0070548_L-glutamine_aminotransferase_activity	0.201446	not available	not available	Not Available	0.670773	2	90	90	5552	0.812236
BP_GO:0034614_cellular_response_to_reactive_oxygen_species	0.201489	not available	not available	Not Available	0.56458	14	2175	3264	4692	0.812236
MF_GO:0051537_2_iron,_2_sulfur_cluster_binding	0.202038	not available	not available	Not Available	0.576216	10	1795	3099	4548	0.813933
BP_GO:0032273_positive_regulation_of_protein_polymerization	0.202543	not available	not available	Not Available	0.556712	18	1047	3326	6394	0.814595
BP_GO:0006323_DNA_packaging	0.202588	not available	not available	Not Available	0.543239	31	2081	3513	6297	0.814595
BP_GO:0030261_chromosome_condensation	0.202588	not available	not available	Not Available	0.543239	31	2081	3513	6297	0.814595
MF_GO:0036002_pre-mRNA_binding	0.203105	not available	not available	Not Available	0.619919	4	443	1684	4843	0.814897
BP_GO:0048099_anterior/posterior_lineage_restriction,_imaginal_disc	0.203301	not available	not available	Not Available	0.66943	2	1977	1977	3688	0.814897
BP_GO:0046134_pyrimidine_nucleoside_biosynthetic_process	0.20339	not available	not available	Not Available	0.590556	7	785	2971	5623	0.814897
BP_GO:0046132_pyrimidine_ribonucleoside_biosynthetic_process	0.20339	not available	not available	Not Available	0.590556	7	785	2971	5623	0.814897
MF_GO:0008271_secondary_active_sulfate_transmembrane_transporter_activity	0.203452	not available	not available	Not Available	0.59778	6	2297	2624	3992	0.814897
MF_GO:0015381_high_affinity_sulfate_transmembrane_transporter_activity	0.203452	not available	not available	Not Available	0.59778	6	2297	2624	3992	0.814897
CC_GO:0019005_SCF_ubiquitin_ligase_complex	0.203563	not available	not available	Not Available	0.564012	14	2393	2664	5762	0.814897
CC_GO:0030990_intraflagellar_transport_particle	0.20411	not available	not available	Not Available	0.668846	2	171	171	5504	0.81657
BP_GO:0010165_response_to_X-ray	0.204341	not available	not available	Not Available	0.59741	6	1055	1099	6808	0.816976
BP_GO:0007099_centriole_replication	0.204807	not available	not available	Not Available	0.550817	22	1389	2793	6801	0.817258
BP_GO:0031334_positive_regulation_of_protein_complex_assembly	0.204906	not available	not available	Not Available	0.550796	22	1047	3400	6141	0.817258
BP_GO:0034502_protein_localization_to_chromosome	0.205138	not available	not available	Not Available	0.597079	6	1318	2075	4730	0.817258
BP_GO:0015697_quaternary_ammonium_group_transport	0.206142	not available	not available	Not Available	0.667387	2	410	410	5290	0.817258
BP_GO:0015838_amino-acid_betaine_transport	0.206142	not available	not available	Not Available	0.667387	2	410	410	5290	0.817258
BP_GO:0015879_carnitine_transport	0.206142	not available	not available	Not Available	0.667387	2	410	410	5290	0.817258
MF_GO:0005476_carnitine:acyl_carnitine_antiporter_activity	0.206142	not available	not available	Not Available	0.667387	2	410	410	5290	0.817258
BP_GO:0006844_acyl_carnitine_transport	0.206142	not available	not available	Not Available	0.667387	2	410	410	5290	0.817258
BP_GO:0045313_rhabdomere_membrane_biogenesis	0.206313	not available	not available	Not Available	0.596593	6	1982	3426	3532	0.817258
BP_GO:0044091_membrane_biogenesis	0.206313	not available	not available	Not Available	0.596593	6	1982	3426	3532	0.817258
BP_GO:0043603_cellular_amide_metabolic_process	0.206433	not available	not available	Not Available	0.532882	52	2509	3878	5232	0.817258
BP_GO:0050778_positive_regulation_of_immune_response	0.20678	not available	not available	Not Available	0.537884	39	1456	3952	6179	0.817258
CC_GO:0002178_palmitoyltransferase_complex	0.207367	not available	not available	Not Available	0.666511	2	782	782	4933	0.817258
CC_GO:0031211_endoplasmic_reticulum_palmitoyltransferase_complex	0.207367	not available	not available	Not Available	0.666511	2	782	782	4933	0.817258
CC_GO:0017059_serine_C-palmitoyltransferase_complex	0.207367	not available	not available	Not Available	0.666511	2	782	782	4933	0.817258
BP_GO:0000959_mitochondrial_RNA_metabolic_process	0.20758	not available	not available	Not Available	0.605233	5	2431	3826	3943	0.817258
CC_GO:0008024_positive_transcription_elongation_factor_complex_b	0.207652	not available	not available	Not Available	0.635797	3	822	2400	6140	0.817258
CC_GO:0032021_NELF_complex	0.207823	not available	not available	Not Available	0.617525	4	1647	2041	4073	0.817258
BP_GO:0007068_negative_regulation_of_transcription_during_mitosis	0.207823	not available	not available	Not Available	0.617525	4	1647	2041	4073	0.817258
BP_GO:0045896_regulation_of_transcription_during_mitosis	0.207823	not available	not available	Not Available	0.617525	4	1647	2041	4073	0.817258
BP_GO:0032785_negative_regulation_of_DNA-dependent_transcription,_elongation	0.207823	not available	not available	Not Available	0.617525	4	1647	2041	4073	0.817258
BP_GO:0007070_negative_regulation_of_transcription_from_RNA_polymerase_II_promoter_during_mitosis	0.207823	not available	not available	Not Available	0.617525	4	1647	2041	4073	0.817258
BP_GO:0034244_negative_regulation_of_transcription_elongation_from_RNA_polymerase_II_promoter	0.207823	not available	not available	Not Available	0.617525	4	1647	2041	4073	0.817258
BP_GO:0046021_regulation_of_transcription_from_RNA_polymerase_II_promoter,_mitotic	0.207823	not available	not available	Not Available	0.617525	4	1647	2041	4073	0.817258
MF_GO:0042887_amide_transmembrane_transporter_activity	0.20792	not available	not available	Not Available	0.635642	3	1011	1096	7259	0.817258
MF_GO:0035673_oligopeptide_transmembrane_transporter_activity	0.20792	not available	not available	Not Available	0.635642	3	1011	1096	7259	0.817258
MF_GO:0015198_oligopeptide_transporter_activity	0.20792	not available	not available	Not Available	0.635642	3	1011	1096	7259	0.817258
MF_GO:0045505_dynein_intermediate_chain_binding	0.208022	not available	not available	Not Available	0.666044	2	1333	1333	4390	0.817258
BP_GO:0045743_positive_regulation_of_fibroblast_growth_factor_receptor_signaling_pathway	0.208523	not available	not available	Not Available	0.635291	3	522	4420	4433	0.818677
BP_GO:0032312_regulation_of_ARF_GTPase_activity	0.208735	not available	not available	Not Available	0.574065	10	1473	2296	5221	0.818677
MF_GO:0017169_CDP-alcohol_phosphatidyltransferase_activity	0.208771	not available	not available	Not Available	0.59558	6	1527	1672	5181	0.818677
MF_GO:0008613_diuretic_hormone_activity	0.209332	not available	not available	Not Available	0.616766	4	260	836	5033	0.820369
BP_GO:2001135_regulation_of_endocytic_recycling	0.209501	not available	not available	Not Available	0.664993	2	763	763	4978	0.820522
MF_GO:0031490_chromatin_DNA_binding	0.209978	not available	not available	Not Available	0.570246	11	1732	2680	4937	0.821882
BP_GO:0051052_regulation_of_DNA_metabolic_process	0.210142	not available	not available	Not Available	0.543278	29	1436	4371	6045	0.822019
BP_GO:0051013_microtubule_severing	0.211294	not available	not available	Not Available	0.594548	6	1108	2762	4794	0.825309
BP_GO:0051340_regulation_of_ligase_activity	0.21135	not available	not available	Not Available	0.587519	7	2536	4270	4447	0.825309
BP_GO:0006165_nucleoside_diphosphate_phosphorylation	0.211374	not available	not available	Not Available	0.615744	4	590	2050	4907	0.825309
CC_GO:0005956_protein_kinase_CK2_complex	0.211647	not available	not available	Not Available	0.663475	2	2150	2150	3617	0.825866
BP_GO:0016560_protein_import_into_peroxisome_matrix,_docking	0.212634	not available	not available	Not Available	0.632917	3	1784	1787	5865	0.829208
BP_GO:0006476_protein_deacetylation	0.212825	not available	not available	Not Available	0.593925	6	2819	3144	4089	0.829443
BP_GO:0050821_protein_stabilization	0.213134	not available	not available	Not Available	0.546949	24	1135	3260	5937	0.829547
BP_GO:0045824_negative_regulation_of_innate_immune_response	0.213159	not available	not available	Not Available	0.552746	19	1598	4023	5932	0.829547
CC_GO:0030496_midbody	0.213245	not available	not available	Not Available	0.561406	14	1658	3804	4794	0.829547
BP_GO:0006428_isoleucyl-tRNA_aminoacylation	0.213806	not available	not available	Not Available	0.661957	2	809	809	4984	0.830489
MF_GO:0004822_isoleucine-tRNA_ligase_activity	0.213806	not available	not available	Not Available	0.661957	2	809	809	4984	0.830489
BP_GO:0042766_nucleosome_mobilization	0.21388	not available	not available	Not Available	0.586567	7	1811	2062	5702	0.830489
BP_GO:0009205_purine_ribonucleoside_triphosphate_metabolic_process	0.214243	not available	not available	Not Available	0.527433	70	2023	3664	6147	0.830881
BP_GO:0009144_purine_nucleoside_triphosphate_metabolic_process	0.214243	not available	not available	Not Available	0.527433	70	2023	3664	6147	0.830881
BP_GO:0017186_peptidyl-pyroglutamic_acid_biosynthetic_process,_using_glutaminyl-peptide_cyclotransferase	0.215141	not available	not available	Not Available	0.661023	2	561	561	5248	0.832833
BP_GO:0018199_peptidyl-glutamine_modification	0.215141	not available	not available	Not Available	0.661023	2	561	561	5248	0.832833
MF_GO:0016603_glutaminyl-peptide_cyclotransferase_activity	0.215141	not available	not available	Not Available	0.661023	2	561	561	5248	0.832833
BP_GO:0051225_spindle_assembly	0.216056	not available	not available	Not Available	0.535504	41	1947	4112	5765	0.835867
MF_GO:0004105_choline-phosphate_cytidylyltransferase_activity	0.216397	not available	not available	Not Available	0.660147	2	1264	1264	4560	0.836023
BP_GO:0048599_oocyte_development	0.216489	not available	not available	Not Available	0.592445	6	2566	2702	3742	0.836023
BP_GO:0007562_eclosion	0.216493	not available	not available	Not Available	0.601262	5	2988	3391	3523	0.836023
BP_GO:0006897_endocytosis	0.21685	not available	not available	Not Available	0.514027	268	1885	4172	6429	0.836893
CC_GO:0031463_Cul3-RING_ubiquitin_ligase_complex	0.217067	not available	not available	Not Available	0.630387	3	1724	2664	5113	0.837222
CC_GO:0005657_replication_fork	0.217479	not available	not available	Not Available	0.630153	3	504	4108	4895	0.8383
BP_GO:0070193_synaptonemal_complex_organization	0.217994	not available	not available	Not Available	0.659038	2	1215	1215	4628	0.838479
CC_GO:0005725_intercalary_heterochromatin	0.218237	not available	not available	Not Available	0.591745	6	1627	2358	4472	0.838479
BP_GO:0006348_chromatin_silencing_at_telomere	0.218331	not available	not available	Not Available	0.658804	2	2318	2318	3529	0.838479
BP_GO:0016255_attachment_of_GPI_anchor_to_protein	0.218523	not available	not available	Not Available	0.612211	4	557	1982	3508	0.838479
CC_GO:0042765_GPI-anchor_transamidase_complex	0.218523	not available	not available	Not Available	0.612211	4	557	1982	3508	0.838479
CC_GO:0005639_integral_to_nuclear_inner_membrane	0.218584	not available	not available	Not Available	0.658629	2	2308	2308	3542	0.838479
CC_GO:0044453_nuclear_membrane_part	0.218584	not available	not available	Not Available	0.658629	2	2308	2308	3542	0.838479
CC_GO:0031229_intrinsic_to_nuclear_inner_membrane	0.218584	not available	not available	Not Available	0.658629	2	2308	2308	3542	0.838479
BP_GO:0007349_cellularization	0.219082	not available	not available	Not Available	0.525789	76	1603	3653	6542	0.83988
BP_GO:0008630_intrinsic_apoptotic_signaling_pathway_in_response_to_DNA_damage	0.219349	not available	not available	Not Available	0.562052	13	1099	3821	5253	0.840009
BP_GO:0006627_protein_processing_involved_in_protein_targeting_to_mitochondrion	0.219513	not available	not available	Not Available	0.657987	2	2307	2307	3554	0.840009
BP_GO:0034982_mitochondrial_protein_processing	0.219513	not available	not available	Not Available	0.657987	2	2307	2307	3554	0.840009
BP_GO:0016243_regulation_of_autophagic_vacuole_size	0.219682	not available	not available	Not Available	0.65787	2	1378	1378	4485	0.840149
CC_GO:0000786_nucleosome	0.21996	not available	not available	Not Available	0.628752	3	756	3997	4790	0.840262
CC_GO:0030896_checkpoint_clamp_complex	0.220021	not available	not available	Not Available	0.657637	2	1423	1423	4444	0.840262
MF_GO:0001671_ATPase_activator_activity	0.220279	not available	not available	Not Available	0.599603	5	444	1346	7411	0.840262
BP_GO:0044247_cellular_polysaccharide_catabolic_process	0.220375	not available	not available	Not Available	0.628518	3	406	876	8267	0.840262
BP_GO:0000272_polysaccharide_catabolic_process	0.220375	not available	not available	Not Available	0.628518	3	406	876	8267	0.840262
MF_GO:0001085_RNA_polymerase_II_transcription_factor_binding	0.221136	not available	not available	Not Available	0.552338	18	1401	2414	7057	0.842659
BP_GO:0050764_regulation_of_phagocytosis	0.221345	not available	not available	Not Available	0.627973	3	13	1023	8527	0.842947
CC_GO:0036063_acroblast	0.22257	not available	not available	Not Available	0.655885	2	1600	1600	4297	0.846533
BP_GO:0072348_sulfur_compound_transport	0.222581	not available	not available	Not Available	0.563674	12	2297	3305	5103	0.846533
BP_GO:0009148_pyrimidine_nucleoside_triphosphate_biosynthetic_process	0.222962	not available	not available	Not Available	0.61005	4	785	2050	4907	0.846533
BP_GO:0009209_pyrimidine_ribonucleoside_triphosphate_biosynthetic_process	0.222962	not available	not available	Not Available	0.61005	4	785	2050	4907	0.846533
BP_GO:0006241_CTP_biosynthetic_process	0.222962	not available	not available	Not Available	0.61005	4	785	2050	4907	0.846533
BP_GO:0031348_negative_regulation_of_defense_response	0.223088	not available	not available	Not Available	0.548051	21	2660	4023	5144	0.846533
BP_GO:0048148_behavioral_response_to_cocaine	0.223685	not available	not available	Not Available	0.577588	8	634	2586	4915	0.84829
BP_GO:0030833_regulation_of_actin_filament_polymerization	0.223928	not available	not available	Not Available	0.542235	27	1790	3653	6394	0.848614
BP_GO:2000045_regulation_of_G1/S_transition_of_mitotic_cell_cycle	0.224118	not available	not available	Not Available	0.547834	21	1289	3309	7428	0.848614
BP_GO:0048728_proboscis_development	0.224172	not available	not available	Not Available	0.589389	6	1212	1816	6609	0.848614
MF_GO:0002039_p53_binding	0.224364	not available	not available	Not Available	0.654659	2	1099	1099	4819	0.848831
BP_GO:0090174_organelle_membrane_fusion	0.224756	not available	not available	Not Available	0.577223	8	537	4230	5089	0.849806
BP_GO:0046825_regulation_of_protein_export_from_nucleus	0.22553	not available	not available	Not Available	0.625637	3	226	3622	5775	0.852029
BP_GO:0015803_branched-chain_amino_acid_transport	0.225881	not available	not available	Not Available	0.625443	3	1462	3453	4713	0.852029
BP_GO:0060356_leucine_import	0.225881	not available	not available	Not Available	0.625443	3	1462	3453	4713	0.852029
BP_GO:0015820_leucine_transport	0.225881	not available	not available	Not Available	0.625443	3	1462	3453	4713	0.852029
MF_GO:0015631_tubulin_binding	0.226524	not available	not available	Not Available	0.52464	78	1804	4018	6163	0.853753
MF_GO:0005488_binding	0.226608	not available	not available	Not Available	0.50475	3546	2039	4237	6499	0.853753
CC_GO:0017071_intracellular_cyclic_nucleotide_activated_cation_channel_complex	0.228002	not available	not available	Not Available	0.607627	4	1349	2245	3785	0.858497
MF_GO:0043621_protein_self-association	0.228239	not available	not available	Not Available	0.596169	5	2290	2667	3949	0.858879
BP_GO:0034969_histone_arginine_methylation	0.228557	not available	not available	Not Available	0.623964	3	385	3142	6139	0.859564
BP_GO:0000212_meiotic_spindle_organization	0.229138	not available	not available	Not Available	0.547935	20	1067	3702	5899	0.861236
BP_GO:0030576_Cajal_body_organization	0.22984	not available	not available	Not Available	0.606751	4	1254	2120	2273	0.863364
BP_GO:0043254_regulation_of_protein_complex_assembly	0.230222	not available	not available	Not Available	0.529928	51	2186	3766	6394	0.864035
BP_GO:0051304_chromosome_separation	0.230291	not available	not available	Not Available	0.567403	10	1483	2839	5437	0.864035
BP_GO:0016579_protein_deubiquitination	0.230849	not available	not available	Not Available	0.554914	15	765	3221	6775	0.865614
BP_GO:0031669_cellular_response_to_nutrient_levels	0.231367	not available	not available	Not Available	0.53643	34	2687	3372	5658	0.867046
MF_GO:0008270_zinc_ion_binding	0.231605	not available	not available	Not Available	0.509863	489	2241	3977	6028	0.867422
CC_GO:0044666_MLL3/4_complex	0.232172	not available	not available	Not Available	0.563732	11	2279	3824	4521	0.868527
CC_GO:0070449_elongin_complex	0.232176	not available	not available	Not Available	0.621978	3	1258	1709	6750	0.868527
MF_GO:0030276_clathrin_binding	0.232311	not available	not available	Not Available	0.579824	7	1246	2752	7092	0.868527
MF_GO:0035064_methylated_histone_residue_binding	0.233246	not available	not available	Not Available	0.57949	7	1639	3623	4371	0.871266
CC_GO:0031902_late_endosome_membrane	0.233318	not available	not available	Not Available	0.621355	3	948	2824	5961	0.871266
MF_GO:0032947_protein_complex_scaffold	0.233676	not available	not available	Not Available	0.621161	3	75	3118	6545	0.871574
MF_GO:0030159_receptor_signaling_complex_scaffold_activity	0.233676	not available	not available	Not Available	0.621161	3	75	3118	6545	0.871574
MF_GO:0008022_protein_C-terminus_binding	0.234248	not available	not available	Not Available	0.620849	3	2432	3313	4001	0.872361
CC_GO:0005656_nuclear_pre-replicative_complex	0.2343	not available	not available	Not Available	0.593599	5	1517	3495	4895	0.872361
CC_GO:0036387_pre-replicative_complex	0.2343	not available	not available	Not Available	0.593599	5	1517	3495	4895	0.872361
BP_GO:0071711_basement_membrane_organization	0.234518	not available	not available	Not Available	0.573937	8	448	2917	6087	0.872661
BP_GO:0032271_regulation_of_protein_polymerization	0.234812	not available	not available	Not Available	0.538179	30	1790	3653	6394	0.873233
MF_GO:0050072_m7G(5')pppN_diphosphatase_activity	0.234947	not available	not available	Not Available	0.647536	2	1368	1368	4672	0.873233
CC_GO:0005919_pleated_septate_junction	0.235347	not available	not available	Not Available	0.585047	6	2105	2586	5371	0.874205
BP_GO:0043666_regulation_of_phosphoprotein_phosphatase_activity	0.235563	not available	not available	Not Available	0.647128	2	1683	1683	4364	0.874495
BP_GO:0018208_peptidyl-proline_modification	0.236895	not available	not available	Not Available	0.568969	9	1983	3744	5190	0.878924
MF_GO:0005225_volume-sensitive_anion_channel_activity	0.237062	not available	not available	Not Available	0.646135	2	938	938	5126	0.879028
MF_GO:0004165_dodecenoyl-CoA_delta-isomerase_activity	0.237363	not available	not available	Not Available	0.592314	5	2544	3695	4398	0.879632
CC_GO:0030119_AP-type_membrane_coat_adaptor_complex	0.237686	not available	not available	Not Available	0.555117	14	1060	3274	5909	0.880312
CC_GO:0031985_Golgi_cisterna	0.23791	not available	not available	Not Available	0.543944	22	1488	4351	6385	0.88063
CC_GO:0045298_tubulin_complex	0.238931	not available	not available	Not Available	0.59166	5	1759	2575	5370	0.883892
CC_GO:0031970_organelle_envelope_lumen	0.239583	not available	not available	Not Available	0.583431	6	481	2068	6359	0.88568
MF_GO:0019789_SUMO_ligase_activity	0.239985	not available	not available	Not Available	0.644208	2	855	855	5242	0.88568
MF_GO:0004536_deoxyribonuclease_activity	0.24019	not available	not available	Not Available	0.55098	16	1483	2946	5179	0.88568
MF_GO:0003998_acylphosphatase_activity	0.240341	not available	not available	Not Available	0.643975	2	2029	2029	4072	0.88568
BP_GO:0007091_metaphase/anaphase_transition_of_mitotic_cell_cycle	0.24043	not available	not available	Not Available	0.643916	2	2676	2676	3426	0.88568
BP_GO:0044784_metaphase/anaphase_transition_of_cell_cycle	0.24043	not available	not available	Not Available	0.643916	2	2676	2676	3426	0.88568
CC_GO:1990023_mitotic_spindle_midzone	0.24043	not available	not available	Not Available	0.643916	2	2676	2676	3426	0.88568
BP_GO:0030042_actin_filament_depolymerization	0.240533	not available	not available	Not Available	0.601729	4	1073	3981	4293	0.88568
BP_GO:0044270_cellular_nitrogen_compound_catabolic_process	0.241004	not available	not available	Not Available	0.519056	115	1625	3958	6622	0.886767
BP_GO:0009435_NAD_biosynthetic_process	0.241108	not available	not available	Not Available	0.617151	3	269	1480	8092	0.886767
BP_GO:0009247_glycolipid_biosynthetic_process	0.241465	not available	not available	Not Available	0.549173	17	1178	2922	6880	0.887328
BP_GO:0031034_myosin_filament_assembly	0.242052	not available	not available	Not Available	0.582496	6	3347	3599	4936	0.887328
BP_GO:0031033_myosin_filament_organization	0.242052	not available	not available	Not Available	0.582496	6	3347	3599	4936	0.887328
MF_GO:0004835_tubulin-tyrosine_ligase_activity	0.242366	not available	not available	Not Available	0.590235	5	2331	2631	4098	0.887328
MF_GO:0032138_single_base_insertion_or_deletion_binding	0.242571	not available	not available	Not Available	0.642515	2	934	934	5192	0.887328
CC_GO:0032301_MutSalpha_complex	0.242571	not available	not available	Not Available	0.642515	2	934	934	5192	0.887328
MF_GO:0032135_DNA_insertion_or_deletion_binding	0.242571	not available	not available	Not Available	0.642515	2	934	934	5192	0.887328
BP_GO:0045910_negative_regulation_of_DNA_recombination	0.242571	not available	not available	Not Available	0.642515	2	934	934	5192	0.887328
MF_GO:0032137_guanine/thymine_mispair_binding	0.242571	not available	not available	Not Available	0.642515	2	934	934	5192	0.887328
BP_GO:0035638_signal_maturation	0.24266	not available	not available	Not Available	0.642457	2	1921	1921	4206	0.887328
BP_GO:0043113_receptor_clustering	0.243589	not available	not available	Not Available	0.615828	3	1977	2419	5479	0.89021
BP_GO:0001514_selenocysteine_incorporation	0.244363	not available	not available	Not Available	0.641348	2	942	942	5204	0.892302
BP_GO:0045787_positive_regulation_of_cell_cycle	0.244443	not available	not available	Not Available	0.544729	20	1900	3506	5176	0.892302
BP_GO:0070863_positive_regulation_of_protein_exit_from_endoplasmic_reticulum	0.246489	not available	not available	Not Available	0.598984	4	1939	2341	2848	0.899252
MF_GO:0003697_single-stranded_DNA_binding	0.24728	not available	not available	Not Available	0.550961	15	526	3252	7572	0.900406
BP_GO:0009119_ribonucleoside_metabolic_process	0.247296	not available	not available	Not Available	0.520344	95	2027	3867	6427	0.900406
BP_GO:0021556_central_nervous_system_formation	0.247319	not available	not available	Not Available	0.598604	4	1644	2364	2984	0.900406
BP_GO:0015701_bicarbonate_transport	0.247516	not available	not available	Not Available	0.639304	2	2472	2472	3709	0.900406
MF_GO:0015106_bicarbonate_transmembrane_transporter_activity	0.247516	not available	not available	Not Available	0.639304	2	2472	2472	3709	0.900406
BP_GO:0031349_positive_regulation_of_defense_response	0.24794	not available	not available	Not Available	0.533299	35	1456	3952	6297	0.901433
BP_GO:1901361_organic_cyclic_compound_catabolic_process	0.248522	not available	not available	Not Available	0.517879	122	1695	3867	6622	0.90303
CC_GO:0032993_protein-DNA_complex	0.248887	not available	not available	Not Available	0.556543	12	1517	3997	4790	0.903412
BP_GO:0035090_maintenance_of_apical/basal_cell_polarity	0.248934	not available	not available	Not Available	0.569219	8	631	3226	4970	0.903412
BP_GO:0006086_acetyl-CoA_biosynthetic_process_from_pyruvate	0.249055	not available	not available	Not Available	0.638312	2	2952	2952	3246	0.903412
BP_GO:0045814_negative_regulation_of_gene_expression,_epigenetic	0.249754	not available	not available	Not Available	0.531694	38	2062	3472	6681	0.904471
MF_GO:0010484_H3_histone_acetyltransferase_activity	0.249852	not available	not available	Not Available	0.612519	3	358	2496	7106	0.904471
MF_GO:0045174_glutathione_dehydrogenase_(ascorbate)_activity	0.250203	not available	not available	Not Available	0.59729	4	793	3492	4023	0.904471
MF_GO:0004734_pyrimidodiazepine_synthase_activity	0.250203	not available	not available	Not Available	0.59729	4	793	3492	4023	0.904471
MF_GO:0016648_oxidoreductase_activity,_acting_on_the_CH-NH_group_of_donors,_disulfide_as_acceptor	0.250203	not available	not available	Not Available	0.59729	4	793	3492	4023	0.904471
MF_GO:0016672_oxidoreductase_activity,_acting_on_a_sulfur_group_of_donors,_quinone_or_similar_compound_as_acceptor	0.250203	not available	not available	Not Available	0.59729	4	793	3492	4023	0.904471
MF_GO:0001092_TFIIA-class_transcription_factor_binding	0.250892	not available	not available	Not Available	0.611974	3	865	2052	7057	0.906442
MF_GO:0005550_pheromone_binding	0.251272	not available	not available	Not Available	0.58659	5	2200	4344	4474	0.907301
MF_GO:0000149_SNARE_binding	0.25242	not available	not available	Not Available	0.539355	24	948	3728	7129	0.910926
CC_GO:0005923_tight_junction	0.252978	not available	not available	Not Available	0.610884	3	523	3330	6149	0.912419
MF_GO:0004601_peroxidase_activity	0.253988	not available	not available	Not Available	0.555208	12	2089	3088	5597	0.915019
MF_GO:0016684_oxidoreductase_activity,_acting_on_peroxide_as_acceptor	0.253988	not available	not available	Not Available	0.555208	12	2089	3088	5597	0.915019
MF_GO:0000287_magnesium_ion_binding	0.25422	not available	not available	Not Available	0.531884	36	1153	3933	6535	0.915337
BP_GO:0002165_instar_larval_or_pupal_development	0.254579	not available	not available	Not Available	0.528805	44	1614	3306	6807	0.916107
MF_GO:0051020_GTPase_binding	0.255357	not available	not available	Not Available	0.524011	63	1850	3976	6382	0.918387
CC_GO:0000118_histone_deacetylase_complex	0.255866	not available	not available	Not Available	0.545987	17	2545	3144	5023	0.919407
BP_GO:0071454_cellular_response_to_anoxia	0.256366	not available	not available	Not Available	0.633641	2	3053	3053	3225	0.919407
MF_GO:0008086_light-activated_voltage-gated_calcium_channel_activity	0.256366	not available	not available	Not Available	0.633641	2	3053	3053	3225	0.919407
MF_GO:0010461_light-activated_ion_channel_activity	0.256366	not available	not available	Not Available	0.633641	2	3053	3053	3225	0.919407
CC_GO:0035997_rhabdomere_microvillus_membrane	0.256366	not available	not available	Not Available	0.633641	2	3053	3053	3225	0.919407
BP_GO:0007100_mitotic_centrosome_separation	0.256741	not available	not available	Not Available	0.594341	4	1459	3136	3212	0.920232
CC_GO:0031332_RNAi_effector_complex	0.257107	not available	not available	Not Available	0.559584	10	620	2378	6556	0.920502
CC_GO:0016442_RNA-induced_silencing_complex	0.257107	not available	not available	Not Available	0.559584	10	620	2378	6556	0.920502
MF_GO:0060590_ATPase_regulator_activity	0.257577	not available	not available	Not Available	0.576733	6	444	1346	7411	0.921663
CC_GO:0005814_centriole	0.257834	not available	not available	Not Available	0.546959	16	1389	3726	5142	0.921737
BP_GO:0010635_regulation_of_mitochondrial_fusion	0.257888	not available	not available	Not Available	0.583927	5	1733	2739	6100	0.921737
MF_GO:0003913_DNA_photolyase_activity	0.25861	not available	not available	Not Available	0.607964	3	1000	2718	6359	0.923796
BP_GO:0006839_mitochondrial_transport	0.258989	not available	not available	Not Available	0.531611	35	1339	4120	6358	0.924145
BP_GO:0008584_male_gonad_development	0.259	not available	not available	Not Available	0.583483	5	3498	3596	3942	0.924145
BP_GO:0031331_positive_regulation_of_cellular_catabolic_process	0.259696	not available	not available	Not Available	0.535208	28	1102	3739	6248	0.925005
BP_GO:0046700_heterocycle_catabolic_process	0.259898	not available	not available	Not Available	0.517371	116	1625	3958	6616	0.925005
BP_GO:0009452_7-methylguanosine_RNA_capping	0.259971	not available	not available	Not Available	0.631364	2	2713	2713	3604	0.925005
BP_GO:0006370_7-methylguanosine_mRNA_capping	0.259971	not available	not available	Not Available	0.631364	2	2713	2713	3604	0.925005
BP_GO:0036260_RNA_capping	0.259971	not available	not available	Not Available	0.631364	2	2713	2713	3604	0.925005
BP_GO:0032368_regulation_of_lipid_transport	0.260502	not available	not available	Not Available	0.606991	3	2441	3568	4093	0.925595
BP_GO:1901658_glycosyl_compound_catabolic_process	0.26075	not available	not available	Not Available	0.524811	56	1505	3867	6558	0.925595
CC_GO:0034706_sodium_channel_complex	0.260806	not available	not available	Not Available	0.630838	2	1165	1165	5161	0.925595
CC_GO:0001518_voltage-gated_sodium_channel_complex	0.260806	not available	not available	Not Available	0.630838	2	1165	1165	5161	0.925595
BP_GO:0046467_membrane_lipid_biosynthetic_process	0.260867	not available	not available	Not Available	0.540411	21	1291	3525	6880	0.925595
BP_GO:0019934_cGMP-mediated_signaling	0.261085	not available	not available	Not Available	0.630663	2	260	260	6069	0.925851
BP_GO:0006810_transport	0.261616	not available	not available	Not Available	0.505813	1163	2022	4236	6454	0.926132
BP_GO:0035095_behavioral_response_to_nicotine	0.261922	not available	not available	Not Available	0.630138	2	2586	2586	3752	0.926132
BP_GO:0034243_regulation_of_transcription_elongation_from_RNA_polymerase_II_promoter	0.262001	not available	not available	Not Available	0.549203	14	1647	3674	5567	0.926132
CC_GO:0035012_polytene_chromosome,_telomeric_region	0.262172	not available	not available	Not Available	0.582222	5	3017	4190	4371	0.926132
BP_GO:0043413_macromolecule_glycosylation	0.262174	not available	not available	Not Available	0.525091	54	1162	3559	6987	0.926132
BP_GO:0006486_protein_glycosylation	0.262174	not available	not available	Not Available	0.525091	54	1162	3559	6987	0.926132
BP_GO:0051223_regulation_of_protein_transport	0.262234	not available	not available	Not Available	0.524419	57	1982	3911	6212	0.926132
BP_GO:0008062_eclosion_rhythm	0.262333	not available	not available	Not Available	0.558111	10	2441	3617	4915	0.926132
BP_GO:0006122_mitochondrial_electron_transport,_ubiquinol_to_cytochrome_c	0.262635	not available	not available	Not Available	0.552977	12	1795	3421	5344	0.92668
BP_GO:0016062_adaptation_of_rhodopsin_mediated_signaling	0.263169	not available	not available	Not Available	0.59148	4	1089	2521	3224	0.927006
BP_GO:0023058_adaptation_of_signaling_pathway	0.263169	not available	not available	Not Available	0.59148	4	1089	2521	3224	0.927006
CC_GO:0005720_nuclear_heterochromatin	0.263559	not available	not available	Not Available	0.550675	13	1627	3916	4628	0.927006
CC_GO:0005791_rough_endoplasmic_reticulum	0.26383	not available	not available	Not Available	0.591188	4	343	3897	4077	0.927006
BP_GO:0031053_primary_miRNA_processing	0.263881	not available	not available	Not Available	0.628912	2	1018	1018	5341	0.927006
BP_GO:0009154_purine_ribonucleotide_catabolic_process	0.263898	not available	not available	Not Available	0.526383	48	1505	3432	6616	0.927006
BP_GO:0009261_ribonucleotide_catabolic_process	0.263898	not available	not available	Not Available	0.526383	48	1505	3432	6616	0.927006
BP_GO:0006195_purine_nucleotide_catabolic_process	0.263898	not available	not available	Not Available	0.526383	48	1505	3432	6616	0.927006
BP_GO:0061058_regulation_of_peptidoglycan_recognition_protein_signaling_pathway	0.264822	not available	not available	Not Available	0.59075	4	2176	3340	3366	0.928791
BP_GO:0009262_deoxyribonucleotide_metabolic_process	0.265021	not available	not available	Not Available	0.590662	4	691	1056	4243	0.928791
BP_GO:0016126_sterol_biosynthetic_process	0.265219	not available	not available	Not Available	0.590575	4	978	1463	4190	0.928791
MF_GO:0016765_transferase_activity,_transferring_alkyl_or_aryl_(other_than_methyl)_groups	0.265238	not available	not available	Not Available	0.525189	52	2325	4029	5822	0.928791
MF_GO:0003918_DNA_topoisomerase_type_II_(ATP-hydrolyzing)_activity	0.265285	not available	not available	Not Available	0.628036	2	2558	2558	3816	0.928791
MF_GO:0061505_DNA_topoisomerase_II_activity	0.265285	not available	not available	Not Available	0.628036	2	2558	2558	3816	0.928791
BP_GO:0006425_glutaminyl-tRNA_aminoacylation	0.266035	not available	not available	Not Available	0.627569	2	884	884	5498	0.929994
MF_GO:0008599_protein_phosphatase_type_1_regulator_activity	0.266148	not available	not available	Not Available	0.590166	4	1577	1829	3919	0.929994
BP_GO:0008203_cholesterol_metabolic_process	0.266148	not available	not available	Not Available	0.590166	4	978	1849	4455	0.929994
MF_GO:0001094_TFIID-class_transcription_factor_binding	0.267069	not available	not available	Not Available	0.626927	2	2414	2414	3979	0.929994
BP_GO:0051299_centrosome_separation	0.267149	not available	not available	Not Available	0.551828	12	1459	3819	4730	0.929994
CC_GO:0044447_axoneme_part	0.267156	not available	not available	Not Available	0.573267	6	2604	2842	5504	0.929994
BP_GO:2001251_negative_regulation_of_chromosome_organization	0.267194	not available	not available	Not Available	0.567823	7	1277	4261	6096	0.929994
CC_GO:0031932_TORC2_complex	0.267633	not available	not available	Not Available	0.626576	2	2347	2347	4052	0.929994
BP_GO:0097352_autophagic_vacuole_maturation	0.267679	not available	not available	Not Available	0.603332	3	948	4230	5018	0.929994
MF_GO:0031625_ubiquitin_protein_ligase_binding	0.267706	not available	not available	Not Available	0.559672	9	2664	3299	4200	0.929994
MF_GO:0044389_small_conjugating_protein_ligase_binding	0.267706	not available	not available	Not Available	0.559672	9	2664	3299	4200	0.929994
MF_GO:0008253_5'-nucleotidase_activity	0.26781	not available	not available	Not Available	0.589436	4	680	991	5778	0.929994
BP_GO:0006390_transcription_from_mitochondrial_promoter	0.267986	not available	not available	Not Available	0.603176	3	2431	3826	3943	0.929994
BP_GO:0033683_nucleotide-excision_repair,_DNA_incision	0.268104	not available	not available	Not Available	0.626284	2	1483	1483	4921	0.929994
BP_GO:0006296_nucleotide-excision_repair,_DNA_incision,_5'-to_lesion	0.268104	not available	not available	Not Available	0.626284	2	1483	1483	4921	0.929994
BP_GO:0033365_protein_localization_to_organelle	0.268125	not available	not available	Not Available	0.553871	11	2075	3622	4730	0.929994
BP_GO:0010970_microtubule-based_transport	0.268253	not available	not available	Not Available	0.533778	28	1931	2773	6201	0.929994
BP_GO:0016540_protein_autoprocessing	0.268371	not available	not available	Not Available	0.602982	3	2064	2958	5183	0.929994
MF_GO:0004558_alpha-glucosidase_activity	0.268417	not available	not available	Not Available	0.559464	9	1534	4111	4703	0.929994
MF_GO:0016799_hydrolase_activity,_hydrolyzing_N-glycosyl_compounds	0.268755	not available	not available	Not Available	0.579629	5	2421	3776	4908	0.930146
MF_GO:0019104_DNA_N-glycosylase_activity	0.268755	not available	not available	Not Available	0.579629	5	2421	3776	4908	0.930146
BP_GO:0051490_negative_regulation_of_filopodium_assembly	0.269296	not available	not available	Not Available	0.602515	3	1790	2272	6155	0.931342
BP_GO:0097150_neuronal_stem_cell_maintenance	0.269425	not available	not available	Not Available	0.625467	2	80	80	6338	0.931342
MF_GO:0008379_thioredoxin_peroxidase_activity	0.270129	not available	not available	Not Available	0.579091	5	2175	4177	4692	0.931342
BP_GO:0070301_cellular_response_to_hydrogen_peroxide	0.270129	not available	not available	Not Available	0.579091	5	2175	4177	4692	0.931342
BP_GO:0042744_hydrogen_peroxide_catabolic_process	0.270129	not available	not available	Not Available	0.579091	5	2175	4177	4692	0.931342
MF_GO:0051920_peroxiredoxin_activity	0.270129	not available	not available	Not Available	0.579091	5	2175	4177	4692	0.931342
BP_GO:0042743_hydrogen_peroxide_metabolic_process	0.270129	not available	not available	Not Available	0.579091	5	2175	4177	4692	0.931342
CC_GO:0035097_histone_methyltransferase_complex	0.270339	not available	not available	Not Available	0.535375	25	2249	4105	5364	0.931561
MF_GO:0008174_mRNA_methyltransferase_activity	0.270608	not available	not available	Not Available	0.601853	3	1424	3604	5206	0.93198
BP_GO:0002440_production_of_molecular_mediator_of_immune_response	0.271284	not available	not available	Not Available	0.587918	4	499	774	5634	0.933295
BP_GO:0002775_antimicrobial_peptide_production	0.271284	not available	not available	Not Available	0.587918	4	499	774	5634	0.933295
BP_GO:0030845_phospholipase_C-inhibiting_G-protein_coupled_receptor_signaling_pathway	0.272361	not available	not available	Not Available	0.623657	2	3224	3224	3225	0.935983
MF_GO:0004090_carbonyl_reductase_(NADPH)_activity	0.272361	not available	not available	Not Available	0.623657	2	833	833	5616	0.935983
BP_GO:0010506_regulation_of_autophagy	0.272866	not available	not available	Not Available	0.524988	49	2027	3352	6122	0.937211
BP_GO:0045752_positive_regulation_of_Toll_signaling_pathway	0.273851	not available	not available	Not Available	0.577643	5	522	3364	6667	0.939524
BP_GO:0009132_nucleoside_diphosphate_metabolic_process	0.27386	not available	not available	Not Available	0.56139	8	691	4437	5257	0.939524
BP_GO:0031668_cellular_response_to_extracellular_stimulus	0.27407	not available	not available	Not Available	0.528957	36	2687	3506	5434	0.939524
BP_GO:0060341_regulation_of_cellular_localization	0.274133	not available	not available	Not Available	0.516066	118	1715	3976	6616	0.939524
CC_GO:0005871_kinesin_complex	0.274418	not available	not available	Not Available	0.537814	21	2445	3697	6163	0.939994
BP_GO:0022607_cellular_component_assembly	0.27648	not available	not available	Not Available	0.508867	391	2022	4171	6281	0.945712
BP_GO:0042026_protein_refolding	0.276555	not available	not available	Not Available	0.621088	2	958	958	5535	0.945712
BP_GO:0046662_regulation_of_oviposition	0.276897	not available	not available	Not Available	0.54572	14	700	3601	6550	0.945712
MF_GO:0031545_peptidyl-proline_4-dioxygenase_activity	0.276905	not available	not available	Not Available	0.5987	3	1983	2794	5538	0.945712
MF_GO:0031543_peptidyl-proline_dioxygenase_activity	0.276905	not available	not available	Not Available	0.5987	3	1983	2794	5538	0.945712
CC_GO:0005942_phosphatidylinositol_3-kinase_complex	0.276983	not available	not available	Not Available	0.598661	3	783	2913	6620	0.945712
BP_GO:0016125_sterol_metabolic_process	0.277247	not available	not available	Not Available	0.556906	9	1849	3568	4455	0.946104
MF_GO:0008443_phosphofructokinase_activity	0.277513	not available	not available	Not Available	0.620504	2	268	268	6235	0.946369
CC_GO:0031082_BLOC_complex	0.27788	not available	not available	Not Available	0.556724	9	2434	3573	5546	0.946369
BP_GO:0010457_centriole-centriole_cohesion	0.277922	not available	not available	Not Available	0.598194	3	1127	1714	7487	0.946369
BP_GO:0006684_sphingomyelin_metabolic_process	0.277922	not available	not available	Not Available	0.598194	3	2722	3525	4081	0.946369
CC_GO:0030140_trans-Golgi_network_transport_vesicle	0.278664	not available	not available	Not Available	0.619804	2	2773	2773	3742	0.948019
CC_GO:0008275_gamma-tubulin_small_complex	0.278706	not available	not available	Not Available	0.597805	3	1127	3886	5325	0.948019
MF_GO:1901677_phosphate_transmembrane_transporter_activity	0.278956	not available	not available	Not Available	0.546952	13	1488	3305	6361	0.948019
BP_GO:0051261_protein_depolymerization	0.27922	not available	not available	Not Available	0.559754	8	1108	3981	4303	0.948019
BP_GO:0008366_axon_ensheathment	0.279627	not available	not available	Not Available	0.568847	6	704	4076	5371	0.948019
BP_GO:0007272_ensheathment_of_neurons	0.279627	not available	not available	Not Available	0.568847	6	704	4076	5371	0.948019
BP_GO:0045880_positive_regulation_of_smoothened_signaling_pathway	0.279837	not available	not available	Not Available	0.553284	10	1977	4632	4863	0.948019
BP_GO:0006342_chromatin_silencing	0.279884	not available	not available	Not Available	0.527738	37	2062	3529	6681	0.948019
CC_GO:0032589_neuron_projection_membrane	0.280198	not available	not available	Not Available	0.597065	3	959	3049	6349	0.948019
BP_GO:0090169_regulation_of_spindle_assembly	0.280203	not available	not available	Not Available	0.61887	2	3136	3136	3395	0.948019
BP_GO:1901673_regulation_of_spindle_assembly_involved_in_mitosis	0.280203	not available	not available	Not Available	0.61887	2	3136	3136	3395	0.948019
BP_GO:0007126_meiosis	0.280564	not available	not available	Not Available	0.524037	49	2445	3825	6089	0.948019
MF_GO:0004322_ferroxidase_activity	0.280685	not available	not available	Not Available	0.618578	2	1274	1274	5262	0.948019
MF_GO:0016724_oxidoreductase_activity,_oxidizing_metal_ions,_oxygen_as_acceptor	0.280685	not available	not available	Not Available	0.618578	2	1274	1274	5262	0.948019
BP_GO:0035292_specification_of_segmental_identity,_trunk	0.280943	not available	not available	Not Available	0.574909	5	2703	3113	3916	0.948019
BP_GO:0071229_cellular_response_to_acid	0.280985	not available	not available	Not Available	0.596676	3	1180	2306	6881	0.948019
BP_GO:0071230_cellular_response_to_amino_acid_stimulus	0.280985	not available	not available	Not Available	0.596676	3	1180	2306	6881	0.948019
BP_GO:0007080_mitotic_metaphase_plate_congression	0.281099	not available	not available	Not Available	0.563267	7	2503	3527	3997	0.948019
CC_GO:0012506_vesicle_membrane	0.282056	not available	not available	Not Available	0.55553	9	1324	3766	4909	0.949971
BP_GO:0044763_single-organism_cellular_process	0.282105	not available	not available	Not Available	0.503688	3339	2089	4223	6488	0.949971
BP_GO:0070734_histone_H3-K27_methylation	0.282132	not available	not available	Not Available	0.617702	2	989	989	5562	0.949971
BP_GO:0032863_activation_of_Rac_GTPase_activity	0.28266	not available	not available	Not Available	0.583012	4	848	1772	4066	0.949971
BP_GO:0032862_activation_of_Rho_GTPase_activity	0.28266	not available	not available	Not Available	0.583012	4	848	1772	4066	0.949971
BP_GO:0046686_response_to_cadmium_ion	0.283114	not available	not available	Not Available	0.562616	7	552	3602	7850	0.949971
BP_GO:0050852_T_cell_receptor_signaling_pathway	0.283486	not available	not available	Not Available	0.616885	2	619	619	5946	0.949971
BP_GO:0002768_immune_response-regulating_cell_surface_receptor_signaling_pathway	0.283486	not available	not available	Not Available	0.616885	2	619	619	5946	0.949971
BP_GO:0050851_antigen_receptor-mediated_signaling_pathway	0.283486	not available	not available	Not Available	0.616885	2	619	619	5946	0.949971
BP_GO:0002429_immune_response-activating_cell_surface_receptor_signaling_pathway	0.283486	not available	not available	Not Available	0.616885	2	619	619	5946	0.949971
BP_GO:1901800_positive_regulation_of_proteasomal_protein_catabolic_process	0.283516	not available	not available	Not Available	0.555114	9	750	2481	7573	0.949971
BP_GO:0032436_positive_regulation_of_proteasomal_ubiquitin-dependent_protein_catabolic_process	0.283516	not available	not available	Not Available	0.555114	9	750	2481	7573	0.949971
BP_GO:0000097_sulfur_amino_acid_biosynthetic_process	0.283709	not available	not available	Not Available	0.558396	8	630	1623	6833	0.949971
BP_GO:0051262_protein_tetramerization	0.283777	not available	not available	Not Available	0.616709	2	2935	2935	3633	0.949971
BP_GO:0022400_regulation_of_rhodopsin_mediated_signaling_pathway	0.284905	not available	not available	Not Available	0.5424	15	2420	3118	7167	0.952522
BP_GO:0016059_deactivation_of_rhodopsin_mediated_signaling	0.284905	not available	not available	Not Available	0.5424	15	2420	3118	7167	0.952522
MF_GO:0016505_peptidase_activator_activity_involved_in_apoptotic_process	0.28499	not available	not available	Not Available	0.582019	4	878	1644	5788	0.952522
BP_GO:0007144_female_meiosis_I	0.285569	not available	not available	Not Available	0.594418	3	2536	3510	4379	0.953956
BP_GO:0008358_maternal_determination_of_anterior/posterior_axis,_embryo	0.287636	not available	not available	Not Available	0.593406	3	291	2760	7400	0.960353
CC_GO:0000932_cytoplasmic_mRNA_processing_body	0.287971	not available	not available	Not Available	0.548717	11	1464	3407	5760	0.960632
BP_GO:0060439_trachea_morphogenesis	0.288023	not available	not available	Not Available	0.540395	16	484	4958	6419	0.960632
CC_GO:0031262_Ndc80_complex	0.288194	not available	not available	Not Available	0.593133	3	3201	3527	3730	0.960696
MF_GO:0005518_collagen_binding	0.289032	not available	not available	Not Available	0.613557	2	2890	2890	3732	0.962598
BP_GO:0035089_establishment_of_apical/basal_cell_polarity	0.289068	not available	not available	Not Available	0.553543	9	2075	4516	4970	0.962598
BP_GO:0009648_photoperiodism	0.289251	not available	not available	Not Available	0.560646	7	634	4679	5471	0.962703
BP_GO:0035154_terminal_cell_fate_specification,_open_tracheal_system	0.28971	not available	not available	Not Available	0.592394	3	1902	2688	5887	0.963481
MF_GO:0016422_mRNA_(2'-O-methyladenosine-N6-)-methyltransferase_activity	0.289814	not available	not available	Not Available	0.61309	2	1424	1424	5206	0.963481
CC_GO:0000780_condensed_nuclear_chromosome,_centromeric_region	0.290221	not available	not available	Not Available	0.565167	6	3687	3905	4371	0.963481
CC_GO:0000779_condensed_chromosome,_centromeric_region	0.290221	not available	not available	Not Available	0.565167	6	3687	3905	4371	0.963481
MF_GO:0000268_peroxisome_targeting_sequence_binding	0.290696	not available	not available	Not Available	0.612564	2	1784	1784	4855	0.963481
BP_GO:0002683_negative_regulation_of_immune_system_process	0.290779	not available	not available	Not Available	0.52734	34	1937	3761	6543	0.963481
BP_GO:0044060_regulation_of_endocrine_process	0.290794	not available	not available	Not Available	0.612506	2	2441	2441	4199	0.963481
BP_GO:0060968_regulation_of_gene_silencing	0.290913	not available	not available	Not Available	0.523505	46	1913	3591	5961	0.963481
BP_GO:0006420_arginyl-tRNA_aminoacylation	0.29107	not available	not available	Not Available	0.591732	3	2321	2797	5376	0.963481
MF_GO:0004814_arginine-tRNA_ligase_activity	0.29107	not available	not available	Not Available	0.591732	3	2321	2797	5376	0.963481
CC_GO:0000781_chromosome,_telomeric_region	0.291189	not available	not available	Not Available	0.560029	7	3017	4190	4624	0.963481
BP_GO:0016558_protein_import_into_peroxisome_matrix	0.29131	not available	not available	Not Available	0.591615	3	1784	3977	4736	0.963481
MF_GO:0019783_small_conjugating_protein-specific_protease_activity	0.292383	not available	not available	Not Available	0.543786	13	2236	4009	6125	0.965954
BP_GO:0009143_nucleoside_triphosphate_catabolic_process	0.293023	not available	not available	Not Available	0.522756	48	1555	3432	6616	0.965954
BP_GO:0045089_positive_regulation_of_innate_immune_response	0.293069	not available	not available	Not Available	0.527009	34	1456	3952	6297	0.965954
CC_GO:0031974_membrane-enclosed_lumen	0.293132	not available	not available	Not Available	0.520526	59	1239	4548	6639	0.965954
BP_GO:0031396_regulation_of_protein_ubiquitination	0.293515	not available	not available	Not Available	0.538068	17	2536	3814	5741	0.965954
BP_GO:0042787_protein_ubiquitination_involved_in_ubiquitin-dependent_protein_catabolic_process	0.294038	not available	not available	Not Available	0.535005	20	1377	3299	6100	0.965954
BP_GO:0043103_hypoxanthine_salvage	0.294039	not available	not available	Not Available	0.590292	3	1449	3867	5215	0.965954
BP_GO:0006154_adenosine_catabolic_process	0.294039	not available	not available	Not Available	0.590292	3	1449	3867	5215	0.965954
BP_GO:0046102_inosine_metabolic_process	0.294039	not available	not available	Not Available	0.590292	3	1449	3867	5215	0.965954
BP_GO:0046100_hypoxanthine_metabolic_process	0.294039	not available	not available	Not Available	0.590292	3	1449	3867	5215	0.965954
BP_GO:0046103_inosine_biosynthetic_process	0.294039	not available	not available	Not Available	0.590292	3	1449	3867	5215	0.965954
BP_GO:0046101_hypoxanthine_biosynthetic_process	0.294039	not available	not available	Not Available	0.590292	3	1449	3867	5215	0.965954
BP_GO:0046085_adenosine_metabolic_process	0.294039	not available	not available	Not Available	0.590292	3	1449	3867	5215	0.965954
BP_GO:0051315_attachment_of_spindle_microtubules_to_kinetochore_involved_in_mitotic_sister_chromatid_segregation	0.295086	not available	not available	Not Available	0.589786	3	1142	3239	6163	0.968777
CC_GO:0000792_heterochromatin	0.295204	not available	not available	Not Available	0.531123	25	2403	3884	4628	0.968777
BP_GO:0019856_pyrimidine_nucleobase_biosynthetic_process	0.295731	not available	not available	Not Available	0.563279	6	1640	2426	7191	0.969501
BP_GO:0006207_'de_novo'_pyrimidine_nucleobase_biosynthetic_process	0.295731	not available	not available	Not Available	0.563279	6	1640	2426	7191	0.969501
BP_GO:0001555_oocyte_growth	0.296053	not available	not available	Not Available	0.589318	3	1808	4042	4706	0.970057
BP_GO:0045873_negative_regulation_of_sevenless_signaling_pathway	0.296801	not available	not available	Not Available	0.608944	2	750	750	5951	0.970532
BP_GO:0045501_regulation_of_sevenless_signaling_pathway	0.296801	not available	not available	Not Available	0.608944	2	750	750	5951	0.970532
BP_GO:2000116_regulation_of_cysteine-type_endopeptidase_activity	0.296811	not available	not available	Not Available	0.533657	21	1920	3821	6045	0.970532
BP_GO:0043281_regulation_of_cysteine-type_endopeptidase_activity_involved_in_apoptotic_process	0.296811	not available	not available	Not Available	0.533657	21	1920	3821	6045	0.970532
BP_GO:0006471_protein_ADP-ribosylation	0.297089	not available	not available	Not Available	0.558159	7	777	3075	7831	0.970939
MF_GO:0043015_gamma-tubulin_binding	0.297326	not available	not available	Not Available	0.568719	5	2117	3886	5325	0.970939
CC_GO:0016533_cyclin-dependent_protein_kinase_5_holoenzyme_complex	0.297395	not available	not available	Not Available	0.608594	2	3276	3276	3431	0.970939
MF_GO:0005381_iron_ion_transmembrane_transporter_activity	0.297673	not available	not available	Not Available	0.562617	6	2505	3027	5262	0.971098
MF_GO:0016888_endodeoxyribonuclease_activity,_producing_5'-phosphomonoesters	0.29775	not available	not available	Not Available	0.588501	3	2005	3703	4869	0.971098
BP_GO:0043094_cellular_metabolic_compound_salvage	0.299168	not available	not available	Not Available	0.542212	13	1449	3867	7454	0.975219
MF_GO:0035035_histone_acetyltransferase_binding	0.299379	not available	not available	Not Available	0.607426	2	2062	2062	4665	0.975405
BP_GO:0097190_apoptotic_signaling_pathway	0.299903	not available	not available	Not Available	0.532335	22	1953	3431	6045	0.97661
MF_GO:0016681_oxidoreductase_activity,_acting_on_diphenols_and_related_substances_as_donors,_cytochrome_as_acceptor	0.300792	not available	not available	Not Available	0.550271	9	1795	3421	5770	0.9785
MF_GO:0008121_ubiquinol-cytochrome-c_reductase_activity	0.300792	not available	not available	Not Available	0.550271	9	1795	3421	5770	0.9785
CC_GO:0016593_Cdc73/Paf1_complex	0.301568	not available	not available	Not Available	0.606142	2	1886	1886	4863	0.980172
BP_GO:0006464_cellular_protein_modification_process	0.30177	not available	not available	Not Available	0.506537	563	2249	4076	6369	0.980172
BP_GO:0036211_protein_modification_process	0.30177	not available	not available	Not Available	0.506537	563	2249	4076	6369	0.980172
BP_GO:0007140_male_meiosis	0.302131	not available	not available	Not Available	0.534364	19	1456	3687	6281	0.980177
BP_GO:0045088_regulation_of_innate_immune_response	0.302314	not available	not available	Not Available	0.519693	58	2036	4033	6199	0.980177
BP_GO:0051053_negative_regulation_of_DNA_metabolic_process	0.302327	not available	not available	Not Available	0.545093	11	934	4472	6595	0.980177
BP_GO:0031060_regulation_of_histone_methylation	0.30239	not available	not available	Not Available	0.549829	9	2562	4261	4535	0.980177
BP_GO:0050708_regulation_of_protein_secretion	0.302571	not available	not available	Not Available	0.539924	14	1036	3069	6585	0.980264
MF_GO:0008812_choline_dehydrogenase_activity	0.304006	not available	not available	Not Available	0.55599	7	983	2623	8287	0.984055
MF_GO:0031267_small_GTPase_binding	0.304052	not available	not available	Not Available	0.519179	60	1980	3976	6296	0.984055
MF_GO:0016929_SUMO-specific_protease_activity	0.304664	not available	not available	Not Available	0.585192	3	2329	4009	4324	0.985531
BP_GO:0007053_spindle_assembly_involved_in_male_meiosis	0.305327	not available	not available	Not Available	0.560027	6	1067	3804	5570	0.987172
BP_GO:0000070_mitotic_sister_chromatid_segregation	0.30583	not available	not available	Not Available	0.535584	17	2445	4628	5437	0.988295
BP_GO:0007282_cystoblast_division	0.30631	not available	not available	Not Available	0.555272	7	882	2075	8110	0.98934
BP_GO:0048042_regulation_of_post-mating_oviposition	0.306923	not available	not available	Not Available	0.548583	9	1939	3601	6376	0.990815
BP_GO:1901678_iron_coordination_entity_transport	0.307273	not available	not available	Not Available	0.602814	2	552	552	6254	0.990934
BP_GO:0015886_heme_transport	0.307273	not available	not available	Not Available	0.602814	2	552	552	6254	0.990934
CC_GO:0005671_Ada2/Gcn5/Ada3_transcription_activator_complex	0.307491	not available	not available	Not Available	0.554905	7	2198	4146	5252	0.991135
BP_GO:0000041_transition_metal_ion_transport	0.308245	not available	not available	Not Available	0.535102	17	1838	3893	5586	0.9925
BP_GO:0006826_iron_ion_transport	0.30875	not available	not available	Not Available	0.558879	6	2505	3027	5586	0.9925
MF_GO:0008504_monoamine_transmembrane_transporter_activity	0.308764	not available	not available	Not Available	0.583246	3	1585	1750	7377	0.9925
BP_GO:0015844_monoamine_transport	0.308764	not available	not available	Not Available	0.583246	3	1585	1750	7377	0.9925
MF_GO:0004776_succinate-CoA_ligase_(GDP-forming)_activity	0.30901	not available	not available	Not Available	0.583129	3	2494	3879	4342	0.9925
CC_GO:0005652_nuclear_lamina	0.309438	not available	not available	Not Available	0.547895	9	1807	2673	6172	0.9925
MF_GO:0090482_vitamin_transmembrane_transporter_activity	0.309703	not available	not available	Not Available	0.571712	4	98	741	6377	0.9925
CC_GO:0030062_mitochondrial_tricarboxylic_acid_cycle_enzyme_complex	0.310245	not available	not available	Not Available	0.582545	3	2509	3879	4342	0.9925
BP_GO:0006664_glycolipid_metabolic_process	0.310366	not available	not available	Not Available	0.530495	22	1367	3387	6880	0.9925
BP_GO:0046956_positive_phototaxis	0.31041	not available	not available	Not Available	0.582467	3	2238	2627	5867	0.9925
BP_GO:0052128_positive_energy_taxis	0.31041	not available	not available	Not Available	0.582467	3	2238	2627	5867	0.9925
BP_GO:0071027_nuclear_RNA_surveillance	0.310658	not available	not available	Not Available	0.58235	3	2276	2287	6172	0.9925
BP_GO:0071025_RNA_surveillance	0.310658	not available	not available	Not Available	0.58235	3	2276	2287	6172	0.9925
MF_GO:0004616_phosphogluconate_dehydrogenase_(decarboxylating)_activity	0.31074	not available	not available	Not Available	0.582311	3	241	2199	8296	0.9925
BP_GO:0032187_actomyosin_contractile_ring_localization	0.3109	not available	not available	Not Available	0.600712	2	1657	1657	5185	0.9925
BP_GO:0036214_contractile_ring_localization	0.3109	not available	not available	Not Available	0.600712	2	1657	1657	5185	0.9925
MF_GO:0003869_4-nitrophenylphosphatase_activity	0.311781	not available	not available	Not Available	0.557866	6	1589	4048	5530	0.9925
MF_GO:0032266_phosphatidylinositol-3-phosphate_binding	0.311846	not available	not available	Not Available	0.570836	4	757	3783	4510	0.9925
CC_GO:0005798_Golgi-associated_vesicle	0.311859	not available	not available	Not Available	0.553553	7	1097	3742	6086	0.9925
MF_GO:0046934_phosphatidylinositol-4,5-bisphosphate_3-kinase_activity	0.311978	not available	not available	Not Available	0.581728	3	783	2913	7055	0.9925
MF_GO:0016303_1-phosphatidylinositol-3-kinase_activity	0.311978	not available	not available	Not Available	0.581728	3	783	2913	7055	0.9925
MF_GO:0035004_phosphatidylinositol_3-kinase_activity	0.311978	not available	not available	Not Available	0.581728	3	783	2913	7055	0.9925
MF_GO:0035005_1-phosphatidylinositol-4-phosphate_3-kinase_activity	0.311978	not available	not available	Not Available	0.581728	3	783	2913	7055	0.9925
MF_GO:0052813_phosphatidylinositol_bisphosphate_kinase_activity	0.311978	not available	not available	Not Available	0.581728	3	783	2913	7055	0.9925
CC_GO:0031253_cell_projection_membrane	0.312002	not available	not available	Not Available	0.550056	8	2140	3053	5441	0.9925
BP_GO:0006451_translational_readthrough	0.312143	not available	not available	Not Available	0.58165	3	942	4607	5204	0.9925
CC_GO:0000794_condensed_nuclear_chromosome	0.312143	not available	not available	Not Available	0.58165	3	907	4307	5539	0.9925
BP_GO:0051234_establishment_of_localization	0.31253	not available	not available	Not Available	0.504383	1206	2032	4245	6454	0.99323
BP_GO:1901292_nucleoside_phosphate_catabolic_process	0.31294	not available	not available	Not Available	0.51904	55	1505	4878	6625	0.994036
BP_GO:0007141_male_meiosis_I	0.313206	not available	not available	Not Available	0.570281	4	907	1481	5070	0.994383
CC_GO:0048188_Set1C/COMPASS_complex	0.313927	not available	not available	Not Available	0.5495	8	1379	4105	4521	0.996173
MF_GO:0016504_peptidase_activator_activity	0.314544	not available	not available	Not Available	0.544121	10	1644	1910	6015	0.997629
MF_GO:0016746_transferase_activity,_transferring_acyl_groups	0.315198	not available	not available	Not Available	0.512323	129	2198	4224	6010	0.999205
[truncated: 4,338 more rows]
