# Supplementary material for: Activating transcription factor 4-dependent lactate dehydrogenase activation as a protective response to amyloid beta toxicity
Source: Brain Commun. 2021 Mar 26;3(2):fcab053. doi: 10.1093/braincomms/fcab053 (PMC8093921; doi:10.1093/braincomms/fcab053)
Supplement: fcab053_Supplementary_Data [file fcab053_supplementary_data.zip › Supplementary_Table_5.xlsx]

## Sheet: Catmap_down2up_GO_NAMES_FDR
Category_id	p.value	p_multiple.from.N_effective.	p_multiple.from.counting.	FalseDiscoveryRate.from.counting.	Roc_area	Total_genes_in_category	X25th.percentile.rank	X50th.percentile.rank	X75th.percentile.rank	p_adjust_FDR
BP_GO:0007165_signal_transduction	6.29955e-23	not available	not available	Not Available	0.607895	752	1341	3106	5402	3.99202e-19
BP_GO:0032501_multicellular_organismal_process	8.26649e-22	not available	not available	Not Available	0.588261	1116	1394	3292	5705	2.61924e-18
BP_GO:0044707_single-multicellular_organism_process	5.80774e-19	not available	not available	Not Available	0.584571	1030	1407	3299	5736	1.22679e-15
BP_GO:0007610_behavior	2.08909e-17	not available	not available	Not Available	0.62118	422	1017	2923	5242	3.30964e-14
MF_GO:0004872_receptor_activity	6.33603e-17	not available	not available	Not Available	0.648294	268	1255	2615	4490	7.08735e-14
CC_GO:0031224_intrinsic_to_membrane	6.71045e-17	not available	not available	Not Available	0.591875	739	1613	3192	5342	7.08735e-14
CC_GO:0016021_integral_to_membrane	1.65871e-16	not available	not available	Not Available	0.591688	721	1613	3175	5342	1.50161e-13
BP_GO:0035107_appendage_morphogenesis	2.11349e-16	not available	not available	Not Available	0.656259	232	969	2399	4600	1.67415e-13
CC_GO:0005886_plasma_membrane	2.62962e-16	not available	not available	Not Available	0.623413	376	1315	2970	4946	1.85154e-13
BP_GO:0035114_imaginal_disc-derived_appendage_morphogenesis	3.09566e-16	not available	not available	Not Available	0.656023	230	969	2399	4606	1.91073e-13
BP_GO:0035120_post-embryonic_appendage_morphogenesis	3.31672e-16	not available	not available	Not Available	0.657535	225	969	2399	4600	1.91073e-13
BP_GO:0050896_response_to_stimulus	1.06814e-15	not available	not available	Not Available	0.562195	1689	1578	3689	6038	5.64067e-13
BP_GO:0009886_post-embryonic_morphogenesis	3.46198e-15	not available	not available	Not Available	0.61885	374	1132	2920	5074	1.68758e-12
CC_GO:0044459_plasma_membrane_part	7.65869e-15	not available	not available	Not Available	0.624732	329	1272	2849	4842	3.27941e-12
BP_GO:0007166_cell_surface_receptor_signaling_pathway	8.19769e-15	not available	not available	Not Available	0.610759	421	1354	3016	5475	3.27941e-12
MF_GO:0004871_signal_transducer_activity	8.79755e-15	not available	not available	Not Available	0.632677	288	1233	2774	4698	3.27941e-12
MF_GO:0060089_molecular_transducer_activity	8.79755e-15	not available	not available	Not Available	0.632677	288	1233	2774	4698	3.27941e-12
CC_GO:0016020_membrane	1.37353e-14	not available	not available	Not Available	0.580589	822	1493	3376	5659	4.83559e-12
BP_GO:0044767_single-organism_developmental_process	3.83481e-14	not available	not available	Not Available	0.561665	1481	1651	3667	5881	1.26008e-11
BP_GO:0007476_imaginal_disc-derived_wing_morphogenesis	3.97688e-14	not available	not available	Not Available	0.658647	189	967	2527	4600	1.26008e-11
BP_GO:0051239_regulation_of_multicellular_organismal_process	6.0322e-14	not available	not available	Not Available	0.59821	505	1458	3267	5421	1.82029e-11
BP_GO:0007411_axon_guidance	8.13725e-14	not available	not available	Not Available	0.651628	202	899	2615	4879	2.3439e-11
CC_GO:0005576_extracellular_region	1.06554e-13	not available	not available	Not Available	0.636287	249	1218	2544	4781	2.9358e-11
BP_GO:0097485_neuron_projection_guidance	3.43811e-13	not available	not available	Not Available	0.644861	210	899	2639	5101	9.07804e-11
BP_GO:0044708_single-organism_behavior	4.5903e-13	not available	not available	Not Available	0.612691	349	1166	3175	5190	1.16355e-10
BP_GO:0009653_anatomical_structure_morphogenesis	6.61127e-13	not available	not available	Not Available	0.572319	895	1510	3491	5725	1.61137e-10
BP_GO:0048856_anatomical_structure_development	5.03461e-12	not available	not available	Not Available	0.566839	975	1596	3593	5818	1.18164e-09
MF_GO:0038023_signaling_receptor_activity	6.54264e-12	not available	not available	Not Available	0.635258	214	1272	2774	4512	1.48074e-09
BP_GO:0050793_regulation_of_developmental_process	1.29419e-11	not available	not available	Not Available	0.591338	470	1584	3244	5509	2.82803e-09
BP_GO:0045595_regulation_of_cell_differentiation	1.75874e-11	not available	not available	Not Available	0.613291	295	1320	2878	5051	3.71504e-09
BP_GO:2000026_regulation_of_multicellular_organismal_development	1.86473e-11	not available	not available	Not Available	0.607358	329	1408	3132	5051	3.81187e-09
BP_GO:0065007_biological_regulation	3.48016e-11	not available	not available	Not Available	0.544148	2620	1802	3949	6122	6.8918e-09
BP_GO:0007389_pattern_specification_process	6.87779e-11	not available	not available	Not Available	0.599517	362	1219	2998	5628	1.29145e-08
BP_GO:0006928_cellular_component_movement	6.92902e-11	not available	not available	Not Available	0.589724	450	1451	3197	5556	1.29145e-08
BP_GO:0051960_regulation_of_nervous_system_development	1.44521e-10	not available	not available	Not Available	0.635283	185	1316	2808	4763	2.61666e-08
BP_GO:0009887_organ_morphogenesis	1.48799e-10	not available	not available	Not Available	0.62678	211	1258	2624	4971	2.61928e-08
CC_GO:0044421_extracellular_region_part	2.19059e-10	not available	not available	Not Available	0.620153	231	1059	2801	5162	3.75183e-08
BP_GO:0003008_system_process	2.96537e-10	not available	not available	Not Available	0.603101	312	1140	3063	5508	4.94514e-08
BP_GO:0051704_multi-organism_process	7.28904e-10	not available	not available	Not Available	0.598758	325	1183	2856	5575	1.18438e-07
BP_GO:0003002_regionalization	9.07344e-10	not available	not available	Not Available	0.616785	227	1121	2808	5454	1.43746e-07
BP_GO:0010033_response_to_organic_substance	1.23581e-09	not available	not available	Not Available	0.615072	230	1052	2687	4914	1.91008e-07
BP_GO:0048731_system_development	1.5089e-09	not available	not available	Not Available	0.609057	254	1031	2923	5583	2.27665e-07
BP_GO:0071495_cellular_response_to_endogenous_stimulus	1.97212e-09	not available	not available	Not Available	0.69454	77	741	1991	3813	2.90635e-07
CC_GO:0031226_intrinsic_to_plasma_membrane	2.51011e-09	not available	not available	Not Available	0.637689	153	1275	2949	4465	3.61513e-07
BP_GO:0042221_response_to_chemical_stimulus	4.16201e-09	not available	not available	Not Available	0.58323	420	1263	3304	5677	5.86104e-07
MF_GO:0043565_sequence-specific_DNA_binding	6.30289e-09	not available	not available	Not Available	0.610764	226	1287	2953	5133	8.68292e-07
CC_GO:0005887_integral_to_plasma_membrane	6.47361e-09	not available	not available	Not Available	0.640393	139	1275	2771	4465	8.72836e-07
BP_GO:0050890_cognition	7.06097e-09	not available	not available	Not Available	0.645266	129	1014	2521	4547	9.01986e-07
BP_GO:0007611_learning_or_memory	7.06097e-09	not available	not available	Not Available	0.645266	129	1014	2521	4547	9.01986e-07
BP_GO:0050789_regulation_of_biological_process	7.11682e-09	not available	not available	Not Available	0.539233	2431	1840	3985	6148	9.01986e-07
BP_GO:0060284_regulation_of_cell_development	7.89337e-09	not available	not available	Not Available	0.610732	223	1364	2945	4998	9.8079e-07
MF_GO:0004888_transmembrane_signaling_receptor_activity	8.60558e-09	not available	not available	Not Available	0.62195	182	1440	2940	4731	1.04872e-06
BP_GO:0009755_hormone-mediated_signaling_pathway	1.09718e-08	not available	not available	Not Available	0.815725	23	450	940	2678	1.29823e-06
BP_GO:0007613_memory	1.10627e-08	not available	not available	Not Available	0.67306	88	987	2253	3995	1.29823e-06
BP_GO:0006955_immune_response	1.4587e-08	not available	not available	Not Available	0.633658	146	924	2524	4971	1.68069e-06
BP_GO:0007155_cell_adhesion	1.79602e-08	not available	not available	Not Available	0.624672	166	1395	3006	4764	2.03239e-06
BP_GO:0009719_response_to_endogenous_stimulus	2.17217e-08	not available	not available	Not Available	0.6524	109	940	2558	4565	2.41492e-06
BP_GO:0050767_regulation_of_neurogenesis	2.21823e-08	not available	not available	Not Available	0.647691	116	1316	2544	4696	2.42361e-06
BP_GO:0050877_neurological_system_process	2.81997e-08	not available	not available	Not Available	0.596082	275	1166	3083	5691	3.02884e-06
BP_GO:0022610_biological_adhesion	3.0217e-08	not available	not available	Not Available	0.622223	167	1395	3017	4869	3.19142e-06
MF_GO:0022857_transmembrane_transporter_activity	3.0818e-08	not available	not available	Not Available	0.574382	467	1639	3489	5505	3.20153e-06
BP_GO:0050794_regulation_of_cellular_process	3.4382e-08	not available	not available	Not Available	0.538218	2253	1834	4001	6148	3.51417e-06
BP_GO:0048513_organ_development	3.8673e-08	not available	not available	Not Available	0.571557	499	1651	3486	5722	3.89001e-06
BP_GO:0022603_regulation_of_anatomical_structure_morphogenesis	5.06276e-08	not available	not available	Not Available	0.607899	208	1437	2916	5119	5.01293e-06
BP_GO:0048598_embryonic_morphogenesis	5.38482e-08	not available	not available	Not Available	0.623171	158	1125	2890	4828	5.24979e-06
BP_GO:0009725_response_to_hormone_stimulus	5.49139e-08	not available	not available	Not Available	0.725489	44	496	1893	3244	5.27257e-06
BP_GO:0097305_response_to_alcohol	7.14095e-08	not available	not available	Not Available	0.664624	86	957	2384	4691	6.75406e-06
BP_GO:0051705_multi-organism_behavior	7.70778e-08	not available	not available	Not Available	0.67929	72	517	1599	4722	7.18297e-06
BP_GO:0032870_cellular_response_to_hormone_stimulus	8.41125e-08	not available	not available	Not Available	0.724778	43	496	1893	3534	7.51889e-06
BP_GO:0051093_negative_regulation_of_developmental_process	8.55816e-08	not available	not available	Not Available	0.620454	160	1224	2680	5051	7.51889e-06
BP_GO:0007186_G-protein_coupled_receptor_signaling_pathway	8.56192e-08	not available	not available	Not Available	0.622343	155	1358	2605	5190	7.51889e-06
CC_GO:0005615_extracellular_space	8.66485e-08	not available	not available	Not Available	0.6179	167	1143	2858	4719	7.51889e-06
MF_GO:0001071_nucleic_acid_binding_transcription_factor_activity	8.78015e-08	not available	not available	Not Available	0.58503	327	1398	3203	5646	7.51889e-06
MF_GO:0003700_sequence-specific_DNA_binding_transcription_factor_activity	8.78015e-08	not available	not available	Not Available	0.58503	327	1398	3203	5646	7.51889e-06
MF_GO:0022892_substrate-specific_transporter_activity	8.93266e-08	not available	not available	Not Available	0.573372	445	1564	3441	5594	7.54751e-06
BP_GO:0006959_humoral_immune_response	9.58014e-08	not available	not available	Not Available	0.685743	64	883	1900	3884	7.98807e-06
MF_GO:0005215_transporter_activity	9.93101e-08	not available	not available	Not Available	0.565626	560	1569	3538	5718	8.17309e-06
BP_GO:0009888_tissue_development	1.34859e-07	not available	not available	Not Available	0.63881	116	1192	2821	4829	1.08712e-05
MF_GO:0000981_sequence-specific_DNA_binding_RNA_polymerase_II_transcription_factor_activity	1.35525e-07	not available	not available	Not Available	0.630226	132	996	2666	5254	1.08712e-05
BP_GO:0040011_locomotion	1.39201e-07	not available	not available	Not Available	0.584632	319	1576	3298	5622	1.10265e-05
BP_GO:0008037_cell_recognition	1.66267e-07	not available	not available	Not Available	0.657887	88	930	2341	4428	1.30078e-05
BP_GO:0007422_peripheral_nervous_system_development	1.72705e-07	not available	not available	Not Available	0.678067	67	881	2095	4287	1.33467e-05
BP_GO:0002121_inter-male_aggressive_behavior	2.03789e-07	not available	not available	Not Available	0.720517	42	517	1283	4088	1.54512e-05
MF_GO:0022891_substrate-specific_transmembrane_transporter_activity	2.04813e-07	not available	not available	Not Available	0.574872	400	1539	3464	5540	1.54512e-05
BP_GO:0043401_steroid_hormone_mediated_signaling_pathway	2.33495e-07	not available	not available	Not Available	0.855539	14	450	796	2678	1.70076e-05
BP_GO:0071383_cellular_response_to_steroid_hormone_stimulus	2.33495e-07	not available	not available	Not Available	0.855539	14	450	796	2678	1.70076e-05
BP_GO:0048545_response_to_steroid_hormone_stimulus	2.33495e-07	not available	not available	Not Available	0.855539	14	450	796	2678	1.70076e-05
MF_GO:0015075_ion_transmembrane_transporter_activity	2.48342e-07	not available	not available	Not Available	0.579001	352	1539	3402	5483	1.78835e-05
BP_GO:0023051_regulation_of_signaling	2.63838e-07	not available	not available	Not Available	0.565939	513	1542	3658	5813	1.87859e-05
MF_GO:0005102_receptor_binding	3.51902e-07	not available	not available	Not Available	0.61874	148	1291	2917	4830	2.47778e-05
CC_GO:0044425_membrane_part	4.51494e-07	not available	not available	Not Available	0.544775	1160	1815	3675	6018	3.14409e-05
BP_GO:0010646_regulation_of_cell_communication	4.57689e-07	not available	not available	Not Available	0.56401	522	1571	3671	5830	3.15258e-05
CC_GO:0030054_cell_junction	4.79326e-07	not available	not available	Not Available	0.632238	116	1341	2765	4764	3.26611e-05
MF_GO:0003707_steroid_hormone_receptor_activity	5.03705e-07	not available	not available	Not Available	0.837727	15	450	821	2681	3.39572e-05
BP_GO:0008038_neuron_recognition	5.59473e-07	not available	not available	Not Available	0.652356	86	1061	2379	4491	3.73198e-05
BP_GO:0045664_regulation_of_neuron_differentiation	6.49058e-07	not available	not available	Not Available	0.649722	88	1087	2392	4696	4.28446e-05
BP_GO:0030537_larval_behavior	7.69402e-07	not available	not available	Not Available	0.731664	34	453	1263	3197	5.0265e-05
MF_GO:0005506_iron_ion_binding	7.79651e-07	not available	not available	Not Available	0.642332	96	1108	2290	5142	5.04148e-05
BP_GO:0022414_reproductive_process	9.154e-07	not available	not available	Not Available	0.558493	596	1511	3724	5828	5.85948e-05
BP_GO:0009605_response_to_external_stimulus	1.07413e-06	not available	not available	Not Available	0.591835	228	1377	3406	5556	6.80677e-05
BP_GO:0008345_larval_locomotory_behavior	1.10671e-06	not available	not available	Not Available	0.778595	22	426	1000	1940	6.94379e-05
BP_GO:0016331_morphogenesis_of_embryonic_epithelium	1.23132e-06	not available	not available	Not Available	0.638884	97	1050	2792	4825	7.64988e-05
BP_GO:2000027_regulation_of_organ_morphogenesis	1.42738e-06	not available	not available	Not Available	0.658844	73	1125	2639	4490	8.78182e-05
BP_GO:0006811_ion_transport	1.8658e-06	not available	not available	Not Available	0.583031	267	1620	3376	5361	0.000113688
BP_GO:0051716_cellular_response_to_stimulus	1.94747e-06	not available	not available	Not Available	0.544371	1025	1662	3808	6189	0.000117534
BP_GO:0007616_long-term_memory	2.01825e-06	not available	not available	Not Available	0.671754	59	948	2043	4547	0.000120657
BP_GO:0065008_regulation_of_biological_quality	2.26219e-06	not available	not available	Not Available	0.554208	645	1495	3628	6001	0.000133977
BP_GO:0019730_antimicrobial_humoral_response	2.30159e-06	not available	not available	Not Available	0.68655	49	924	2240	3884	0.000135048
BP_GO:1901605_alpha-amino_acid_metabolic_process	2.48597e-06	not available	not available	Not Available	0.647159	81	928	2279	4324	0.000143997
BP_GO:0002118_aggressive_behavior	2.54383e-06	not available	not available	Not Available	0.695457	44	517	1544	4105	0.000143997
MF_GO:0015267_channel_activity	2.56005e-06	not available	not available	Not Available	0.626326	110	1367	2932	4443	0.000143997
MF_GO:0022803_passive_transmembrane_transporter_activity	2.56005e-06	not available	not available	Not Available	0.626326	110	1367	2932	4443	0.000143997
BP_GO:0001709_cell_fate_determination	2.56773e-06	not available	not available	Not Available	0.629242	105	1311	2624	5048	0.000143997
BP_GO:0048518_positive_regulation_of_biological_process	2.60549e-06	not available	not available	Not Available	0.550524	742	1622	3737	6109	0.000144833
BP_GO:0046058_cAMP_metabolic_process	3.82928e-06	not available	not available	Not Available	0.901466	8	152	662	987	0.000210421
BP_GO:0002009_morphogenesis_of_an_epithelium	3.8518e-06	not available	not available	Not Available	0.600625	168	1188	2923	5160	0.000210421
BP_GO:0048592_eye_morphogenesis	3.95689e-06	not available	not available	Not Available	0.64059	85	1139	2139	5120	0.000214315
BP_GO:0006629_lipid_metabolic_process	4.2243e-06	not available	not available	Not Available	0.581584	256	1459	3321	5654	0.000226859
BP_GO:0006022_aminoglycan_metabolic_process	4.57065e-06	not available	not available	Not Available	0.664215	60	1548	2310	3813	0.000243397
BP_GO:0007391_dorsal_closure	4.83415e-06	not available	not available	Not Available	0.634615	91	962	2792	4828	0.000255284
BP_GO:0007498_mesoderm_development	5.0815e-06	not available	not available	Not Available	0.664717	59	1354	2681	4260	0.000266128
BP_GO:0048522_positive_regulation_of_cellular_process	5.61569e-06	not available	not available	Not Available	0.551807	648	1571	3783	6109	0.000291694
BP_GO:0002376_immune_system_process	5.76685e-06	not available	not available	Not Available	0.594875	182	1125	2939	5650	0.00029711
BP_GO:0040008_regulation_of_growth	5.82996e-06	not available	not available	Not Available	0.58863	209	1352	3095	5522	0.000297939
MF_GO:0022838_substrate-specific_channel_activity	6.19462e-06	not available	not available	Not Available	0.624484	104	1367	2932	4443	0.000314042
BP_GO:0030534_adult_behavior	6.43042e-06	not available	not available	Not Available	0.614381	123	1243	2839	5136	0.000323409
BP_GO:0008045_motor_neuron_axon_guidance	6.58151e-06	not available	not available	Not Available	0.674425	51	853	2210	5136	0.000328402
BP_GO:0001667_ameboidal_cell_migration	7.09281e-06	not available	not available	Not Available	0.608325	136	1139	2923	5477	0.000351149
MF_GO:0005509_calcium_ion_binding	7.23101e-06	not available	not available	Not Available	0.602795	151	1219	3209	5052	0.000355216
CC_GO:0070161_anchoring_junction	7.85944e-06	not available	not available	Not Available	0.64857	71	1535	2698	4635	0.000380873
MF_GO:0097367_carbohydrate_derivative_binding	7.93116e-06	not available	not available	Not Available	0.668187	54	1218	2310	3858	0.000380873
BP_GO:0007167_enzyme_linked_receptor_protein_signaling_pathway	7.9336e-06	not available	not available	Not Available	0.608101	135	1214	3134	5477	0.000380873
BP_GO:0006468_protein_phosphorylation	8.05553e-06	not available	not available	Not Available	0.586792	211	1584	3430	5343	0.000381229
CC_GO:0005912_adherens_junction	8.06134e-06	not available	not available	Not Available	0.649425	70	1535	2613	4635	0.000381229
BP_GO:0048511_rhythmic_process	8.68882e-06	not available	not available	Not Available	0.636802	83	1164	2656	4950	0.00040786
BP_GO:1901700_response_to_oxygen-containing_compound	8.79691e-06	not available	not available	Not Available	0.596862	167	1332	3244	5303	0.000409897
MF_GO:0038024_cargo_receptor_activity	8.89875e-06	not available	not available	Not Available	0.740583	25	567	1730	3675	0.000411616
BP_GO:0045596_negative_regulation_of_cell_differentiation	9.00462e-06	not available	not available	Not Available	0.618802	110	1125	2555	5423	0.000413495
BP_GO:0048729_tissue_morphogenesis	9.65031e-06	not available	not available	Not Available	0.594478	174	1311	3094	5457	0.000439957
BP_GO:0033993_response_to_lipid	9.82644e-06	not available	not available	Not Available	0.694331	39	674	1991	4332	0.000444787
BP_GO:0007268_synaptic_transmission	9.9508e-06	not available	not available	Not Available	0.623273	101	987	2923	5240	0.000447222
BP_GO:0007623_circadian_rhythm	1.02141e-05	not available	not available	Not Available	0.637303	81	1164	2656	4807	0.000455824
CC_GO:0009986_cell_surface	1.15357e-05	not available	not available	Not Available	0.711686	32	679	1696	3286	0.000511202
BP_GO:0048583_regulation_of_response_to_stimulus	1.16711e-05	not available	not available	Not Available	0.550886	621	1643	3714	5925	0.000513608
BP_GO:0003006_developmental_process_involved_in_reproduction	1.20197e-05	not available	not available	Not Available	0.565227	365	1482	3658	5728	0.000525302
BP_GO:0006793_phosphorus_metabolic_process	1.27736e-05	not available	not available	Not Available	0.553481	552	1645	3638	5923	0.000552384
BP_GO:0045926_negative_regulation_of_growth	1.28137e-05	not available	not available	Not Available	0.642834	73	994	2680	4530	0.000552384
MF_GO:0004879_ligand-activated_sequence-specific_DNA_binding_RNA_polymerase_II_transcription_factor_activity	1.33317e-05	not available	not available	Not Available	0.781357	17	496	940	2764	0.000570234
BP_GO:0045471_response_to_ethanol	1.34077e-05	not available	not available	Not Available	0.660941	56	1014	2236	4547	0.000570234
BP_GO:0016310_phosphorylation	1.35523e-05	not available	not available	Not Available	0.577465	252	1541	3455	5513	0.000572538
BP_GO:0051253_negative_regulation_of_RNA_metabolic_process	1.41292e-05	not available	not available	Not Available	0.586489	200	1335	3244	5642	0.000592957
BP_GO:0010631_epithelial_cell_migration	1.45506e-05	not available	not available	Not Available	0.605469	133	1139	2998	5488	0.000606627
BP_GO:0045165_cell_fate_commitment	1.49452e-05	not available	not available	Not Available	0.622435	98	1258	2916	4863	0.000615813
BP_GO:0051172_negative_regulation_of_nitrogen_compound_metabolic_process	1.49653e-05	not available	not available	Not Available	0.583421	214	1381	3307	5642	0.000615813
BP_GO:0071396_cellular_response_to_lipid	1.55047e-05	not available	not available	Not Available	0.725863	27	496	1335	2896	0.000633891
MF_GO:0008514_organic_anion_transmembrane_transporter_activity	1.59e-05	not available	not available	Not Available	0.639292	75	896	2716	4916	0.000645161
BP_GO:0031327_negative_regulation_of_cellular_biosynthetic_process	1.60857e-05	not available	not available	Not Available	0.579066	237	1381	3391	5748	0.000645161
BP_GO:0009890_negative_regulation_of_biosynthetic_process	1.60857e-05	not available	not available	Not Available	0.579066	237	1381	3391	5748	0.000645161
BP_GO:0045934_negative_regulation_of_nucleobase-containing_compound_metabolic_process	1.64996e-05	not available	not available	Not Available	0.583548	211	1381	3307	5646	0.000657595
BP_GO:0042478_regulation_of_eye_photoreceptor_cell_development	1.76608e-05	not available	not available	Not Available	0.812463	13	243	1139	2090	0.000699479
BP_GO:0009966_regulation_of_signal_transduction	1.82179e-05	not available	not available	Not Available	0.55785	448	1571	3711	5844	0.000716324
BP_GO:0007447_imaginal_disc_pattern_formation	1.83122e-05	not available	not available	Not Available	0.632232	82	944	2639	4817	0.000716324
MF_GO:0016705_oxidoreductase_activity,_acting_on_paired_donors,_with_incorporation_or_reduction_of_molecular_oxygen	1.87509e-05	not available	not available	Not Available	0.614722	109	1209	2723	5385	0.000728983
BP_GO:0006040_amino_sugar_metabolic_process	1.98826e-05	not available	not available	Not Available	0.675017	45	1467	2131	3559	0.000763612
BP_GO:1901071_glucosamine-containing_compound_metabolic_process	1.98826e-05	not available	not available	Not Available	0.675017	45	1467	2131	3559	0.000763612
MF_GO:0020037_heme_binding	2.19193e-05	not available	not available	Not Available	0.625007	90	1271	2503	5322	0.000836764
MF_GO:0000982_RNA_polymerase_II_core_promoter_proximal_region_sequence-specific_DNA_binding_transcription_factor_activity	2.36605e-05	not available	not available	Not Available	0.660282	53	759	2090	4879	0.000897825
BP_GO:0048878_chemical_homeostasis	2.41968e-05	not available	not available	Not Available	0.622303	93	1407	2545	5233	0.00091271
BP_GO:0048584_positive_regulation_of_response_to_stimulus	2.47084e-05	not available	not available	Not Available	0.578148	231	1403	3367	5758	0.00092649
MF_GO:0005216_ion_channel_activity	2.71143e-05	not available	not available	Not Available	0.616645	101	1620	3235	4512	0.00101073
MF_GO:0046943_carboxylic_acid_transmembrane_transporter_activity	2.84944e-05	not available	not available	Not Available	0.647094	62	896	2716	4811	0.00105596
BP_GO:0009880_embryonic_pattern_specification	2.88796e-05	not available	not available	Not Available	0.627307	84	994	2635	5423	0.00105991
BP_GO:0006796_phosphate-containing_compound_metabolic_process	2.89356e-05	not available	not available	Not Available	0.551567	541	1648	3642	5939	0.00105991
BP_GO:0048563_post-embryonic_organ_morphogenesis	3.01329e-05	not available	not available	Not Available	0.641009	68	1139	2544	4622	0.00109743
BP_GO:0045314_regulation_of_compound_eye_photoreceptor_development	3.14062e-05	not available	not available	Not Available	0.814599	12	185	1081	2090	0.00113726
MF_GO:0001228_RNA_polymerase_II_transcription_regulatory_region_sequence-specific_DNA_binding_transcription_factor_activity_involved_in_positive_regulation_of_transcription	3.28936e-05	not available	not available	Not Available	0.677949	41	612	1939	4118	0.00118436
MF_GO:0005100_Rho_GTPase_activator_activity	3.39088e-05	not available	not available	Not Available	0.768442	17	712	1588	3346	0.00121401
BP_GO:0015711_organic_anion_transport	3.5485e-05	not available	not available	Not Available	0.646389	61	991	2717	3848	0.001258
MF_GO:0016773_phosphotransferase_activity,_alcohol_group_as_acceptor	3.55345e-05	not available	not available	Not Available	0.570051	277	1584	3588	5654	0.001258
BP_GO:0006030_chitin_metabolic_process	3.57814e-05	not available	not available	Not Available	0.68138	39	1467	2131	3559	0.0012597
BP_GO:0051963_regulation_of_synapse_assembly	3.65063e-05	not available	not available	Not Available	0.632799	75	1167	2915	4763	0.00127812
MF_GO:0001077_RNA_polymerase_II_core_promoter_proximal_region_sequence-specific_DNA_binding_transcription_factor_activity_involved_in_positive_regulation_of_transcription	3.83774e-05	not available	not available	Not Available	0.678475	40	601	1782	4118	0.00132379
BP_GO:0033057_multicellular_organismal_reproductive_behavior	3.84574e-05	not available	not available	Not Available	0.637969	69	732	2607	5141	0.00132379
MF_GO:0003705_RNA_polymerase_II_distal_enhancer_sequence-specific_DNA_binding_transcription_factor_activity	3.85957e-05	not available	not available	Not Available	0.668625	45	1110	2139	3860	0.00132379
BP_GO:0019216_regulation_of_lipid_metabolic_process	3.86461e-05	not available	not available	Not Available	0.800619	13	601	1287	1459	0.00132379
BP_GO:0016477_cell_migration	3.88913e-05	not available	not available	Not Available	0.579512	211	1599	3298	5557	0.00132502
MF_GO:0008236_serine-type_peptidase_activity	3.98644e-05	not available	not available	Not Available	0.602622	125	1565	3056	4881	0.00135091
CC_GO:0009897_external_side_of_plasma_membrane	4.01267e-05	not available	not available	Not Available	0.956231	4	24	181	192	0.00135257
MF_GO:0046906_tetrapyrrole_binding	4.15242e-05	not available	not available	Not Available	0.619736	91	1271	2554	5385	0.00137951
BP_GO:2000113_negative_regulation_of_cellular_macromolecule_biosynthetic_process	4.16461e-05	not available	not available	Not Available	0.575927	230	1381	3491	5801	0.00137951
BP_GO:0010558_negative_regulation_of_macromolecule_biosynthetic_process	4.16461e-05	not available	not available	Not Available	0.575927	230	1381	3491	5801	0.00137951
BP_GO:0009953_dorsal/ventral_pattern_formation	4.17969e-05	not available	not available	Not Available	0.640333	66	923	2593	4834	0.00137951
BP_GO:0044282_small_molecule_catabolic_process	4.25634e-05	not available	not available	Not Available	0.641514	64	1013	2195	4486	0.00139033
BP_GO:0044712_single-organism_catabolic_process	4.25634e-05	not available	not available	Not Available	0.641514	64	1013	2195	4486	0.00139033
BP_GO:0048149_behavioral_response_to_ethanol	4.39781e-05	not available	not available	Not Available	0.663878	47	987	2236	4706	0.00142918
MF_GO:0022836_gated_channel_activity	4.46588e-05	not available	not available	Not Available	0.629481	77	1367	3175	4422	0.00143656
MF_GO:0022839_ion_gated_channel_activity	4.46588e-05	not available	not available	Not Available	0.629481	77	1367	3175	4422	0.00143656
BP_GO:0001745_compound_eye_morphogenesis	4.49066e-05	not available	not available	Not Available	0.631136	75	1167	2546	5285	0.00143724
BP_GO:0022604_regulation_of_cell_morphogenesis	4.64549e-05	not available	not available	Not Available	0.598973	132	1621	2878	5119	0.00147932
BP_GO:0048870_cell_motility	4.66898e-05	not available	not available	Not Available	0.577735	216	1599	3298	5557	0.00147937
BP_GO:0007416_synapse_assembly	4.78624e-05	not available	not available	Not Available	0.661411	48	994	1782	5119	0.00150897
BP_GO:0019098_reproductive_behavior	4.90184e-05	not available	not available	Not Available	0.60991	106	942	2929	5242	0.00153777
BP_GO:0050808_synapse_organization	5.22287e-05	not available	not available	Not Available	0.616171	94	1255	2599	5739	0.00163041
BP_GO:0016202_regulation_of_striated_muscle_tissue_development	5.27456e-05	not available	not available	Not Available	0.626531	79	1233	3052	4763	0.00163048
BP_GO:1901861_regulation_of_muscle_tissue_development	5.27456e-05	not available	not available	Not Available	0.626531	79	1233	3052	4763	0.00163048
BP_GO:0044710_single-organism_metabolic_process	5.52575e-05	not available	not available	Not Available	0.537721	990	1752	3738	6242	0.00169984
BP_GO:0008582_regulation_of_synaptic_growth_at_neuromuscular_junction	5.8758e-05	not available	not available	Not Available	0.6325	71	1224	2915	4763	0.00179879
MF_GO:0016301_kinase_activity	6.06446e-05	not available	not available	Not Available	0.565425	298	1621	3589	5712	0.00184636
MF_GO:0005342_organic_acid_transmembrane_transporter_activity	6.08946e-05	not available	not available	Not Available	0.639515	63	896	3110	4858	0.00184636
BP_GO:0048609_multicellular_organismal_reproductive_process	6.20469e-05	not available	not available	Not Available	0.565015	301	1464	3638	5860	0.00187234
BP_GO:0016042_lipid_catabolic_process	6.59217e-05	not available	not available	Not Available	0.646945	56	1456	2485	4112	0.00197281
MF_GO:0017171_serine_hydrolase_activity	6.59991e-05	not available	not available	Not Available	0.598661	127	1565	3085	4948	0.00197281
BP_GO:0035556_intracellular_signal_transduction	6.84349e-05	not available	not available	Not Available	0.57081	249	1589	3632	5670	0.00203602
BP_GO:0048634_regulation_of_muscle_organ_development	6.90859e-05	not available	not available	Not Available	0.622841	81	1262	3200	4763	0.00204578
BP_GO:0009967_positive_regulation_of_signal_transduction	7.20709e-05	not available	not available	Not Available	0.586005	166	1339	3178	5761	0.00212425
BP_GO:0009954_proximal/distal_pattern_formation	7.50961e-05	not available	not available	Not Available	0.727714	22	754	1642	3858	0.00219304
BP_GO:0050770_regulation_of_axonogenesis	7.50972e-05	not available	not available	Not Available	0.693611	31	1087	2371	4079	0.00219304
BP_GO:0016055_Wnt_receptor_signaling_pathway	7.67388e-05	not available	not available	Not Available	0.652256	51	952	2489	4098	0.0022307
BP_GO:0006820_anion_transport	7.9467e-05	not available	not available	Not Available	0.62026	83	1096	3110	4858	0.00229946
BP_GO:0006591_ornithine_metabolic_process	8.54871e-05	not available	not available	Not Available	0.993578	2	4	4	109	0.00245707
BP_GO:0048638_regulation_of_developmental_growth	8.56893e-05	not available	not available	Not Available	0.605539	107	1448	3052	4842	0.00245707
BP_GO:0007635_chemosensory_behavior	8.62873e-05	not available	not available	Not Available	0.60854	101	1017	3281	5501	0.00246307
BP_GO:0060560_developmental_growth_involved_in_morphogenesis	8.7417e-05	not available	not available	Not Available	0.641895	58	1352	2254	4287	0.00248413
BP_GO:0007265_Ras_protein_signal_transduction	9.0314e-05	not available	not available	Not Available	0.631621	68	1399	3141	4728	0.002555
BP_GO:0044057_regulation_of_system_process	9.22025e-05	not available	not available	Not Available	0.61768	85	1438	2905	4722	0.00258502
BP_GO:0044706_multi-multicellular_organism_process	9.25102e-05	not available	not available	Not Available	0.626866	73	891	2711	5141	0.00258502
MF_GO:0008509_anion_transmembrane_transporter_activity	9.30007e-05	not available	not available	Not Available	0.598385	122	977	3187	5764	0.00258502
BP_GO:0071310_cellular_response_to_organic_substance	9.30068e-05	not available	not available	Not Available	0.602173	113	1019	2764	5761	0.00258502
BP_GO:0010975_regulation_of_neuron_projection_development	9.43339e-05	not available	not available	Not Available	0.64486	55	1087	2555	4914	0.00261045
BP_GO:0035282_segmentation	9.72146e-05	not available	not available	Not Available	0.654394	48	759	2266	4879	0.00267847
BP_GO:0048523_negative_regulation_of_cellular_process	9.97139e-05	not available	not available	Not Available	0.541174	745	1826	3839	6126	0.00273544
CC_GO:0044456_synapse_part	0.000103062	not available	not available	Not Available	0.595788	127	1332	3264	5284	0.00281233
BP_GO:0007264_small_GTPase_mediated_signal_transduction	0.000103985	not available	not available	Not Available	0.606662	102	1399	3281	4873	0.00281233
BP_GO:0051147_regulation_of_muscle_cell_differentiation	0.000104292	not available	not available	Not Available	0.623353	76	1233	2968	4763	0.00281233
BP_GO:0051153_regulation_of_striated_muscle_cell_differentiation	0.000104292	not available	not available	Not Available	0.623353	76	1233	2968	4763	0.00281233
MF_GO:0004252_serine-type_endopeptidase_activity	0.000105311	not available	not available	Not Available	0.60408	107	1642	3056	4843	0.00282777
BP_GO:0007612_learning	0.000108034	not available	not available	Not Available	0.627277	71	1000	3281	5342	0.00287786
BP_GO:0048742_regulation_of_skeletal_muscle_fiber_development	0.000108539	not available	not available	Not Available	0.623826	75	1233	2968	4801	0.00287786
BP_GO:0048641_regulation_of_skeletal_muscle_tissue_development	0.000108539	not available	not available	Not Available	0.623826	75	1233	2968	4801	0.00287786
BP_GO:0045892_negative_regulation_of_transcription,_DNA-dependent	0.000109064	not available	not available	Not Available	0.577904	192	1436	3337	5658	0.00287974
BP_GO:0007424_open_tracheal_system_development	0.000111773	not available	not available	Not Available	0.612293	91	1004	2998	5278	0.00293902
MF_GO:0005044_scavenger_receptor_activity	0.000113968	not available	not available	Not Available	0.757339	16	382	1379	3675	0.00298435
BP_GO:0042133_neurotransmitter_metabolic_process	0.000116198	not available	not available	Not Available	0.890109	6	383	404	993	0.00303023
BP_GO:0060541_respiratory_system_development	0.00011718	not available	not available	Not Available	0.611324	92	1004	2998	5048	0.00304332
BP_GO:0007365_periodic_partitioning	0.000127655	not available	not available	Not Available	0.696412	28	612	1551	3935	0.00330184
MF_GO:0005230_extracellular_ligand-gated_ion_channel_activity	0.000128264	not available	not available	Not Available	0.676464	35	1062	2385	4232	0.00330409
BP_GO:0010647_positive_regulation_of_cell_communication	0.000131551	not available	not available	Not Available	0.579577	179	1404	3369	5761	0.00337506
BP_GO:0007560_imaginal_disc_morphogenesis	0.000138681	not available	not available	Not Available	0.639924	56	1021	2546	4971	0.00354363
BP_GO:0051403_stress-activated_MAPK_cascade	0.000141904	not available	not available	Not Available	0.695023	28	649	1916	4728	0.00355447
BP_GO:0070848_response_to_growth_factor_stimulus	0.000142818	not available	not available	Not Available	0.680201	33	1167	2438	4424	0.00355447
MF_GO:0050833_pyruvate_transmembrane_transporter_activity	0.000143545	not available	not available	Not Available	0.968508	3	12	237	566	0.00355447
BP_GO:0006850_mitochondrial_pyruvate_transport	0.000143545	not available	not available	Not Available	0.968508	3	12	237	566	0.00355447
BP_GO:0006848_pyruvate_transport	0.000143545	not available	not available	Not Available	0.968508	3	12	237	566	0.00355447
CC_GO:0031305_integral_to_mitochondrial_inner_membrane	0.000143545	not available	not available	Not Available	0.968508	3	12	237	566	0.00355447
CC_GO:0031304_intrinsic_to_mitochondrial_inner_membrane	0.000143545	not available	not available	Not Available	0.968508	3	12	237	566	0.00355447
BP_GO:0035023_regulation_of_Rho_protein_signal_transduction	0.000143592	not available	not available	Not Available	0.709694	24	1087	2188	3170	0.00355447
MF_GO:0004672_protein_kinase_activity	0.000145118	not available	not available	Not Available	0.570988	223	1653	3604	5477	0.00357825
BP_GO:0032787_monocarboxylic_acid_metabolic_process	0.000147446	not available	not available	Not Available	0.617383	80	1456	2488	5031	0.00362157
BP_GO:0031098_stress-activated_protein_kinase_signaling_cascade	0.000149503	not available	not available	Not Available	0.685103	31	673	2025	4828	0.00365791
BP_GO:0051241_negative_regulation_of_multicellular_organismal_process	0.000153695	not available	not available	Not Available	0.65121	47	877	2388	4622	0.00374602
BP_GO:0055090_acylglycerol_homeostasis	0.00015812	not available	not available	Not Available	0.777163	13	711	1792	2520	0.00382584
BP_GO:0042048_olfactory_behavior	0.000159486	not available	not available	Not Available	0.606653	96	1014	3281	5414	0.00382584
BP_GO:0055085_transmembrane_transport	0.000159651	not available	not available	Not Available	0.562492	286	1712	3357	5753	0.00382584
BP_GO:0035108_limb_morphogenesis	0.000160592	not available	not available	Not Available	0.646303	50	956	2005	4834	0.00382584
BP_GO:0035127_post-embryonic_limb_morphogenesis	0.000160592	not available	not available	Not Available	0.646303	50	956	2005	4834	0.00382584
BP_GO:0007480_imaginal_disc-derived_leg_morphogenesis	0.000160592	not available	not available	Not Available	0.646303	50	956	2005	4834	0.00382584
BP_GO:0071363_cellular_response_to_growth_factor_stimulus	0.000172626	not available	not available	Not Available	0.680502	32	1130	2257	4424	0.00409712
CC_GO:0005952_cAMP-dependent_protein_kinase_complex	0.000177741	not available	not available	Not Available	0.907651	5	310	472	553	0.00419337
MF_GO:0004867_serine-type_endopeptidase_inhibitor_activity	0.000178005	not available	not available	Not Available	0.665825	38	1059	2282	3934	0.00419337
MF_GO:0005089_Rho_guanyl-nucleotide_exchange_factor_activity	0.000178837	not available	not available	Not Available	0.698861	26	1087	2188	4363	0.00419738
MF_GO:0005231_excitatory_extracellular_ligand-gated_ion_channel_activity	0.000185431	not available	not available	Not Available	0.685243	30	1191	2385	3977	0.00433607
BP_GO:0051056_regulation_of_small_GTPase_mediated_signal_transduction	0.000190868	not available	not available	Not Available	0.621373	72	1087	2976	4536	0.00444516
MF_GO:0008061_chitin_binding	0.000191499	not available	not available	Not Available	0.701646	25	1467	2310	3090	0.00444516
BP_GO:0023056_positive_regulation_of_signaling	0.000194164	not available	not available	Not Available	0.578894	172	1376	3369	5761	0.00449058
MF_GO:0016491_oxidoreductase_activity	0.000195338	not available	not available	Not Available	0.550383	435	1634	3582	6071	0.0045013
BP_GO:0048646_anatomical_structure_formation_involved_in_morphogenesis	0.0001963	not available	not available	Not Available	0.564455	260	1392	3569	5738	0.00450709
CC_GO:0043235_receptor_complex	0.00019745	not available	not available	Not Available	0.668949	36	1007	2125	3977	0.00451711
BP_GO:0008219_cell_death	0.000200803	not available	not available	Not Available	0.588313	136	1324	3082	5572	0.00455436
BP_GO:0007297_ovarian_follicle_cell_migration	0.000200893	not available	not available	Not Available	0.598934	108	1041	2916	5518	0.00455436
MF_GO:0030414_peptidase_inhibitor_activity	0.000201234	not available	not available	Not Available	0.636275	56	1538	2493	4374	0.00455436
BP_GO:0031344_regulation_of_cell_projection_organization	0.000212627	not available	not available	Not Available	0.617988	75	1315	2795	5119	0.00479507
BP_GO:0007622_rhythmic_behavior	0.000213898	not available	not available	Not Available	0.622912	69	1243	2807	4766	0.00480663
BP_GO:0010769_regulation_of_cell_morphogenesis_involved_in_differentiation	0.00022736	not available	not available	Not Available	0.641318	51	1087	2680	4914	0.00509109
BP_GO:0016265_death	0.000229464	not available	not available	Not Available	0.585299	143	1324	3194	5677	0.00512012
BP_GO:0046578_regulation_of_Ras_protein_signal_transduction	0.000231298	not available	not available	Not Available	0.620468	71	1087	3000	4560	0.00514293
BP_GO:0007179_transforming_growth_factor_beta_receptor_signaling_pathway	0.00023301	not available	not available	Not Available	0.721074	20	521	1214	4424	0.00516288
BP_GO:0000122_negative_regulation_of_transcription_from_RNA_polymerase_II_promoter	0.000237204	not available	not available	Not Available	0.59472	115	1436	3101	5461	0.00523749
BP_GO:0019827_stem_cell_maintenance	0.000239331	not available	not available	Not Available	0.631181	59	908	2229	4825	0.00526612
BP_GO:0031324_negative_regulation_of_cellular_metabolic_process	0.000241223	not available	not available	Not Available	0.558938	303	1511	3652	5886	0.00527195
MF_GO:0008603_cAMP-dependent_protein_kinase_regulator_activity	0.00024126	not available	not available	Not Available	0.962513	3	106	310	553	0.00527195
MF_GO:0008289_lipid_binding	0.000247083	not available	not available	Not Available	0.587573	134	1215	3177	5778	0.00536578
BP_GO:0007626_locomotory_behavior	0.000247248	not available	not available	Not Available	0.58855	131	1266	3299	5579	0.00536578
BP_GO:0055114_oxidation-reduction_process	0.000252992	not available	not available	Not Available	0.554278	357	1616	3514	6073	0.0054717
BP_GO:0030718_germ-line_stem_cell_maintenance	0.000260858	not available	not available	Not Available	0.653661	42	889	2218	4209	0.00562264
BP_GO:0044255_cellular_lipid_metabolic_process	0.000261785	not available	not available	Not Available	0.572717	194	1577	3321	5661	0.00562349
CC_GO:0097458_neuron_part	0.000265796	not available	not available	Not Available	0.58185	152	2002	3350	5285	0.00569036
BP_GO:0007399_nervous_system_development	0.000273051	not available	not available	Not Available	0.608164	86	1031	2560	5665	0.00582601
BP_GO:1900078_positive_regulation_of_cellular_response_to_insulin_stimulus	0.000277921	not available	not available	Not Available	0.928813	4	119	246	260	0.00591003
BP_GO:0031104_dendrite_regeneration	0.0002892	not available	not available	Not Available	0.98809	2	37	37	170	0.00608858
BP_GO:0048679_regulation_of_axon_regeneration	0.0002892	not available	not available	Not Available	0.98809	2	37	37	170	0.00608858
BP_GO:0070570_regulation_of_neuron_projection_regeneration	0.0002892	not available	not available	Not Available	0.98809	2	37	37	170	0.00608858
BP_GO:0070328_triglyceride_homeostasis	0.000290988	not available	not available	Not Available	0.775953	12	706	1477	2520	0.00610593
BP_GO:0031644_regulation_of_neurological_system_process	0.000294158	not available	not available	Not Available	0.621696	67	1310	2609	4947	0.00615208
BP_GO:0051057_positive_regulation_of_small_GTPase_mediated_signal_transduction	0.000303487	not available	not available	Not Available	0.711912	21	1087	2291	3932	0.00630557
BP_GO:0046579_positive_regulation_of_Ras_protein_signal_transduction	0.000303487	not available	not available	Not Available	0.711912	21	1087	2291	3932	0.00630557
MF_GO:0004930_G-protein_coupled_receptor_activity	0.000311554	not available	not available	Not Available	0.602439	94	1765	3025	5190	0.00645201
BP_GO:0040007_growth	0.000316055	not available	not available	Not Available	0.57972	156	1589	3226	5531	0.00652392
BP_GO:0048468_cell_development	0.000318911	not available	not available	Not Available	0.56378	246	1436	3727	5881	0.00655392
BP_GO:0006171_cAMP_biosynthetic_process	0.000319578	not available	not available	Not Available	0.89611	5	662	833	987	0.00655392
BP_GO:0007254_JNK_cascade	0.000337232	not available	not available	Not Available	0.686458	27	673	2025	4828	0.00687075
BP_GO:0097480_establishment_of_synaptic_vesicle_localization	0.000339363	not available	not available	Not Available	0.628773	58	1116	2794	4763	0.00687075
BP_GO:0048489_synaptic_vesicle_transport	0.000339363	not available	not available	Not Available	0.628773	58	1116	2794	4763	0.00687075
BP_GO:0051650_establishment_of_vesicle_localization	0.000339363	not available	not available	Not Available	0.628773	58	1116	2794	4763	0.00687075
BP_GO:0012501_programmed_cell_death	0.000341784	not available	not available	Not Available	0.586649	130	1393	3194	5677	0.00689164
BP_GO:0008355_olfactory_learning	0.000342648	not available	not available	Not Available	0.630886	56	1014	2607	5270	0.00689164
MF_GO:0004866_endopeptidase_inhibitor_activity	0.000343657	not available	not available	Not Available	0.634399	53	1600	2493	4374	0.00689164
BP_GO:0016198_axon_choice_point_recognition	0.000355777	not available	not available	Not Available	0.676519	30	881	1737	3797	0.00710663
BP_GO:0046552_photoreceptor_cell_fate_commitment	0.000356621	not available	not available	Not Available	0.65549	39	1081	2555	4863	0.00710663
BP_GO:0045597_positive_regulation_of_cell_differentiation	0.000359796	not available	not available	Not Available	0.668446	33	1110	2379	4316	0.00714742
CC_GO:0030055_cell-substrate_junction	0.000361196	not available	not available	Not Available	0.682261	28	1535	2484	3230	0.00715281
BP_GO:0009889_regulation_of_biosynthetic_process	0.000369245	not available	not available	Not Available	0.537586	735	1685	3957	6161	0.00728943
BP_GO:0007423_sensory_organ_development	0.000383193	not available	not available	Not Available	0.569501	200	1527	3514	5677	0.00754128
MF_GO:0022834_ligand-gated_channel_activity	0.000387362	not available	not available	Not Available	0.638294	49	1367	2932	4380	0.00757628
MF_GO:0015276_ligand-gated_ion_channel_activity	0.000387362	not available	not available	Not Available	0.638294	49	1367	2932	4380	0.00757628
MF_GO:0048531_beta-1,3-galactosyltransferase_activity	0.000403202	not available	not available	Not Available	0.823221	8	263	584	1999	0.00786181
BP_GO:0009081_branched-chain_amino_acid_metabolic_process	0.000414289	not available	not available	Not Available	0.841637	7	271	1424	2120	0.00805322
BP_GO:0045610_regulation_of_hemocyte_differentiation	0.000418113	not available	not available	Not Available	0.694012	24	711	1139	3168	0.0081027
BP_GO:0046532_regulation_of_photoreceptor_cell_differentiation	0.000429521	not available	not available	Not Available	0.671183	31	1081	2392	4323	0.0082984
BP_GO:0031326_regulation_of_cellular_biosynthetic_process	0.000431831	not available	not available	Not Available	0.537127	734	1697	3957	6161	0.00830185
BP_GO:0051969_regulation_of_transmission_of_nerve_impulse	0.000434529	not available	not available	Not Available	0.619688	65	1438	2609	4947	0.00830185
BP_GO:0050804_regulation_of_synaptic_transmission	0.000434529	not available	not available	Not Available	0.619688	65	1438	2609	4947	0.00830185
BP_GO:0046395_carboxylic_acid_catabolic_process	0.000436391	not available	not available	Not Available	0.63307	52	1039	2195	4590	0.00830185
BP_GO:0016054_organic_acid_catabolic_process	0.000436391	not available	not available	Not Available	0.63307	52	1039	2195	4590	0.00830185
CC_GO:0005924_cell-substrate_adherens_junction	0.00043756	not available	not available	Not Available	0.682689	27	1535	2484	3400	0.00830185
BP_GO:0048589_developmental_growth	0.00045311	not available	not available	Not Available	0.585639	127	1589	3226	5501	0.00857122
BP_GO:0007528_neuromuscular_junction_development	0.000455788	not available	not available	Not Available	0.619873	64	987	2666	5594	0.00859622
MF_GO:0008324_cation_transmembrane_transporter_activity	0.000458189	not available	not available	Not Available	0.55994	263	1753	3615	5632	0.00861586
MF_GO:0046873_metal_ion_transmembrane_transporter_activity	0.000467299	not available	not available	Not Available	0.582288	137	1518	3406	5508	0.00876117
BP_GO:0007431_salivary_gland_development	0.000470224	not available	not available	Not Available	0.692202	24	1451	2119	3337	0.00879001
BP_GO:0007267_cell-cell_signaling	0.000476161	not available	not available	Not Available	0.557763	282	1400	3790	5946	0.00887481
BP_GO:0048859_formation_of_anatomical_boundary	0.000478812	not available	not available	Not Available	0.684687	26	908	1685	3644	0.00889804
BP_GO:0035239_tube_morphogenesis	0.000483434	not available	not available	Not Available	0.615991	68	1004	2998	4884	0.00895766
BP_GO:0048512_circadian_behavior	0.000498666	not available	not available	Not Available	0.616538	67	1190	2981	4950	0.00921297
BP_GO:0022612_gland_morphogenesis	0.000503832	not available	not available	Not Available	0.622662	60	1316	2917	4721	0.00925445
BP_GO:0007435_salivary_gland_morphogenesis	0.000503832	not available	not available	Not Available	0.622662	60	1316	2917	4721	0.00925445
BP_GO:0051970_negative_regulation_of_transmission_of_nerve_impulse	0.000511184	not available	not available	Not Available	0.801735	9	334	2135	2416	0.00930854
BP_GO:0031645_negative_regulation_of_neurological_system_process	0.000511184	not available	not available	Not Available	0.801735	9	334	2135	2416	0.00930854
BP_GO:0050805_negative_regulation_of_synaptic_transmission	0.000511184	not available	not available	Not Available	0.801735	9	334	2135	2416	0.00930854
BP_GO:0042706_eye_photoreceptor_cell_fate_commitment	0.000516995	not available	not available	Not Available	0.652794	38	1081	2555	4863	0.00936057
BP_GO:0001752_compound_eye_photoreceptor_fate_commitment	0.000516995	not available	not available	Not Available	0.652794	38	1081	2555	4863	0.00936057
BP_GO:0007270_neuron-neuron_synaptic_transmission	0.000519621	not available	not available	Not Available	0.836413	7	71	836	2722	0.0093813
MF_GO:0061134_peptidase_regulator_activity	0.000538802	not available	not available	Not Available	0.617518	65	1600	2779	4753	0.00969997
MF_GO:0009055_electron_carrier_activity	0.000543841	not available	not available	Not Available	0.599393	91	1396	3160	5631	0.00976295
BP_GO:0009187_cyclic_nucleotide_metabolic_process	0.000569405	not available	not available	Not Available	0.701714	21	985	1861	3432	0.010193
BP_GO:0048675_axon_extension	0.000579515	not available	not available	Not Available	0.675426	28	881	2236	4051	0.0103155
BP_GO:1990138_neuron_projection_extension	0.000579515	not available	not available	Not Available	0.675426	28	881	2236	4051	0.0103155
BP_GO:0044242_cellular_lipid_catabolic_process	0.000582259	not available	not available	Not Available	0.65324	37	1824	2195	3936	0.0103155
BP_GO:0035222_wing_disc_pattern_formation	0.000582761	not available	not available	Not Available	0.618314	63	931	3393	4879	0.0103155
MF_GO:0030234_enzyme_regulator_activity	0.000609155	not available	not available	Not Available	0.55462	303	1654	3668	5825	0.0107244
BP_GO:0048190_wing_disc_dorsal/ventral_pattern_formation	0.000609246	not available	not available	Not Available	0.643541	42	923	2593	4633	0.0107244
BP_GO:0006952_defense_response	0.000627633	not available	not available	Not Available	0.560251	246	1525	3247	6034	0.0110175
BP_GO:0031323_regulation_of_cellular_metabolic_process	0.000653577	not available	not available	Not Available	0.530892	1025	1782	4092	6189	0.0114412
CC_GO:0048786_presynaptic_active_zone	0.000680541	not available	not available	Not Available	0.726184	16	360	1833	4428	0.0118761
BP_GO:0050807_regulation_of_synapse_organization	0.000682169	not available	not available	Not Available	0.598501	89	1535	3200	5120	0.0118761
BP_GO:0007154_cell_communication	0.000695728	not available	not available	Not Available	0.551433	335	1438	3835	5946	0.012079
MF_GO:0004553_hydrolase_activity,_hydrolyzing_O-glycosyl_compounds	0.000698226	not available	not available	Not Available	0.610711	70	1382	3009	4973	0.0120892
BP_GO:0007293_germarium-derived_egg_chamber_formation	0.000713957	not available	not available	Not Available	0.70258	20	540	2136	4039	0.0123279
BP_GO:0007178_transmembrane_receptor_protein_serine/threonine_kinase_signaling_pathway	0.00072744	not available	not available	Not Available	0.663775	31	1130	2558	4835	0.0125266
BP_GO:0048732_gland_development	0.000747749	not available	not available	Not Available	0.640991	42	1125	2119	5192	0.0128414
BP_GO:0006026_aminoglycan_catabolic_process	0.000758636	not available	not available	Not Available	0.674444	27	1548	2159	3678	0.0129146
BP_GO:0046942_carboxylic_acid_transport	0.000761629	not available	not available	Not Available	0.637612	44	836	3110	3854	0.0129146
BP_GO:0015849_organic_acid_transport	0.000761629	not available	not available	Not Available	0.637612	44	836	3110	3854	0.0129146
CC_GO:0097060_synaptic_membrane	0.000762969	not available	not available	Not Available	0.658222	33	1251	2846	4400	0.0129146
CC_GO:0005616_larval_serum_protein_complex	0.000764804	not available	not available	Not Available	0.980558	2	85	85	251	0.0129146
MF_GO:0045735_nutrient_reservoir_activity	0.000764804	not available	not available	Not Available	0.980558	2	85	85	251	0.0129146
BP_GO:0007450_dorsal/ventral_pattern_formation,_imaginal_disc	0.000766275	not available	not available	Not Available	0.636042	45	931	2998	4674	0.0129146
BP_GO:0008306_associative_learning	0.000777785	not available	not available	Not Available	0.613732	65	1332	3304	5342	0.0130738
BP_GO:0023052_signaling	0.000827544	not available	not available	Not Available	0.554717	285	1438	3818	5946	0.0138318
BP_GO:0044700_single_organism_signaling	0.000827544	not available	not available	Not Available	0.554717	285	1438	3818	5946	0.0138318
BP_GO:0006813_potassium_ion_transport	0.000829427	not available	not available	Not Available	0.673069	27	1263	2913	3784	0.0138318
BP_GO:0007420_brain_development	0.000832785	not available	not available	Not Available	0.646594	38	1324	2139	5518	0.0138513
BP_GO:0080090_regulation_of_primary_metabolic_process	0.000842764	not available	not available	Not Available	0.530709	985	1773	4098	6203	0.0139806
BP_GO:0006357_regulation_of_transcription_from_RNA_polymerase_II_promoter	0.000846263	not available	not available	Not Available	0.551256	325	1510	3920	5897	0.014002
BP_GO:0007218_neuropeptide_signaling_pathway	0.000863399	not available	not available	Not Available	0.630417	48	1344	2899	4079	0.0142483
BP_GO:0008049_male_courtship_behavior	0.000881734	not available	not available	Not Available	0.63432	45	1236	2691	5141	0.0145131
BP_GO:0061387_regulation_of_extent_of_cell_growth	0.000890522	not available	not available	Not Available	0.804715	8	360	1352	2379	0.014582
BP_GO:0030516_regulation_of_axon_extension	0.000890522	not available	not available	Not Available	0.804715	8	360	1352	2379	0.014582
BP_GO:0090100_positive_regulation_of_transmembrane_receptor_protein_serine/threonine_kinase_signaling_pathway	0.000904094	not available	not available	Not Available	0.775035	10	397	892	1214	0.0147573
BP_GO:0071559_response_to_transforming_growth_factor_beta_stimulus	0.000909078	not available	not available	Not Available	0.689463	22	892	1316	4622	0.0147573
BP_GO:0071560_cellular_response_to_transforming_growth_factor_beta_stimulus	0.000909078	not available	not available	Not Available	0.689463	22	892	1316	4622	0.0147573
BP_GO:0007398_ectoderm_development	0.00091054	not available	not available	Not Available	0.708561	18	944	1341	4835	0.0147573
BP_GO:0051964_negative_regulation_of_synapse_assembly	0.000919948	not available	not available	Not Available	0.655572	33	1233	2771	4209	0.0147653
BP_GO:0051961_negative_regulation_of_nervous_system_development	0.000919948	not available	not available	Not Available	0.655572	33	1233	2771	4209	0.0147653
BP_GO:0045886_negative_regulation_of_synaptic_growth_at_neuromuscular_junction	0.000919948	not available	not available	Not Available	0.655572	33	1233	2771	4209	0.0147653
BP_GO:0010721_negative_regulation_of_cell_development	0.000920358	not available	not available	Not Available	0.662926	30	1316	2355	3735	0.0147653
BP_GO:0042330_taxis	0.000967269	not available	not available	Not Available	0.600532	80	948	3555	5600	0.0154787
MF_GO:0000976_transcription_regulatory_region_sequence-specific_DNA_binding	0.000986039	not available	not available	Not Available	0.612086	64	940	2923	4879	0.0157117
BP_GO:0007298_border_follicle_cell_migration	0.000986786	not available	not available	Not Available	0.588978	102	1188	2917	5557	0.0157117
BP_GO:0008258_head_involution	0.000995223	not available	not available	Not Available	0.65677	32	712	2866	4721	0.0158063
BP_GO:2001013_epithelial_cell_proliferation_involved_in_renal_tubule_morphogenesis	0.00102868	not available	not available	Not Available	0.801136	8	511	1139	1790	0.0161818
BP_GO:0061331_epithelial_cell_proliferation_involved_in_Malpighian_tubule_morphogenesis	0.00102868	not available	not available	Not Available	0.801136	8	511	1139	1790	0.0161818
BP_GO:0050673_epithelial_cell_proliferation	0.00102868	not available	not available	Not Available	0.801136	8	511	1139	1790	0.0161818
BP_GO:0048519_negative_regulation_of_biological_process	0.00102908	not available	not available	Not Available	0.532203	847	1895	3935	6164	0.0161818
MF_GO:0001664_G-protein_coupled_receptor_binding	0.00104297	not available	not available	Not Available	0.656085	32	1188	1942	3534	0.0163596
BP_GO:0009798_axis_specification	0.00105062	not available	not available	Not Available	0.587597	104	1207	3162	5548	0.0164389
BP_GO:0045087_innate_immune_response	0.00105476	not available	not available	Not Available	0.602936	75	1467	2687	5203	0.0164537
BP_GO:0007460_R8_cell_fate_commitment	0.00105887	not available	not available	Not Available	0.867889	5	957	1139	1551	0.0164537
BP_GO:0050803_regulation_of_synapse_structure_and_activity	0.00105935	not available	not available	Not Available	0.7401	13	717	972	3846	0.0164537
BP_GO:0051301_cell_division	0.00106242	not available	not available	Not Available	0.590567	97	1233	3200	5341	0.016461
MF_GO:1901681_sulfur_compound_binding	0.00106702	not available	not available	Not Available	0.682751	23	892	1737	3935	0.016492
BP_GO:0007449_proximal/distal_pattern_formation,_imaginal_disc	0.00107698	not available	not available	Not Available	0.700166	19	956	2059	4834	0.0166054
MF_GO:0061135_endopeptidase_regulator_activity	0.00110394	not available	not available	Not Available	0.619267	55	1600	2524	4753	0.0169798
MF_GO:0050839_cell_adhesion_molecule_binding	0.0011189	not available	not available	Not Available	0.678242	24	713	2125	3711	0.0171496
MF_GO:1901476_carbohydrate_transporter_activity	0.0011231	not available	not available	Not Available	0.69939	19	1154	2171	3894	0.0171496
MF_GO:0015144_carbohydrate_transmembrane_transporter_activity	0.0011231	not available	not available	Not Available	0.69939	19	1154	2171	3894	0.0171496
MF_GO:0005319_lipid_transporter_activity	0.00114165	not available	not available	Not Available	0.66233	29	1143	2410	4028	0.017391
BP_GO:0007584_response_to_nutrient	0.001169	not available	not available	Not Available	0.729788	14	732	1886	3609	0.0177648
BP_GO:0034440_lipid_oxidation	0.00118268	not available	not available	Not Available	0.67731	24	1456	2033	3433	0.0179297
BP_GO:0048640_negative_regulation_of_developmental_growth	0.0012116	not available	not available	Not Available	0.636392	41	1262	2771	4209	0.0183244
BP_GO:0007479_leg_disc_proximal/distal_pattern_formation	0.00121845	not available	not available	Not Available	0.708703	17	956	2059	3858	0.0183841
MF_GO:0005083_small_GTPase_regulator_activity	0.00123896	not available	not available	Not Available	0.5781	127	1444	3493	5319	0.0186491
MF_GO:0004674_protein_serine/threonine_kinase_activity	0.00124478	not available	not available	Not Available	0.569262	162	1621	3496	5477	0.0186924
BP_GO:0001654_eye_development	0.00126743	not available	not available	Not Available	0.580461	119	1461	3314	5492	0.0189693
BP_GO:0007157_heterophilic_cell-cell_adhesion	0.00127184	not available	not available	Not Available	0.676081	24	1706	2577	3421	0.0189693
BP_GO:0055088_lipid_homeostasis	0.00127221	not available	not available	Not Available	0.676076	24	711	1792	3078	0.0189693
BP_GO:0016476_regulation_of_embryonic_cell_shape	0.00127878	not available	not available	Not Available	0.679646	23	1050	2025	4287	0.0190225
MF_GO:0005539_glycosaminoglycan_binding	0.00129434	not available	not available	Not Available	0.666038	27	1001	2159	3988	0.0192089
BP_GO:0008039_synaptic_target_recognition	0.00130902	not available	not available	Not Available	0.665856	27	930	2255	4840	0.0193815
BP_GO:0034330_cell_junction_organization	0.00132634	not available	not available	Not Available	0.613204	59	955	3196	5416	0.0195466
BP_GO:0045216_cell-cell_junction_organization	0.00132634	not available	not available	Not Available	0.613204	59	955	3196	5416	0.0195466
BP_GO:0017085_response_to_insecticide	0.00133705	not available	not available	Not Available	0.754243	11	498	2264	3406	0.0196376
BP_GO:0016337_cell-cell_adhesion	0.00134483	not available	not available	Not Available	0.605487	68	2066	3280	4465	0.0196376
BP_GO:0006639_acylglycerol_metabolic_process	0.00134777	not available	not available	Not Available	0.719448	15	633	1421	4060	0.0196376
BP_GO:0006638_neutral_lipid_metabolic_process	0.00134777	not available	not available	Not Available	0.719448	15	633	1421	4060	0.0196376
BP_GO:0051707_response_to_other_organism	0.00135091	not available	not available	Not Available	0.561813	201	1608	3247	5976	0.0196376
BP_GO:0090092_regulation_of_transmembrane_receptor_protein_serine/threonine_kinase_signaling_pathway	0.00135111	not available	not available	Not Available	0.649986	33	1143	2355	4209	0.0196376
MF_GO:0015145_monosaccharide_transmembrane_transporter_activity	0.00138386	not available	not available	Not Available	0.734281	13	1154	1825	3617	0.0200676
MF_GO:0004181_metallocarboxypeptidase_activity	0.00139785	not available	not available	Not Available	0.764703	10	448	2004	2575	0.0202241
BP_GO:0048103_somatic_stem_cell_division	0.00143202	not available	not available	Not Available	0.649123	33	1316	2905	3886	0.0206714
BP_GO:0007541_sex_determination,_primary_response_to_X:A_ratio	0.0014798	not available	not available	Not Available	0.831854	6	265	718	2531	0.0213125
BP_GO:0019395_fatty_acid_oxidation	0.00150184	not available	not available	Not Available	0.676842	23	1456	2033	3513	0.021502
MF_GO:0004497_monooxygenase_activity	0.00150314	not available	not available	Not Available	0.655444	30	1149	2253	3941	0.021502
BP_GO:0000165_MAPK_cascade	0.00150422	not available	not available	Not Available	0.644198	35	711	2143	4965	0.021502
MF_GO:0004857_enzyme_inhibitor_activity	0.00150653	not available	not available	Not Available	0.598672	76	1600	2870	4902	0.021502
BP_GO:0006869_lipid_transport	0.001512	not available	not available	Not Available	0.67312	24	644	2157	3746	0.0215315
BP_GO:0007350_blastoderm_segmentation	0.00153019	not available	not available	Not Available	0.698662	18	759	1760	4523	0.0217418
BP_GO:0035180_larval_wandering_behavior	0.00153762	not available	not available	Not Available	0.972384	2	23	23	453	0.0217985
BP_GO:0010977_negative_regulation_of_neuron_projection_development	0.00158985	not available	not available	Not Available	0.971917	2	170	170	314	0.0224257
CC_GO:0030285_integral_to_synaptic_vesicle_membrane	0.00159001	not available	not available	Not Available	0.889745	4	86	836	859	0.0224257
BP_GO:0034332_adherens_junction_organization	0.00159248	not available	not available	Not Available	0.662659	27	730	2698	4764	0.0224257
MF_GO:0022890_inorganic_cation_transmembrane_transporter_activity	0.00161775	not available	not available	Not Available	0.562204	191	1712	3619	5568	0.0226197
BP_GO:1901654_response_to_ketone	0.00162234	not available	not available	Not Available	0.65951	28	512	2764	4721	0.0226197
BP_GO:0036314_response_to_sterol	0.00162234	not available	not available	Not Available	0.65951	28	512	2764	4721	0.0226197
BP_GO:0035075_response_to_ecdysone	0.00162234	not available	not available	Not Available	0.65951	28	512	2764	4721	0.0226197
BP_GO:0048854_brain_morphogenesis	0.00162411	not available	not available	Not Available	0.72273	14	1084	1737	2738	0.0226197
BP_GO:0007427_epithelial_cell_migration,_open_tracheal_system	0.00164792	not available	not available	Not Available	0.656562	29	1599	2998	4134	0.022901
BP_GO:0009064_glutamine_family_amino_acid_metabolic_process	0.00167436	not available	not available	Not Available	0.682789	21	1078	2729	3883	0.0231697
BP_GO:0007169_transmembrane_receptor_protein_tyrosine_kinase_signaling_pathway	0.00167456	not available	not available	Not Available	0.583958	103	1504	3298	5548	0.0231697
BP_GO:0051171_regulation_of_nitrogen_compound_metabolic_process	0.00168492	not available	not available	Not Available	0.531219	812	1724	4063	6211	0.0232621
CC_GO:0008076_voltage-gated_potassium_channel_complex	0.00169554	not available	not available	Not Available	0.7486	11	735	1310	3723	0.0233072
CC_GO:0034705_potassium_channel_complex	0.00169554	not available	not available	Not Available	0.7486	11	735	1310	3723	0.0233072
BP_GO:1901135_carbohydrate_derivative_metabolic_process	0.00170356	not available	not available	Not Available	0.556271	232	1599	3208	6035	0.0233668
MF_GO:0015291_secondary_active_transmembrane_transporter_activity	0.00171807	not available	not available	Not Available	0.579298	115	1296	2982	5764	0.023514
BP_GO:0060179_male_mating_behavior	0.00172171	not available	not available	Not Available	0.618353	51	940	2691	5860	0.023514
BP_GO:0008347_glial_cell_migration	0.00174375	not available	not available	Not Available	0.658334	28	1461	2139	3244	0.0237637
BP_GO:0010160_formation_of_organ_boundary	0.00178156	not available	not available	Not Available	0.69566	18	892	1737	3644	0.0242269
BP_GO:0006865_amino_acid_transport	0.00182578	not available	not available	Not Available	0.649965	31	836	3110	3854	0.0247751
BP_GO:0031328_positive_regulation_of_cellular_biosynthetic_process	0.00184169	not available	not available	Not Available	0.5531	257	1589	3555	6165	0.0248844
BP_GO:0009891_positive_regulation_of_biosynthetic_process	0.00184169	not available	not available	Not Available	0.5531	257	1589	3555	6165	0.0248844
BP_GO:0023057_negative_regulation_of_signaling	0.00186001	not available	not available	Not Available	0.558788	208	1622	3658	5828	0.0250307
BP_GO:0016319_mushroom_body_development	0.00186041	not available	not available	Not Available	0.605885	63	1426	2979	4894	0.0250307
BP_GO:0009607_response_to_biotic_stimulus	0.00188717	not available	not available	Not Available	0.559113	205	1608	3247	6034	0.0253368
MF_GO:0005355_glucose_transmembrane_transporter_activity	0.00192917	not available	not available	Not Available	0.745465	11	1154	1825	3617	0.0257085
MF_GO:0015149_hexose_transmembrane_transporter_activity	0.00192917	not available	not available	Not Available	0.745465	11	1154	1825	3617	0.0257085
BP_GO:0006525_arginine_metabolic_process	0.00193014	not available	not available	Not Available	0.884256	4	4	163	1078	0.0257085
BP_GO:0008340_determination_of_adult_lifespan	0.00193108	not available	not available	Not Available	0.573439	131	1464	3342	5880	0.0257085
BP_GO:0030178_negative_regulation_of_Wnt_receptor_signaling_pathway	0.00193998	not available	not available	Not Available	0.672282	23	798	1950	4734	0.0257728
BP_GO:0035071_salivary_gland_cell_autophagic_cell_death	0.00195159	not available	not available	Not Available	0.60617	62	1485	2701	5181	0.0258189
BP_GO:0048102_autophagic_cell_death	0.00195159	not available	not available	Not Available	0.60617	62	1485	2701	5181	0.0258189
BP_GO:0030707_ovarian_follicle_cell_development	0.00195977	not available	not available	Not Available	0.616741	51	1139	2998	4971	0.0258731
MF_GO:0008374_O-acyltransferase_activity	0.00197217	not available	not available	Not Available	0.693626	18	1072	2179	3339	0.0259827
MF_GO:0008301_DNA_binding,_bending	0.00198878	not available	not available	Not Available	0.711168	15	1110	1760	3391	0.0261471
BP_GO:2000112_regulation_of_cellular_macromolecule_biosynthetic_process	0.00201606	not available	not available	Not Available	0.532916	692	1672	4098	6180	0.0263963
BP_GO:0010556_regulation_of_macromolecule_biosynthetic_process	0.00201606	not available	not available	Not Available	0.532916	692	1672	4098	6180	0.0263963
MF_GO:0005057_receptor_signaling_protein_activity	0.00206025	not available	not available	Not Available	0.629177	41	801	2767	5261	0.0269192
CC_GO:0045178_basal_part_of_cell	0.00208254	not available	not available	Not Available	0.73376	12	983	1751	3305	0.0271245
BP_GO:0007629_flight_behavior	0.00208452	not available	not available	Not Available	0.682957	20	594	2271	3805	0.0271245
BP_GO:0030111_regulation_of_Wnt_receptor_signaling_pathway	0.00210188	not available	not available	Not Available	0.610687	56	994	2639	5489	0.0272943
BP_GO:0042430_indole-containing_compound_metabolic_process	0.00222179	not available	not available	Not Available	0.765884	9	878	993	2279	0.0287924
BP_GO:0050768_negative_regulation_of_neurogenesis	0.00225145	not available	not available	Not Available	0.656855	27	1352	2544	3735	0.0291173
BP_GO:0007552_metamorphosis	0.00226659	not available	not available	Not Available	0.659647	26	736	1731	5228	0.0292533
BP_GO:0006631_fatty_acid_metabolic_process	0.0022782	not available	not available	Not Available	0.60695	59	1743	2668	5031	0.0293434
BP_GO:0007474_imaginal_disc-derived_wing_vein_specification	0.00230352	not available	not available	Not Available	0.616965	49	1258	2249	5171	0.0296094
MF_GO:0016263_glycoprotein-N-acetylgalactosamine_3-beta-galactosyltransferase_activity	0.00230876	not available	not available	Not Available	0.878942	4	168	584	1405	0.0296166
MF_GO:0015079_potassium_ion_transmembrane_transporter_activity	0.00232284	not available	not available	Not Available	0.635857	36	1296	3494	4108	0.029737
BP_GO:0009893_positive_regulation_of_metabolic_process	0.00234511	not available	not available	Not Available	0.545433	336	1651	3686	6165	0.029916
BP_GO:0009790_embryo_development	0.00234626	not available	not available	Not Available	0.588464	86	1311	3101	5594	0.029916
MF_GO:0043169_cation_binding	0.00238911	not available	not available	Not Available	0.527256	1013	1971	3959	6228	0.0304012
BP_GO:0042811_pheromone_biosynthetic_process	0.00242077	not available	not available	Not Available	0.918876	3	160	324	1606	0.0307423
BP_GO:0030036_actin_cytoskeleton_organization	0.00242922	not available	not available	Not Available	0.57633	115	1714	3486	5220	0.0307879
MF_GO:0019199_transmembrane_receptor_protein_kinase_activity	0.0024444	not available	not available	Not Available	0.671726	22	1130	2135	4482	0.0309171
BP_GO:0016053_organic_acid_biosynthetic_process	0.00245405	not available	not available	Not Available	0.594814	74	1362	2788	5249	0.0309171
BP_GO:0046394_carboxylic_acid_biosynthetic_process	0.00245405	not available	not available	Not Available	0.594814	74	1362	2788	5249	0.0309171
MF_GO:0005515_protein_binding	0.00249534	not available	not available	Not Available	0.52405	1348	1852	4051	6226	0.031375
BP_GO:0009948_anterior/posterior_axis_specification	0.00250925	not available	not available	Not Available	0.607596	57	1167	2527	5677	0.0314873
BP_GO:0010627_regulation_of_intracellular_protein_kinase_cascade	0.0025176	not available	not available	Not Available	0.584423	93	1399	3119	5457	0.0315297
MF_GO:0016646_oxidoreductase_activity,_acting_on_the_CH-NH_group_of_donors,_NAD_or_NADP_as_acceptor	0.00252567	not available	not available	Not Available	0.73876	11	506	2032	3582	0.0315684
BP_GO:0008652_cellular_amino_acid_biosynthetic_process	0.00253327	not available	not available	Not Available	0.615727	49	1078	2791	5174	0.031601
MF_GO:0030695_GTPase_regulator_activity	0.0025684	not available	not available	Not Available	0.566986	148	1591	3493	5501	0.0319764
MF_GO:0004016_adenylate_cyclase_activity	0.00258676	not available	not available	Not Available	0.841981	5	833	987	1861	0.0321418
BP_GO:0030029_actin_filament-based_process	0.00262236	not available	not available	Not Available	0.571226	130	1714	3481	5257	0.0325204
MF_GO:0048027_mRNA_5'-UTR_binding	0.00263162	not available	not available	Not Available	0.916579	3	265	889	995	0.0325715
MF_GO:0051119_sugar_transmembrane_transporter_activity	0.0026485	not available	not available	Not Available	0.687594	18	1249	2171	3894	0.0327165
CC_GO:0045211_postsynaptic_membrane	0.00266373	not available	not available	Not Available	0.659843	25	1251	2846	4400	0.0328406
BP_GO:0019222_regulation_of_metabolic_process	0.00267103	not available	not available	Not Available	0.525266	1174	1841	4120	6249	0.0328666
MF_GO:0003993_acid_phosphatase_activity	0.00268223	not available	not available	Not Available	0.775502	8	589	1253	2679	0.0329405
BP_GO:0006873_cellular_ion_homeostasis	0.00275736	not available	not available	Not Available	0.607367	56	1358	2771	5233	0.0337976
BP_GO:0050795_regulation_of_behavior	0.00276753	not available	not available	Not Available	0.604619	59	1263	2599	5133	0.0338568
BP_GO:0010648_negative_regulation_of_cell_communication	0.00286317	not available	not available	Not Available	0.555475	212	1622	3671	5925	0.0348364
MF_GO:0004713_protein_tyrosine_kinase_activity	0.00286372	not available	not available	Not Available	0.624508	41	1653	3212	4813	0.0348364
MF_GO:0016616_oxidoreductase_activity,_acting_on_the_CH-OH_group_of_donors,_NAD_or_NADP_as_acceptor	0.00286862	not available	not available	Not Available	0.600897	63	1509	2951	5296	0.0348364
BP_GO:0007362_terminal_region_determination	0.0028749	not available	not available	Not Available	0.681076	19	596	1931	5261	0.0348364
BP_GO:0042127_regulation_of_cell_proliferation	0.00288827	not available	not available	Not Available	0.569638	133	1656	3735	5600	0.0348364
BP_GO:0031325_positive_regulation_of_cellular_metabolic_process	0.00289505	not available	not available	Not Available	0.545052	325	1672	3686	6168	0.0348364
MF_GO:0051995_Se-methyltransferase_activity	0.00289708	not available	not available	Not Available	0.96205	2	2	2	651	0.0348364
MF_GO:0008898_homocysteine_S-methyltransferase_activity	0.00289708	not available	not available	Not Available	0.96205	2	2	2	651	0.0348364
MF_GO:0016205_selenocysteine_methyltransferase_activity	0.00289708	not available	not available	Not Available	0.96205	2	2	2	651	0.0348364
BP_GO:0040040_thermosensory_behavior	0.00290317	not available	not available	Not Available	0.717184	13	477	1461	4418	0.0348435
BP_GO:0046716_muscle_cell_cellular_homeostasis	0.00293023	not available	not available	Not Available	0.655125	26	708	2125	4438	0.0350617
MF_GO:0016798_hydrolase_activity,_acting_on_glycosyl_bonds	0.00293241	not available	not available	Not Available	0.591648	76	1548	3265	5052	0.0350617
BP_GO:0048749_compound_eye_development	0.00296198	not available	not available	Not Available	0.575901	111	1461	3384	5531	0.0353485
BP_GO:0050830_defense_response_to_Gram-positive_bacterium	0.00298726	not available	not available	Not Available	0.657768	25	1900	2687	3620	0.0355038
BP_GO:0045468_regulation_of_R8_cell_spacing_in_compound_eye	0.0029886	not available	not available	Not Available	0.870854	4	511	957	1139	0.0355038
CC_GO:0005925_focal_adhesion	0.0029918	not available	not available	Not Available	0.680257	19	1315	2388	3504	0.0355038
BP_GO:0035223_leg_disc_pattern_formation	0.00301149	not available	not available	Not Available	0.684904	18	956	2059	4834	0.0356707
BP_GO:0007266_Rho_protein_signal_transduction	0.00303067	not available	not available	Not Available	0.724583	12	712	1588	4087	0.0358309
BP_GO:0048520_positive_regulation_of_behavior	0.00304747	not available	not available	Not Available	0.695475	16	211	1991	3896	0.0359384
BP_GO:0042136_neurotransmitter_biosynthetic_process	0.00305111	not available	not available	Not Available	0.870182	4	383	404	928	0.0359384
BP_GO:0055082_cellular_chemical_homeostasis	0.00306801	not available	not available	Not Available	0.604233	58	1407	2771	5281	0.0360388
BP_GO:0030308_negative_regulation_of_cell_growth	0.00307358	not available	not available	Not Available	0.744542	10	931	1950	3095	0.0360388
BP_GO:0000904_cell_morphogenesis_involved_in_differentiation	0.00307974	not available	not available	Not Available	0.623455	41	1139	2792	4490	0.0360388
BP_GO:0035025_positive_regulation_of_Rho_protein_signal_transduction	0.00309247	not available	not available	Not Available	0.715655	13	1339	2291	2976	0.0360388
BP_GO:0060180_female_mating_behavior	0.00309599	not available	not available	Not Available	0.684319	18	536	1823	4443	0.0360388
BP_GO:0006355_regulation_of_transcription,_DNA-dependent	0.00309944	not available	not available	Not Available	0.532949	620	1685	4107	6165	0.0360388
BP_GO:2001141_regulation_of_RNA_biosynthetic_process	0.00309944	not available	not available	Not Available	0.532949	620	1685	4107	6165	0.0360388
BP_GO:0007631_feeding_behavior	0.0031316	not available	not available	Not Available	0.651126	27	886	2264	4443	0.0362927
BP_GO:0007507_heart_development	0.00313273	not available	not available	Not Available	0.610726	51	1233	3197	5455	0.0362927
BP_GO:0016079_synaptic_vesicle_exocytosis	0.00315461	not available	not available	Not Available	0.670662	21	1116	2375	3905	0.0363881
BP_GO:0016037_light_absorption	0.00316051	not available	not available	Not Available	0.960357	2	331	331	351	0.0363881
MF_GO:0004180_carboxypeptidase_activity	0.00316096	not available	not available	Not Available	0.689038	17	901	2514	4048	0.0363881
BP_GO:0052646_alditol_phosphate_metabolic_process	0.00316393	not available	not available	Not Available	0.788026	7	261	1043	4454	0.0363881
MF_GO:0005254_chloride_channel_activity	0.00329498	not available	not available	Not Available	0.722479	12	366	1367	3441	0.0378052
MF_GO:0016832_aldehyde-lyase_activity	0.00330808	not available	not available	Not Available	0.867525	4	124	449	528	0.0378052
MF_GO:0015172_acidic_amino_acid_transmembrane_transporter_activity	0.00331391	not available	not available	Not Available	0.867467	4	43	836	1780	0.0378052
MF_GO:0005313_L-glutamate_transmembrane_transporter_activity	0.00331391	not available	not available	Not Available	0.867467	4	43	836	1780	0.0378052
BP_GO:0051252_regulation_of_RNA_metabolic_process	0.00331698	not available	not available	Not Available	0.531218	685	1672	4141	6211	0.0378052
MF_GO:0004115_3',5'-cyclic-AMP_phosphodiesterase_activity	0.00333435	not available	not available	Not Available	0.867262	4	152	652	1516	0.037935
BP_GO:0046628_positive_regulation_of_insulin_receptor_signaling_pathway	0.00334983	not available	not available	Not Available	0.909572	3	246	260	1823	0.0380428
BP_GO:0019731_antibacterial_humoral_response	0.00336119	not available	not available	Not Available	0.677843	19	1684	2856	3620	0.0381036
MF_GO:0005099_Ras_GTPase_activator_activity	0.00338939	not available	not available	Not Available	0.609688	51	1172	3363	5134	0.0383546
BP_GO:0048534_hematopoietic_or_lymphoid_organ_development	0.00341361	not available	not available	Not Available	0.628235	37	1125	2198	5677	0.0385598
CC_GO:0043195_terminal_bouton	0.00344768	not available	not available	Not Available	0.644291	29	1251	2481	4394	0.0388754
BP_GO:0045792_negative_regulation_of_cell_size	0.00345742	not available	not available	Not Available	0.698749	15	1700	2135	3609	0.0389159
MF_GO:0005261_cation_channel_activity	0.00347464	not available	not available	Not Available	0.597773	64	1856	3406	4930	0.0390404
CC_GO:0005604_basement_membrane	0.00351904	not available	not available	Not Available	0.730184	11	656	2480	3207	0.0394693
BP_GO:0009069_serine_family_amino_acid_metabolic_process	0.00354937	not available	not available	Not Available	0.686499	17	791	1417	4324	0.0397392
BP_GO:0007296_vitellogenesis	0.0035702	not available	not available	Not Available	0.784304	7	479	1482	3861	0.0398484
BP_GO:0008056_ocellus_development	0.0035717	not available	not available	Not Available	0.864956	4	525	936	1084	0.0398484
BP_GO:0046958_nonassociative_learning	0.00357908	not available	not available	Not Available	0.767089	8	182	994	2236	0.0398605
BP_GO:0044702_single_organism_reproductive_process	0.00358689	not available	not available	Not Available	0.548	270	1565	3837	6055	0.0398774
MF_GO:0003730_mRNA_3'-UTR_binding	0.00368622	not available	not available	Not Available	0.663794	22	606	1359	5751	0.0408846
BP_GO:0072091_regulation_of_stem_cell_proliferation	0.00369039	not available	not available	Not Available	0.69117	16	1110	2229	3735	0.0408846
MF_GO:0015142_tricarboxylic_acid_transmembrane_transporter_activity	0.00370241	not available	not available	Not Available	0.906497	3	220	980	1208	0.0409461
BP_GO:0030097_hemopoiesis	0.00373767	not available	not available	Not Available	0.650721	26	1139	2012	4787	0.0412642
BP_GO:0031987_locomotion_involved_in_locomotory_behavior	0.00379481	not available	not available	Not Available	0.690534	16	480	1737	3218	0.0418221
BP_GO:0032504_multicellular_organism_reproduction	0.00380929	not available	not available	Not Available	0.603292	56	1321	2594	5010	0.0418832
BP_GO:0040015_negative_regulation_of_multicellular_organism_growth	0.00381357	not available	not available	Not Available	0.76519	8	170	1097	1672	0.0418832
MF_GO:0005179_hormone_activity	0.00387878	not available	not available	Not Available	0.623038	39	1123	2605	4830	0.0425257
MF_GO:0015077_monovalent_inorganic_cation_transmembrane_transporter_activity	0.00390986	not available	not available	Not Available	0.563251	150	1681	3619	5659	0.0427924
MF_GO:0008020_G-protein_coupled_photoreceptor_activity	0.0039509	not available	not available	Not Available	0.764124	8	29	351	2208	0.043167
BP_GO:0006082_organic_acid_metabolic_process	0.00397041	not available	not available	Not Available	0.547139	273	1679	3513	6225	0.0432311
BP_GO:0043436_oxoacid_metabolic_process	0.00397041	not available	not available	Not Available	0.547139	273	1679	3513	6225	0.0432311
MF_GO:0015081_sodium_ion_transmembrane_transporter_activity	0.00400349	not available	not available	Not Available	0.593894	67	1096	2752	5659	0.0435165
BP_GO:0016998_cell_wall_macromolecule_catabolic_process	0.00404344	not available	not available	Not Available	0.860693	4	59	289	300	0.0438005
BP_GO:0044036_cell_wall_macromolecule_metabolic_process	0.00404344	not available	not available	Not Available	0.860693	4	59	289	300	0.0438005
BP_GO:1901615_organic_hydroxy_compound_metabolic_process	0.00406547	not available	not available	Not Available	0.579662	93	1324	3222	5306	0.043964
BP_GO:0043408_regulation_of_MAPK_cascade	0.004077	not available	not available	Not Available	0.601534	57	1202	3028	5074	0.0440136
BP_GO:0061319_nephrocyte_differentiation	0.00415903	not available	not available	Not Available	0.725721	11	924	2198	3132	0.0447466
BP_GO:0061318_renal_filtration_cell_differentiation	0.00415903	not available	not available	Not Available	0.725721	11	924	2198	3132	0.0447466
BP_GO:0060562_epithelial_tube_morphogenesis	0.00418042	not available	not available	Not Available	0.65153	25	826	3094	4287	0.0447489
BP_GO:0007443_Malpighian_tubule_morphogenesis	0.00418042	not available	not available	Not Available	0.65153	25	826	3094	4287	0.0447489
BP_GO:0061333_renal_tubule_morphogenesis	0.00418042	not available	not available	Not Available	0.65153	25	826	3094	4287	0.0447489
MF_GO:0022804_active_transmembrane_transporter_activity	0.00427688	not available	not available	Not Available	0.551963	219	1680	3551	5950	0.0457042
BP_GO:0019219_regulation_of_nucleobase-containing_compound_metabolic_process	0.00431207	not available	not available	Not Available	0.528478	780	1724	4095	6219	0.0459158
CC_GO:0034702_ion_channel_complex	0.0043151	not available	not available	Not Available	0.615729	43	1263	3406	4782	0.0459158
BP_GO:0045879_negative_regulation_of_smoothened_signaling_pathway	0.00431849	not available	not available	Not Available	0.687558	16	659	2176	3671	0.0459158
BP_GO:0009892_negative_regulation_of_metabolic_process	0.00432566	not available	not available	Not Available	0.540233	371	1724	3955	6090	0.0459158
BP_GO:0006563_L-serine_metabolic_process	0.00439462	not available	not available	Not Available	0.824273	5	793	1236	1734	0.0465697
BP_GO:0035321_maintenance_of_imaginal_disc-derived_wing_hair_orientation	0.00441232	not available	not available	Not Available	0.900853	3	678	754	1121	0.0466792
MF_GO:0003674_molecular_function	0.00442713	not available	not available	Not Available	0.519378	6589	2068	4204	6427	0.0467578
MF_GO:0060589_nucleoside-triphosphatase_regulator_activity	0.00446581	not available	not available	Not Available	0.56138	154	1591	3502	5622	0.0470879
BP_GO:0051606_detection_of_stimulus	0.00448444	not available	not available	Not Available	0.5954	63	1377	2932	5449	0.0471323
MF_GO:0046872_metal_ion_binding	0.0044849	not available	not available	Not Available	0.525384	1000	1972	3980	6230	0.0471323
MF_GO:0005088_Ras_guanyl-nucleotide_exchange_factor_activity	0.00450401	not available	not available	Not Available	0.604861	52	1597	3041	4684	0.0472548
BP_GO:0007414_axonal_defasciculation	0.0045138	not available	not available	Not Available	0.698993	14	834	1706	3421	0.0472793
BP_GO:0016201_synaptic_target_inhibition	0.00454336	not available	not available	Not Available	0.72332	11	393	679	5525	0.0475104
BP_GO:0006635_fatty_acid_beta-oxidation	0.00456019	not available	not available	Not Available	0.675928	18	1456	2033	3513	0.0476078
BP_GO:0040034_regulation_of_development,_heterochronic	0.00459939	not available	not available	Not Available	0.733392	10	450	1354	3609	0.0479381
BP_GO:0042752_regulation_of_circadian_rhythm	0.0046146	not available	not available	Not Available	0.614736	43	1353	2527	5508	0.0480176
BP_GO:0007243_intracellular_protein_kinase_cascade	0.00466385	not available	not available	Not Available	0.605386	51	881	2866	5691	0.0484505
BP_GO:0010605_negative_regulation_of_macromolecule_metabolic_process	0.00467907	not available	not available	Not Available	0.541115	347	1760	3957	5971	0.0484544
BP_GO:0000003_reproduction	0.00467951	not available	not available	Not Available	0.594129	64	1441	2594	5390	0.0484544
BP_GO:0035295_tube_development	0.00473085	not available	not available	Not Available	0.638721	29	1409	2412	4884	0.0488621
BP_GO:0017145_stem_cell_division	0.00473431	not available	not available	Not Available	0.60047	56	1052	2958	4825	0.0488621
BP_GO:0007617_mating_behavior	0.00476828	not available	not available	Not Available	0.638579	29	536	2236	5860	0.0491327
BP_GO:1900074_negative_regulation_of_neuromuscular_synaptic_transmission	0.00478047	not available	not available	Not Available	0.795463	6	334	877	2609	0.0491783
BP_GO:0014070_response_to_organic_cyclic_compound	0.00483163	not available	not available	Not Available	0.586073	76	940	2865	5402	0.0496241
MF_GO:0015179_L-amino_acid_transmembrane_transporter_activity	0.00484008	not available	not available	Not Available	0.712503	12	404	1890	3854	0.0496304
BP_GO:0016348_imaginal_disc-derived_leg_joint_morphogenesis	0.00486848	not available	not available	Not Available	0.704305	13	1364	2489	3292	0.0497968
BP_GO:0036022_limb_joint_morphogenesis	0.0048817	not available	not available	Not Available	0.697047	14	1364	2489	3408	0.0497968
MF_GO:0015923_mannosidase_activity	0.00488686	not available	not available	Not Available	0.743602	9	440	1721	3009	0.0497968
BP_GO:0042592_homeostatic_process	0.00489131	not available	not available	Not Available	0.553234	201	1421	3557	6219	0.0497968
CC_GO:0016010_dystrophin-associated_glycoprotein_complex	0.0048956	not available	not available	Not Available	0.897349	3	224	283	2136	0.0497968
BP_GO:0048841_regulation_of_axon_extension_involved_in_axon_guidance	0.00490681	not available	not available	Not Available	0.853772	4	360	1315	1352	0.0498004
MF_GO:0004887_thyroid_hormone_receptor_activity	0.00491167	not available	not available	Not Available	0.950607	2	53	53	796	0.0498004
MF_GO:0016830_carbon-carbon_lyase_activity	0.0049219	not available	not available	Not Available	0.640402	28	948	2091	4365	0.0498244
BP_GO:0035249_synaptic_transmission,_glutamatergic	0.00494644	not available	not available	Not Available	0.950432	2	16	16	836	0.049993
MF_GO:0016645_oxidoreductase_activity,_acting_on_the_CH-NH_group_of_donors	0.00498118	not available	not available	Not Available	0.673959	18	1013	2428	4324	0.0502639
BP_GO:0009636_response_to_toxic_substance	0.00499169	not available	not available	Not Available	0.684167	16	498	2264	4122	0.0502899
MF_GO:0004690_cyclic_nucleotide-dependent_protein_kinase_activity	0.00507782	not available	not available	Not Available	0.81911	5	729	1000	2527	0.0510764
MF_GO:0005310_dicarboxylic_acid_transmembrane_transporter_activity	0.00509432	not available	not available	Not Available	0.756295	8	220	1780	1890	0.051121
BP_GO:0032924_activin_receptor_signaling_pathway	0.00509839	not available	not available	Not Available	0.895948	3	335	1130	1214	0.051121
BP_GO:0009617_response_to_bacterium	0.00521163	not available	not available	Not Available	0.562576	142	1731	3040	5643	0.052174
BP_GO:0006189_'de_novo'_IMP_biosynthetic_process	0.00523276	not available	not available	Not Available	0.792348	6	356	805	3626	0.0523029
BP_GO:0008360_regulation_of_cell_shape	0.00524528	not available	not available	Not Available	0.576226	95	1658	3177	5492	0.0523454
BP_GO:0044711_single-organism_biosynthetic_process	0.00526481	not available	not available	Not Available	0.566537	125	1604	3041	5923	0.0524577
MF_GO:0090079_translation_regulator_activity,_nucleic_acid_binding	0.00529363	not available	not available	Not Available	0.771669	7	552	1052	2691	0.052662
BP_GO:0016199_axon_midline_choice_point_recognition	0.0053122	not available	not available	Not Available	0.646931	25	899	2379	4696	0.0527639
BP_GO:0060571_morphogenesis_of_an_epithelial_fold	0.00537424	not available	not available	Not Available	0.771168	7	1087	1354	2025	0.0532966
BP_GO:0007599_hemostasis	0.00541765	not available	not available	Not Available	0.770901	7	371	1467	2981	0.0534761
BP_GO:0042381_hemolymph_coagulation	0.00541765	not available	not available	Not Available	0.770901	7	371	1467	2981	0.0534761
BP_GO:0050817_coagulation	0.00541765	not available	not available	Not Available	0.770901	7	371	1467	2981	0.0534761
MF_GO:0015108_chloride_transmembrane_transporter_activity	0.0054341	not available	not available	Not Available	0.682149	16	581	2384	3551	0.053555
MF_GO:0005096_GTPase_activator_activity	0.00544836	not available	not available	Not Available	0.586988	72	1172	3382	5319	0.0536122
BP_GO:0008343_adult_feeding_behavior	0.00554653	not available	not available	Not Available	0.753608	8	494	2190	2608	0.0544936
BP_GO:0007614_short-term_memory	0.00558833	not available	not available	Not Available	0.662772	20	886	2217	4428	0.0548192
MF_GO:0004112_cyclic-nucleotide_phosphodiesterase_activity	0.00561105	not available	not available	Not Available	0.769733	7	652	1516	3432	0.0548722
MF_GO:0004114_3',5'-cyclic-nucleotide_phosphodiesterase_activity	0.00561105	not available	not available	Not Available	0.769733	7	652	1516	3432	0.0548722
BP_GO:0050801_ion_homeostasis	0.00562059	not available	not available	Not Available	0.591123	65	1416	2963	5285	0.0548808
BP_GO:0019748_secondary_metabolic_process	0.00566352	not available	not available	Not Available	0.584792	75	1504	3215	5322	0.055215
MF_GO:0001653_peptide_receptor_activity	0.0056813	not available	not available	Not Available	0.627088	33	1735	3133	4503	0.0553032
MF_GO:0030976_thiamine_pyrophosphate_binding	0.00569704	not available	not available	Not Available	0.892016	3	153	803	1824	0.0553055
BP_GO:0018958_phenol-containing_compound_metabolic_process	0.00569899	not available	not available	Not Available	0.598876	55	1467	2612	5136	0.0553055
MF_GO:0005024_transforming_growth_factor_beta-activated_receptor_activity	0.0057525	not available	not available	Not Available	0.814531	5	700	1130	1167	0.0556543
MF_GO:0004675_transmembrane_receptor_protein_serine/threonine_kinase_activity	0.0057525	not available	not available	Not Available	0.814531	5	700	1130	1167	0.0556543
BP_GO:0001964_startle_response	0.00577873	not available	not available	Not Available	0.707729	12	197	1737	2738	0.0558229
BP_GO:0019752_carboxylic_acid_metabolic_process	0.00579707	not available	not available	Not Available	0.545982	259	1606	3539	6225	0.0558308
BP_GO:0048663_neuron_fate_commitment	0.00579717	not available	not available	Not Available	0.608846	45	1399	2998	5414	0.0558308
BP_GO:0048134_germ-line_cyst_formation	0.00595952	not available	not available	Not Available	0.665466	19	457	2299	4294	0.0573072
BP_GO:2000253_positive_regulation_of_feeding_behavior	0.00600496	not available	not available	Not Available	0.751066	8	119	1886	3129	0.0576567
BP_GO:0007418_ventral_midline_development	0.0061647	not available	not available	Not Available	0.750219	8	330	1125	2821	0.059101
BP_GO:0005975_carbohydrate_metabolic_process	0.00618473	not available	not available	Not Available	0.550222	212	1435	3371	6368	0.0592034
BP_GO:0007615_anesthesia-resistant_memory	0.006201	not available	not available	Not Available	0.750029	8	948	1139	2527	0.0592696
CC_GO:0044420_extracellular_matrix_part	0.00622494	not available	not available	Not Available	0.678874	16	656	2550	3207	0.059346
MF_GO:0004591_oxoglutarate_dehydrogenase_(succinyl-transferring)_activity	0.00622773	not available	not available	Not Available	0.94436	2	153	153	803	0.059346
BP_GO:0045944_positive_regulation_of_transcription_from_RNA_polymerase_II_promoter	0.00624527	not available	not available	Not Available	0.561237	141	1510	3410	5833	0.0593478
BP_GO:0007619_courtship_behavior	0.00624664	not available	not available	Not Available	0.660338	20	536	2124	5242	0.0593478
MF_GO:0008146_sulfotransferase_activity	0.00632974	not available	not available	Not Available	0.697425	13	1093	2409	3813	0.0600472
BP_GO:0050994_regulation_of_lipid_catabolic_process	0.00636063	not available	not available	Not Available	0.887968	3	599	998	1287	0.0602501
BP_GO:0060259_regulation_of_feeding_behavior	0.0063825	not available	not available	Not Available	0.705002	12	211	1886	3129	0.060367
BP_GO:1901607_alpha-amino_acid_biosynthetic_process	0.00648082	not available	not available	Not Available	0.616446	38	1113	2359	5174	0.0612056
BP_GO:2000177_regulation_of_neural_precursor_cell_proliferation	0.00651005	not available	not available	Not Available	0.689722	14	1316	2229	3735	0.0613902
BP_GO:0048813_dendrite_morphogenesis	0.00654135	not available	not available	Not Available	0.55863	152	1510	3500	5995	0.0615937
BP_GO:0043473_pigmentation	0.00661087	not available	not available	Not Available	0.626344	32	1368	3077	3994	0.0619831
BP_GO:0048066_developmental_pigmentation	0.00661087	not available	not available	Not Available	0.626344	32	1368	3077	3994	0.0619831
BP_GO:0009062_fatty_acid_catabolic_process	0.00661205	not available	not available	Not Available	0.639894	26	1847	2181	3936	0.0619831
MF_GO:0016614_oxidoreductase_activity,_acting_on_CH-OH_group_of_donors	0.00663602	not available	not available	Not Available	0.577039	87	1509	3150	5821	0.0620722
BP_GO:0016330_second_mitotic_wave_involved_in_compound_eye_morphogenesis	0.00664114	not available	not available	Not Available	0.764025	7	1139	1826	2666	0.0620722
MF_GO:0008378_galactosyltransferase_activity	0.00666034	not available	not available	Not Available	0.689129	14	515	1405	4249	0.0621599
BP_GO:0048488_synaptic_vesicle_endocytosis	0.0066747	not available	not available	Not Available	0.63242	29	859	3344	4586	0.0622023
BP_GO:0055057_neuroblast_division	0.00672135	not available	not available	Not Available	0.634587	28	1622	2905	3886	0.0624533
BP_GO:0055059_asymmetric_neuroblast_division	0.00672135	not available	not available	Not Available	0.634587	28	1622	2905	3886	0.0624533
CC_GO:0005911_cell-cell_junction	0.00687482	not available	not available	Not Available	0.587889	66	1820	3196	5237	0.0637326
CC_GO:0045202_synapse	0.00687914	not available	not available	Not Available	0.575781	89	1438	3835	5498	0.0637326
MF_GO:0016810_hydrolase_activity,_acting_on_carbon-nitrogen_(but_not_peptide)_bonds	0.00689458	not available	not available	Not Available	0.585326	70	1713	2780	5396	0.0637824
BP_GO:0046843_dorsal_appendage_formation	0.00691621	not available	not available	Not Available	0.618481	36	1041	3134	4914	0.063882
BP_GO:0006641_triglyceride_metabolic_process	0.0069255	not available	not available	Not Available	0.702732	12	633	1421	3275	0.063882
BP_GO:0034333_adherens_junction_assembly	0.00695622	not available	not available	Not Available	0.681784	15	679	2412	4764	0.064072
BP_GO:0051338_regulation_of_transferase_activity	0.0069902	not available	not available	Not Available	0.600676	50	1796	3028	5074	0.0641055
BP_GO:0045859_regulation_of_protein_kinase_activity	0.0069902	not available	not available	Not Available	0.600676	50	1796	3028	5074	0.0641055
BP_GO:0043549_regulation_of_kinase_activity	0.0069902	not available	not available	Not Available	0.600676	50	1796	3028	5074	0.0641055
BP_GO:0030258_lipid_modification	0.00700425	not available	not available	Not Available	0.598729	52	1577	2810	4638	0.0641415
BP_GO:0009952_anterior/posterior_pattern_specification	0.00701859	not available	not available	Not Available	0.621598	34	1167	2546	5036	0.0641801
MF_GO:0005184_neuropeptide_hormone_activity	0.00713975	not available	not available	Not Available	0.626929	31	1019	2155	4830	0.0651939
BP_GO:0033500_carbohydrate_homeostasis	0.00721588	not available	not available	Not Available	0.731617	9	711	1272	2490	0.0657323
BP_GO:0061320_pericardial_nephrocyte_differentiation	0.00721945	not available	not available	Not Available	0.745048	8	505	1622	2998	0.0657323
BP_GO:0042325_regulation_of_phosphorylation	0.00725374	not available	not available	Not Available	0.58027	78	1796	3308	5487	0.0659497
MF_GO:0005026_transforming_growth_factor_beta_receptor_activity,_type_II	0.00729952	not available	not available	Not Available	0.939748	2	335	335	700	0.0662709
BP_GO:0090207_regulation_of_triglyceride_metabolic_process	0.00731083	not available	not available	Not Available	0.882635	3	649	998	1374	0.0662786
MF_GO:0015250_water_channel_activity	0.00734719	not available	not available	Not Available	0.88244	3	187	822	2017	0.0665131
MF_GO:0005548_phospholipid_transporter_activity	0.00738939	not available	not available	Not Available	0.686406	14	1506	2157	4028	0.0667911
BP_GO:0042462_eye_photoreceptor_cell_development	0.00739899	not available	not available	Not Available	0.602928	47	1352	3727	4971	0.0667911
BP_GO:0007367_segment_polarity_determination	0.00745493	not available	not available	Not Available	0.656401	20	612	1599	4079	0.0672004
BP_GO:0048588_developmental_cell_growth	0.00748335	not available	not available	Not Available	0.60614	44	1315	3126	4828	0.0673403
BP_GO:0051588_regulation_of_neurotransmitter_transport	0.00750233	not available	not available	Not Available	0.686005	14	688	2124	4424	0.0673403
BP_GO:0046928_regulation_of_neurotransmitter_secretion	0.00750233	not available	not available	Not Available	0.686005	14	688	2124	4424	0.0673403
BP_GO:0035051_cardiocyte_differentiation	0.00751613	not available	not available	Not Available	0.718922	10	505	1622	3132	0.0673687
MF_GO:0008188_neuropeptide_receptor_activity	0.0075607	not available	not available	Not Available	0.625878	31	1735	3133	4731	0.0675593
MF_GO:0015171_amino_acid_transmembrane_transporter_activity	0.00756819	not available	not available	Not Available	0.609705	41	1780	3489	4562	0.0675593
CC_GO:0033267_axon_part	0.00756937	not available	not available	Not Available	0.608411	42	1438	2691	4839	0.0675593
BP_GO:0071407_cellular_response_to_organic_cyclic_compound	0.00758345	not available	not available	Not Available	0.622016	33	674	2681	6189	0.0675897
BP_GO:0007464_R3/R4_cell_fate_commitment	0.00760227	not available	not available	Not Available	0.673947	16	1081	1826	4079	0.0676623
BP_GO:0010604_positive_regulation_of_macromolecule_metabolic_process	0.00763501	not available	not available	Not Available	0.54205	287	1495	3816	6244	0.0678584
MF_GO:0019842_vitamin_binding	0.00765504	not available	not available	Not Available	0.652122	21	724	3029	4276	0.0679412
BP_GO:0044281_small_molecule_metabolic_process	0.00769018	not available	not available	Not Available	0.532032	507	1769	3774	6368	0.0679471
BP_GO:0009084_glutamine_family_amino_acid_biosynthetic_process	0.00769062	not available	not available	Not Available	0.70839	11	1078	2010	3159	0.0679471
MF_GO:0008028_monocarboxylic_acid_transmembrane_transporter_activity	0.00769848	not available	not available	Not Available	0.64236	24	566	2413	4858	0.0679471
BP_GO:0048608_reproductive_structure_development	0.00771111	not available	not available	Not Available	0.598282	51	1448	3491	5343	0.0679471
CC_GO:0044214_fully_spanning_plasma_membrane	0.00772008	not available	not available	Not Available	0.836195	4	334	859	1571	0.0679471
BP_GO:0006935_chemotaxis	0.00772379	not available	not available	Not Available	0.642292	24	656	2635	5556	0.0679471
BP_GO:0072329_monocarboxylic_acid_catabolic_process	0.00773076	not available	not available	Not Available	0.631902	28	1824	2181	3936	0.0679471
MF_GO:0034483_heparan_sulfate_sulfotransferase_activity	0.00780721	not available	not available	Not Available	0.77796	6	1213	1364	2438	0.068524
MF_GO:0016624_oxidoreductase_activity,_acting_on_the_aldehyde_or_oxo_group_of_donors,_disulfide_as_acceptor	0.00787275	not available	not available	Not Available	0.777648	6	489	803	2213	0.0689694
MF_GO:0005516_calmodulin_binding	0.00787973	not available	not available	Not Available	0.627148	30	1251	2662	5342	0.0689694
BP_GO:0003014_renal_system_process	0.00791377	not available	not available	Not Available	0.757916	7	822	2017	2748	0.0691718
BP_GO:0007432_salivary_gland_boundary_specification	0.0079475	not available	not available	Not Available	0.698845	12	1288	1737	2795	0.0693709
BP_GO:0030536_larval_feeding_behavior	0.00796791	not available	not available	Not Available	0.691183	13	480	2229	3307	0.069406
BP_GO:0007522_visceral_muscle_development	0.00798092	not available	not available	Not Available	0.691139	13	1125	2198	3132	0.069406
BP_GO:0010629_negative_regulation_of_gene_expression	0.00798437	not available	not available	Not Available	0.543976	258	1724	3862	5953	0.069406
BP_GO:0042445_hormone_metabolic_process	0.00804559	not available	not available	Not Available	0.628885	29	1101	2948	4999	0.0697047
BP_GO:0010817_regulation_of_hormone_levels	0.00804559	not available	not available	Not Available	0.628885	29	1101	2948	4999	0.0697047
BP_GO:0035019_somatic_stem_cell_maintenance	0.00805173	not available	not available	Not Available	0.684126	14	807	1651	4120	0.0697047
CC_GO:0008287_protein_serine/threonine_phosphatase_complex	0.00810206	not available	not available	Not Available	0.650862	21	1403	3058	3735	0.0700447
CC_GO:0045171_intercellular_bridge	0.00814269	not available	not available	Not Available	0.650751	21	457	994	6492	0.0701826
BP_GO:0009396_folic_acid-containing_compound_biosynthetic_process	0.00814788	not available	not available	Not Available	0.776363	6	997	1362	2818	0.0701826
BP_GO:1901606_alpha-amino_acid_catabolic_process	0.00815124	not available	not available	Not Available	0.638366	25	912	2592	5436	0.0701826
BP_GO:0003333_amino_acid_transmembrane_transport	0.00819388	not available	not available	Not Available	0.644036	23	977	3187	3854	0.070454
BP_GO:0019751_polyol_metabolic_process	0.00827066	not available	not available	Not Available	0.683407	14	850	2232	4183	0.0709898
MF_GO:0042043_neurexin_family_protein_binding	0.0082786	not available	not available	Not Available	0.833304	4	678	1064	1255	0.0709898
BP_GO:0042461_photoreceptor_cell_development	0.00829668	not available	not available	Not Available	0.597211	51	1352	3837	4971	0.0710487
BP_GO:0006573_valine_metabolic_process	0.00847882	not available	not available	Not Available	0.876679	3	271	783	2120	0.0725105
BP_GO:0034220_ion_transmembrane_transport	0.00849116	not available	not available	Not Available	0.573842	88	2024	3489	5262	0.0725172
BP_GO:0009308_amine_metabolic_process	0.00852538	not available	not available	Not Available	0.640224	24	878	2376	4486	0.0725172
BP_GO:0044106_cellular_amine_metabolic_process	0.00852538	not available	not available	Not Available	0.640224	24	878	2376	4486	0.0725172
BP_GO:0006576_cellular_biogenic_amine_metabolic_process	0.00852538	not available	not available	Not Available	0.640224	24	878	2376	4486	0.0725172
MF_GO:0008528_G-protein_coupled_peptide_receptor_activity	0.00860781	not available	not available	Not Available	0.621558	32	1735	3133	4503	0.0730569
BP_GO:0051647_nucleus_localization	0.0086293	not available	not available	Not Available	0.798832	5	917	1426	1658	0.0730569
BP_GO:0016266_O-glycan_processing	0.00863283	not available	not available	Not Available	0.774182	6	584	1405	2455	0.0730569
BP_GO:0046530_photoreceptor_cell_differentiation	0.00863494	not available	not available	Not Available	0.606294	42	1081	3367	5414	0.0730569
BP_GO:0000578_embryonic_axis_specification	0.00874118	not available	not available	Not Available	0.603697	44	1052	3258	5677	0.0738542
BP_GO:0007212_dopamine_receptor_signaling_pathway	0.00875561	not available	not available	Not Available	0.75431	7	1252	1903	2862	0.0738542
BP_GO:0006034_cuticle_chitin_metabolic_process	0.0087652	not available	not available	Not Available	0.798201	5	1785	1931	1946	0.0738542
BP_GO:0006564_L-serine_biosynthetic_process	0.0087758	not available	not available	Not Available	0.830851	4	791	793	1236	0.0738542
BP_GO:0010557_positive_regulation_of_macromolecule_biosynthetic_process	0.00879741	not available	not available	Not Available	0.546203	226	1464	3704	6244	0.0739379
BP_GO:0007419_ventral_cord_development	0.00890247	not available	not available	Not Available	0.626934	29	1622	2792	4971	0.0746635
BP_GO:0009416_response_to_light_stimulus	0.0089195	not available	not available	Not Available	0.56563	110	1266	3735	5940	0.0746635
MF_GO:0015293_symporter_activity	0.00892123	not available	not available	Not Available	0.590258	58	1275	2841	5483	0.0746635
BP_GO:0061061_muscle_structure_development	0.00893087	not available	not available	Not Available	0.566518	107	1510	3244	5864	0.0746635
BP_GO:0051173_positive_regulation_of_nitrogen_compound_metabolic_process	0.00923527	not available	not available	Not Available	0.544177	244	1672	3652	6209	0.0771066
BP_GO:0035160_maintenance_of_epithelial_integrity,_open_tracheal_system	0.00928637	not available	not available	Not Available	0.702758	11	533	2119	3701	0.0774312
BP_GO:0034329_cell_junction_assembly	0.00947801	not available	not available	Not Available	0.600191	46	1266	3185	5540	0.0789253
MF_GO:0008745_N-acetylmuramoyl-L-alanine_amidase_activity	0.00958432	not available	not available	Not Available	0.71136	10	1581	2159	3423	0.0797059
MF_GO:0008241_peptidyl-dipeptidase_activity	0.00962792	not available	not available	Not Available	0.79437	5	737	1731	2674	0.0798432
BP_GO:0031032_actomyosin_structure_organization	0.00963223	not available	not available	Not Available	0.597869	48	2025	3294	4442	0.0798432
BP_GO:0007417_central_nervous_system_development	0.00963864	not available	not available	Not Available	0.585429	63	1448	2792	6189	0.0798432
MF_GO:0019904_protein_domain_specific_binding	0.00967948	not available	not available	Not Available	0.591468	55	1088	3258	6038	0.079999
BP_GO:0007517_muscle_organ_development	0.00968269	not available	not available	Not Available	0.578295	75	1195	3132	6093	0.079999
BP_GO:0006072_glycerol-3-phosphate_metabolic_process	0.00978137	not available	not available	Not Available	0.769393	6	261	1043	4454	0.0807091
BP_GO:0072175_epithelial_tube_formation	0.0098158	not available	not available	Not Available	0.769256	6	826	1125	1931	0.0808878
BP_GO:0042135_neurotransmitter_catabolic_process	0.00996016	not available	not available	Not Available	0.929589	2	216	216	993	0.0819709
MF_GO:0005201_extracellular_matrix_structural_constituent	0.0100114	not available	not available	Not Available	0.733919	8	1330	1669	2754	0.0821075
BP_GO:0012502_induction_of_programmed_cell_death	0.0100491	not available	not available	Not Available	0.733787	8	512	1316	4332	0.0821075
BP_GO:0035078_induction_of_programmed_cell_death_by_ecdysone	0.0100491	not available	not available	Not Available	0.733787	8	512	1316	4332	0.0821075
BP_GO:0035081_induction_of_programmed_cell_death_by_hormones	0.0100491	not available	not available	Not Available	0.733787	8	512	1316	4332	0.0821075
BP_GO:0035072_ecdysone-mediated_induction_of_salivary_gland_cell_autophagic_cell_death	0.0100491	not available	not available	Not Available	0.733787	8	512	1316	4332	0.0821075
BP_GO:0008291_acetylcholine_metabolic_process	0.0100675	not available	not available	Not Available	0.869399	3	216	404	2741	0.0821075
BP_GO:1900619_acetate_ester_metabolic_process	0.0100675	not available	not available	Not Available	0.869399	3	216	404	2741	0.0821075
BP_GO:0001700_embryonic_development_via_the_syncytial_blastoderm	0.0102748	not available	not available	Not Available	0.608664	38	1033	2738	5951	0.0836758
MF_GO:0005234_extracellular-glutamate-gated_ion_channel_activity	0.0102862	not available	not available	Not Available	0.671571	15	1620	2932	3977	0.0836758
BP_GO:0045467_R7_cell_development	0.0104273	not available	not available	Not Available	0.648666	20	1081	2680	4813	0.0847153
BP_GO:0050919_negative_chemotaxis	0.0104529	not available	not available	Not Available	0.677018	14	594	2635	5525	0.0848142
BP_GO:0031887_lipid_particle_transport_along_microtubule	0.0105282	not available	not available	Not Available	0.927604	2	599	599	644	0.0853165
BP_GO:0007292_female_gamete_generation	0.0106623	not available	not available	Not Available	0.549664	183	1475	3860	6064	0.0861828
BP_GO:0048477_oogenesis	0.0106623	not available	not available	Not Available	0.549664	183	1475	3860	6064	0.0861828
BP_GO:0022412_cellular_process_involved_in_reproduction_in_multicellular_organism	0.010714	not available	not available	Not Available	0.534337	392	1596	4038	6311	0.0864471
BP_GO:0042051_compound_eye_photoreceptor_development	0.0107406	not available	not available	Not Available	0.599278	45	1437	3727	4826	0.0864471
BP_GO:0006760_folic_acid-containing_compound_metabolic_process	0.0107437	not available	not available	Not Available	0.731435	8	997	2032	2818	0.0864471
BP_GO:0006127_glycerophosphate_shuttle	0.0107496	not available	not available	Not Available	0.926845	2	213	213	1043	0.0864471
MF_GO:0005251_delayed_rectifier_potassium_channel_activity	0.0107706	not available	not available	Not Available	0.789697	5	1263	1310	2211	0.0865057
BP_GO:0007444_imaginal_disc_development	0.010799	not available	not available	Not Available	0.559996	124	1448	3693	5719	0.0866242
MF_GO:0005343_organic_acid:sodium_symporter_activity	0.0108484	not available	not available	Not Available	0.789394	5	404	1564	1890	0.0869108
MF_GO:0003851_2-hydroxyacylsphingosine_1-beta-galactosyltransferase_activity	0.0109042	not available	not available	Not Available	0.926319	2	418	418	847	0.0872476
MF_GO:0009881_photoreceptor_activity	0.0109624	not available	not available	Not Available	0.682181	13	351	1953	5281	0.0875321
BP_GO:0034644_cellular_response_to_UV	0.0109674	not available	not available	Not Available	0.730705	8	331	423	3268	0.0875321
BP_GO:0046348_amino_sugar_catabolic_process	0.0111034	not available	not available	Not Available	0.664225	16	1382	2096	3559	0.0882841
BP_GO:0006032_chitin_catabolic_process	0.0111034	not available	not available	Not Available	0.664225	16	1382	2096	3559	0.0882841
BP_GO:1901072_glucosamine-containing_compound_catabolic_process	0.0111034	not available	not available	Not Available	0.664225	16	1382	2096	3559	0.0882841
MF_GO:0017080_sodium_channel_regulator_activity	0.0111828	not available	not available	Not Available	0.788109	5	874	1992	2433	0.088804
MF_GO:0015927_trehalase_activity	0.0112693	not available	not available	Not Available	0.925093	2	407	407	879	0.0892667
MF_GO:0004555_alpha,alpha-trehalase_activity	0.0112693	not available	not available	Not Available	0.925093	2	407	407	879	0.0892667
BP_GO:0030001_metal_ion_transport	0.011399	not available	not available	Not Available	0.568899	92	1788	3498	5342	0.0901814
MF_GO:0046920_alpha-(1->3)-fucosyltransferase_activity	0.0114177	not available	not available	Not Available	0.863794	3	894	1031	1580	0.0902169
BP_GO:0046189_phenol-containing_compound_biosynthetic_process	0.0114811	not available	not available	Not Available	0.68806	12	948	2279	3222	0.0906049
BP_GO:0060255_regulation_of_macromolecule_metabolic_process	0.0115196	not available	not available	Not Available	0.522184	989	1819	4176	6280	0.0907953
BP_GO:0030713_ovarian_follicle_cell_stalk_formation	0.0115383	not available	not available	Not Available	0.66846	15	908	1826	4991	0.0908301
MF_GO:0015085_calcium_ion_transmembrane_transporter_activity	0.0116986	not available	not available	Not Available	0.619521	30	1753	2752	5051	0.091978
MF_GO:0019238_cyclohydrolase_activity	0.0117134	not available	not available	Not Available	0.862626	3	506	997	2032	0.0919799
BP_GO:0050905_neuromuscular_process	0.0118222	not available	not available	Not Available	0.679986	13	1692	2095	3218	0.0926333
BP_GO:1901565_organonitrogen_compound_catabolic_process	0.0118258	not available	not available	Not Available	0.560054	120	1459	3197	6058	0.0926333
BP_GO:0030513_positive_regulation_of_BMP_signaling_pathway	0.0120409	not available	not available	Not Available	0.761176	6	397	892	1143	0.094095
BP_GO:0009581_detection_of_external_stimulus	0.0120421	not available	not available	Not Available	0.592496	50	1263	3268	5514	0.094095
BP_GO:0009968_negative_regulation_of_signal_transduction	0.0120948	not available	not available	Not Available	0.546906	197	1796	3819	5930	0.0943181
BP_GO:0009070_serine_family_amino_acid_biosynthetic_process	0.0121005	not available	not available	Not Available	0.727185	8	793	1679	2983	0.0943181
BP_GO:0010720_positive_regulation_of_cell_development	0.0122721	not available	not available	Not Available	0.652479	18	1320	2229	4787	0.0955312
BP_GO:0043648_dicarboxylic_acid_metabolic_process	0.0122862	not available	not available	Not Available	0.661535	16	1524	2642	4228	0.0955312
BP_GO:0007276_gamete_generation	0.0123251	not available	not available	Not Available	0.542995	234	1724	3860	6055	0.0957158
BP_GO:0050773_regulation_of_dendrite_development	0.0124619	not available	not available	Not Available	0.622352	28	881	2341	4998	0.096266
MF_GO:0031406_carboxylic_acid_binding	0.012484	not available	not available	Not Available	0.640937	21	912	2593	5031	0.096266
BP_GO:0009168_purine_ribonucleoside_monophosphate_biosynthetic_process	0.0124962	not available	not available	Not Available	0.678358	13	841	1787	4324	0.096266
BP_GO:0009167_purine_ribonucleoside_monophosphate_metabolic_process	0.0124962	not available	not available	Not Available	0.678358	13	841	1787	4324	0.096266
BP_GO:0009126_purine_nucleoside_monophosphate_metabolic_process	0.0124962	not available	not available	Not Available	0.678358	13	841	1787	4324	0.096266
BP_GO:0009127_purine_nucleoside_monophosphate_biosynthetic_process	0.0124962	not available	not available	Not Available	0.678358	13	841	1787	4324	0.096266
BP_GO:0002385_mucosal_immune_response	0.0125175	not available	not available	Not Available	0.725958	8	274	649	2940	0.096266
BP_GO:0002251_organ_or_tissue_specific_immune_response	0.0125175	not available	not available	Not Available	0.725958	8	274	649	2940	0.096266
CC_GO:0030424_axon	0.0126179	not available	not available	Not Available	0.591766	50	2019	2979	4914	0.0969205
MF_GO:0030594_neurotransmitter_receptor_activity	0.0126455	not available	not available	Not Available	0.598798	43	1701	3555	5190	0.0970149
MF_GO:0042834_peptidoglycan_binding	0.0127151	not available	not available	Not Available	0.677846	13	738	2687	3988	0.097431
BP_GO:0007602_phototransduction	0.0127447	not available	not available	Not Available	0.602243	40	696	2794	5711	0.0975403
BP_GO:0001676_long-chain_fatty_acid_metabolic_process	0.0128228	not available	not available	Not Available	0.758625	6	91	1583	3463	0.0979327
BP_GO:0032239_regulation_of_nucleobase-containing_compound_transport	0.0128269	not available	not available	Not Available	0.920072	2	266	266	1106	0.0979327
MF_GO:0016714_oxidoreductase_activity,_acting_on_paired_donors,_with_incorporation_or_reduction_of_molecular_oxygen,_reduced_pteridine_as_one_donor,_and_incorporation_of_one_atom_of_oxygen	0.0128942	not available	not available	Not Available	0.858149	3	362	912	2376	0.0982678
BP_GO:0046333_octopamine_metabolic_process	0.0129018	not available	not available	Not Available	0.919839	2	383	383	993	0.0982678
MF_GO:0015294_solute:cation_symporter_activity	0.0129778	not available	not available	Not Available	0.585628	57	1290	3192	5483	0.0986668
BP_GO:0051347_positive_regulation_of_transferase_activity	0.0130281	not available	not available	Not Available	0.646992	19	1202	2621	4466	0.0986668
BP_GO:0045860_positive_regulation_of_protein_kinase_activity	0.0130281	not available	not available	Not Available	0.646992	19	1202	2621	4466	0.0986668
BP_GO:0033674_positive_regulation_of_kinase_activity	0.0130281	not available	not available	Not Available	0.646992	19	1202	2621	4466	0.0986668
BP_GO:0007309_oocyte_axis_specification	0.0130321	not available	not available	Not Available	0.593109	48	1362	2421	5412	0.0986668
BP_GO:0007374_posterior_midgut_invagination	0.0130487	not available	not available	Not Available	0.813186	4	1087	1354	1942	0.0986748
MF_GO:0004728_receptor_signaling_protein_tyrosine_phosphatase_activity	0.0130859	not available	not available	Not Available	0.857449	3	243	438	2987	0.0988381
BP_GO:0009583_detection_of_light_stimulus	0.0132007	not available	not available	Not Available	0.5959	45	1215	3268	5711	0.0993825
BP_GO:0019220_regulation_of_phosphate_metabolic_process	0.013205	not available	not available	Not Available	0.550235	166	1950	3737	5750	0.0993825
BP_GO:0051174_regulation_of_phosphorus_metabolic_process	0.013205	not available	not available	Not Available	0.550235	166	1950	3737	5750	0.0993825
BP_GO:0001932_regulation_of_protein_phosphorylation	0.0132318	not available	not available	Not Available	0.578583	67	1796	3281	5712	0.0994663
BP_GO:0009612_response_to_mechanical_stimulus	0.0132695	not available	not available	Not Available	0.664601	15	928	3175	4443	0.0996313
MF_GO:0044212_transcription_regulatory_region_DNA_binding	0.0134237	not available	not available	Not Available	0.569665	85	1063	3652	5608	0.10067
BP_GO:0090163_establishment_of_epithelial_cell_planar_polarity	0.0135108	not available	not available	Not Available	0.811551	4	103	994	1316	0.101203
BP_GO:0045433_male_courtship_behavior,_veined_wing_generated_song_production	0.0135519	not available	not available	Not Available	0.654222	17	940	2124	5141	0.101391
BP_GO:0003013_circulatory_system_process	0.0136143	not available	not available	Not Available	0.663883	15	550	2250	3802	0.101618
BP_GO:0003015_heart_process	0.0136143	not available	not available	Not Available	0.663883	15	550	2250	3802	0.101618
BP_GO:0060573_cell_fate_specification_involved_in_pattern_specification	0.0136392	not available	not available	Not Available	0.722818	8	511	1685	3491	0.101684
MF_GO:0030228_lipoprotein_particle_receptor_activity	0.0138277	not available	not available	Not Available	0.709919	9	1163	1803	3424	0.102968
BP_GO:0030182_neuron_differentiation	0.0139555	not available	not available	Not Available	0.590174	50	1081	3367	5531	0.103664
BP_GO:0007406_negative_regulation_of_neuroblast_proliferation	0.0139702	not available	not available	Not Available	0.755101	6	1316	2030	2905	0.103664
BP_GO:2000178_negative_regulation_of_neural_precursor_cell_proliferation	0.0139702	not available	not available	Not Available	0.755101	6	1316	2030	2905	0.103664
MF_GO:0016857_racemase_and_epimerase_activity,_acting_on_carbohydrates_and_derivatives	0.0140396	not available	not available	Not Available	0.778227	5	1111	1435	2160	0.104057
BP_GO:0007600_sensory_perception	0.0140961	not available	not available	Not Available	0.555165	134	1275	3703	6147	0.104354
BP_GO:0019732_antifungal_humoral_response	0.014168	not available	not available	Not Available	0.709062	9	1351	2426	3258	0.104764
BP_GO:0048047_mating_behavior,_sex_discrimination	0.0141908	not available	not available	Not Available	0.736184	7	324	1263	4722	0.104792
BP_GO:0045924_regulation_of_female_receptivity	0.0142049	not available	not available	Not Available	0.681533	12	242	1724	4443	0.104792
BP_GO:0009582_detection_of_abiotic_stimulus	0.0144092	not available	not available	Not Available	0.59342	46	1215	3268	5711	0.106009
BP_GO:0031290_retinal_ganglion_cell_axon_guidance	0.0144109	not available	not available	Not Available	0.688975	11	1315	2194	4209	0.106009
MF_GO:0008601_protein_phosphatase_type_2A_regulator_activity	0.01442	not available	not available	Not Available	0.777035	5	941	1477	3443	0.106009
MF_GO:0008431_vitamin_E_binding	0.0144626	not available	not available	Not Available	0.75366	6	701	724	3823	0.106199
BP_GO:0006027_glycosaminoglycan_catabolic_process	0.0145576	not available	not available	Not Available	0.688646	11	1581	2687	3988	0.106526
BP_GO:0009253_peptidoglycan_catabolic_process	0.0145576	not available	not available	Not Available	0.688646	11	1581	2687	3988	0.106526
BP_GO:0000270_peptidoglycan_metabolic_process	0.0145576	not available	not available	Not Available	0.688646	11	1581	2687	3988	0.106526
CC_GO:0048179_activin_receptor_complex	0.0146248	not available	not available	Not Available	0.914643	2	335	335	1130	0.106648
MF_GO:0017002_activin-activated_receptor_activity	0.0146248	not available	not available	Not Available	0.914643	2	335	335	1130	0.106648
MF_GO:0048185_activin_binding	0.0146248	not available	not available	Not Available	0.914643	2	335	335	1130	0.106648
BP_GO:0044087_regulation_of_cellular_component_biogenesis	0.0148344	not available	not available	Not Available	0.547419	179	1869	3895	5901	0.108052
BP_GO:0032095_regulation_of_response_to_food	0.0148855	not available	not available	Not Available	0.913884	2	478	478	1000	0.1083
BP_GO:0045472_response_to_ether	0.0149662	not available	not available	Not Available	0.91365	2	219	219	1263	0.108762
MF_GO:0048037_cofactor_binding	0.0150526	not available	not available	Not Available	0.55354	139	1424	3446	6135	0.109265
MF_GO:0035250_UDP-galactosyltransferase_activity	0.0151278	not available	not available	Not Available	0.733664	7	418	847	4249	0.109685
BP_GO:0010669_epithelial_structure_maintenance	0.0151856	not available	not available	Not Available	0.672522	13	712	2119	3701	0.109978
BP_GO:0006936_muscle_contraction	0.015231	not available	not available	Not Available	0.687169	11	1027	3390	3631	0.110181
BP_GO:0006309_apoptotic_DNA_fragmentation	0.0154138	not available	not available	Not Available	0.912366	2	523	523	981	0.111377
MF_GO:0000900_translation_repressor_activity,_nucleic_acid_binding	0.0154823	not available	not available	Not Available	0.750798	6	552	1052	2691	0.111744
BP_GO:0009063_cellular_amino_acid_catabolic_process	0.0155365	not available	not available	Not Available	0.622104	26	912	2592	5703	0.112008
BP_GO:0010884_positive_regulation_of_lipid_storage	0.0155782	not available	not available	Not Available	0.911899	2	91	91	1421	0.112138
BP_GO:0006090_pyruvate_metabolic_process	0.0155899	not available	not available	Not Available	0.686403	11	1119	1812	5321	0.112138
BP_GO:0035050_embryonic_heart_tube_development	0.0156276	not available	not available	Not Available	0.659977	15	1311	1951	5699	0.112282
BP_GO:0090090_negative_regulation_of_canonical_Wnt_receptor_signaling_pathway	0.0156607	not available	not available	Not Available	0.911665	2	718	718	798	0.112392
MF_GO:0003995_acyl-CoA_dehydrogenase_activity	0.0157001	not available	not available	Not Available	0.671505	13	1424	1880	4638	0.112529
MF_GO:0004012_phospholipid-translocating_ATPase_activity	0.0157154	not available	not available	Not Available	0.773157	5	1506	2157	2717	0.112529
CC_GO:0034707_chloride_channel_complex	0.0158005	not available	not available	Not Available	0.804018	4	219	904	1367	0.112847
BP_GO:0007219_Notch_signaling_pathway	0.0158035	not available	not available	Not Available	0.608216	33	1142	2489	5537	0.112847
MF_GO:0022843_voltage-gated_cation_channel_activity	0.0158132	not available	not available	Not Available	0.619467	27	1310	3498	4930	0.112847
CC_GO:0019898_extrinsic_to_membrane	0.0158527	not available	not available	Not Available	0.590852	47	1233	3185	5449	0.113002
BP_GO:0046167_glycerol-3-phosphate_biosynthetic_process	0.0159096	not available	not available	Not Available	0.910965	2	261	261	1267	0.113195
BP_GO:0048569_post-embryonic_organ_development	0.0159511	not available	not available	Not Available	0.613234	30	1139	2698	4971	0.113195
BP_GO:0006568_tryptophan_metabolic_process	0.0159512	not available	not available	Not Available	0.749533	6	163	878	2376	0.113195
BP_GO:0006586_indolalkylamine_metabolic_process	0.0159512	not available	not available	Not Available	0.749533	6	163	878	2376	0.113195
BP_GO:0033119_negative_regulation_of_RNA_splicing	0.0159804	not available	not available	Not Available	0.749455	6	265	686	5386	0.113275
MF_GO:0008483_transaminase_activity	0.0161623	not available	not available	Not Available	0.664506	14	793	1928	4883	0.114309
MF_GO:0016769_transferase_activity,_transferring_nitrogenous_groups	0.0161623	not available	not available	Not Available	0.664506	14	793	1928	4883	0.114309
BP_GO:0048846_axon_extension_involved_in_axon_guidance	0.0162938	not available	not available	Not Available	0.704063	9	1352	2341	3126	0.114917
BP_GO:1902284_neuron_projection_extension_involved_in_neuron_projection_guidance	0.0162938	not available	not available	Not Available	0.704063	9	1352	2341	3126	0.114917
MF_GO:0035591_signaling_adaptor_activity	0.0163027	not available	not available	Not Available	0.684926	11	713	1404	4134	0.114917
BP_GO:0035310_notum_cell_fate_specification	0.0163635	not available	not available	Not Available	0.771312	5	511	1685	3491	0.115217
MF_GO:0008467_[heparan_sulfate]-glucosamine_3-sulfotransferase_1_activity	0.0164134	not available	not available	Not Available	0.909563	2	188	188	1364	0.11544
MF_GO:0004559_alpha-mannosidase_activity	0.0164318	not available	not available	Not Available	0.715836	8	440	1721	3009	0.115442
BP_GO:0009303_rRNA_transcription	0.0164914	not available	not available	Not Available	0.846004	3	321	736	2905	0.115732
MF_GO:0016903_oxidoreductase_activity,_acting_on_the_aldehyde_or_oxo_group_of_donors	0.016545	not available	not available	Not Available	0.618478	27	1119	2875	5615	0.115922
CC_GO:0045172_germline_ring_canal	0.016555	not available	not available	Not Available	0.63738	20	436	994	6492	0.115922
BP_GO:0044550_secondary_metabolite_biosynthetic_process	0.0165961	not available	not available	Not Available	0.616304	28	1547	3041	4023	0.115965
BP_GO:0042401_cellular_biogenic_amine_biosynthetic_process	0.0166343	not available	not available	Not Available	0.715369	8	383	2084	3805	0.115965
BP_GO:0009309_amine_biosynthetic_process	0.0166343	not available	not available	Not Available	0.715369	8	383	2084	3805	0.115965
BP_GO:0002028_regulation_of_sodium_ion_transport	0.0166344	not available	not available	Not Available	0.747741	6	874	1992	3688	0.115965
CC_GO:0000159_protein_phosphatase_type_2A_complex	0.0167404	not available	not available	Not Available	0.747469	6	941	1477	3640	0.116576
MF_GO:0005267_potassium_channel_activity	0.0168283	not available	not available	Not Available	0.630671	22	1856	3498	4108	0.117007
BP_GO:0008344_adult_locomotory_behavior	0.0168393	not available	not available	Not Available	0.579669	60	1266	3299	5594	0.117007
BP_GO:0040012_regulation_of_locomotion	0.0169243	not available	not available	Not Available	0.620199	26	1315	1991	5699	0.117469
BP_GO:0009628_response_to_abiotic_stimulus	0.0169612	not available	not available	Not Available	0.536827	286	1704	3935	6113	0.117546
MF_GO:0071617_lysophospholipid_acyltransferase_activity	0.0169725	not available	not available	Not Available	0.76963	5	972	1072	1237	0.117546
BP_GO:0045887_positive_regulation_of_synaptic_growth_at_neuromuscular_junction	0.0170208	not available	not available	Not Available	0.643971	18	1167	2834	4622	0.117752
BP_GO:0007187_G-protein_coupled_receptor_signaling_pathway,_coupled_to_cyclic_nucleotide_second_messenger	0.0170812	not available	not available	Not Available	0.657412	15	1252	2599	4418	0.117913
BP_GO:0007188_adenylate_cyclase-modulating_G-protein_coupled_receptor_signaling_pathway	0.0170812	not available	not available	Not Available	0.657412	15	1252	2599	4418	0.117913
BP_GO:0016203_muscle_attachment	0.0172122	not available	not available	Not Available	0.606515	33	2025	2952	4721	0.118531
BP_GO:0043174_nucleoside_salvage	0.0172269	not available	not available	Not Available	0.907345	2	749	749	841	0.118531
BP_GO:0006166_purine_ribonucleoside_salvage	0.0172269	not available	not available	Not Available	0.907345	2	749	749	841	0.118531
BP_GO:0008595_anterior/posterior_axis_specification,_embryo	0.0173805	not available	not available	Not Available	0.604765	34	1058	3281	5677	0.119332
BP_GO:0046949_fatty-acyl-CoA_biosynthetic_process	0.0173998	not available	not available	Not Available	0.799229	4	489	766	2168	0.119332
BP_GO:0035337_fatty-acyl-CoA_metabolic_process	0.0173998	not available	not available	Not Available	0.799229	4	489	766	2168	0.119332
BP_GO:0016601_Rac_protein_signal_transduction	0.0174328	not available	not available	Not Available	0.843124	3	278	1045	2713	0.119429
BP_GO:0045833_negative_regulation_of_lipid_metabolic_process	0.0174977	not available	not available	Not Available	0.842929	3	599	1287	2155	0.119744
CC_GO:0042995_cell_projection	0.0175499	not available	not available	Not Available	0.555698	121	1737	3597	5851	0.119972
MF_GO:0015370_solute:sodium_symporter_activity	0.0176265	not available	not available	Not Available	0.590995	45	1190	2696	5483	0.120366
BP_GO:0051962_positive_regulation_of_nervous_system_development	0.0176694	not available	not available	Not Available	0.635724	20	1071	2834	4622	0.120399
BP_GO:0051965_positive_regulation_of_synapse_assembly	0.0176694	not available	not available	Not Available	0.635724	20	1071	2834	4622	0.120399
BP_GO:0007503_fat_body_development	0.0178113	not available	not available	Not Available	0.841995	3	71	115	3879	0.121236
MF_GO:0001158_enhancer_sequence-specific_DNA_binding	0.0178707	not available	not available	Not Available	0.63221	21	999	2953	4787	0.121379
MF_GO:0035326_enhancer_binding	0.0178707	not available	not available	Not Available	0.63221	21	999	2953	4787	0.121379
BP_GO:0007425_epithelial_cell_fate_determination,_open_tracheal_system	0.0179137	not available	not available	Not Available	0.726854	7	170	826	5677	0.121541
BP_GO:0042676_compound_eye_cone_cell_fate_commitment	0.017974	not available	not available	Not Available	0.712389	8	1021	1642	2555	0.12179
BP_GO:0008069_dorsal/ventral_axis_specification,_ovarian_follicular_epithelium	0.0179889	not available	not available	Not Available	0.690346	10	511	1041	4717	0.12179
BP_GO:0006814_sodium_ion_transport	0.0182523	not available	not available	Not Available	0.631681	21	1296	2748	5233	0.123357
BP_GO:0008586_imaginal_disc-derived_wing_vein_morphogenesis	0.0182592	not available	not available	Not Available	0.590382	45	717	3704	6294	0.123357
BP_GO:0001661_conditioned_taste_aversion	0.018396	not available	not available	Not Available	0.840282	3	886	987	2236	0.124148
BP_GO:0006544_glycine_metabolic_process	0.0185713	not available	not available	Not Available	0.699272	9	677	1039	4324	0.125082
BP_GO:0007604_phototransduction,_UV	0.0185738	not available	not available	Not Available	0.765425	5	331	382	3268	0.125082
BP_GO:0015672_monovalent_inorganic_cation_transport	0.0185961	not available	not available	Not Available	0.565571	85	2211	3633	5568	0.125099
BP_GO:0046626_regulation_of_insulin_receptor_signaling_pathway	0.0186467	not available	not available	Not Available	0.649993	16	260	2355	4693	0.125174
BP_GO:1900076_regulation_of_cellular_response_to_insulin_stimulus	0.0186467	not available	not available	Not Available	0.649993	16	260	2355	4693	0.125174
BP_GO:0046959_habituation	0.0186939	not available	not available	Not Available	0.765121	5	426	994	1000	0.12521
BP_GO:0007415_defasciculation_of_motor_neuron_axon	0.0186993	not available	not available	Not Available	0.688978	10	834	1706	3421	0.12521
MF_GO:0000980_RNA_polymerase_II_distal_enhancer_sequence-specific_DNA_binding	0.01872	not available	not available	Not Available	0.660088	14	389	2095	4879	0.12521
BP_GO:0007400_neuroblast_fate_determination	0.0187311	not available	not available	Not Available	0.634227	20	1311	2555	4120	0.12521
BP_GO:0030203_glycosaminoglycan_metabolic_process	0.018823	not available	not available	Not Available	0.630906	21	1599	2687	4615	0.125692
CC_GO:0048788_presynaptic_cytoskeletal_matrix_assembled_at_active_zones	0.0188974	not available	not available	Not Available	0.838842	3	100	829	3217	0.126056
MF_GO:0042562_hormone_binding	0.0189519	not available	not available	Not Available	0.698518	9	1026	1457	3796	0.126286
BP_GO:0050907_detection_of_chemical_stimulus_involved_in_sensory_perception	0.0190598	not available	not available	Not Available	0.7243	7	1630	2416	2932	0.126872
CC_GO:0061177_type_Is_terminal_bouton	0.019171	not available	not available	Not Available	0.763929	5	1052	2135	3218	0.127478
MF_GO:0008453_alanine-glyoxylate_transaminase_activity	0.0194079	not available	not available	Not Available	0.837401	3	74	1380	2729	0.128918
BP_GO:0018108_peptidyl-tyrosine_phosphorylation	0.0194437	not available	not available	Not Available	0.709322	8	540	955	3298	0.12902
BP_GO:0006914_autophagy	0.0195413	not available	not available	Not Available	0.598236	37	1477	3430	5316	0.129483
BP_GO:0010378_temperature_compensation_of_the_circadian_clock	0.0195542	not available	not available	Not Available	0.901273	2	341	341	1353	0.129483
MF_GO:0016597_amino_acid_binding	0.0196415	not available	not available	Not Available	0.664526	13	912	2376	4480	0.129925
BP_GO:0002682_regulation_of_immune_system_process	0.0197865	not available	not available	Not Available	0.549106	149	1653	3430	5996	0.130667
MF_GO:0005041_low-density_lipoprotein_receptor_activity	0.0198223	not available	not available	Not Available	0.708562	8	468	1469	3424	0.130667
BP_GO:1901564_organonitrogen_compound_metabolic_process	0.0198286	not available	not available	Not Available	0.528704	452	1850	3678	6325	0.130667
BP_GO:0060913_cardiac_cell_fate_determination	0.0198567	not available	not available	Not Available	0.836156	3	71	505	3639	0.130667
BP_GO:0007510_cardioblast_cell_fate_determination	0.0198567	not available	not available	Not Available	0.836156	3	71	505	3639	0.130667
MF_GO:0004091_carboxylesterase_activity	0.0199748	not available	not available	Not Available	0.614284	27	856	2848	5604	0.131308
BP_GO:0009190_cyclic_nucleotide_biosynthetic_process	0.0200286	not available	not available	Not Available	0.652727	15	985	2009	5544	0.131525
BP_GO:0007314_oocyte_anterior/posterior_axis_specification	0.0201731	not available	not available	Not Available	0.626213	22	1238	2136	5258	0.13227
MF_GO:0000975_regulatory_region_DNA_binding	0.0202062	not available	not available	Not Available	0.564125	86	1063	3652	5951	0.13227
MF_GO:0001067_regulatory_region_nucleic_acid_binding	0.0202062	not available	not available	Not Available	0.564125	86	1063	3652	5951	0.13227
CC_GO:0005903_brush_border	0.0202256	not available	not available	Not Available	0.791521	4	1296	1394	1712	0.13227
BP_GO:0045995_regulation_of_embryonic_development	0.0203277	not available	not available	Not Available	0.580167	55	1408	2945	5797	0.132801
MF_GO:0016831_carboxy-lyase_activity	0.0203753	not available	not available	Not Available	0.628895	21	1824	2091	4365	0.132975
BP_GO:0001508_regulation_of_action_potential	0.0203986	not available	not available	Not Available	0.834676	3	1263	1310	1680	0.13299
MF_GO:0008336_gamma-butyrobetaine_dioxygenase_activity	0.0204562	not available	not available	Not Available	0.834521	3	789	906	2562	0.133228
BP_GO:0061382_Malpighian_tubule_tip_cell_differentiation	0.0206104	not available	not available	Not Available	0.760472	5	1139	1622	2531	0.134094
BP_GO:0043052_thermotaxis	0.0206616	not available	not available	Not Available	0.647032	16	362	2148	4443	0.134249
MF_GO:0004896_cytokine_receptor_activity	0.0206935	not available	not available	Not Available	0.790324	4	225	1701	2491	0.134249
BP_GO:0015914_phospholipid_transport	0.0207149	not available	not available	Not Available	0.738123	6	1506	2157	2806	0.134249
BP_GO:0030716_oocyte_fate_determination	0.0207189	not available	not available	Not Available	0.615592	26	1426	2412	6295	0.134249
CC_GO:0016327_apicolateral_plasma_membrane	0.0207835	not available	not available	Not Available	0.65162	15	730	2412	5691	0.13453
MF_GO:0016411_acylglycerol_O-acyltransferase_activity	0.0208791	not available	not available	Not Available	0.706503	8	972	2179	3275	0.135011
BP_GO:0007162_negative_regulation_of_cell_adhesion	0.0209734	not available	not available	Not Available	0.694714	9	1600	2412	3503	0.135483
MF_GO:0048018_receptor_agonist_activity	0.0211076	not available	not available	Not Available	0.897419	2	3	3	1757	0.136211
BP_GO:0035265_organ_growth	0.0213211	not available	not available	Not Available	0.630851	20	1125	2546	4995	0.137249
BP_GO:0042428_serotonin_metabolic_process	0.0213334	not available	not available	Not Available	0.832185	3	948	993	2376	0.137249
BP_GO:1901160_primary_amino_compound_metabolic_process	0.0213334	not available	not available	Not Available	0.832185	3	948	993	2376	0.137249
MF_GO:0016490_structural_constituent_of_peritrophic_membrane	0.0214701	not available	not available	Not Available	0.71931	7	835	2048	4321	0.137988
BP_GO:0046487_glyoxylate_metabolic_process	0.0215417	not available	not available	Not Available	0.83164	3	770	1380	2181	0.138307
BP_GO:0051651_maintenance_of_location_in_cell	0.0215859	not available	not available	Not Available	0.592658	40	1207	3106	5523	0.138314
CC_GO:0016529_sarcoplasmic_reticulum	0.0216311	not available	not available	Not Available	0.718993	7	419	1135	4417	0.138314
BP_GO:0048803_imaginal_disc-derived_male_genitalia_morphogenesis	0.0216519	not available	not available	Not Available	0.661405	13	1394	2223	4293	0.138314
BP_GO:0035126_post-embryonic_genitalia_morphogenesis	0.0216519	not available	not available	Not Available	0.661405	13	1394	2223	4293	0.138314
BP_GO:0048805_imaginal_disc-derived_genitalia_morphogenesis	0.0216519	not available	not available	Not Available	0.661405	13	1394	2223	4293	0.138314
BP_GO:0001706_endoderm_formation	0.0217602	not available	not available	Not Available	0.895843	2	115	115	1672	0.138675
BP_GO:0007472_wing_disc_morphogenesis	0.0217962	not available	not available	Not Available	0.637238	18	892	2546	5254	0.138675
BP_GO:0032925_regulation_of_activin_receptor_signaling_pathway	0.0218089	not available	not available	Not Available	0.895726	2	575	575	1214	0.138675
BP_GO:0032927_positive_regulation_of_activin_receptor_signaling_pathway	0.0218089	not available	not available	Not Available	0.895726	2	575	575	1214	0.138675
BP_GO:0007439_ectodermal_digestive_tract_development	0.0218178	not available	not available	Not Available	0.757715	5	1004	1672	2890	0.138675
BP_GO:0009314_response_to_radiation	0.0218987	not available	not available	Not Available	0.552235	126	1377	3754	6046	0.13905
BP_GO:0044283_small_molecule_biosynthetic_process	0.0219991	not available	not available	Not Available	0.558488	100	1583	2997	5923	0.139548
MF_GO:0004768_stearoyl-CoA_9-desaturase_activity	0.0220856	not available	not available	Not Available	0.786878	4	155	324	2997	0.139956
MF_GO:0005253_anion_channel_activity	0.0223067	not available	not available	Not Available	0.649483	15	581	2406	5361	0.141189
MF_GO:0005372_water_transmembrane_transporter_activity	0.0223352	not available	not available	Not Available	0.75657	5	822	1341	2017	0.141189
MF_GO:0042803_protein_homodimerization_activity	0.0223469	not available	not available	Not Available	0.562811	86	1451	3544	5531	0.141189
BP_GO:0007016_cytoskeletal_anchoring_at_plasma_membrane	0.0224966	not available	not available	Not Available	0.640268	17	2136	2919	3693	0.141993
BP_GO:0050686_negative_regulation_of_mRNA_processing	0.0226258	not available	not available	Not Available	0.734132	6	266	686	5386	0.142666
BP_GO:0050772_positive_regulation_of_axonogenesis	0.0226957	not available	not available	Not Available	0.828682	3	37	1991	2379	0.142965
BP_GO:0007043_cell-cell_junction_assembly	0.0227593	not available	not available	Not Available	0.587439	44	1266	3196	5540	0.143223
BP_GO:0010563_negative_regulation_of_phosphorus_metabolic_process	0.0228062	not available	not available	Not Available	0.609272	28	1691	3281	4797	0.143234
BP_GO:0045936_negative_regulation_of_phosphate_metabolic_process	0.0228062	not available	not available	Not Available	0.609272	28	1691	3281	4797	0.143234
BP_GO:0008407_chaeta_morphogenesis	0.0229891	not available	not available	Not Available	0.592609	39	994	3704	5376	0.14424
MF_GO:0030215_semaphorin_receptor_binding	0.0230186	not available	not available	Not Available	0.784659	4	798	1700	1710	0.144282
MF_GO:0005262_calcium_channel_activity	0.0230696	not available	not available	Not Available	0.635652	18	1837	2749	5051	0.144458
BP_GO:0048666_neuron_development	0.0231251	not available	not available	Not Available	0.560641	91	1437	3860	5758	0.144481
BP_GO:0001708_cell_fate_specification	0.0232257	not available	not available	Not Available	0.587069	44	1622	3314	5677	0.144481
BP_GO:0009712_catechol-containing_compound_metabolic_process	0.0232295	not available	not available	Not Available	0.690805	9	993	2320	3222	0.144481
BP_GO:0006584_catecholamine_metabolic_process	0.0232295	not available	not available	Not Available	0.690805	9	993	2320	3222	0.144481
MF_GO:0005249_voltage-gated_potassium_channel_activity	0.023232	not available	not available	Not Available	0.648244	15	1263	3633	4415	0.144481
BP_GO:1901652_response_to_peptide	0.0232655	not available	not available	Not Available	0.625467	21	1123	3078	4143	0.144481
BP_GO:0043434_response_to_peptide_hormone_stimulus	0.0232655	not available	not available	Not Available	0.625467	21	1123	3078	4143	0.144481
BP_GO:0032868_response_to_insulin_stimulus	0.0232655	not available	not available	Not Available	0.625467	21	1123	3078	4143	0.144481
BP_GO:0045475_locomotor_rhythm	0.0233406	not available	not available	Not Available	0.582482	49	2059	3439	5133	0.144481
MF_GO:0046989_galactosyl_beta-1,3_N-acetylgalactosamine_beta-1,3-glucuronosyltransferase_activity	0.0233468	not available	not available	Not Available	0.892106	2	164	164	1687	0.144481
MF_GO:0046988_asioloorosomucoid_beta-1,3-glucuronosyltransferase_activity	0.0233468	not available	not available	Not Available	0.892106	2	164	164	1687	0.144481
MF_GO:0046987_N-acetyllactosamine_beta-1,3-glucuronosyltransferase_activity	0.0233468	not available	not available	Not Available	0.892106	2	164	164	1687	0.144481
CC_GO:0043005_neuron_projection	0.0233916	not available	not available	Not Available	0.569885	68	1963	3546	5629	0.144617
BP_GO:0009072_aromatic_amino_acid_family_metabolic_process	0.0234948	not available	not available	Not Available	0.635139	18	912	2376	5312	0.145083
BP_GO:0010623_developmental_programmed_cell_death	0.0235258	not available	not available	Not Available	0.601627	32	1565	2635	4998	0.145083
BP_GO:0007500_mesodermal_cell_fate_determination	0.0235403	not available	not available	Not Available	0.826579	3	612	1651	2198	0.145083
BP_GO:0042688_crystal_cell_differentiation	0.0235585	not available	not available	Not Available	0.715337	7	1125	2218	3860	0.145083
MF_GO:0005125_cytokine_activity	0.0236483	not available	not available	Not Available	0.783199	4	444	1632	2426	0.145495
BP_GO:0035277_spiracle_morphogenesis,_open_tracheal_system	0.0237042	not available	not available	Not Available	0.631326	19	712	2025	5548	0.145697
MF_GO:0016885_ligase_activity,_forming_carbon-carbon_bonds	0.0237886	not available	not available	Not Available	0.782878	4	1189	1971	2120	0.146074
BP_GO:0009152_purine_ribonucleotide_biosynthetic_process	0.0238535	not available	not available	Not Available	0.582104	49	1248	3626	5594	0.14633
MF_GO:0005001_transmembrane_receptor_protein_tyrosine_phosphatase_activity	0.0239082	not available	not available	Not Available	0.7316	6	438	576	2987	0.146383
MF_GO:0019198_transmembrane_receptor_protein_phosphatase_activity	0.0239082	not available	not available	Not Available	0.7316	6	438	576	2987	0.146383
BP_GO:0036011_imaginal_disc-derived_leg_segmentation	0.0239597	not available	not available	Not Available	0.671718	11	1139	2401	4261	0.146415
BP_GO:0035285_appendage_segmentation	0.0239597	not available	not available	Not Available	0.671718	11	1139	2401	4261	0.146415
MF_GO:0005283_sodium:amino_acid_symporter_activity	0.0240452	not available	not available	Not Available	0.782294	4	43	404	1890	0.146796
BP_GO:0006910_phagocytosis,_recognition	0.024161	not available	not available	Not Available	0.890238	2	161	161	1722	0.147361
CC_GO:0016459_myosin_complex	0.024206	not available	not available	Not Available	0.616469	24	1400	2423	4426	0.147494
BP_GO:0050995_negative_regulation_of_lipid_catabolic_process	0.024238	not available	not available	Not Available	0.890063	2	599	599	1287	0.147547
BP_GO:0046040_IMP_metabolic_process	0.0243518	not available	not available	Not Available	0.713902	7	356	1248	4324	0.147956
BP_GO:0006188_IMP_biosynthetic_process	0.0243518	not available	not available	Not Available	0.713902	7	356	1248	4324	0.147956
MF_GO:0005543_phospholipid_binding	0.0245022	not available	not available	Not Available	0.5668	73	1351	3510	5878	0.148612
MF_GO:0000977_RNA_polymerase_II_regulatory_region_sequence-specific_DNA_binding	0.0245067	not available	not available	Not Available	0.59505	36	924	2953	5608	0.148612
BP_GO:0007638_mechanosensory_behavior	0.0246305	not available	not available	Not Available	0.699813	8	899	3175	3551	0.149219
MF_GO:0004722_protein_serine/threonine_phosphatase_activity	0.0247304	not available	not available	Not Available	0.600554	32	1403	3074	4968	0.149585
BP_GO:0044704_single-organism_reproductive_behavior	0.0247538	not available	not available	Not Available	0.599015	33	1041	3422	4926	0.149585
BP_GO:0042435_indole-containing_compound_biosynthetic_process	0.0247616	not available	not available	Not Available	0.780688	4	948	1918	2279	0.149585
BP_GO:0051656_establishment_of_organelle_localization	0.0249333	not available	not available	Not Available	0.552482	118	1438	3670	6001	0.150479
MF_GO:0031683_G-protein_beta/gamma-subunit_complex_binding	0.0250797	not available	not available	Not Available	0.699068	8	1233	1942	2862	0.151218
BP_GO:0031441_negative_regulation_of_mRNA_3'-end_processing	0.025146	not available	not available	Not Available	0.88802	2	266	266	1655	0.151451
BP_GO:0045176_apical_protein_localization	0.0251661	not available	not available	Not Available	0.678167	10	348	2412	4145	0.151451
BP_GO:0071902_positive_regulation_of_protein_serine/threonine_kinase_activity	0.0252043	not available	not available	Not Available	0.669911	11	1202	2468	4466	0.151537
CC_GO:0042579_microbody	0.0253832	not available	not available	Not Available	0.569168	67	1874	3433	4913	0.152358
BP_GO:0090101_negative_regulation_of_transmembrane_receptor_protein_serine/threonine_kinase_signaling_pathway	0.0254576	not available	not available	Not Available	0.632864	18	1689	2443	4209	0.152358
MF_GO:0015183_L-aspartate_transmembrane_transporter_activity	0.0254611	not available	not available	Not Available	0.887319	2	43	43	1890	0.152358
MF_GO:0017153_sodium:dicarboxylate_symporter_activity	0.0254611	not available	not available	Not Available	0.887319	2	43	43	1890	0.152358
MF_GO:0015501_glutamate:sodium_symporter_activity	0.0254611	not available	not available	Not Available	0.887319	2	43	43	1890	0.152358
BP_GO:0008284_positive_regulation_of_cell_proliferation	0.0255638	not available	not available	Not Available	0.591704	38	1656	3597	5261	0.152828
MF_GO:0005496_steroid_binding	0.025661	not available	not available	Not Available	0.632637	18	1192	2548	3889	0.153125
BP_GO:0070593_dendrite_self-avoidance	0.0256618	not available	not available	Not Available	0.698119	8	1188	2341	3737	0.153125
CC_GO:0005954_calcium-_and_calmodulin-dependent_protein_kinase_complex	0.0257517	not available	not available	Not Available	0.886677	2	262	262	1682	0.153383
BP_GO:0048565_digestive_tract_development	0.0257534	not available	not available	Not Available	0.612631	25	1247	2223	5454	0.153383
BP_GO:0007509_mesoderm_migration_involved_in_gastrulation	0.0259847	not available	not available	Not Available	0.68643	9	1599	3132	3813	0.154344
BP_GO:0090130_tissue_migration	0.0259847	not available	not available	Not Available	0.68643	9	1599	3132	3813	0.154344
BP_GO:0010628_positive_regulation_of_gene_expression	0.0260167	not available	not available	Not Available	0.539188	210	1651	3839	6213	0.154344
BP_GO:0048073_regulation_of_eye_pigmentation	0.0260366	not available	not available	Not Available	0.777914	4	468	1125	1972	0.154344
BP_GO:0048076_regulation_of_compound_eye_pigmentation	0.0260366	not available	not available	Not Available	0.777914	4	468	1125	1972	0.154344
BP_GO:0044089_positive_regulation_of_cellular_component_biogenesis	0.0261326	not available	not available	Not Available	0.617007	23	1167	3200	4763	0.154769
BP_GO:0048808_male_genitalia_morphogenesis	0.0262491	not available	not available	Not Available	0.649489	14	1394	2223	4332	0.155087
BP_GO:0035112_genitalia_morphogenesis	0.0262491	not available	not available	Not Available	0.649489	14	1394	2223	4332	0.155087
BP_GO:1900073_regulation_of_neuromuscular_synaptic_transmission	0.0262649	not available	not available	Not Available	0.644447	15	877	2609	4256	0.155087
MF_GO:0017034_Rap_guanyl-nucleotide_exchange_factor_activity	0.0262843	not available	not available	Not Available	0.885509	2	310	310	1654	0.155087
MF_GO:0070491_repressing_transcription_factor_binding	0.026337	not available	not available	Not Available	0.644361	15	612	2666	6135	0.155094
BP_GO:1901566_organonitrogen_compound_biosynthetic_process	0.0263428	not available	not available	Not Available	0.542022	181	1687	3634	6197	0.155094
BP_GO:2000647_negative_regulation_of_stem_cell_proliferation	0.0263589	not available	not available	Not Available	0.71043	7	1316	2555	3735	0.155094
BP_GO:0006164_purine_nucleotide_biosynthetic_process	0.0265578	not available	not available	Not Available	0.579418	50	1248	3626	5594	0.15612
BP_GO:0042742_defense_response_to_bacterium	0.0266011	not available	not available	Not Available	0.54914	131	1900	3227	5976	0.156229
BP_GO:0045893_positive_regulation_of_transcription,_DNA-dependent	0.0267716	not available	not available	Not Available	0.539684	202	1651	3816	6244	0.157057
BP_GO:0010740_positive_regulation_of_intracellular_protein_kinase_cascade	0.0267917	not available	not available	Not Available	0.583492	45	1320	2621	6091	0.157057
BP_GO:0001736_establishment_of_planar_polarity	0.0270841	not available	not available	Not Available	0.577558	52	1139	4079	5399	0.158478
BP_GO:0007164_establishment_of_tissue_polarity	0.0270841	not available	not available	Not Available	0.577558	52	1139	4079	5399	0.158478
MF_GO:0015930_glutamate_synthase_activity	0.027175	not available	not available	Not Available	0.883582	2	473	473	1524	0.158743
BP_GO:0007294_germarium-derived_oocyte_fate_determination	0.0272059	not available	not available	Not Available	0.611282	25	1426	2579	6295	0.158743
BP_GO:0007369_gastrulation	0.02721	not available	not available	Not Available	0.613552	24	1377	2198	5160	0.158743
MF_GO:0051010_microtubule_plus-end_binding	0.0272295	not available	not available	Not Available	0.883466	2	61	61	1938	0.158743
BP_GO:0051780_behavioral_response_to_nutrient	0.0272871	not available	not available	Not Available	0.746548	5	886	1263	2190	0.158932
MF_GO:0005178_integrin_binding	0.0273744	not available	not available	Not Available	0.775111	4	560	2066	2223	0.159283
MF_GO:0004568_chitinase_activity	0.0274271	not available	not available	Not Available	0.638582	16	1382	2096	3559	0.159283
BP_GO:2000058_regulation_of_protein_ubiquitination_involved_in_ubiquitin-dependent_protein_catabolic_process	0.0274479	not available	not available	Not Available	0.882999	2	512	512	1495	0.159283
BP_GO:2000060_positive_regulation_of_protein_ubiquitination_involved_in_ubiquitin-dependent_protein_catabolic_process	0.0274479	not available	not available	Not Available	0.882999	2	512	512	1495	0.159283
BP_GO:0030032_lamellipodium_assembly	0.0274825	not available	not available	Not Available	0.708577	7	881	2866	4051	0.159338
BP_GO:0008356_asymmetric_cell_division	0.0275815	not available	not available	Not Available	0.571404	61	1139	3185	6052	0.159766
BP_GO:0048747_muscle_fiber_development	0.0276498	not available	not available	Not Available	0.674614	10	881	2198	4332	0.160015
MF_GO:0016628_oxidoreductase_activity,_acting_on_the_CH-CH_group_of_donors,_NAD_or_NADP_as_acceptor	0.0276754	not available	not available	Not Available	0.745824	5	593	984	2222	0.160017
BP_GO:0046671_negative_regulation_of_retinal_cell_programmed_cell_death	0.0278861	not available	not available	Not Available	0.694642	8	274	1656	4490	0.160942
BP_GO:0046673_negative_regulation_of_compound_eye_retinal_cell_programmed_cell_death	0.0278861	not available	not available	Not Available	0.694642	8	274	1656	4490	0.160942
MF_GO:0042802_identical_protein_binding	0.0279964	not available	not available	Not Available	0.556338	97	1467	3615	5531	0.161206
BP_GO:0007200_phospholipase_C-activating_G-protein_coupled_receptor_signaling_pathway	0.0280218	not available	not available	Not Available	0.70771	7	1065	1903	4490	0.161206
MF_GO:0022832_voltage-gated_channel_activity	0.0280336	not available	not available	Not Available	0.599369	31	1310	3633	5342	0.161206
MF_GO:0005244_voltage-gated_ion_channel_activity	0.0280336	not available	not available	Not Available	0.599369	31	1310	3633	5342	0.161206
MF_GO:0047555_3',5'-cyclic-GMP_phosphodiesterase_activity	0.0281956	not available	not available	Not Available	0.744866	5	1106	1516	3432	0.161925
CC_GO:0031476_myosin_VI_complex	0.028239	not available	not available	Not Available	0.815719	3	917	1400	2423	0.161925
BP_GO:0008293_torso_signaling_pathway	0.0282517	not available	not available	Not Available	0.602525	29	990	3281	5477	0.161925
BP_GO:0051260_protein_homooligomerization	0.0282609	not available	not available	Not Available	0.633586	17	1439	2211	4934	0.161925
BP_GO:0060582_cell_fate_determination_involved_in_pattern_specification	0.0283241	not available	not available	Not Available	0.642069	15	613	3839	5518	0.161994
BP_GO:0016360_sensory_organ_precursor_cell_fate_determination	0.0283241	not available	not available	Not Available	0.642069	15	613	3839	5518	0.161994
MF_GO:0016744_transferase_activity,_transferring_aldehyde_or_ketonic_groups	0.0283579	not available	not available	Not Available	0.881072	2	430	430	1610	0.162042
CC_GO:0005605_basal_lamina	0.0284002	not available	not available	Not Available	0.815368	3	577	1692	2480	0.162137
MF_GO:0042171_lysophosphatidic_acid_acyltransferase_activity	0.0284692	not available	not available	Not Available	0.880838	2	972	972	1072	0.162255
CC_GO:0016363_nuclear_matrix	0.028472	not available	not available	Not Available	0.815213	3	1044	1641	2068	0.162255
MF_GO:0032403_protein_complex_binding	0.0285105	not available	not available	Not Available	0.59193	36	1903	3185	4825	0.162328
BP_GO:0090175_regulation_of_establishment_of_planar_polarity	0.028553	not available	not available	Not Available	0.637346	16	1081	3436	4079	0.162424
MF_GO:0004692_cGMP-dependent_protein_kinase_activity	0.02858	not available	not available	Not Available	0.814979	3	729	1000	3030	0.162432
BP_GO:0051128_regulation_of_cellular_component_organization	0.0288482	not available	not available	Not Available	0.52605	468	2016	3985	6149	0.163809
MF_GO:0004370_glycerol_kinase_activity	0.0289314	not available	not available	Not Available	0.743535	5	1267	1485	3820	0.163929
MF_GO:0003884_D-amino-acid_oxidase_activity	0.0289728	not available	not available	Not Available	0.879787	2	455	455	1607	0.163929
MF_GO:0015922_aspartate_oxidase_activity	0.0289728	not available	not available	Not Available	0.879787	2	455	455	1607	0.163929
MF_GO:0008445_D-aspartate_oxidase_activity	0.0289728	not available	not available	Not Available	0.879787	2	455	455	1607	0.163929
BP_GO:0007271_synaptic_transmission,_cholinergic	0.0290445	not available	not available	Not Available	0.692919	8	498	1936	3897	0.164139
MF_GO:0045182_translation_regulator_activity	0.0290617	not available	not available	Not Available	0.657782	12	888	2359	4117	0.164139
BP_GO:0050878_regulation_of_body_fluid_levels	0.0292302	not available	not available	Not Available	0.657577	12	1192	2542	3534	0.164872
BP_GO:0072522_purine-containing_compound_biosynthetic_process	0.0292436	not available	not available	Not Available	0.574143	55	1248	3660	5594	0.164872
BP_GO:0032502_developmental_process	0.0293067	not available	not available	Not Available	0.513703	2104	1906	4145	6417	0.165081
MF_GO:0004029_aldehyde_dehydrogenase_(NAD)_activity	0.0293984	not available	not available	Not Available	0.813227	3	1119	1578	2107	0.165451
MF_GO:0005501_retinoid_binding	0.0294861	not available	not available	Not Available	0.692276	8	381	724	3962	0.165515
BP_GO:0030510_regulation_of_BMP_signaling_pathway	0.0294921	not available	not available	Not Available	0.616424	22	1167	2272	6168	0.165515
CC_GO:0005960_glycine_cleavage_complex	0.029522	not available	not available	Not Available	0.770819	4	291	471	1039	0.165515
MF_GO:0016811_hydrolase_activity,_acting_on_carbon-nitrogen_(but_not_peptide)_bonds,_in_linear_amides	0.0295552	not available	not available	Not Available	0.582567	44	1625	3098	5353	0.165515
BP_GO:0070887_cellular_response_to_chemical_stimulus	0.029564	not available	not available	Not Available	0.542577	167	1214	3669	6392	0.165515
BP_GO:0019915_lipid_storage	0.0295926	not available	not available	Not Available	0.640674	15	599	3210	5061	0.165515
BP_GO:0010876_lipid_localization	0.0295926	not available	not available	Not Available	0.640674	15	599	3210	5061	0.165515
BP_GO:0001838_embryonic_epithelial_tube_formation	0.0296287	not available	not available	Not Available	0.742296	5	1125	1785	1931	0.165571
BP_GO:0050920_regulation_of_chemotaxis	0.0297666	not available	not available	Not Available	0.704989	7	1315	1991	2808	0.166195
MF_GO:0072509_divalent_inorganic_cation_transmembrane_transporter_activity	0.0298454	not available	not available	Not Available	0.589746	37	1753	2839	5342	0.166488
MF_GO:0008036_diuretic_hormone_receptor_activity	0.0298783	not available	not available	Not Available	0.812215	3	1019	1735	2076	0.166525
MF_GO:0008066_glutamate_receptor_activity	0.0299112	not available	not available	Not Available	0.621665	20	1816	2385	3977	0.166562
BP_GO:0006835_dicarboxylic_acid_transport	0.0299716	not available	not available	Not Available	0.680716	9	1780	1890	4858	0.166751
MF_GO:0016763_transferase_activity,_transferring_pentosyl_groups	0.0301651	not available	not available	Not Available	0.631625	17	1372	2164	5596	0.167587
BP_GO:0007442_hindgut_morphogenesis	0.0302098	not available	not available	Not Available	0.650316	13	1247	3132	4287	0.167587
BP_GO:0035211_spermathecum_morphogenesis	0.0302323	not available	not available	Not Available	0.811476	3	49	940	3860	0.167587
BP_GO:0009100_glycoprotein_metabolic_process	0.0302476	not available	not available	Not Available	0.639972	15	1372	2307	5667	0.167587
BP_GO:0046486_glycerolipid_metabolic_process	0.0302645	not available	not available	Not Available	0.566458	67	1421	3313	6066	0.167587
BP_GO:0043507_positive_regulation_of_JUN_kinase_activity	0.0302805	not available	not available	Not Available	0.769359	4	711	2109	2468	0.167587
CC_GO:0016324_apical_plasma_membrane	0.0304891	not available	not available	Not Available	0.591791	35	1613	2763	5728	0.168595
BP_GO:0006915_apoptotic_process	0.0305463	not available	not available	Not Available	0.575453	52	981	2989	6190	0.168764
MF_GO:0004889_acetylcholine-activated_cation-selective_channel_activity	0.0306576	not available	not available	Not Available	0.67064	10	1007	2133	4380	0.169084
CC_GO:0005892_acetylcholine-gated_channel_complex	0.0306576	not available	not available	Not Available	0.67064	10	1007	2133	4380	0.169084
MF_GO:0004034_aldose_1-epimerase_activity	0.0307993	not available	not available	Not Available	0.876051	2	691	691	1435	0.169717
BP_GO:0016332_establishment_or_maintenance_of_polarity_of_embryonic_epithelium	0.0310188	not available	not available	Not Available	0.670185	10	730	2412	3639	0.170594
BP_GO:0001754_eye_photoreceptor_cell_differentiation	0.0310201	not available	not available	Not Available	0.587776	38	1320	3491	5414	0.170594
BP_GO:0042067_establishment_of_ommatidial_planar_polarity	0.0310391	not available	not available	Not Available	0.610196	24	1129	2866	4813	0.170594
MF_GO:0008499_UDP-galactose:beta-N-acetylglucosamine_beta-1,3-galactosyltransferase_activity	0.0314298	not available	not available	Not Available	0.767198	4	263	515	2956	0.172528
MF_GO:0004726_non-membrane_spanning_protein_tyrosine_phosphatase_activity	0.0314455	not available	not available	Not Available	0.767169	4	170	243	3742	0.172528
CC_GO:0005881_cytoplasmic_microtubule	0.031515	not available	not available	Not Available	0.669565	10	1670	2379	3670	0.17276
BP_GO:0090256_regulation_of_cell_proliferation_involved_in_imaginal_disc-derived_wing_morphogenesis	0.031704	not available	not available	Not Available	0.874241	2	384	384	1773	0.173646
CC_GO:0005797_Golgi_medial_cisterna	0.0317321	not available	not available	Not Available	0.689121	8	1290	1994	3192	0.17365
BP_GO:0007525_somatic_muscle_development	0.0317728	not available	not available	Not Available	0.584061	41	1654	3232	5171	0.173723
MF_GO:0016917_GABA_receptor_activity	0.0318542	not available	not available	Not Available	0.717932	6	1181	2115	3303	0.174018
BP_GO:0006036_cuticle_chitin_catabolic_process	0.0319083	not available	not available	Not Available	0.80805	3	1011	1946	1980	0.174058
BP_GO:0010243_response_to_organonitrogen_compound	0.0319537	not available	not available	Not Available	0.572617	55	1686	3244	5929	0.174058
MF_GO:0016884_carbon-nitrogen_ligase_activity,_with_glutamine_as_amido-N-donor	0.0319912	not available	not available	Not Available	0.654353	12	887	3069	3948	0.174058
BP_GO:0050769_positive_regulation_of_neurogenesis	0.031995	not available	not available	Not Available	0.633801	16	1110	2379	4787	0.174058
BP_GO:0007160_cell-matrix_adhesion	0.0319989	not available	not available	Not Available	0.678041	9	1318	2119	2223	0.174058
BP_GO:0001751_compound_eye_photoreceptor_cell_differentiation	0.0320556	not available	not available	Not Available	0.590713	35	1320	3644	5414	0.174074
MF_GO:0019840_isoprenoid_binding	0.0320749	not available	not available	Not Available	0.668876	10	696	2764	4276	0.174074
BP_GO:0007390_germ-band_shortening	0.0321169	not available	not available	Not Available	0.622749	19	282	2613	7104	0.174074
BP_GO:0097285_cell-type_specific_apoptotic_process	0.032129	not available	not available	Not Available	0.638023	15	536	2609	5677	0.174074
BP_GO:0050790_regulation_of_catalytic_activity	0.0321393	not available	not available	Not Available	0.538407	198	1952	3785	5903	0.174074
BP_GO:0048138_germ-line_cyst_encapsulation	0.032202	not available	not available	Not Available	0.660921	11	540	2355	5095	0.174116
BP_GO:0048139_female_germ-line_cyst_encapsulation	0.032202	not available	not available	Not Available	0.660921	11	540	2355	5095	0.174116
BP_GO:0009792_embryo_development_ending_in_birth_or_egg_hatching	0.0322658	not available	not available	Not Available	0.581805	43	1110	3281	6135	0.174312
BP_GO:0060158_phospholipase_C-activating_dopamine_receptor_signaling_pathway	0.0322947	not available	not available	Not Available	0.873073	2	274	274	1903	0.17432
BP_GO:0009589_detection_of_UV	0.0323366	not available	not available	Not Available	0.717192	6	331	382	4490	0.174343
BP_GO:0008627_intrinsic_apoptotic_signaling_pathway_in_response_to_osmotic_stress	0.032354	not available	not available	Not Available	0.872957	2	512	512	1667	0.174343
MF_GO:0004714_transmembrane_receptor_protein_tyrosine_kinase_activity	0.0323827	not available	not available	Not Available	0.629465	17	1653	3212	4482	0.174349
MF_GO:0005371_tricarboxylate_secondary_active_transmembrane_transporter_activity	0.0326218	not available	not available	Not Available	0.872431	2	980	980	1208	0.175488
BP_GO:0032869_cellular_response_to_insulin_stimulus	0.0328583	not available	not available	Not Available	0.619015	20	732	3078	4143	0.176311
BP_GO:0071375_cellular_response_to_peptide_hormone_stimulus	0.0328583	not available	not available	Not Available	0.619015	20	732	3078	4143	0.176311
BP_GO:1901653_cellular_response_to_peptide	0.0328583	not available	not available	Not Available	0.619015	20	732	3078	4143	0.176311
BP_GO:0072375_medium-term_memory	0.0329152	not available	not available	Not Available	0.716316	6	1191	1682	3231	0.176467
MF_GO:0008190_eukaryotic_initiation_factor_4E_binding	0.032947	not available	not available	Not Available	0.805987	3	175	1986	2829	0.176488
BP_GO:0007492_endoderm_development	0.0330263	not available	not available	Not Available	0.805831	3	115	2198	2681	0.176763
BP_GO:0032872_regulation_of_stress-activated_MAPK_cascade	0.0331474	not available	not available	Not Available	0.584234	40	1139	2621	5457	0.177112
BP_GO:0070302_regulation_of_stress-activated_protein_kinase_signaling_cascade	0.0331474	not available	not available	Not Available	0.584234	40	1139	2621	5457	0.177112
BP_GO:0007475_apposition_of_dorsal_and_ventral_imaginal_disc-derived_wing_surfaces	0.0336158	not available	not available	Not Available	0.621418	19	1651	2863	4852	0.179464
BP_GO:0016049_cell_growth	0.0336937	not available	not available	Not Available	0.562493	72	1840	3831	5501	0.179681
BP_GO:0007445_determination_of_imaginal_disc_primordium	0.033754	not available	not available	Not Available	0.699214	7	1125	1790	4361	0.179681
BP_GO:0035225_determination_of_genital_disc_primordium	0.033754	not available	not available	Not Available	0.699214	7	1125	1790	4361	0.179681
BP_GO:0048867_stem_cell_fate_determination	0.0337699	not available	not available	Not Available	0.610309	23	1436	2905	5048	0.179681
BP_GO:0002920_regulation_of_humoral_immune_response	0.0338451	not available	not available	Not Available	0.582791	41	1684	2929	5758	0.179691
BP_GO:0002759_regulation_of_antimicrobial_humoral_response	0.0338451	not available	not available	Not Available	0.582791	41	1684	2929	5758	0.179691
BP_GO:0042157_lipoprotein_metabolic_process	0.0338666	not available	not available	Not Available	0.804196	3	565	1821	2650	0.179691
BP_GO:0030048_actin_filament-based_movement	0.0338853	not available	not available	Not Available	0.628068	17	1354	2176	5457	0.179691
BP_GO:0007448_anterior/posterior_pattern_specification,_imaginal_disc	0.0339541	not available	not available	Not Available	0.64097	14	1125	2527	4879	0.179906
BP_GO:0019933_cAMP-mediated_signaling	0.0339857	not available	not available	Not Available	0.735031	5	987	2236	2527	0.179922
BP_GO:0018993_somatic_sex_determination	0.0341363	not available	not available	Not Available	0.714505	6	1222	1448	3724	0.180418
BP_GO:0019101_female_somatic_sex_determination	0.0341363	not available	not available	Not Available	0.714505	6	1222	1448	3724	0.180418
BP_GO:0006546_glycine_catabolic_process	0.0342529	not available	not available	Not Available	0.69853	7	471	1039	6058	0.180733
BP_GO:0009071_serine_family_amino_acid_catabolic_process	0.0342529	not available	not available	Not Available	0.69853	7	471	1039	6058	0.180733
BP_GO:0001738_morphogenesis_of_a_polarized_epithelium	0.0343029	not available	not available	Not Available	0.631594	16	886	2412	4705	0.180846
BP_GO:0008101_decapentaplegic_signaling_pathway	0.034419	not available	not available	Not Available	0.658403	11	1167	2558	4622	0.181308
CC_GO:0061174_type_I_terminal_bouton	0.0344615	not available	not available	Not Available	0.698246	7	1052	2135	3400	0.181381
MF_GO:0005112_Notch_binding	0.0346116	not available	not available	Not Available	0.65819	11	1125	2218	4051	0.182019
BP_GO:0046665_amnioserosa_maintenance	0.0346489	not available	not available	Not Available	0.761446	4	115	259	282	0.182065
BP_GO:0065009_regulation_of_molecular_function	0.0347216	not available	not available	Not Available	0.534598	236	1950	3737	6021	0.182255
BP_GO:0009068_aspartate_family_amino_acid_catabolic_process	0.0347426	not available	not available	Not Available	0.868344	2	138	138	2120	0.182255
BP_GO:0002697_regulation_of_immune_effector_process	0.0349269	not available	not available	Not Available	0.582153	41	1684	2909	5976	0.18307
BP_GO:0010468_regulation_of_gene_expression	0.0350561	not available	not available	Not Available	0.518946	845	1775	4211	6369	0.183297
CC_GO:0043256_laminin_complex	0.0350819	not available	not available	Not Available	0.867702	2	577	577	1692	0.183297
CC_GO:0005606_laminin-1_complex	0.0350819	not available	not available	Not Available	0.867702	2	577	577	1692	0.183297
CC_GO:0016935_glycine-gated_chloride_channel_complex	0.0351438	not available	not available	Not Available	0.867585	2	904	904	1367	0.183297
MF_GO:0016934_extracellular-glycine-gated_chloride_channel_activity	0.0351438	not available	not available	Not Available	0.867585	2	904	904	1367	0.183297
MF_GO:0005237_inhibitory_extracellular_ligand-gated_ion_channel_activity	0.0351438	not available	not available	Not Available	0.867585	2	904	904	1367	0.183297
BP_GO:0048490_anterograde_synaptic_vesicle_transport	0.0352987	not available	not available	Not Available	0.867293	2	360	360	1916	0.18391
BP_GO:0050916_sensory_perception_of_sweet_taste	0.0353193	not available	not available	Not Available	0.801433	3	1233	1275	2599	0.18391
BP_GO:0044332_Wnt_receptor_signaling_pathway_involved_in_dorsal/ventral_axis_specification	0.0354231	not available	not available	Not Available	0.801238	3	468	952	3692	0.18417
BP_GO:0042423_catecholamine_biosynthetic_process	0.0354855	not available	not available	Not Available	0.801121	3	362	948	3805	0.18417
BP_GO:0009713_catechol-containing_compound_biosynthetic_process	0.0354855	not available	not available	Not Available	0.801121	3	362	948	3805	0.18417
BP_GO:0042416_dopamine_biosynthetic_process	0.0354855	not available	not available	Not Available	0.801121	3	362	948	3805	0.18417
BP_GO:0045834_positive_regulation_of_lipid_metabolic_process	0.0355784	not available	not available	Not Available	0.866768	2	998	998	1287	0.184501
MF_GO:0016829_lyase_activity	0.0356933	not available	not available	Not Available	0.555463	89	1913	3313	5749	0.184945
CC_GO:0035324_female_germline_ring_canal	0.03586	not available	not available	Not Available	0.712033	6	346	436	5903	0.185512
BP_GO:0007485_imaginal_disc-derived_male_genitalia_development	0.0358858	not available	not available	Not Available	0.696343	7	944	1958	4834	0.185512
MF_GO:0016401_palmitoyl-CoA_oxidase_activity	0.0358905	not available	not available	Not Available	0.866184	2	839	839	1456	0.185512
BP_GO:0006596_polyamine_biosynthetic_process	0.0359457	not available	not available	Not Available	0.731994	5	1913	2084	3075	0.185646
MF_GO:0070569_uridylyltransferase_activity	0.0360157	not available	not available	Not Available	0.86595	2	514	514	1785	0.185856
BP_GO:0015014_heparan_sulfate_proteoglycan_biosynthetic_process,_polysaccharide_chain_biosynthetic_process	0.0361992	not available	not available	Not Available	0.758818	4	551	1599	2307	0.186651
MF_GO:0015925_galactosidase_activity	0.0365576	not available	not available	Not Available	0.799136	3	296	1746	3124	0.188318
MF_GO:0070853_myosin_VI_binding	0.0365819	not available	not available	Not Available	0.8649	2	917	917	1400	0.188318
BP_GO:0007440_foregut_morphogenesis	0.036653	not available	not available	Not Available	0.682782	8	1139	1999	3639	0.188531
BP_GO:0035263_genital_disc_sexually_dimorphic_development	0.0367096	not available	not available	Not Available	0.757971	4	49	1125	1448	0.188669
BP_GO:0060249_anatomical_structure_homeostasis	0.0367454	not available	not available	Not Available	0.560325	74	877	3663	6249	0.1887
BP_GO:0001704_formation_of_primary_germ_layer	0.036813	not available	not available	Not Available	0.798669	3	115	1672	3391	0.188894
BP_GO:0043954_cellular_component_maintenance	0.0369075	not available	not available	Not Available	0.612901	21	886	3597	4825	0.189226
CC_GO:0031931_TORC1_complex	0.0369935	not available	not available	Not Available	0.864141	2	387	387	1943	0.189513
MF_GO:0004703_G-protein_coupled_receptor_kinase_activity	0.0370647	not available	not available	Not Available	0.757387	4	1130	1215	2176	0.189725
BP_GO:0006020_inositol_metabolic_process	0.0371206	not available	not available	Not Available	0.863907	2	102	102	2232	0.189858
BP_GO:0009156_ribonucleoside_monophosphate_biosynthetic_process	0.0371865	not available	not available	Not Available	0.621659	18	805	1787	5596	0.189888
BP_GO:0009124_nucleoside_monophosphate_biosynthetic_process	0.0371865	not available	not available	Not Available	0.621659	18	805	1787	5596	0.189888
BP_GO:0048067_cuticle_pigmentation	0.0372742	not available	not available	Not Available	0.633127	15	1918	3077	3922	0.189906
BP_GO:2000152_regulation_of_ubiquitin-specific_protease_activity	0.0372799	not available	not available	Not Available	0.863615	2	887	887	1452	0.189906
MF_GO:0035800_ubiquitin-specific_protease_activator_activity	0.0372799	not available	not available	Not Available	0.863615	2	887	887	1452	0.189906
BP_GO:0010001_glial_cell_differentiation	0.037363	not available	not available	Not Available	0.671562	9	2029	2555	3481	0.189999
BP_GO:0016204_determination_of_muscle_attachment_site	0.0373658	not available	not available	Not Available	0.68192	8	1533	2379	3797	0.189999
BP_GO:0043704_photoreceptor_cell_fate_specification	0.037408	not available	not available	Not Available	0.694374	7	495	2531	4813	0.189999
BP_GO:0006551_leucine_metabolic_process	0.0374225	not available	not available	Not Available	0.756803	4	1424	1971	2120	0.189999
BP_GO:0035170_lymph_gland_crystal_cell_differentiation	0.0374763	not available	not available	Not Available	0.756716	4	1125	1139	2218	0.189999
BP_GO:0008295_spermidine_biosynthetic_process	0.0374781	not available	not available	Not Available	0.797462	3	50	2084	3075	0.189999
BP_GO:0003382_epithelial_cell_morphogenesis	0.0376182	not available	not available	Not Available	0.694106	7	994	2792	3528	0.190557
BP_GO:0007217_tachykinin_receptor_signaling_pathway	0.0377105	not available	not available	Not Available	0.756336	4	141	2416	2491	0.190785
BP_GO:0051254_positive_regulation_of_RNA_metabolic_process	0.0377236	not available	not available	Not Available	0.535692	212	1630	3839	6289	0.190785
BP_GO:0019725_cellular_homeostasis	0.0377536	not available	not available	Not Available	0.546789	122	1426	3633	5973	0.190785
BP_GO:0061343_cell_adhesion_involved_in_heart_morphogenesis	0.0379138	not available	not available	Not Available	0.654684	11	678	3196	4145	0.191442
CC_GO:0005913_cell-cell_adherens_junction	0.0379756	not available	not available	Not Available	0.624504	17	1320	3134	4635	0.191601
MF_GO:0004948_calcitonin_receptor_activity	0.038255	not available	not available	Not Available	0.75546	4	1019	1735	2076	0.192762
BP_GO:0097306_cellular_response_to_alcohol	0.0382664	not available	not available	Not Available	0.632246	15	674	2796	5402	0.192762
MF_GO:0008084_imaginal_disc_growth_factor_receptor_binding	0.0383776	not available	not available	Not Available	0.728396	5	1382	1548	2096	0.193168
BP_GO:0007606_sensory_perception_of_chemical_stimulus	0.0386282	not available	not available	Not Available	0.55877	76	1233	2839	6394	0.194103
BP_GO:0051094_positive_regulation_of_developmental_process	0.0386318	not available	not available	Not Available	0.557294	80	1656	3391	5828	0.194103
MF_GO:0042578_phosphoric_ester_hydrolase_activity	0.0386585	not available	not available	Not Available	0.540451	162	1796	3640	6064	0.194103
BP_GO:0007455_eye-antennal_disc_morphogenesis	0.0386858	not available	not available	Not Available	0.609008	22	1702	2544	5376	0.194103
MF_GO:0005070_SH3/SH2_adaptor_activity	0.0388941	not available	not available	Not Available	0.669848	9	925	1404	3711	0.194953
BP_GO:0045185_maintenance_of_protein_location	0.0389734	not available	not available	Not Available	0.578954	42	2119	3177	5797	0.194953
MF_GO:0022829_wide_pore_channel_activity	0.0390456	not available	not available	Not Available	0.727438	5	1266	2407	3761	0.194953
BP_GO:0010496_intercellular_transport	0.0390456	not available	not available	Not Available	0.727438	5	1266	2407	3761	0.194953
CC_GO:0005921_gap_junction	0.0390456	not available	not available	Not Available	0.727438	5	1266	2407	3761	0.194953
MF_GO:0005243_gap_junction_channel_activity	0.0390456	not available	not available	Not Available	0.727438	5	1266	2407	3761	0.194953
BP_GO:0045316_negative_regulation_of_compound_eye_photoreceptor_development	0.0391014	not available	not available	Not Available	0.754117	4	314	1081	1139	0.194953
BP_GO:0042480_negative_regulation_of_eye_photoreceptor_cell_development	0.0391014	not available	not available	Not Available	0.754117	4	314	1081	1139	0.194953
BP_GO:0006376_mRNA_splice_site_selection	0.0391512	not available	not available	Not Available	0.660893	10	1148	2425	3291	0.195048
BP_GO:0001934_positive_regulation_of_protein_phosphorylation	0.0394523	not available	not available	Not Available	0.59982	26	1320	2621	5761	0.196393
CC_GO:0043190_ATP-binding_cassette_(ABC)_transporter_complex	0.0394832	not available	not available	Not Available	0.591458	31	1507	2999	5009	0.196393
BP_GO:0060795_cell_fate_commitment_involved_in_formation_of_primary_germ_layer	0.039611	not available	not available	Not Available	0.793686	3	115	2198	2993	0.196582
BP_GO:0001710_mesodermal_cell_fate_commitment	0.039611	not available	not available	Not Available	0.793686	3	115	2198	2993	0.196582
BP_GO:0007446_imaginal_disc_growth	0.0396142	not available	not available	Not Available	0.623162	17	1139	3226	4995	0.196582
BP_GO:0006812_cation_transport	0.0397344	not available	not available	Not Available	0.538455	177	1933	3784	5837	0.196909
BP_GO:0035434_copper_ion_transmembrane_transport	0.0397723	not available	not available	Not Available	0.72641	5	1275	1933	3613	0.196909
MF_GO:0004712_protein_serine/threonine/tyrosine_kinase_activity	0.0397734	not available	not available	Not Available	0.679101	8	711	2109	2468	0.196909
MF_GO:0004806_triglyceride_lipase_activity	0.0399179	not available	not available	Not Available	0.668731	9	1421	2786	4112	0.19747
BP_GO:0006308_DNA_catabolic_process	0.0400262	not available	not available	Not Available	0.668614	9	981	1454	4214	0.197852
MF_GO:0004075_biotin_carboxylase_activity	0.0400607	not available	not available	Not Available	0.792907	3	1189	1971	2166	0.197868
BP_GO:0043410_positive_regulation_of_MAPK_cascade	0.0401262	not available	not available	Not Available	0.594136	29	1202	2621	5775	0.198014
BP_GO:0048806_genitalia_development	0.0401528	not available	not available	Not Available	0.652441	11	1448	3491	4834	0.198014
MF_GO:0016298_lipase_activity	0.0402859	not available	not available	Not Available	0.580184	40	986	2835	4780	0.198516
BP_GO:0034331_cell_junction_maintenance	0.0404795	not available	not available	Not Available	0.652123	11	886	3597	4728	0.19931
BP_GO:0032507_maintenance_of_protein_location_in_cell	0.04051	not available	not available	Not Available	0.582126	38	2136	3177	5797	0.19931
CC_GO:0005790_smooth_endoplasmic_reticulum	0.0406022	not available	not available	Not Available	0.85766	2	293	293	2148	0.199609
BP_GO:0007484_imaginal_disc-derived_genitalia_development	0.040741	not available	not available	Not Available	0.678006	8	944	1958	3976	0.200136
BP_GO:0007300_ovarian_nurse_cell_to_oocyte_transport	0.0408929	not available	not available	Not Available	0.645283	12	540	2609	3815	0.200627
BP_GO:0090097_regulation_of_decapentaplegic_signaling_pathway	0.0409108	not available	not available	Not Available	0.690067	7	536	2438	3813	0.200627
BP_GO:0045935_positive_regulation_of_nucleobase-containing_compound_metabolic_process	0.040936	not available	not available	Not Available	0.534158	222	1672	3852	6289	0.200627
BP_GO:0046620_regulation_of_organ_growth	0.0410745	not available	not available	Not Available	0.57697	43	1493	3597	5677	0.201151
BP_GO:0009950_dorsal/ventral_axis_specification	0.0411969	not available	not available	Not Available	0.570691	51	1362	3200	5412	0.201594
BP_GO:0071900_regulation_of_protein_serine/threonine_kinase_activity	0.0412936	not available	not available	Not Available	0.585106	35	1796	3028	5168	0.201912
BP_GO:0017148_negative_regulation_of_translation	0.0414334	not available	not available	Not Available	0.583851	36	747	3724	6090	0.202305
BP_GO:0007530_sex_determination	0.0414379	not available	not available	Not Available	0.618306	18	1222	2531	5515	0.202305
MF_GO:0030676_Rac_guanyl-nucleotide_exchange_factor_activity	0.0414789	not available	not available	Not Available	0.724051	5	661	962	3177	0.202349
MF_GO:0015368_calcium:cation_antiporter_activity	0.0416211	not available	not available	Not Available	0.704381	6	848	1067	4330	0.202887
BP_GO:1901617_organic_hydroxy_compound_biosynthetic_process	0.0417429	not available	not available	Not Available	0.606859	22	1166	2602	5042	0.203324
BP_GO:0071214_cellular_response_to_abiotic_stimulus	0.0417855	not available	not available	Not Available	0.591577	30	526	3133	6046	0.203375
BP_GO:0015813_L-glutamate_transport	0.0419984	not available	not available	Not Available	0.749679	4	43	836	1780	0.204066
BP_GO:0015800_acidic_amino_acid_transport	0.0419984	not available	not available	Not Available	0.749679	4	43	836	1780	0.204066
MF_GO:0046983_protein_dimerization_activity	0.0420239	not available	not available	Not Available	0.537171	184	1891	3646	5739	0.204066
BP_GO:0051235_maintenance_of_location	0.0422211	not available	not available	Not Available	0.568906	53	2136	3294	5628	0.204771
MF_GO:0016406_carnitine_O-acyltransferase_activity	0.0422338	not available	not available	Not Available	0.749328	4	757	1870	1874	0.204771
MF_GO:0008762_UDP-N-acetylmuramate_dehydrogenase_activity	0.042313	not available	not available	Not Available	0.789093	3	163	1509	3752	0.204998
MF_GO:0003857_3-hydroxyacyl-CoA_dehydrogenase_activity	0.0424504	not available	not available	Not Available	0.749007	4	129	926	2485	0.205507
BP_GO:0002807_positive_regulation_of_antimicrobial_peptide_biosynthetic_process	0.0426362	not available	not available	Not Available	0.597789	26	1684	2856	5758	0.206091
BP_GO:0034250_positive_regulation_of_cellular_amide_metabolic_process	0.0426362	not available	not available	Not Available	0.597789	26	1684	2856	5758	0.206091
MF_GO:0008201_heparin_binding	0.0426852	not available	not available	Not Available	0.638031	13	1291	1896	3858	0.206171
BP_GO:0009649_entrainment_of_circadian_clock	0.0427687	not available	not available	Not Available	0.637959	13	1737	2208	3888	0.206417
BP_GO:0007366_periodic_partitioning_by_pair_rule_gene	0.0428067	not available	not available	Not Available	0.748482	4	520	1551	2079	0.206426
CC_GO:0031012_extracellular_matrix	0.0428357	not available	not available	Not Available	0.572078	48	1437	3207	5368	0.206426
MF_GO:0016701_oxidoreductase_activity,_acting_on_single_donors_with_incorporation_of_molecular_oxygen	0.0429361	not available	not available	Not Available	0.657083	10	416	3029	5436	0.206752
BP_GO:0016480_negative_regulation_of_transcription_from_RNA_polymerase_III_promoter	0.043067	not available	not available	Not Available	0.853398	2	1003	1003	1511	0.207225
BP_GO:0017015_regulation_of_transforming_growth_factor_beta_receptor_signaling_pathway	0.0431651	not available	not available	Not Available	0.675348	8	397	1848	4209	0.207413
BP_GO:2000305_semaphorin-plexin_signaling_pathway_involved_in_regulation_of_photoreceptor_cell_axon_guidance	0.0432041	not available	not available	Not Available	0.853164	2	818	818	1700	0.207413
BP_GO:0071526_semaphorin-plexin_signaling_pathway	0.0432041	not available	not available	Not Available	0.853164	2	818	818	1700	0.207413
BP_GO:0031589_cell-substrate_adhesion	0.0433066	not available	not available	Not Available	0.649445	11	1318	2125	5008	0.207747
BP_GO:0006582_melanin_metabolic_process	0.0433746	not available	not available	Not Available	0.573359	46	1667	3077	5291	0.207916
BP_GO:0007289_spermatid_nucleus_differentiation	0.0435863	not available	not available	Not Available	0.747343	4	35	1731	2144	0.208509
MF_GO:0016882_cyclo-ligase_activity	0.043661	not available	not available	Not Available	0.786874	3	327	1362	3792	0.208509
BP_GO:0035167_larval_lymph_gland_hemopoiesis	0.0437125	not available	not available	Not Available	0.674763	8	759	1125	2218	0.208509
BP_GO:0035166_post-embryonic_hemopoiesis	0.0437125	not available	not available	Not Available	0.674763	8	759	1125	2218	0.208509
BP_GO:0007413_axonal_fasciculation	0.0437305	not available	not available	Not Available	0.623655	16	881	2341	4491	0.208509
BP_GO:0051017_actin_filament_bundle_assembly	0.0437412	not available	not available	Not Available	0.613506	19	1840	3134	4728	0.208509
BP_GO:0060004_reflex	0.0438081	not available	not available	Not Available	0.747022	4	546	886	1263	0.208509
BP_GO:0007637_proboscis_extension_reflex	0.0438081	not available	not available	Not Available	0.747022	4	546	886	1263	0.208509
MF_GO:0017147_Wnt-protein_binding	0.0438126	not available	not available	Not Available	0.637068	13	1088	3692	3989	0.208509
MF_GO:0004329_formate-tetrahydrofolate_ligase_activity	0.0438932	not available	not available	Not Available	0.851997	2	506	506	2032	0.208509
MF_GO:0004488_methylenetetrahydrofolate_dehydrogenase_(NADP+)_activity	0.0438932	not available	not available	Not Available	0.851997	2	506	506	2032	0.208509
MF_GO:0004477_methenyltetrahydrofolate_cyclohydrolase_activity	0.0438932	not available	not available	Not Available	0.851997	2	506	506	2032	0.208509
BP_GO:1901136_carbohydrate_derivative_catabolic_process	0.0440518	not available	not available	Not Available	0.553057	87	1713	3208	6226	0.209106
BP_GO:0048665_neuron_fate_specification	0.0441187	not available	not available	Not Available	0.648701	11	1110	3314	4813	0.209267
BP_GO:0048135_female_germ-line_cyst_formation	0.04422	not available	not available	Not Available	0.631765	14	747	2355	4294	0.20959
BP_GO:0035193_larval_central_nervous_system_remodeling	0.0443619	not available	not available	Not Available	0.686095	7	512	1667	4332	0.210029
MF_GO:0016889_endodeoxyribonuclease_activity,_producing_3'-phosphomonoesters	0.0443788	not available	not available	Not Available	0.851179	2	147	147	2405	0.210029
BP_GO:0046339_diacylglycerol_metabolic_process	0.0444302	not available	not available	Not Available	0.785628	3	79	1374	4060	0.210115
BP_GO:0043063_intercellular_bridge_organization	0.0445259	not available	not available	Not Available	0.642029	12	540	1395	6492	0.210373
BP_GO:0007496_anterior_midgut_development	0.0445512	not available	not available	Not Available	0.785433	3	227	570	4721	0.210373
BP_GO:0048567_ectodermal_digestive_tract_morphogenesis	0.0446217	not available	not available	Not Available	0.745854	4	533	1004	2890	0.210397
BP_GO:0009588_UV-A,_blue_light_phototransduction	0.0446226	not available	not available	Not Available	0.850771	2	351	351	2208	0.210397
BP_GO:0001894_tissue_homeostasis	0.0447395	not available	not available	Not Available	0.609964	20	511	2119	6052	0.210613
BP_GO:0048098_antennal_joint_development	0.0447653	not available	not available	Not Available	0.745649	4	49	112	3491	0.210613
BP_GO:0052652_cyclic_purine_nucleotide_metabolic_process	0.0447682	not available	not available	Not Available	0.636268	13	985	2009	5544	0.210613
MF_GO:0016247_channel_regulator_activity	0.0448409	not available	not available	Not Available	0.663654	9	1429	2433	4415	0.210799
BP_GO:0045678_positive_regulation_of_R7_cell_differentiation	0.0449099	not available	not available	Not Available	0.70037	6	1081	1796	3449	0.210967
BP_GO:0070252_actin-mediated_cell_contraction	0.0452638	not available	not available	Not Available	0.64767	11	1087	2025	5457	0.212335
BP_GO:0060070_canonical_Wnt_receptor_signaling_pathway	0.0452682	not available	not available	Not Available	0.618848	17	1088	3692	5518	0.212335
BP_GO:0045317_equator_specification	0.0453131	not available	not available	Not Available	0.719005	5	908	1258	1685	0.212388
BP_GO:2000495_regulation_of_cell_proliferation_involved_in_compound_eye_morphogenesis	0.0453931	not available	not available	Not Available	0.849486	2	597	597	1984	0.212606
BP_GO:0007214_gamma-aminobutyric_acid_signaling_pathway	0.0456501	not available	not available	Not Available	0.783682	3	1079	1181	3303	0.213103
BP_GO:0007548_sex_differentiation	0.0456717	not available	not available	Not Available	0.626188	15	1222	2143	5515	0.213103
BP_GO:0010942_positive_regulation_of_cell_death	0.0456796	not available	not available	Not Available	0.579487	38	1316	3384	4998	0.213103
MF_GO:0070851_growth_factor_receptor_binding	0.0456864	not available	not available	Not Available	0.612157	19	1761	3132	4797	0.213103
BP_GO:0042391_regulation_of_membrane_potential	0.0456954	not available	not available	Not Available	0.612151	19	1307	2364	5285	0.213103
CC_GO:0019897_extrinsic_to_plasma_membrane	0.0457011	not available	not available	Not Available	0.583981	34	1358	2862	5449	0.213103
BP_GO:0007319_negative_regulation_of_oskar_mRNA_translation	0.0457919	not available	not available	Not Available	0.718397	5	747	995	2923	0.21337
MF_GO:0004702_receptor_signaling_protein_serine/threonine_kinase_activity	0.0458442	not available	not available	Not Available	0.59408	27	801	2601	5891	0.213457
BP_GO:0007185_transmembrane_receptor_protein_tyrosine_phosphatase_signaling_pathway	0.045993	not available	not available	Not Available	0.848494	2	111	111	2487	0.213993
BP_GO:0071804_cellular_potassium_ion_transport	0.0460784	not available	not available	Not Available	0.662447	9	2457	2913	3731	0.214076
BP_GO:0071805_potassium_ion_transmembrane_transport	0.0460784	not available	not available	Not Available	0.662447	9	2457	2913	3731	0.214076
BP_GO:0007426_tracheal_outgrowth,_open_tracheal_system	0.0461184	not available	not available	Not Available	0.603991	22	1600	2323	5524	0.214104
BP_GO:0031102_neuron_projection_regeneration	0.0461568	not available	not available	Not Available	0.743693	4	37	170	1991	0.214126
MF_GO:0015297_antiporter_activity	0.0462537	not available	not available	Not Available	0.603906	22	1296	2748	5233	0.214319
BP_GO:0030514_negative_regulation_of_BMP_signaling_pathway	0.0462862	not available	not available	Not Available	0.646767	11	1689	2443	3052	0.214319
BP_GO:0002700_regulation_of_production_of_molecular_mediator_of_immune_response	0.0463337	not available	not available	Not Available	0.580224	37	1684	2929	5976	0.214319
BP_GO:0002784_regulation_of_antimicrobial_peptide_production	0.0463337	not available	not available	Not Available	0.580224	37	1684	2929	5976	0.214319
CC_GO:0005622_intracellular	0.0463829	not available	not available	Not Available	0.552	88	1654	3823	5837	0.21439
BP_GO:0048580_regulation_of_post-embryonic_development	0.0465781	not available	not available	Not Available	0.661966	9	119	1533	6630	0.215135
MF_GO:0016638_oxidoreductase_activity,_acting_on_the_CH-NH2_group_of_donors	0.0468363	not available	not available	Not Available	0.661719	9	473	1607	4283	0.21617
BP_GO:0007310_oocyte_dorsal/ventral_axis_specification	0.0469277	not available	not available	Not Available	0.591791	28	1387	2421	5258	0.216434
BP_GO:0046653_tetrahydrofolate_metabolic_process	0.0470929	not available	not available	Not Available	0.781424	3	997	2032	2592	0.217013
BP_GO:0042659_regulation_of_cell_fate_specification	0.0471217	not available	not available	Not Available	0.593356	27	1826	3134	5531	0.217013
BP_GO:0046463_acylglycerol_biosynthetic_process	0.0473659	not available	not available	Not Available	0.742029	4	79	1431	3275	0.217821
BP_GO:0046460_neutral_lipid_biosynthetic_process	0.0473659	not available	not available	Not Available	0.742029	4	79	1431	3275	0.217821
BP_GO:0042074_cell_migration_involved_in_gastrulation	0.0475934	not available	not available	Not Available	0.670776	8	908	2198	4118	0.218709
BP_GO:0060025_regulation_of_synaptic_activity	0.0477103	not available	not available	Not Available	0.645534	11	1849	2385	4369	0.219087
BP_GO:0002433_immune_response-regulating_cell_surface_receptor_signaling_pathway_involved_in_phagocytosis	0.0478002	not available	not available	Not Available	0.780334	3	40	881	4728	0.219208
BP_GO:0006536_glutamate_metabolic_process	0.0478141	not available	not available	Not Available	0.670557	8	1524	2729	3159	0.219208
MF_GO:0003680_AT_DNA_binding	0.0478404	not available	not available	Not Available	0.715851	5	1702	1933	3505	0.219208
BP_GO:0009593_detection_of_chemical_stimulus	0.0479272	not available	not available	Not Available	0.633714	13	1630	2416	5046	0.219447
CC_GO:0017086_3-methyl-2-oxobutanoate_dehydrogenase_(lipoamide)_complex	0.0481057	not available	not available	Not Available	0.845049	2	489	489	2168	0.219947
MF_GO:0003863_3-methyl-2-oxobutanoate_dehydrogenase_(2-methylpropanoyl-transferring)_activity	0.0481057	not available	not available	Not Available	0.845049	2	489	489	2168	0.219947
BP_GO:0048013_ephrin_receptor_signaling_pathway	0.0481782	not available	not available	Not Available	0.844932	2	1155	1155	1504	0.220119
BP_GO:0006177_GMP_biosynthetic_process	0.0487233	not available	not available	Not Available	0.844057	2	887	887	1787	0.222068
BP_GO:0046037_GMP_metabolic_process	0.0487233	not available	not available	Not Available	0.844057	2	887	887	1787	0.222068
BP_GO:1901616_organic_hydroxy_compound_catabolic_process	0.0487449	not available	not available	Not Available	0.659928	9	216	3138	4486	0.222068
BP_GO:0046164_alcohol_catabolic_process	0.0487449	not available	not available	Not Available	0.659928	9	216	3138	4486	0.222068
BP_GO:0045727_positive_regulation_of_translation	0.0489457	not available	not available	Not Available	0.62809	14	889	1589	7141	0.222822
MF_GO:0022821_potassium_ion_antiporter_activity	0.0490211	not available	not available	Not Available	0.695658	6	1067	1296	4330	0.223006
BP_GO:0000380_alternative_mRNA_splicing,_via_spliceosome	0.0493081	not available	not available	Not Available	0.843122	2	265	265	2425	0.22415
BP_GO:0030046_parallel_actin_filament_bundle_assembly	0.0493448	not available	not available	Not Available	0.843064	2	540	540	2151	0.224156
MF_GO:0004499_N,N-dimethylaniline_monooxygenase_activity	0.0494182	not available	not available	Not Available	0.842947	2	253	253	2440	0.224194
BP_GO:0008286_insulin_receptor_signaling_pathway	0.0494239	not available	not available	Not Available	0.612684	18	732	3078	5336	0.224194
BP_GO:0002831_regulation_of_response_to_biotic_stimulus	0.049574	not available	not available	Not Available	0.569175	48	1783	2929	5758	0.224714
CC_GO:0000323_lytic_vacuole	0.049666	not available	not available	Not Available	0.601821	22	1568	2650	4490	0.22481
CC_GO:0005764_lysosome	0.049666	not available	not available	Not Available	0.601821	22	1568	2650	4490	0.22481
CC_GO:0031234_extrinsic_to_internal_side_of_plasma_membrane	0.0497708	not available	not available	Not Available	0.612456	18	1358	2599	6366	0.225086
MF_GO:0072341_modified_amino_acid_binding	0.0497981	not available	not available	Not Available	0.694801	6	307	788	5031	0.225086
MF_GO:0001965_G-protein_alpha-subunit_binding	0.0502788	not available	not available	Not Available	0.776597	3	588	1676	3481	0.227097
BP_GO:0060250_germ-line_stem-cell_niche_homeostasis	0.0504314	not available	not available	Not Available	0.712744	5	732	3078	3715	0.227624
BP_GO:0007628_adult_walking_behavior	0.0504935	not available	not available	Not Available	0.650199	10	1682	2139	3996	0.227742
BP_GO:0042219_cellular_modified_amino_acid_catabolic_process	0.0507854	not available	not available	Not Available	0.840787	2	138	138	2592	0.228896
MF_GO:0005416_cation:amino_acid_symporter_activity	0.0508953	not available	not available	Not Available	0.642878	11	977	3718	4081	0.228962
BP_GO:0006527_arginine_catabolic_process	0.0508971	not available	not available	Not Available	0.840612	2	4	4	2729	0.228962
BP_GO:0010002_cardioblast_differentiation	0.0509085	not available	not available	Not Available	0.679168	7	505	2198	5677	0.228962
BP_GO:0015807_L-amino_acid_transport	0.0510351	not available	not available	Not Available	0.693458	6	836	1780	3718	0.229368
BP_GO:0007516_hemocyte_development	0.0510894	not available	not available	Not Available	0.6934	6	881	924	4787	0.22945
BP_GO:0042417_dopamine_metabolic_process	0.0511725	not available	not available	Not Available	0.667314	8	948	2320	3222	0.22954
MF_GO:0050662_coenzyme_binding	0.0511819	not available	not available	Not Available	0.547911	98	1424	3426	6551	0.22954
BP_GO:0009150_purine_ribonucleotide_metabolic_process	0.0512387	not available	not available	Not Available	0.54651	104	1589	3458	6000	0.229632
BP_GO:0000915_cytokinesis,_actomyosin_contractile_ring_assembly	0.0514005	not available	not available	Not Available	0.649427	10	2016	2804	4264	0.230194
MF_GO:0005326_neurotransmitter_transporter_activity	0.0515554	not available	not available	Not Available	0.600714	22	1345	3718	5279	0.230725
MF_GO:0005375_copper_ion_transmembrane_transporter_activity	0.0517046	not available	not available	Not Available	0.736306	4	231	1275	3613	0.231229
BP_GO:0032103_positive_regulation_of_response_to_external_stimulus	0.051852	not available	not available	Not Available	0.657123	9	1783	2445	4746	0.231725
BP_GO:0034454_microtubule_anchoring_at_centrosome	0.0520316	not available	not available	Not Available	0.774028	3	554	1080	4177	0.2322
BP_GO:0072393_microtubule_anchoring_at_microtubule_organizing_center	0.0520316	not available	not available	Not Available	0.774028	3	554	1080	4177	0.2322
MF_GO:0005085_guanyl-nucleotide_exchange_factor_activity	0.0521262	not available	not available	Not Available	0.556287	70	1932	3493	5311	0.232459
BP_GO:0051124_synaptic_growth_at_neuromuscular_junction	0.0523309	not available	not available	Not Available	0.590554	27	1064	2666	6277	0.233207
BP_GO:0001748_optic_lobe_placode_development	0.0524863	not available	not available	Not Available	0.735313	4	801	837	1385	0.233683
BP_GO:0031536_positive_regulation_of_exit_from_mitosis	0.0525113	not available	not available	Not Available	0.838101	2	747	747	2029	0.233683
BP_GO:0001558_regulation_of_cell_growth	0.0526056	not available	not available	Not Available	0.567281	49	1589	3078	6155	0.233938
CC_GO:0005777_peroxisome	0.0526612	not available	not available	Not Available	0.561368	59	1878	3463	4788	0.234021
CC_GO:0008232_activator_ecdysone_receptor_complex	0.0529283	not available	not available	Not Available	0.837459	2	23	23	2764	0.234879
MF_GO:0004884_ecdysteroid_hormone_receptor_activity	0.0529283	not available	not available	Not Available	0.837459	2	23	23	2764	0.234879
BP_GO:0048585_negative_regulation_of_response_to_stimulus	0.0529743	not available	not available	Not Available	0.531262	229	1968	4051	6121	0.234918
BP_GO:0018027_peptidyl-lysine_dimethylation	0.0530423	not available	not available	Not Available	0.837284	2	794	794	1996	0.235055
BP_GO:0042326_negative_regulation_of_phosphorylation	0.0531816	not available	not available	Not Available	0.60464	20	1316	2916	4828	0.235508
BP_GO:0042559_pteridine-containing_compound_biosynthetic_process	0.0532283	not available	not available	Not Available	0.635005	12	1362	2818	3778	0.23555
BP_GO:0007608_sensory_perception_of_smell	0.0536946	not available	not available	Not Available	0.593364	25	543	2568	5778	0.237336
BP_GO:0015718_monocarboxylic_acid_transport	0.0537347	not available	not available	Not Available	0.664948	8	237	2520	3348	0.237336
BP_GO:0048814_regulation_of_dendrite_morphogenesis	0.0537598	not available	not available	Not Available	0.601794	21	899	2878	5805	0.237336
MF_GO:0032093_SAM_domain_binding	0.0538055	not available	not available	Not Available	0.836116	2	1315	1315	1495	0.237336
BP_GO:0031346_positive_regulation_of_cell_projection_organization	0.0538192	not available	not available	Not Available	0.604265	20	881	2613	5509	0.237336
BP_GO:0043405_regulation_of_MAP_kinase_activity	0.0539041	not available	not available	Not Available	0.609837	18	1320	2621	4863	0.237546
BP_GO:0006687_glycosphingolipid_metabolic_process	0.0540111	not available	not available	Not Available	0.690323	6	296	1687	3178	0.237852
BP_GO:2000043_regulation_of_cardiac_cell_fate_specification	0.0540867	not available	not available	Not Available	0.690245	6	1125	1139	4051	0.237854
BP_GO:0042686_regulation_of_cardioblast_cell_fate_specification	0.0540867	not available	not available	Not Available	0.690245	6	1125	1139	4051	0.237854
MF_GO:0008307_structural_constituent_of_muscle	0.0542139	not available	not available	Not Available	0.624307	14	2136	3593	4001	0.23798
MF_GO:0008321_Ral_guanyl-nucleotide_exchange_factor_activity	0.0542276	not available	not available	Not Available	0.835474	2	114	114	2707	0.23798
BP_GO:0030003_cellular_cation_homeostasis	0.0542281	not available	not available	Not Available	0.576611	37	1680	3273	5540	0.23798
MF_GO:0004017_adenylate_kinase_activity	0.0544086	not available	not available	Not Available	0.689914	6	873	2057	3647	0.238607
BP_GO:0006898_receptor-mediated_endocytosis	0.0544649	not available	not available	Not Available	0.619927	15	886	2538	5600	0.238689
CC_GO:0031594_neuromuscular_junction	0.0545214	not available	not available	Not Available	0.572692	41	1493	3835	5909	0.238771
BP_GO:0046328_regulation_of_JNK_cascade	0.0546565	not available	not available	Not Available	0.574459	39	1395	3988	5775	0.239198
MF_GO:0004587_ornithine-oxo-acid_transaminase_activity	0.0548831	not available	not available	Not Available	0.834482	2	109	109	2729	0.240024
MF_GO:0015645_fatty_acid_ligase_activity	0.0551339	not available	not available	Not Available	0.663692	8	91	3114	3463	0.240954
BP_GO:0016318_ommatidial_rotation	0.0553271	not available	not available	Not Available	0.592516	25	1352	3589	5518	0.241201
BP_GO:0048070_regulation_of_developmental_pigmentation	0.0553381	not available	not available	Not Available	0.600903	21	1202	2602	4965	0.241201
BP_GO:0043406_positive_regulation_of_MAP_kinase_activity	0.0553591	not available	not available	Not Available	0.646178	10	1320	2468	4466	0.241201
MF_GO:0009922_fatty_acid_elongase_activity	0.0553807	not available	not available	Not Available	0.663473	8	1606	2488	2773	0.241201
BP_GO:0030497_fatty_acid_elongation	0.0553807	not available	not available	Not Available	0.663473	8	1606	2488	2773	0.241201
BP_GO:0008052_sensory_organ_boundary_specification	0.0555565	not available	not available	Not Available	0.688746	6	112	892	5376	0.2418
BP_GO:0050906_detection_of_stimulus_involved_in_sensory_perception	0.0556824	not available	not available	Not Available	0.608758	18	2007	2436	5046	0.242182
MF_GO:0051287_NAD_binding	0.0557686	not available	not available	Not Available	0.585722	29	1107	3007	5821	0.242391
BP_GO:0045476_nurse_cell_apoptotic_process	0.0559154	not available	not available	Not Available	0.623146	14	536	2609	5677	0.242862
BP_GO:0048072_compound_eye_pigmentation	0.0560489	not available	not available	Not Available	0.63292	12	878	1547	3994	0.243008
BP_GO:0048069_eye_pigmentation	0.0560489	not available	not available	Not Available	0.63292	12	878	1547	3994	0.243008
BP_GO:0042178_xenobiotic_catabolic_process	0.0562223	not available	not available	Not Available	0.768111	3	445	1396	4122	0.243008
BP_GO:0009407_toxin_catabolic_process	0.0562223	not available	not available	Not Available	0.768111	3	445	1396	4122	0.243008
BP_GO:0046701_insecticide_catabolic_process	0.0562223	not available	not available	Not Available	0.768111	3	445	1396	4122	0.243008
BP_GO:0006887_exocytosis	0.0562778	not available	not available	Not Available	0.577859	35	1251	2894	6692	0.243008
BP_GO:1901655_cellular_response_to_ketone	0.0563791	not available	not available	Not Available	0.627472	13	674	2796	5402	0.243008
BP_GO:0036315_cellular_response_to_sterol	0.0563791	not available	not available	Not Available	0.627472	13	674	2796	5402	0.243008
BP_GO:0071390_cellular_response_to_ecdysone	0.0563791	not available	not available	Not Available	0.627472	13	674	2796	5402	0.243008
BP_GO:0032101_regulation_of_response_to_external_stimulus	0.0564143	not available	not available	Not Available	0.572816	40	1000	2808	6117	0.243008
MF_GO:0001586_Gi/o-coupled_serotonin_receptor_activity	0.0565196	not available	not available	Not Available	0.832029	2	1065	1065	1815	0.243008
BP_GO:0007208_phospholipase_C-activating_serotonin_receptor_signaling_pathway	0.0565196	not available	not available	Not Available	0.832029	2	1065	1065	1815	0.243008
BP_GO:0007198_adenylate_cyclase-inhibiting_serotonin_receptor_signaling_pathway	0.0565196	not available	not available	Not Available	0.832029	2	1065	1065	1815	0.243008
BP_GO:0030166_proteoglycan_biosynthetic_process	0.0565625	not available	not available	Not Available	0.622711	14	1599	2307	5667	0.243008
BP_GO:0009101_glycoprotein_biosynthetic_process	0.0565625	not available	not available	Not Available	0.622711	14	1599	2307	5667	0.243008
BP_GO:0006029_proteoglycan_metabolic_process	0.0565625	not available	not available	Not Available	0.622711	14	1599	2307	5667	0.243008
BP_GO:0006730_one-carbon_metabolic_process	0.0566835	not available	not available	Not Available	0.632462	12	2032	2663	4360	0.24302
BP_GO:0008406_gonad_development	0.0567713	not available	not available	Not Available	0.570937	42	1702	3879	5600	0.24302
BP_GO:0060537_muscle_tissue_development	0.0567994	not available	not available	Not Available	0.614642	16	456	3094	4260	0.24302
MF_GO:0001012_RNA_polymerase_II_regulatory_region_DNA_binding	0.0568313	not available	not available	Not Available	0.574519	38	940	3337	5951	0.24302
BP_GO:0003156_regulation_of_organ_formation	0.0568339	not available	not available	Not Available	0.67346	7	156	3200	5454	0.24302
BP_GO:0045704_regulation_of_salivary_gland_boundary_specification	0.0568339	not available	not available	Not Available	0.67346	7	156	3200	5454	0.24302
BP_GO:0045705_negative_regulation_of_salivary_gland_boundary_specification	0.0568339	not available	not available	Not Available	0.67346	7	156	3200	5454	0.24302
BP_GO:0010889_regulation_of_sequestering_of_triglyceride	0.0568754	not available	not available	Not Available	0.767216	3	91	220	5675	0.243034
BP_GO:0014706_striated_muscle_tissue_development	0.0570043	not available	not available	Not Available	0.618267	15	456	3094	6813	0.243421
MF_GO:0008081_phosphoric_diester_hydrolase_activity	0.0571043	not available	not available	Not Available	0.588173	27	1321	3313	5845	0.243683
CC_GO:0032592_integral_to_mitochondrial_membrane	0.0572854	not available	not available	Not Available	0.705058	5	237	566	3467	0.244292
BP_GO:0007523_larval_visceral_muscle_development	0.0574602	not available	not available	Not Available	0.65237	9	1125	2698	3158	0.244872
BP_GO:0045213_neurotransmitter_receptor_metabolic_process	0.0577061	not available	not available	Not Available	0.766087	3	928	1928	3159	0.245755
BP_GO:0045214_sarcomere_organization	0.0579758	not available	not available	Not Available	0.597176	22	2250	3486	4442	0.246738
BP_GO:0030002_cellular_anion_homeostasis	0.0582836	not available	not available	Not Available	0.765308	3	1199	2275	2561	0.247617
BP_GO:0042049_cellular_acyl-CoA_homeostasis	0.0582836	not available	not available	Not Available	0.765308	3	1199	2275	2561	0.247617
BP_GO:0021551_central_nervous_system_morphogenesis	0.0582996	not available	not available	Not Available	0.829402	2	584	584	2341	0.247617
BP_GO:0036099_female_germ-line_stem_cell_maintenance	0.0584057	not available	not available	Not Available	0.651604	9	747	2829	4039	0.247778
BP_GO:0048678_response_to_axon_injury	0.0584991	not available	not available	Not Available	0.82911	2	939	939	1991	0.247778
BP_GO:0042327_positive_regulation_of_phosphorylation	0.0585229	not available	not available	Not Available	0.583029	30	1943	3028	5761	0.247778
MF_GO:0005072_transforming_growth_factor_beta_receptor,_cytoplasmic_mediator_activity	0.0586307	not available	not available	Not Available	0.727867	4	148	1773	3200	0.247778
BP_GO:0002805_regulation_of_antimicrobial_peptide_biosynthetic_process	0.0586602	not available	not available	Not Available	0.575785	36	1351	2929	5976	0.247778
BP_GO:0034248_regulation_of_cellular_amide_metabolic_process	0.0586602	not available	not available	Not Available	0.575785	36	1351	2929	5976	0.247778
BP_GO:0006099_tricarboxylic_acid_cycle	0.0586753	not available	not available	Not Available	0.585856	28	1029	3298	5423	0.247778
BP_GO:0071774_response_to_fibroblast_growth_factor_stimulus	0.0587613	not available	not available	Not Available	0.651319	9	2198	3132	3813	0.247778
BP_GO:0008543_fibroblast_growth_factor_receptor_signaling_pathway	0.0587613	not available	not available	Not Available	0.651319	9	2198	3132	3813	0.247778
BP_GO:0044344_cellular_response_to_fibroblast_growth_factor_stimulus	0.0587613	not available	not available	Not Available	0.651319	9	2198	3132	3813	0.247778
BP_GO:2000104_negative_regulation_of_DNA-dependent_DNA_replication	0.0587775	not available	not available	Not Available	0.764646	3	1125	1972	2955	0.247778
BP_GO:0050911_detection_of_chemical_stimulus_involved_in_sensory_perception_of_smell	0.0588067	not available	not available	Not Available	0.764607	3	1630	2007	2416	0.247778
BP_GO:0045463_R8_cell_development	0.0589166	not available	not available	Not Available	0.703329	5	1352	2680	3220	0.248076
BP_GO:0042693_muscle_cell_fate_commitment	0.0590193	not available	not available	Not Available	0.828351	2	1258	1258	1685	0.248306
MF_GO:0004467_long-chain_fatty_acid-CoA_ligase_activity	0.0590497	not available	not available	Not Available	0.67144	7	91	3114	5661	0.248306
MF_GO:0004683_calmodulin-dependent_protein_kinase_activity	0.0591153	not available	not available	Not Available	0.660245	8	666	1682	2247	0.248418
BP_GO:0035561_regulation_of_chromatin_binding	0.0593329	not available	not available	Not Available	0.763907	3	814	1949	3308	0.248898
BP_GO:0080135_regulation_of_cellular_response_to_stress	0.0593567	not available	not available	Not Available	0.550911	79	1399	4287	5948	0.248898
BP_GO:0009266_response_to_temperature_stimulus	0.0593712	not available	not available	Not Available	0.54721	92	1332	4184	5632	0.248898
BP_GO:0010906_regulation_of_glucose_metabolic_process	0.0593868	not available	not available	Not Available	0.726991	4	246	2136	2896	0.248898
BP_GO:0006066_alcohol_metabolic_process	0.0595302	not available	not available	Not Available	0.57159	40	1043	4112	5845	0.249075
BP_GO:0055001_muscle_cell_development	0.0595469	not available	not available	Not Available	0.636257	11	881	2998	4595	0.249075
BP_GO:0055002_striated_muscle_cell_development	0.0595469	not available	not available	Not Available	0.636257	11	881	2998	4595	0.249075
BP_GO:0015771_trehalose_transport	0.0597032	not available	not available	Not Available	0.827359	2	1154	1154	1806	0.249564
BP_GO:0035157_negative_regulation_of_fusion_cell_fate_specification	0.0601576	not available	not available	Not Available	0.762817	3	1139	1826	3134	0.251298
BP_GO:0007394_dorsal_closure,_elongation_of_leading_edge_cells	0.0602228	not available	not available	Not Available	0.629978	12	1125	2866	4287	0.251405
BP_GO:0018212_peptidyl-tyrosine_modification	0.0605306	not available	not available	Not Available	0.649916	9	908	2792	4813	0.252523
BP_GO:0022408_negative_regulation_of_cell-cell_adhesion	0.0606717	not available	not available	Not Available	0.658945	8	1600	2412	3503	0.252779
BP_GO:0060232_delamination	0.0606717	not available	not available	Not Available	0.658945	8	1600	2412	3503	0.252779
BP_GO:0044093_positive_regulation_of_molecular_function	0.0607129	not available	not available	Not Available	0.544976	100	1952	3609	5903	0.252784
BP_GO:0048172_regulation_of_short-term_neuronal_synaptic_plasticity	0.0607634	not available	not available	Not Available	0.701413	5	886	1438	3985	0.252828
BP_GO:0007040_lysosome_organization	0.0609075	not available	not available	Not Available	0.629511	12	784	1686	4376	0.253262
BP_GO:0007428_primary_branching,_open_tracheal_system	0.0611927	not available	not available	Not Available	0.624234	13	1599	2998	5048	0.253839
MF_GO:0004723_calcium-dependent_protein_serine/threonine_phosphatase_activity	0.0611972	not available	not available	Not Available	0.70097	5	1012	2941	3231	0.253839
BP_GO:0045186_zonula_adherens_assembly	0.0612368	not available	not available	Not Available	0.641667	10	730	2412	5813	0.253839
BP_GO:0035383_thioester_metabolic_process	0.0612596	not available	not available	Not Available	0.635035	11	878	2168	5321	0.253839
BP_GO:0006637_acyl-CoA_metabolic_process	0.0612596	not available	not available	Not Available	0.635035	11	878	2168	5321	0.253839
MF_GO:0004691_cAMP-dependent_protein_kinase_activity	0.0612868	not available	not available	Not Available	0.825082	2	472	472	2527	0.253839
BP_GO:0030381_chorion-containing_eggshell_pattern_formation	0.0615591	not available	not available	Not Available	0.66922	7	511	1426	6165	0.254801
BP_GO:0051348_negative_regulation_of_transferase_activity	0.0616829	not available	not available	Not Available	0.615351	15	1316	3281	4829	0.254814
BP_GO:0006469_negative_regulation_of_protein_kinase_activity	0.0616829	not available	not available	Not Available	0.615351	15	1316	3281	4829	0.254814
BP_GO:0033673_negative_regulation_of_kinase_activity	0.0616829	not available	not available	Not Available	0.615351	15	1316	3281	4829	0.254814
CC_GO:0031616_spindle_pole_centrosome	0.0617697	not available	not available	Not Available	0.760715	3	890	1426	3837	0.255006
BP_GO:0048863_stem_cell_differentiation	0.0622897	not available	not available	Not Available	0.623524	13	1125	2198	5677	0.256857
BP_GO:0015858_nucleoside_transport	0.0622991	not available	not available	Not Available	0.682224	6	2206	2370	3249	0.256857
MF_GO:0001078_RNA_polymerase_II_core_promoter_proximal_region_sequence-specific_DNA_binding_transcription_factor_activity_involved_in_negative_regulation_of_transcription	0.0625251	not available	not available	Not Available	0.614844	15	1551	2555	5105	0.257621
MF_GO:0015924_mannosyl-oligosaccharide_mannosidase_activity	0.0626751	not available	not available	Not Available	0.699474	5	440	1042	5052	0.258072
CC_GO:0031475_myosin_V_complex	0.0628602	not available	not available	Not Available	0.759313	3	1400	2366	2423	0.258666
BP_GO:0003012_muscle_system_process	0.0635779	not available	not available	Not Available	0.607288	17	1893	3402	4255	0.261449
MF_GO:0008417_fucosyltransferase_activity	0.0638664	not available	not available	Not Available	0.680783	6	1031	1580	3465	0.262413
MF_GO:0004104_cholinesterase_activity	0.0639722	not available	not available	Not Available	0.821287	2	216	216	2848	0.262413
BP_GO:0042551_neuron_maturation	0.0639779	not available	not available	Not Available	0.585002	27	1596	2813	5791	0.262413
BP_GO:0016322_neuron_remodeling	0.0639779	not available	not available	Not Available	0.585002	27	1596	2813	5791	0.262413
MF_GO:0005109_frizzled_binding	0.0640603	not available	not available	Not Available	0.698096	5	1125	1188	4098	0.262435
BP_GO:0001885_endothelial_cell_development	0.0641007	not available	not available	Not Available	0.721706	4	570	678	3802	0.262435
BP_GO:0007488_histoblast_morphogenesis	0.0641075	not available	not available	Not Available	0.667034	7	148	3294	4622	0.262435
BP_GO:0035202_tracheal_pit_formation_in_open_tracheal_system	0.0643688	not available	not available	Not Available	0.721414	4	511	1600	1790	0.263128
BP_GO:2000736_regulation_of_stem_cell_differentiation	0.0644457	not available	not available	Not Available	0.639341	10	1125	2998	4294	0.263128
MF_GO:0015665_alcohol_transmembrane_transporter_activity	0.0644635	not available	not available	Not Available	0.697699	5	404	565	5778	0.263128
MF_GO:0003796_lysozyme_activity	0.0644656	not available	not available	Not Available	0.655878	8	289	2901	4281	0.263128
BP_GO:0030431_sleep	0.0644843	not available	not available	Not Available	0.577909	32	1115	2941	5705	0.263128
CC_GO:0061176_type_Ib_terminal_bouton	0.0645746	not available	not available	Not Available	0.68014	6	1052	2135	3400	0.263204
BP_GO:0030239_myofibril_assembly	0.0645862	not available	not available	Not Available	0.622067	13	2119	3486	3593	0.263204
MF_GO:0004435_phosphatidylinositol_phospholipase_C_activity	0.0647373	not available	not available	Not Available	0.756939	3	79	2111	4060	0.263372
MF_GO:0004629_phospholipase_C_activity	0.0647373	not available	not available	Not Available	0.756939	3	79	2111	4060	0.263372
BP_GO:0048100_wing_disc_anterior/posterior_pattern_formation	0.0647802	not available	not available	Not Available	0.64667	9	389	2546	4879	0.263372
CC_GO:0031300_intrinsic_to_organelle_membrane	0.0647937	not available	not available	Not Available	0.569628	40	1479	3446	5453	0.263372
MF_GO:0008083_growth_factor_activity	0.0648686	not available	not available	Not Available	0.589723	24	1761	3352	4835	0.263383
MF_GO:0004721_phosphoprotein_phosphatase_activity	0.0648795	not available	not available	Not Available	0.551411	73	1796	3640	5854	0.263383
MF_GO:0016421_CoA_carboxylase_activity	0.0649551	not available	not available	Not Available	0.756666	3	1971	2120	2166	0.263521
BP_GO:0042447_hormone_catabolic_process	0.0650426	not available	not available	Not Available	0.720684	4	1101	1108	2948	0.263708
BP_GO:0035152_regulation_of_tube_architecture,_open_tracheal_system	0.0651507	not available	not available	Not Available	0.562855	49	1605	3533	5594	0.263748
CC_GO:0032432_actin_filament_bundle	0.0651733	not available	not available	Not Available	0.756394	3	1859	2151	2254	0.263748
BP_GO:0045676_regulation_of_R7_cell_differentiation	0.0651774	not available	not available	Not Available	0.621698	13	1796	3244	4298	0.263748
BP_GO:0043269_regulation_of_ion_transport	0.0653256	not available	not available	Not Available	0.603332	18	1400	3133	4378	0.26414
BP_GO:0032876_negative_regulation_of_DNA_endoreduplication	0.0653576	not available	not available	Not Available	0.81936	2	1125	1125	1972	0.26414
BP_GO:0008361_regulation_of_cell_size	0.0654017	not available	not available	Not Available	0.561544	51	1700	3588	5716	0.26415
BP_GO:0070374_positive_regulation_of_ERK1_and_ERK2_cascade	0.0655799	not available	not available	Not Available	0.755888	3	246	2135	3896	0.264532
BP_GO:0070372_regulation_of_ERK1_and_ERK2_cascade	0.0655799	not available	not available	Not Available	0.755888	3	246	2135	3896	0.264532
BP_GO:0006163_purine_nucleotide_metabolic_process	0.0656863	not available	not available	Not Available	0.542569	106	1712	3626	6137	0.264628
BP_GO:0046621_negative_regulation_of_organ_growth	0.0657516	not available	not available	Not Available	0.61295	15	1751	3134	4998	0.264628
BP_GO:0048864_stem_cell_development	0.0657708	not available	not available	Not Available	0.638406	10	1060	1436	5951	0.264628
BP_GO:0014019_neuroblast_development	0.0657708	not available	not available	Not Available	0.638406	10	1060	1436	5951	0.264628
CC_GO:0038037_G-protein_coupled_receptor_dimeric_complex	0.0663035	not available	not available	Not Available	0.754992	3	1181	1816	3303	0.266558
MF_GO:0016772_transferase_activity,_transferring_phosphorus-containing_groups	0.0663765	not available	not available	Not Available	0.521966	410	1751	4085	6282	0.266558
BP_GO:0015748_organophosphate_ester_transport	0.066421	not available	not available	Not Available	0.616522	14	1680	2717	3746	0.266558
BP_GO:0022416_chaeta_development	0.0664579	not available	not available	Not Available	0.560058	53	1437	3693	5909	0.266558
BP_GO:0071417_cellular_response_to_organonitrogen_compound	0.0664897	not available	not available	Not Available	0.590888	23	1123	3244	5475	0.266558
BP_GO:0006597_spermine_biosynthetic_process	0.0665448	not available	not available	Not Available	0.817725	2	50	50	3075	0.266558
BP_GO:0008215_spermine_metabolic_process	0.0665448	not available	not available	Not Available	0.817725	2	50	50	3075	0.266558
BP_GO:0051674_localization_of_cell	0.0669378	not available	not available	Not Available	0.625555	12	1139	2639	4525	0.267793
BP_GO:0030720_oocyte_localization_involved_in_germarium-derived_egg_chamber_formation	0.0669378	not available	not available	Not Available	0.625555	12	1139	2639	4525	0.267793
MF_GO:0030551_cyclic_nucleotide_binding	0.0670141	not available	not available	Not Available	0.817083	2	106	106	3030	0.267916
MF_GO:0030165_PDZ_domain_binding	0.0670942	not available	not available	Not Available	0.644969	9	1219	2013	5518	0.267916
CC_GO:0016323_basolateral_plasma_membrane	0.0670953	not available	not available	Not Available	0.590608	23	1077	2693	6047	0.267916
BP_GO:0022410_circadian_sleep/wake_cycle_process	0.0672641	not available	not available	Not Available	0.586845	25	1263	3555	5133	0.268421
BP_GO:0030237_female_sex_determination	0.0673451	not available	not available	Not Available	0.644787	9	1378	2510	3724	0.268453
BP_GO:1900620_acetate_ester_biosynthetic_process	0.0673993	not available	not available	Not Available	0.816558	2	404	404	2741	0.268453
BP_GO:0008292_acetylcholine_biosynthetic_process	0.0673993	not available	not available	Not Available	0.816558	2	404	404	2741	0.268453
BP_GO:0045666_positive_regulation_of_neuron_differentiation	0.0676601	not available	not available	Not Available	0.637097	10	1081	3177	4813	0.269323
CC_GO:0005773_vacuole	0.0677322	not available	not available	Not Available	0.586639	25	1721	3124	4490	0.269347
BP_GO:0009991_response_to_extracellular_stimulus	0.0677513	not available	not available	Not Available	0.548408	80	1886	3798	5562	0.269347
BP_GO:0031340_positive_regulation_of_vesicle_fusion	0.0679005	not available	not available	Not Available	0.717648	4	86	307	1377	0.26957
BP_GO:0009826_unidimensional_cell_growth	0.0679694	not available	not available	Not Available	0.604907	17	1840	4051	4622	0.26957
BP_GO:0007210_serotonin_receptor_signaling_pathway	0.0679773	not available	not available	Not Available	0.694311	5	1231	1815	3129	0.26957
MF_GO:0004993_serotonin_receptor_activity	0.0679773	not available	not available	Not Available	0.694311	5	1231	1815	3129	0.26957
BP_GO:0048010_vascular_endothelial_growth_factor_receptor_signaling_pathway	0.0680681	not available	not available	Not Available	0.717473	4	1653	1761	2917	0.269743
BP_GO:0046666_retinal_cell_programmed_cell_death	0.0681261	not available	not available	Not Available	0.630381	11	886	3790	4998	0.269743
CC_GO:0031233_intrinsic_to_external_side_of_plasma_membrane	0.0682159	not available	not available	Not Available	0.752657	3	225	2830	3305	0.269743
BP_GO:0061326_renal_tubule_development	0.0682339	not available	not available	Not Available	0.615462	14	1653	2917	4884	0.269743
BP_GO:0072002_Malpighian_tubule_development	0.0682339	not available	not available	Not Available	0.615462	14	1653	2917	4884	0.269743
BP_GO:0035289_posterior_head_segmentation	0.0686715	not available	not available	Not Available	0.636407	10	1533	2207	4787	0.271147
BP_GO:0035218_leg_disc_development	0.0686746	not available	not available	Not Available	0.676519	6	525	2050	5523	0.271147
MF_GO:0004300_enoyl-CoA_hydratase_activity	0.068746	not available	not available	Not Available	0.693587	5	2195	2485	3539	0.27126
MF_GO:0008545_JUN_kinase_kinase_activity	0.0688644	not available	not available	Not Available	0.814573	2	711	711	2468	0.271558
CC_GO:0034703_cation_channel_complex	0.0691378	not available	not available	Not Available	0.581305	28	1310	3498	5051	0.271752
MF_GO:0016854_racemase_and_epimerase_activity	0.0691944	not available	not available	Not Available	0.676071	6	1111	1435	4111	0.271752
BP_GO:0006805_xenobiotic_metabolic_process	0.0692494	not available	not available	Not Available	0.662811	7	445	2114	5322	0.271752
BP_GO:0042759_long-chain_fatty_acid_biosynthetic_process	0.0692984	not available	not available	Not Available	0.813989	2	1583	1583	1606	0.271752
BP_GO:0017157_regulation_of_exocytosis	0.069341	not available	not available	Not Available	0.643359	9	1475	2375	3992	0.271752
BP_GO:0006677_glycosylceramide_metabolic_process	0.0693853	not available	not available	Not Available	0.813872	2	296	296	2895	0.271752
BP_GO:0046477_glycosylceramide_catabolic_process	0.0693853	not available	not available	Not Available	0.813872	2	296	296	2895	0.271752
BP_GO:0016137_glycoside_metabolic_process	0.0693853	not available	not available	Not Available	0.813872	2	296	296	2895	0.271752
BP_GO:0016139_glycoside_catabolic_process	0.0693853	not available	not available	Not Available	0.813872	2	296	296	2895	0.271752
BP_GO:0019377_glycolipid_catabolic_process	0.0693853	not available	not available	Not Available	0.813872	2	296	296	2895	0.271752
BP_GO:0046479_glycosphingolipid_catabolic_process	0.0693853	not available	not available	Not Available	0.813872	2	296	296	2895	0.271752
MF_GO:0016933_extracellular-glycine-gated_ion_channel_activity	0.069533	not available	not available	Not Available	0.715954	4	904	1367	3235	0.272032
BP_GO:0006672_ceramide_metabolic_process	0.0695425	not available	not available	Not Available	0.662577	7	1287	2302	5240	0.272032
BP_GO:0031338_regulation_of_vesicle_fusion	0.0699642	not available	not available	Not Available	0.618802	13	1368	3303	4923	0.273512
BP_GO:0006816_calcium_ion_transport	0.0701101	not available	not available	Not Available	0.585608	25	2124	3402	4674	0.273913
CC_GO:0005920_smooth_septate_junction	0.070174	not available	not available	Not Available	0.675234	6	1121	1316	6047	0.273931
MF_GO:0005391_sodium:potassium-exchanging_ATPase_activity	0.0703024	not available	not available	Not Available	0.715166	4	396	802	2973	0.273931
CC_GO:0005890_sodium:potassium-exchanging_ATPase_complex	0.0703024	not available	not available	Not Available	0.715166	4	396	802	2973	0.273931
MF_GO:0008556_potassium-transporting_ATPase_activity	0.0703024	not available	not available	Not Available	0.715166	4	396	802	2973	0.273931
BP_GO:0042440_pigment_metabolic_process	0.0703646	not available	not available	Not Available	0.543875	95	1491	3675	6795	0.273931
BP_GO:0010453_regulation_of_cell_fate_commitment	0.0703803	not available	not available	Not Available	0.579401	29	1985	3134	5531	0.273931
BP_GO:0023021_termination_of_signal_transduction	0.0705036	not available	not available	Not Available	0.642541	9	1215	2176	4703	0.273931
BP_GO:0038032_termination_of_G-protein_coupled_receptor_signaling_pathway	0.0705036	not available	not available	Not Available	0.642541	9	1215	2176	4703	0.273931
BP_GO:0045744_negative_regulation_of_G-protein_coupled_receptor_protein_signaling_pathway	0.0705036	not available	not available	Not Available	0.642541	9	1215	2176	4703	0.273931
BP_GO:0051305_chromosome_movement_towards_spindle_pole	0.0705644	not available	not available	Not Available	0.812296	2	814	814	2404	0.273999
MF_GO:0008237_metallopeptidase_activity	0.0708513	not available	not available	Not Available	0.543542	96	1450	3255	6570	0.274945
BP_GO:0007220_Notch_receptor_processing	0.0709771	not available	not available	Not Available	0.618209	13	1571	3367	4323	0.275264
BP_GO:0007050_cell_cycle_arrest	0.0712971	not available	not available	Not Available	0.650678	8	1670	2379	4455	0.276336
MF_GO:0004046_aminoacylase_activity	0.071524	not available	not available	Not Available	0.691017	5	1728	2051	2261	0.276976
MF_GO:0016215_acyl-CoA_desaturase_activity	0.0715496	not available	not available	Not Available	0.690994	5	324	2997	3833	0.276976
MF_GO:0015298_solute:cation_antiporter_activity	0.0717985	not available	not available	Not Available	0.617732	13	1067	2748	5233	0.27761
BP_GO:0071478_cellular_response_to_radiation	0.071801	not available	not available	Not Available	0.588496	23	423	3268	6046	0.27761
BP_GO:1901701_cellular_response_to_oxygen-containing_compound	0.0720477	not available	not available	Not Available	0.555377	59	1335	3711	6261	0.278297
MF_GO:0016791_phosphatase_activity	0.0721765	not available	not available	Not Available	0.536966	132	1945	3640	5967	0.278297
BP_GO:0043388_positive_regulation_of_DNA_binding	0.0721839	not available	not available	Not Available	0.747947	3	2050	2095	2336	0.278297
CC_GO:0005927_muscle_tendon_junction	0.0722433	not available	not available	Not Available	0.660458	7	1935	2792	3080	0.278297
BP_GO:0046890_regulation_of_lipid_biosynthetic_process	0.0723505	not available	not available	Not Available	0.673403	6	1287	1374	2849	0.278297
BP_GO:0007520_myoblast_fusion	0.0723543	not available	not available	Not Available	0.580012	28	962	3711	5003	0.278297
BP_GO:0006949_syncytium_formation	0.0723543	not available	not available	Not Available	0.580012	28	962	3711	5003	0.278297
BP_GO:0000768_syncytium_formation_by_plasma_membrane_fusion	0.0723543	not available	not available	Not Available	0.580012	28	962	3711	5003	0.278297
BP_GO:0072350_tricarboxylic_acid_metabolic_process	0.072374	not available	not available	Not Available	0.809902	2	1078	1078	2181	0.278297
MF_GO:0003978_UDP-glucose_4-epimerase_activity	0.072908	not available	not available	Not Available	0.809201	2	1111	1111	2160	0.279853
MF_GO:0004970_ionotropic_glutamate_receptor_activity	0.0729616	not available	not available	Not Available	0.608958	15	1849	3376	4369	0.279853
CC_GO:0042600_chorion	0.0729993	not available	not available	Not Available	0.71245	4	1330	1373	3166	0.279853
MF_GO:0004708_MAP_kinase_kinase_activity	0.0729993	not available	not available	Not Available	0.71245	4	711	1202	2468	0.279853
CC_GO:0030312_external_encapsulating_structure	0.0729993	not available	not available	Not Available	0.71245	4	1330	1373	3166	0.279853
BP_GO:0090328_regulation_of_olfactory_learning	0.0735001	not available	not available	Not Available	0.711954	4	987	2135	2335	0.281408
MF_GO:0001786_phosphatidylserine_binding	0.0735592	not available	not available	Not Available	0.711896	4	86	307	2593	0.281408
MF_GO:0004505_phenylalanine_4-monooxygenase_activity	0.0736678	not available	not available	Not Available	0.808209	2	912	912	2376	0.281408
MF_GO:0004510_tryptophan_5-monooxygenase_activity	0.0736678	not available	not available	Not Available	0.808209	2	912	912	2376	0.281408
BP_GO:0031000_response_to_caffeine	0.0737319	not available	not available	Not Available	0.746156	3	350	2436	3741	0.281408
BP_GO:0014074_response_to_purine-containing_compound	0.0737319	not available	not available	Not Available	0.746156	3	350	2436	3741	0.281408
BP_GO:0007421_stomatogastric_nervous_system_development	0.0737658	not available	not available	Not Available	0.746117	3	511	1656	4361	0.281408
BP_GO:0045980_negative_regulation_of_nucleotide_metabolic_process	0.0737959	not available	not available	Not Available	0.711662	4	1181	2094	3303	0.281408
BP_GO:0006642_triglyceride_mobilization	0.0738675	not available	not available	Not Available	0.746	3	998	1421	4112	0.281408
BP_GO:0000912_assembly_of_actomyosin_apparatus_involved_in_cytokinesis	0.0738769	not available	not available	Not Available	0.626747	11	2016	3177	4474	0.281408
BP_GO:0046514_ceramide_catabolic_process	0.0739441	not available	not available	Not Available	0.711516	4	296	1459	2895	0.281408
MF_GO:0004571_mannosyl-oligosaccharide_1,2-alpha-mannosidase_activity	0.0739694	not available	not available	Not Available	0.745883	3	440	1042	5052	0.281408
BP_GO:0030708_germarium-derived_female_germ-line_cyst_encapsulation	0.0739897	not available	not available	Not Available	0.632901	10	1139	2355	5095	0.281408
MF_GO:0003939_L-iditol_2-dehydrogenase_activity	0.0740267	not available	not available	Not Available	0.807742	2	146	146	3150	0.281408
BP_GO:0006855_drug_transmembrane_transport	0.0742065	not available	not available	Not Available	0.807508	2	923	923	2377	0.281908
MF_GO:0016717_oxidoreductase_activity,_acting_on_paired_donors,_with_oxidation_of_a_pair_of_donors_resulting_in_the_reduction_of_molecular_oxygen_to_two_molecules_of_water	0.0742472	not available	not available	Not Available	0.658922	7	324	2997	5478	0.281908
BP_GO:0043085_positive_regulation_of_catalytic_activity	0.0745587	not available	not available	Not Available	0.545138	86	1950	3609	6031	0.282921
BP_GO:0061097_regulation_of_protein_tyrosine_kinase_activity	0.0750312	not available	not available	Not Available	0.671203	6	1016	1977	4797	0.284374
BP_GO:0042689_regulation_of_crystal_cell_differentiation	0.0750312	not available	not available	Not Available	0.671203	6	1125	1139	4787	0.284374
MF_GO:0008047_enzyme_activator_activity	0.0751474	not available	not available	Not Available	0.541981	99	1444	3785	6427	0.284607
MF_GO:0032813_tumor_necrosis_factor_receptor_superfamily_binding	0.0752445	not available	not available	Not Available	0.806165	2	334	334	2989	0.284607
BP_GO:1901162_primary_amino_compound_biosynthetic_process	0.0752898	not available	not available	Not Available	0.806107	2	948	948	2376	0.284607
BP_GO:0042427_serotonin_biosynthetic_process	0.0752898	not available	not available	Not Available	0.806107	2	948	948	2376	0.284607
BP_GO:0010824_regulation_of_centrosome_duplication	0.0753173	not available	not available	Not Available	0.710173	4	1766	2355	2805	0.284607
BP_GO:0006723_cuticle_hydrocarbon_biosynthetic_process	0.0755164	not available	not available	Not Available	0.805815	2	324	324	3005	0.284856
MF_GO:0001871_pattern_binding	0.0755485	not available	not available	Not Available	0.647625	8	1183	3115	4183	0.284856
MF_GO:0030247_polysaccharide_binding	0.0755485	not available	not available	Not Available	0.647625	8	1183	3115	4183	0.284856
MF_GO:0030371_translation_repressor_activity	0.0756114	not available	not available	Not Available	0.639061	9	1052	2691	5937	0.284856
BP_GO:0009404_toxin_metabolic_process	0.0756529	not available	not available	Not Available	0.687326	5	1396	2114	4122	0.284856
BP_GO:0017143_insecticide_metabolic_process	0.0756529	not available	not available	Not Available	0.687326	5	1396	2114	4122	0.284856
BP_GO:0031667_response_to_nutrient_levels	0.075715	not available	not available	Not Available	0.547106	78	1886	4027	5654	0.28492
MF_GO:0001205_RNA_polymerase_II_distal_enhancer_sequence-specific_DNA_binding_transcription_factor_activity_involved_in_positive_regulation_of_transcription	0.0761074	not available	not available	Not Available	0.805056	2	389	389	2953	0.286227
MF_GO:0004965_G-protein_coupled_GABA_receptor_activity	0.0761989	not available	not available	Not Available	0.743353	3	1181	2115	3303	0.286401
BP_GO:0016486_peptide_hormone_processing	0.0765635	not available	not available	Not Available	0.804472	2	453	453	2899	0.287601
BP_GO:0009123_nucleoside_monophosphate_metabolic_process	0.0768421	not available	not available	Not Available	0.594995	19	805	3352	6483	0.288306
BP_GO:0009161_ribonucleoside_monophosphate_metabolic_process	0.0768421	not available	not available	Not Available	0.594995	19	805	3352	6483	0.288306
BP_GO:0016311_dephosphorylation	0.0771521	not available	not available	Not Available	0.543578	90	2196	3735	5854	0.289297
BP_GO:0046534_positive_regulation_of_photoreceptor_cell_differentiation	0.0773068	not available	not available	Not Available	0.637944	9	1081	3281	4813	0.289706
BP_GO:0035290_trunk_segmentation	0.0773963	not available	not available	Not Available	0.656569	7	1125	3337	4879	0.28987
MF_GO:0016453_C-acetyltransferase_activity	0.0774799	not available	not available	Not Available	0.803305	2	1560	1560	1812	0.290012
BP_GO:0016334_establishment_or_maintenance_of_polarity_of_follicular_epithelium	0.0776571	not available	not available	Not Available	0.584202	24	1016	3597	5278	0.290504
MF_GO:0008187_poly-pyrimidine_tract_binding	0.077703	not available	not available	Not Available	0.610242	14	552	2425	5975	0.290504
BP_GO:0006583_melanin_biosynthetic_process_from_tyrosine	0.0779019	not available	not available	Not Available	0.707691	4	1918	2279	2602	0.290965
MF_GO:0004470_malic_enzyme_activity	0.0780323	not available	not available	Not Available	0.802604	2	742	742	2642	0.290965
MF_GO:0004471_malate_dehydrogenase_(decarboxylating)_activity	0.0780323	not available	not available	Not Available	0.802604	2	742	742	2642	0.290965
MF_GO:0004473_malate_dehydrogenase_(oxaloacetate-decarboxylating)_(NADP+)_activity	0.0780323	not available	not available	Not Available	0.802604	2	742	742	2642	0.290965
MF_GO:0008273_calcium,_potassium:sodium_antiporter_activity	0.0780558	not available	not available	Not Available	0.707545	4	548	1067	2752	0.290965
BP_GO:0035287_head_segmentation	0.0782193	not available	not available	Not Available	0.618824	12	1533	2207	4787	0.291236
BP_GO:0044699_single-organism_process	0.0782205	not available	not available	Not Available	0.508851	4076	2001	4247	6444	0.291236
BP_GO:0072521_purine-containing_compound_metabolic_process	0.0785555	not available	not available	Not Available	0.538513	114	1712	3632	6171	0.292311
BP_GO:0043068_positive_regulation_of_programmed_cell_death	0.0788079	not available	not available	Not Available	0.569396	35	1316	3860	5457	0.293079
BP_GO:0008585_female_gonad_development	0.0789565	not available	not available	Not Available	0.623708	11	732	4051	5343	0.293459
BP_GO:0007403_glial_cell_fate_determination	0.0790395	not available	not available	Not Available	0.7402	3	754	1139	4787	0.293595
BP_GO:0042479_positive_regulation_of_eye_photoreceptor_cell_development	0.079236	not available	not available	Not Available	0.801086	2	1320	1320	2090	0.29398
BP_GO:0045315_positive_regulation_of_compound_eye_photoreceptor_development	0.079236	not available	not available	Not Available	0.801086	2	1320	1320	2090	0.29398
MF_GO:0030246_carbohydrate_binding	0.0797401	not available	not available	Not Available	0.555727	54	1435	3246	5808	0.295593
MF_GO:0016877_ligase_activity,_forming_carbon-sulfur_bonds	0.0798497	not available	not available	Not Available	0.613262	13	2035	3348	4688	0.295593
BP_GO:0006965_positive_regulation_of_biosynthetic_process_of_antibacterial_peptides_active_against_Gram-positive_bacteria	0.0798573	not available	not available	Not Available	0.705851	4	1351	2426	2687	0.295593
BP_GO:0002816_regulation_of_biosynthetic_process_of_antibacterial_peptides_active_against_Gram-positive_bacteria	0.0798573	not available	not available	Not Available	0.705851	4	1351	2426	2687	0.295593
CC_GO:0044463_cell_projection_part	0.080195	not available	not available	Not Available	0.543424	88	2022	3985	5518	0.29667
MF_GO:0019203_carbohydrate_phosphatase_activity	0.0802532	not available	not available	Not Available	0.683378	5	937	2332	3371	0.296712
BP_GO:1900150_regulation_of_defense_response_to_fungus	0.0803846	not available	not available	Not Available	0.654399	7	1207	2018	5758	0.296851
BP_GO:0002788_regulation_of_antifungal_peptide_production	0.0803846	not available	not available	Not Available	0.654399	7	1207	2018	5758	0.296851
MF_GO:0003729_mRNA_binding	0.0804979	not available	not available	Not Available	0.530994	174	1602	3947	6345	0.296993
BP_GO:0090303_positive_regulation_of_wound_healing	0.0805167	not available	not available	Not Available	0.705238	4	511	717	3588	0.296993
CC_GO:0035003_subapical_complex	0.0807801	not available	not available	Not Available	0.612767	13	1826	2916	4842	0.297791
BP_GO:0046390_ribose_phosphate_biosynthetic_process	0.0813812	not available	not available	Not Available	0.555294	54	1248	3660	5766	0.299654
BP_GO:0009260_ribonucleotide_biosynthetic_process	0.0813812	not available	not available	Not Available	0.555294	54	1248	3660	5766	0.299654
BP_GO:0040014_regulation_of_multicellular_organism_growth	0.0814271	not available	not available	Not Available	0.564951	39	1097	3502	6168	0.299654
BP_GO:0040009_regulation_of_growth_rate	0.0818126	not available	not available	Not Available	0.797875	2	387	387	3078	0.300898
BP_GO:0006470_protein_dephosphorylation	0.0819811	not available	not available	Not Available	0.549652	66	1498	3735	5854	0.301342
MF_GO:0050809_diazepam_binding	0.0822382	not available	not available	Not Available	0.797349	2	1199	1199	2275	0.302112
CC_GO:0008305_integrin_complex	0.0823401	not available	not available	Not Available	0.665479	6	2066	2119	2223	0.302311
BP_GO:0009065_glutamine_family_amino_acid_catabolic_process	0.0824303	not available	not available	Not Available	0.652947	7	928	2791	4283	0.302467
BP_GO:0002786_regulation_of_antibacterial_peptide_production	0.0833243	not available	not available	Not Available	0.581972	24	1684	2929	5201	0.305394
BP_GO:0002808_regulation_of_antibacterial_peptide_biosynthetic_process	0.0833243	not available	not available	Not Available	0.581972	24	1684	2929	5201	0.305394
BP_GO:0051046_regulation_of_secretion	0.0836358	not available	not available	Not Available	0.563476	40	1458	3303	5719	0.306359
BP_GO:0035006_melanization_defense_response	0.0838172	not available	not available	Not Available	0.565058	38	1491	3670	5475	0.306846
BP_GO:2001284_regulation_of_BMP_secretion	0.0841429	not available	not available	Not Available	0.795014	2	1071	1071	2443	0.30786
MF_GO:0004197_cysteine-type_endopeptidase_activity	0.0843454	not available	not available	Not Available	0.587211	21	1987	3384	4794	0.308423
BP_GO:0043647_inositol_phosphate_metabolic_process	0.0844166	not available	not available	Not Available	0.651561	7	411	3138	5923	0.308505
BP_GO:0035155_negative_regulation_of_terminal_cell_fate_specification,_open_tracheal_system	0.0845529	not available	not available	Not Available	0.701559	4	90	1139	1826	0.308825
BP_GO:0030728_ovulation	0.0847073	not available	not available	Not Available	0.734127	3	160	383	6293	0.309107
BP_GO:0034334_adherens_junction_maintenance	0.0847277	not available	not available	Not Available	0.633257	9	886	3824	4728	0.309107
MF_GO:0005520_insulin-like_growth_factor_binding	0.0850757	not available	not available	Not Available	0.679407	5	732	2443	3212	0.310198
BP_GO:0048610_cellular_process_involved_in_reproduction	0.0854075	not available	not available	Not Available	0.518485	485	1731	4213	6450	0.311229
BP_GO:0007564_regulation_of_chitin-based_cuticle_tanning	0.0855081	not available	not available	Not Available	0.614849	12	948	2602	4965	0.311417
BP_GO:0009083_branched-chain_amino_acid_catabolic_process	0.0855857	not available	not available	Not Available	0.793262	2	1424	1424	2120	0.31152
BP_GO:0070073_clustering_of_voltage-gated_calcium_channels	0.086021	not available	not available	Not Available	0.792737	2	1720	1720	1833	0.312446
BP_GO:0045161_neuronal_ion_channel_clustering	0.086021	not available	not available	Not Available	0.792737	2	1720	1720	1833	0.312446
BP_GO:0006144_purine_nucleobase_metabolic_process	0.0860524	not available	not available	Not Available	0.632452	9	749	3352	4700	0.312446
BP_GO:0045937_positive_regulation_of_phosphate_metabolic_process	0.0860867	not available	not available	Not Available	0.563549	39	1950	3555	5761	0.312446
BP_GO:0010562_positive_regulation_of_phosphorus_metabolic_process	0.0860867	not available	not available	Not Available	0.563549	39	1950	3555	5761	0.312446
BP_GO:0050953_sensory_perception_of_light_stimulus	0.0862984	not available	not available	Not Available	0.602292	15	331	3805	6427	0.312613
BP_GO:0007601_visual_perception	0.0862984	not available	not available	Not Available	0.602292	15	331	3805	6427	0.312613
BP_GO:2000179_positive_regulation_of_neural_precursor_cell_proliferation	0.0863288	not available	not available	Not Available	0.64041	8	1110	2229	4316	0.312613
BP_GO:0051259_protein_oligomerization	0.0863299	not available	not available	Not Available	0.582572	23	1485	3985	5085	0.312613
BP_GO:0010959_regulation_of_metal_ion_transport	0.0864694	not available	not available	Not Available	0.605815	14	1837	3133	4185	0.312939
BP_GO:0055080_cation_homeostasis	0.0866637	not available	not available	Not Available	0.559037	45	1712	3305	5785	0.313464
BP_GO:0006941_striated_muscle_contraction	0.0870208	not available	not available	Not Available	0.699369	4	735	778	3573	0.314576
BP_GO:0015749_monosaccharide_transport	0.0873741	not available	not available	Not Available	0.731364	3	1040	1290	4577	0.315162
BP_GO:0051658_maintenance_of_nucleus_location	0.0873821	not available	not available	Not Available	0.791102	2	636	636	2945	0.315162
BP_GO:0042070_maintenance_of_oocyte_nucleus_location_involved_in_oocyte_dorsal/ventral_axis_specification	0.0873821	not available	not available	Not Available	0.791102	2	636	636	2945	0.315162
BP_GO:0051657_maintenance_of_organelle_location	0.0873821	not available	not available	Not Available	0.791102	2	636	636	2945	0.315162
BP_GO:0046174_polyol_catabolic_process	0.0875316	not available	not available	Not Available	0.677444	5	170	3138	3868	0.315481
CC_GO:0045179_apical_cortex	0.0875881	not available	not available	Not Available	0.578747	25	2392	2916	5457	0.315481
MF_GO:0019900_kinase_binding	0.0876306	not available	not available	Not Available	0.562309	40	1947	3308	5168	0.315481
BP_GO:0051246_regulation_of_protein_metabolic_process	0.0876696	not available	not available	Not Available	0.526152	230	1975	4110	6149	0.315481
MF_GO:0005025_transforming_growth_factor_beta_receptor_activity,_type_I	0.0878303	not available	not available	Not Available	0.730896	3	1130	1167	4622	0.31588
CC_GO:0009331_glycerol-3-phosphate_dehydrogenase_complex	0.0880552	not available	not available	Not Available	0.698464	4	213	1043	4454	0.316509
BP_GO:0007028_cytoplasm_organization	0.0882291	not available	not available	Not Available	0.587778	20	1017	2299	5628	0.316955
BP_GO:1901264_carbohydrate_derivative_transport	0.0883873	not available	not available	Not Available	0.618426	11	2206	3183	3654	0.317305
BP_GO:0048082_regulation_of_adult_chitin-containing_cuticle_pigmentation	0.0884269	not available	not available	Not Available	0.618405	11	948	2602	5775	0.317305
BP_GO:0035309_wing_and_notum_subfield_formation	0.0885638	not available	not available	Not Available	0.660884	6	944	994	5261	0.317617
BP_GO:0000737_DNA_catabolic_process,_endonucleolytic	0.0886261	not available	not available	Not Available	0.697968	4	523	981	1454	0.31766
BP_GO:0002115_store-operated_calcium_entry	0.0893239	not available	not available	Not Available	0.729378	3	614	1837	4507	0.319981
MF_GO:0004394_heparan_sulfate_2-O-sulfotransferase_activity	0.0893945	not available	not available	Not Available	0.788709	2	1213	1213	2409	0.320052
BP_GO:0060233_oenocyte_delamination	0.0895426	not available	not available	Not Available	0.788533	2	1081	1081	2544	0.320194
BP_GO:0009595_detection_of_biotic_stimulus	0.0895695	not available	not available	Not Available	0.648073	7	2341	2856	3423	0.320194
BP_GO:0000060_protein_import_into_nucleus,_translocation	0.0895938	not available	not available	Not Available	0.729106	3	2208	2276	2481	0.320194
BP_GO:0009113_purine_nucleobase_biosynthetic_process	0.0897458	not available	not available	Not Available	0.647956	7	749	3352	4700	0.320194
BP_GO:0006930_substrate-dependent_cell_migration,_cell_extension	0.0898393	not available	not available	Not Available	0.788183	2	1408	1408	2223	0.320194
BP_GO:0006542_glutamine_biosynthetic_process	0.0898888	not available	not available	Not Available	0.788125	2	473	473	3159	0.320194
MF_GO:0016880_acid-ammonia_(or_amide)_ligase_activity	0.0898888	not available	not available	Not Available	0.788125	2	473	473	3159	0.320194
MF_GO:0004356_glutamate-ammonia_ligase_activity	0.0898888	not available	not available	Not Available	0.788125	2	473	473	3159	0.320194
MF_GO:0016211_ammonia_ligase_activity	0.0898888	not available	not available	Not Available	0.788125	2	473	473	3159	0.320194
MF_GO:0016742_hydroxymethyl-,_formyl-_and_related_transferase_activity	0.0901493	not available	not available	Not Available	0.696654	4	327	791	2592	0.320883
CC_GO:0070865_investment_cone	0.0901834	not available	not available	Not Available	0.696625	4	322	917	1135	0.320883
BP_GO:0050771_negative_regulation_of_axonogenesis	0.0905493	not available	not available	Not Available	0.675085	5	2555	2680	3095	0.322004
CC_GO:0036062_presynaptic_periactive_zone	0.0908344	not available	not available	Not Available	0.72786	3	877	1692	4428	0.322836
BP_GO:0030725_germline_ring_canal_formation	0.0911046	not available	not available	Not Available	0.616981	11	540	2392	6630	0.323615
BP_GO:0007521_muscle_cell_fate_determination	0.0914288	not available	not available	Not Available	0.674407	5	1139	1576	2559	0.324585
CC_GO:0005918_septate_junction	0.0918476	not available	not available	Not Available	0.568289	32	1316	3701	5594	0.325889
CC_GO:0005917_nephrocyte_diaphragm	0.0919663	not available	not available	Not Available	0.695106	4	673	2317	2698	0.325945
CC_GO:0036056_filtration_diaphragm	0.0919663	not available	not available	Not Available	0.695106	4	673	2317	2698	0.325945
BP_GO:0080134_regulation_of_response_to_stress	0.0921878	not available	not available	Not Available	0.530305	163	1713	4157	5948	0.326548
BP_GO:0006665_sphingolipid_metabolic_process	0.0924421	not available	not available	Not Available	0.582104	22	1687	3178	5240	0.327266
BP_GO:0035096_larval_midgut_cell_programmed_cell_death	0.0925588	not available	not available	Not Available	0.726147	3	512	1783	4746	0.327496
BP_GO:0006740_NADPH_regeneration	0.0927159	not available	not available	Not Available	0.657944	6	1610	2578	4111	0.327602
BP_GO:0006098_pentose-phosphate_shunt	0.0927159	not available	not available	Not Available	0.657944	6	1610	2578	4111	0.327602
CC_GO:0030863_cortical_cytoskeleton	0.0927438	not available	not available	Not Available	0.657924	6	829	1316	5237	0.327602
BP_GO:0060491_regulation_of_cell_projection_assembly	0.0928124	not available	not available	Not Available	0.575405	26	1370	2916	5797	0.327661
BP_GO:2001023_regulation_of_response_to_drug	0.0929142	not available	not available	Not Available	0.725797	3	56	717	6277	0.327838
BP_GO:0042558_pteridine-containing_compound_metabolic_process	0.0930476	not available	not available	Not Available	0.599205	15	1979	3073	4324	0.328126
BP_GO:0071260_cellular_response_to_mechanical_stimulus	0.0933366	not available	not available	Not Available	0.784096	2	526	526	3175	0.328885
BP_GO:0032147_activation_of_protein_kinase_activity	0.0933665	not available	not available	Not Available	0.615801	11	1320	2468	5761	0.328885
BP_GO:0019991_septate_junction_assembly	0.0935661	not available	not available	Not Available	0.569974	30	1316	3481	5540	0.329405
BP_GO:0007502_digestive_tract_mesoderm_development	0.0936395	not available	not available	Not Available	0.783746	2	577	577	3130	0.32948
CC_GO:0031301_integral_to_organelle_membrane	0.094006	not available	not available	Not Available	0.563778	36	1479	3465	5453	0.329989
BP_GO:0030703_eggshell_formation	0.0940783	not available	not available	Not Available	0.602232	14	1167	2355	5531	0.329989
BP_GO:0007304_chorion-containing_eggshell_formation	0.0940783	not available	not available	Not Available	0.602232	14	1167	2355	5531	0.329989
BP_GO:0006035_cuticle_chitin_biosynthetic_process	0.0940947	not available	not available	Not Available	0.78322	2	1785	1785	1931	0.329989
BP_GO:0021782_glial_cell_development	0.0941063	not available	not available	Not Available	0.573569	27	1436	3802	5346	0.329989
BP_GO:0060253_negative_regulation_of_glial_cell_proliferation	0.0941486	not available	not available	Not Available	0.656951	6	1638	2355	4110	0.329989
BP_GO:0014014_negative_regulation_of_gliogenesis	0.0941486	not available	not available	Not Available	0.656951	6	1638	2355	4110	0.329989
MF_GO:0004850_uridine_phosphorylase_activity	0.0943988	not available	not available	Not Available	0.78287	2	1460	1460	2262	0.330518
MF_GO:0004047_aminomethyltransferase_activity	0.0944039	not available	not available	Not Available	0.693062	4	291	677	1417	0.330518
BP_GO:0008643_carbohydrate_transport	0.0947052	not available	not available	Not Available	0.635239	8	1154	1806	4307	0.331201
MF_GO:0051766_inositol_trisphosphate_kinase_activity	0.0947557	not available	not available	Not Available	0.69277	4	411	1309	2889	0.331201
MF_GO:0008440_inositol-1,4,5-trisphosphate_3-kinase_activity	0.0947557	not available	not available	Not Available	0.69277	4	411	1309	2889	0.331201
MF_GO:0070011_peptidase_activity,_acting_on_L-amino_acid_peptides	0.0948892	not available	not available	Not Available	0.522002	307	1959	3883	6333	0.331485
BP_GO:0007469_antennal_development	0.0953177	not available	not available	Not Available	0.634874	8	511	2059	4834	0.332798
BP_GO:0043270_positive_regulation_of_ion_transport	0.0956712	not available	not available	Not Available	0.781411	2	614	614	3133	0.333665
BP_GO:0051928_positive_regulation_of_calcium_ion_transport	0.0956712	not available	not available	Not Available	0.781411	2	614	614	3133	0.333665
BP_GO:0090329_regulation_of_DNA-dependent_DNA_replication	0.0958837	not available	not available	Not Available	0.671043	5	1972	2955	3949	0.334148
BP_GO:0006560_proline_metabolic_process	0.0959152	not available	not available	Not Available	0.67102	5	2010	2791	2928	0.334148
MF_GO:0003779_actin_binding	0.0960186	not available	not available	Not Available	0.536142	110	1869	3733	5797	0.334324
MF_GO:0016894_endonuclease_activity,_active_with_either_ribo-_or_deoxyribonucleic_acids_and_producing_3'-phosphomonoesters	0.0962616	not available	not available	Not Available	0.670763	5	2361	2405	3926	0.334578
BP_GO:0051489_regulation_of_filopodium_assembly	0.0962734	not available	not available	Not Available	0.584648	20	1139	2613	5797	0.334578
BP_GO:0051503_adenine_nucleotide_transport	0.0963156	not available	not available	Not Available	0.722488	3	1680	2206	3249	0.334578
MF_GO:0015296_anion:cation_symporter_activity	0.0963544	not available	not available	Not Available	0.574216	26	1085	2458	6301	0.334578
BP_GO:0015740_C4-dicarboxylate_transport	0.0963966	not available	not available	Not Available	0.72241	3	43	1832	5262	0.334578
MF_GO:0004611_phosphoenolpyruvate_carboxykinase_activity	0.09649	not available	not available	Not Available	0.780476	2	1727	1727	2036	0.334578
MF_GO:0004613_phosphoenolpyruvate_carboxykinase_(GTP)_activity	0.09649	not available	not available	Not Available	0.780476	2	1727	1727	2036	0.334578
CC_GO:0008230_ecdysone_receptor_holocomplex	0.096514	not available	not available	Not Available	0.670576	5	710	2764	4331	0.334578
BP_GO:0007538_primary_sex_determination	0.0967	not available	not available	Not Available	0.634056	8	759	1378	4435	0.33504
BP_GO:0072507_divalent_inorganic_cation_homeostasis	0.0973443	not available	not available	Not Available	0.588812	18	1680	2771	6293	0.336866
BP_GO:0032317_regulation_of_Rap_GTPase_activity	0.0973865	not available	not available	Not Available	0.69061	4	303	1654	3546	0.336866
BP_GO:0032854_positive_regulation_of_Rap_GTPase_activity	0.0973865	not available	not available	Not Available	0.69061	4	303	1654	3546	0.336866
MF_GO:0008410_CoA-transferase_activity	0.0975184	not available	not available	Not Available	0.779309	2	1769	1769	2014	0.336995
MF_GO:0005121_Toll_binding	0.0975301	not available	not available	Not Available	0.690493	4	1250	1351	2426	0.336995
MF_GO:0001227_RNA_polymerase_II_transcription_regulatory_region_sequence-specific_DNA_binding_transcription_factor_activity_involved_in_negative_regulation_of_transcription	0.0980483	not available	not available	Not Available	0.593925	16	1551	2555	5105	0.33814
BP_GO:0032922_circadian_regulation_of_gene_expression	0.098178	not available	not available	Not Available	0.689967	4	1171	1461	3652	0.33814
MF_GO:0004430_1-phosphatidylinositol_4-kinase_activity	0.0982933	not available	not available	Not Available	0.778433	2	1023	1023	2775	0.33814
BP_GO:0030155_regulation_of_cell_adhesion	0.0982997	not available	not available	Not Available	0.573577	26	1658	2952	5039	0.33814
BP_GO:0035288_anterior_head_segmentation	0.0983062	not available	not available	Not Available	0.654128	6	1533	2090	4879	0.33814
BP_GO:0051271_negative_regulation_of_cellular_component_movement	0.0983957	not available	not available	Not Available	0.720503	3	170	1527	5489	0.33814
BP_GO:2000146_negative_regulation_of_cell_motility	0.0983957	not available	not available	Not Available	0.720503	3	170	1527	5489	0.33814
BP_GO:0030336_negative_regulation_of_cell_migration	0.0983957	not available	not available	Not Available	0.720503	3	170	1527	5489	0.33814
BP_GO:0040013_negative_regulation_of_locomotion	0.0983957	not available	not available	Not Available	0.720503	3	170	1527	5489	0.33814
BP_GO:0051125_regulation_of_actin_nucleation	0.0984308	not available	not available	Not Available	0.689763	4	376	1869	3589	0.33814
MF_GO:0051861_glycolipid_binding	0.0984486	not available	not available	Not Available	0.778258	2	1112	1112	2689	0.33814
BP_GO:0030865_cortical_cytoskeleton_organization	0.0985132	not available	not available	Not Available	0.570839	28	1233	3185	5141	0.338179
BP_GO:0035217_labial_disc_development	0.0986012	not available	not available	Not Available	0.720308	3	389	1125	5677	0.338298
MF_GO:0004089_carbonate_dehydratase_activity	0.0987747	not available	not available	Not Available	0.632844	8	1997	2347	3062	0.33871
BP_GO:0007519_skeletal_muscle_tissue_development	0.0993108	not available	not available	Not Available	0.607951	12	456	3094	4260	0.340258
BP_GO:0046466_membrane_lipid_catabolic_process	0.0993872	not available	not available	Not Available	0.653407	6	1459	2895	4486	0.340258
BP_GO:0030149_sphingolipid_catabolic_process	0.0993872	not available	not available	Not Available	0.653407	6	1459	2895	4486	0.340258
MF_GO:0016849_phosphorus-oxygen_lyase_activity	0.0996596	not available	not available	Not Available	0.590465	17	1693	2503	5749	0.341006
BP_GO:0042675_compound_eye_cone_cell_differentiation	0.0997349	not available	not available	Not Available	0.632289	8	1675	3059	3860	0.34108
MF_GO:0001948_glycoprotein_binding	0.100031	not available	not available	Not Available	0.668006	5	892	1143	3935	0.341378
MF_GO:0043394_proteoglycan_binding	0.100031	not available	not available	Not Available	0.668006	5	892	1143	3935	0.341378
MF_GO:0043395_heparan_sulfate_proteoglycan_binding	0.100031	not available	not available	Not Available	0.668006	5	892	1143	3935	0.341378
BP_GO:0046580_negative_regulation_of_Ras_protein_signal_transduction	0.100218	not available	not available	Not Available	0.58489	19	1081	3838	5001	0.341378
BP_GO:0051058_negative_regulation_of_small_GTPase_mediated_signal_transduction	0.100218	not available	not available	Not Available	0.58489	19	1081	3838	5001	0.341378
MF_GO:0004485_methylcrotonoyl-CoA_carboxylase_activity	0.100271	not available	not available	Not Available	0.761326	2	1971	1971	2120	0.341378
BP_GO:1900077_negative_regulation_of_cellular_response_to_insulin_stimulus	0.100301	not available	not available	Not Available	0.607484	12	260	2805	4693	0.341378
BP_GO:0046627_negative_regulation_of_insulin_receptor_signaling_pathway	0.100301	not available	not available	Not Available	0.607484	12	260	2805	4693	0.341378
BP_GO:0070588_calcium_ion_transmembrane_transport	0.100307	not available	not available	Not Available	0.612305	11	2124	2839	4858	0.341378
BP_GO:0045297_post-mating_behavior	0.10047	not available	not available	Not Available	0.650779	6	942	2607	4465	0.341565
BP_GO:0046008_regulation_of_female_receptivity,_post-mating	0.10047	not available	not available	Not Available	0.650779	6	942	2607	4465	0.341565
MF_GO:0015088_copper_uptake_transmembrane_transporter_activity	0.100689	not available	not available	Not Available	0.775747	2	231	231	3613	0.341867
BP_GO:1900087_positive_regulation_of_G1/S_transition_of_mitotic_cell_cycle	0.100772	not available	not available	Not Available	0.652492	6	809	1139	5072	0.341867
BP_GO:0032879_regulation_of_localization	0.10081	not available	not available	Not Available	0.524746	228	1642	3835	6492	0.341867
BP_GO:0007494_midgut_development	0.100847	not available	not available	Not Available	0.578684	22	1872	2953	5723	0.341867
MF_GO:0043178_alcohol_binding	0.100965	not available	not available	Not Available	0.592727	16	1457	2876	3889	0.341867
MF_GO:0032934_sterol_binding	0.100965	not available	not available	Not Available	0.592727	16	1457	2876	3889	0.341867
BP_GO:0007377_germ-band_extension	0.100983	not available	not available	Not Available	0.631573	8	2025	2223	3129	0.341867
BP_GO:0008063_Toll_signaling_pathway	0.10099	not available	not available	Not Available	0.571001	27	1387	3016	5583	0.341867
MF_GO:1901618_organic_hydroxy_compound_transmembrane_transporter_activity	0.101048	not available	not available	Not Available	0.611105	11	565	2413	5834	0.341881
BP_GO:0090287_regulation_of_cellular_response_to_growth_factor_stimulus	0.101217	not available	not available	Not Available	0.602137	13	1167	4134	4835	0.342269
MF_GO:0008238_exopeptidase_activity	0.101321	not available	not available	Not Available	0.546511	63	1912	3480	6334	0.342315
BP_GO:0044771_meiotic_cell_cycle_phase_transition	0.101462	not available	not available	Not Available	0.666978	5	2286	2581	3497	0.342315
BP_GO:0008315_meiotic_G2/MI_transition	0.101462	not available	not available	Not Available	0.666978	5	2286	2581	3497	0.342315
BP_GO:0046845_branched_duct_epithelial_cell_fate_determination,_open_tracheal_system	0.101501	not available	not available	Not Available	0.62257	9	1790	3491	4361	0.342315
CC_GO:0042734_presynaptic_membrane	0.101546	not available	not available	Not Available	0.6117	11	1720	4316	4571	0.342315
MF_GO:0038187_pattern_recognition_receptor_activity	0.101609	not available	not available	Not Available	0.650019	6	2159	2687	4496	0.342315
MF_GO:0008329_signaling_pattern_recognition_receptor_activity	0.101609	not available	not available	Not Available	0.650019	6	2159	2687	4496	0.342315
BP_GO:0035567_non-canonical_Wnt_receptor_signaling_pathway	0.101667	not available	not available	Not Available	0.649981	6	1125	2792	4051	0.342331
BP_GO:0008078_mesodermal_cell_migration	0.101755	not available	not available	Not Available	0.63881	7	1576	3177	4556	0.342372
BP_GO:0046599_regulation_of_centriole_replication	0.101788	not available	not available	Not Available	0.759575	2	1766	1766	2355	0.342372
BP_GO:0035215_genital_disc_development	0.102082	not available	not available	Not Available	0.615989	10	1448	2544	4879	0.343179
BP_GO:0048812_neuron_projection_morphogenesis	0.102164	not available	not available	Not Available	0.522002	287	1828	4028	6214	0.343274
BP_GO:0034605_cellular_response_to_heat	0.102274	not available	not available	Not Available	0.60166	13	526	1126	7609	0.343351
MF_GO:0004711_ribosomal_protein_S6_kinase_activity	0.102319	not available	not available	Not Available	0.773937	2	56	56	3819	0.343351
BP_GO:0032486_Rap_protein_signal_transduction	0.102425	not available	not available	Not Available	0.773821	2	1408	1408	2469	0.343351
CC_GO:0045170_spectrosome	0.102462	not available	not available	Not Available	0.649455	6	898	1121	5629	0.343351
BP_GO:0006739_NADP_metabolic_process	0.102654	not available	not available	Not Available	0.621947	9	2578	2747	4274	0.343351
BP_GO:0090066_regulation_of_anatomical_structure_size	0.102692	not available	not available	Not Available	0.535403	108	1859	3802	5881	0.343351
BP_GO:0006651_diacylglycerol_biosynthetic_process	0.102706	not available	not available	Not Available	0.758524	2	79	79	4060	0.343351
BP_GO:0051099_positive_regulation_of_binding	0.102829	not available	not available	Not Available	0.682726	4	2050	2095	2336	0.343351
BP_GO:0007395_dorsal_closure,_spreading_of_leading_edge_cells	0.102832	not available	not available	Not Available	0.686259	4	711	2025	3298	0.343351
CC_GO:0045251_electron_transfer_flavoprotein_complex	0.102962	not available	not available	Not Available	0.758232	2	1254	1254	2890	0.343351
CC_GO:0017133_mitochondrial_electron_transfer_flavoprotein_complex	0.102962	not available	not available	Not Available	0.758232	2	1254	1254	2890	0.343351
BP_GO:0045477_regulation_of_nurse_cell_apoptotic_process	0.103083	not available	not available	Not Available	0.682522	4	536	2355	3275	0.343351
BP_GO:0030030_cell_projection_organization	0.103172	not available	not available	Not Available	0.520161	341	1888	4028	6139	0.343351
BP_GO:0016358_dendrite_development	0.103204	not available	not available	Not Available	0.685967	4	37	170	4079	0.343351
MF_GO:0008426_protein_kinase_C_inhibitor_activity	0.103272	not available	not available	Not Available	0.772887	2	398	398	3495	0.343351
MF_GO:0008526_phosphatidylinositol_transporter_activity	0.103307	not available	not available	Not Available	0.710538	3	95	1569	5778	0.343351
BP_GO:0006875_cellular_metal_ion_homeostasis	0.103323	not available	not available	Not Available	0.566678	30	1680	2981	6062	0.343351
BP_GO:0035521_monoubiquitinated_histone_deubiquitination	0.103325	not available	not available	Not Available	0.772828	2	1452	1452	2442	0.343351
BP_GO:0035520_monoubiquitinated_protein_deubiquitination	0.103325	not available	not available	Not Available	0.772828	2	1452	1452	2442	0.343351
CC_GO:0035517_PR-DUB_complex	0.103325	not available	not available	Not Available	0.772828	2	1452	1452	2442	0.343351
BP_GO:0035522_monoubiquitinated_histone_H2A_deubiquitination	0.103325	not available	not available	Not Available	0.772828	2	1452	1452	2442	0.343351
MF_GO:0015556_C4-dicarboxylate_transmembrane_transporter_activity	0.103748	not available	not available	Not Available	0.71552	3	220	1832	5262	0.34443
BP_GO:0048167_regulation_of_synaptic_plasticity	0.103758	not available	not available	Not Available	0.597329	14	829	1833	6263	0.34443
BP_GO:0006081_cellular_aldehyde_metabolic_process	0.103866	not available	not available	Not Available	0.621298	9	1380	2181	4202	0.3446
MF_GO:0017050_D-erythro-sphingosine_kinase_activity	0.103918	not available	not available	Not Available	0.715365	3	1449	2302	3567	0.3446
MF_GO:0016725_oxidoreductase_activity,_acting_on_CH_or_CH2_groups	0.104139	not available	not available	Not Available	0.685237	4	163	2398	4099	0.344699
BP_GO:0044262_cellular_carbohydrate_metabolic_process	0.104174	not available	not available	Not Available	0.558293	39	1321	3813	5512	0.344699
BP_GO:0006716_juvenile_hormone_metabolic_process	0.104359	not available	not available	Not Available	0.6815	4	1101	2450	2948	0.344699
BP_GO:0006714_sesquiterpenoid_metabolic_process	0.104359	not available	not available	Not Available	0.6815	4	1101	2450	2948	0.344699
MF_GO:0008194_UDP-glycosyltransferase_activity	0.104361	not available	not available	Not Available	0.544185	68	1779	3940	5921	0.344699
BP_GO:0060572_morphogenesis_of_an_epithelial_bud	0.10443	not available	not available	Not Available	0.714897	3	112	1125	6093	0.344699
BP_GO:0061332_Malpighian_tubule_bud_morphogenesis	0.10443	not available	not available	Not Available	0.714897	3	112	1125	6093	0.344699
BP_GO:0072079_nephron_tubule_formation	0.10443	not available	not available	Not Available	0.714897	3	112	1125	6093	0.344699
BP_GO:0006963_positive_regulation_of_antibacterial_peptide_biosynthetic_process	0.104491	not available	not available	Not Available	0.577428	22	1900	2929	5758	0.344699
BP_GO:0072503_cellular_divalent_inorganic_cation_homeostasis	0.104492	not available	not available	Not Available	0.59076	16	1680	2771	3557	0.344699
BP_GO:0003384_apical_constriction_involved_in_gastrulation	0.104762	not available	not available	Not Available	0.681178	4	1354	1942	2176	0.345343
MF_GO:0050321_tau-protein_kinase_activity	0.10482	not available	not available	Not Available	0.75613	2	1658	1658	2522	0.345343
BP_GO:0034453_microtubule_anchoring	0.104887	not available	not available	Not Available	0.636907	7	814	2404	5328	0.345343
BP_GO:0045466_R7_cell_differentiation	0.10496	not available	not available	Not Available	0.614528	10	1139	3491	5082	0.345343
BP_GO:0061327_anterior_Malpighian_tubule_development	0.105026	not available	not available	Not Available	0.627994	8	1653	2917	4622	0.345343
MF_GO:0008513_secondary_active_organic_cation_transmembrane_transporter_activity	0.105109	not available	not available	Not Available	0.604493	12	1430	2180	4602	0.345343
BP_GO:0010454_negative_regulation_of_cell_fate_commitment	0.105127	not available	not available	Not Available	0.585342	18	1826	3134	5531	0.345343
BP_GO:0009996_negative_regulation_of_cell_fate_specification	0.105127	not available	not available	Not Available	0.585342	18	1826	3134	5531	0.345343
BP_GO:0051247_positive_regulation_of_protein_metabolic_process	0.105178	not available	not available	Not Available	0.543709	69	1320	3315	6277	0.345343
MF_GO:0004950_chemokine_receptor_activity	0.105444	not available	not available	Not Available	0.75543	2	1701	1701	2491	0.345808
MF_GO:0001637_G-protein_coupled_chemoattractant_receptor_activity	0.105444	not available	not available	Not Available	0.75543	2	1701	1701	2491	0.345808
BP_GO:0019693_ribose_phosphate_metabolic_process	0.105538	not available	not available	Not Available	0.534804	109	1712	3632	6171	0.345808
BP_GO:0009259_ribonucleotide_metabolic_process	0.105538	not available	not available	Not Available	0.534804	109	1712	3632	6171	0.345808
MF_GO:0016085_myoinhibitory_hormone_activity	0.105601	not available	not available	Not Available	0.755255	2	2040	2040	2155	0.345836
MF_GO:0004167_dopachrome_isomerase_activity	0.105705	not available	not available	Not Available	0.755138	2	1918	1918	2279	0.345991
MF_GO:0051371_muscle_alpha-actinin_binding	0.105757	not available	not available	Not Available	0.755079	2	1714	1714	2484	0.345991
BP_GO:0031399_regulation_of_protein_modification_process	0.105866	not available	not available	Not Available	0.535236	106	1977	4188	5909	0.346099
MF_GO:0016702_oxidoreductase_activity,_acting_on_single_donors_with_incorporation_of_molecular_oxygen,_incorporation_of_two_atoms_of_oxygen	0.1059	not available	not available	Not Available	0.62022	9	878	3268	5436	0.346099
BP_GO:0043649_dicarboxylic_acid_catabolic_process	0.105979	not available	not available	Not Available	0.680215	4	928	2592	3159	0.346179
BP_GO:0048260_positive_regulation_of_receptor-mediated_endocytosis	0.10641	not available	not available	Not Available	0.646885	6	713	1475	4696	0.347408
MF_GO:0015018_galactosylgalactosylxylosylprotein_3-beta-glucuronosyltransferase_activity	0.106532	not available	not available	Not Available	0.707579	3	164	1687	5667	0.347628
BP_GO:0050688_regulation_of_defense_response_to_virus	0.106727	not available	not available	Not Available	0.608363	11	1783	2929	3884	0.34765
BP_GO:0019102_male_somatic_sex_determination	0.106749	not available	not available	Not Available	0.769092	2	1448	1448	2510	0.34765
BP_GO:0015868_purine_ribonucleotide_transport	0.106758	not available	not available	Not Available	0.679602	4	1680	2206	3249	0.34765
BP_GO:0015865_purine_nucleotide_transport	0.106758	not available	not available	Not Available	0.679602	4	1680	2206	3249	0.34765
BP_GO:0043567_regulation_of_insulin-like_growth_factor_receptor_signaling_pathway	0.106965	not available	not available	Not Available	0.768858	2	1823	1823	2139	0.348145
MF_GO:0008261_allatostatin_receptor_activity	0.107317	not available	not available	Not Available	0.679164	4	196	1223	3025	0.349112
BP_GO:0045196_establishment_or_maintenance_of_neuroblast_polarity	0.107453	not available	not available	Not Available	0.599376	13	1316	4198	4914	0.349225
BP_GO:0046667_compound_eye_retinal_cell_programmed_cell_death	0.107462	not available	not available	Not Available	0.619402	9	1139	3790	4746	0.349225
MF_GO:0004185_serine-type_carboxypeptidase_activity	0.107703	not available	not available	Not Available	0.626504	8	901	2692	4048	0.349829
BP_GO:0051491_positive_regulation_of_filopodium_assembly	0.107792	not available	not available	Not Available	0.595625	14	1370	2613	5509	0.349937
CC_GO:0005834_heterotrimeric_G-protein_complex	0.107924	not available	not available	Not Available	0.589408	16	1358	2599	6366	0.350187
MF_GO:0030170_pyridoxal_phosphate_binding	0.108119	not available	not available	Not Available	0.560467	35	1380	3446	5717	0.35046
MF_GO:0017017_MAP_kinase_tyrosine/serine/threonine_phosphatase_activity	0.108215	not available	not available	Not Available	0.706061	3	357	2371	4829	0.35046
MF_GO:0033549_MAP_kinase_phosphatase_activity	0.108215	not available	not available	Not Available	0.706061	3	357	2371	4829	0.35046
MF_GO:0015491_cation:cation_antiporter_activity	0.108229	not available	not available	Not Available	0.612903	10	1067	2748	5233	0.35046
BP_GO:0050912_detection_of_chemical_stimulus_involved_in_sensory_perception_of_taste	0.108389	not available	not available	Not Available	0.705905	3	79	2436	5046	0.350796
BP_GO:0042078_germ-line_stem_cell_division	0.108544	not available	not available	Not Available	0.571371	25	892	3497	6052	0.351121
CC_GO:0042383_sarcolemma	0.108767	not available	not available	Not Available	0.751752	2	2119	2119	2136	0.351663
BP_GO:0042749_regulation_of_circadian_sleep/wake_cycle	0.108866	not available	not available	Not Available	0.574297	23	1263	3555	5903	0.351688
BP_GO:0033627_cell_adhesion_mediated_by_integrin	0.108886	not available	not available	Not Available	0.645308	6	1352	1896	5171	0.351688
MF_GO:0052745_inositol_phosphate_phosphatase_activity	0.109139	not available	not available	Not Available	0.602671	12	2962	3382	3868	0.351973
MF_GO:0016726_oxidoreductase_activity,_acting_on_CH_or_CH2_groups,_NAD_or_NADP_as_acceptor	0.109141	not available	not available	Not Available	0.751343	2	163	163	4099	0.351973
MF_GO:0004854_xanthine_dehydrogenase_activity	0.109141	not available	not available	Not Available	0.751343	2	163	163	4099	0.351973
BP_GO:0050796_regulation_of_insulin_secretion	0.109518	not available	not available	Not Available	0.766114	2	706	706	3303	0.352471
BP_GO:0090276_regulation_of_peptide_hormone_secretion	0.109518	not available	not available	Not Available	0.766114	2	706	706	3303	0.352471
BP_GO:0090087_regulation_of_peptide_transport	0.109518	not available	not available	Not Available	0.766114	2	706	706	3303	0.352471
BP_GO:0002791_regulation_of_peptide_secretion	0.109518	not available	not available	Not Available	0.766114	2	706	706	3303	0.352471
BP_GO:0055065_metal_ion_homeostasis	0.109987	not available	not available	Not Available	0.559978	35	1680	3273	6062	0.35358
BP_GO:0042398_cellular_modified_amino_acid_biosynthetic_process	0.110016	not available	not available	Not Available	0.581318	19	1362	2818	5639	0.35358
BP_GO:0061099_negative_regulation_of_protein_tyrosine_kinase_activity	0.11007	not available	not available	Not Available	0.677032	4	1016	1977	3281	0.35358
CC_GO:0045169_fusome	0.11009	not available	not available	Not Available	0.560823	34	1407	2873	6492	0.35358
BP_GO:0006940_regulation_of_smooth_muscle_contraction	0.110175	not available	not available	Not Available	0.765413	2	1416	1416	2605	0.35358
CC_GO:0005811_lipid_particle	0.110197	not available	not available	Not Available	0.525758	193	1832	3668	6390	0.35358
BP_GO:0002181_cytoplasmic_translation	0.110538	not available	not available	Not Available	0.749825	2	2054	2054	2234	0.354128
BP_GO:0008587_imaginal_disc-derived_wing_margin_morphogenesis	0.110563	not available	not available	Not Available	0.565704	29	1139	3704	5600	0.354128
BP_GO:0003344_pericardium_morphogenesis	0.110592	not available	not available	Not Available	0.749766	2	2066	2066	2223	0.354128
BP_GO:0016340_calcium-dependent_cell-matrix_adhesion	0.110592	not available	not available	Not Available	0.749766	2	2066	2066	2223	0.354128
MF_GO:0015103_inorganic_anion_transmembrane_transporter_activity	0.110861	not available	not available	Not Available	0.553319	44	1085	3441	6095	0.354736
BP_GO:0042331_phototaxis	0.110949	not available	not available	Not Available	0.577046	21	1191	3798	6277	0.354736
BP_GO:0009453_energy_taxis	0.110949	not available	not available	Not Available	0.577046	21	1191	3798	6277	0.354736
BP_GO:0070983_dendrite_guidance	0.111301	not available	not available	Not Available	0.576929	21	1630	2795	5800	0.35568
BP_GO:0019637_organophosphate_metabolic_process	0.111426	not available	not available	Not Available	0.522902	243	1712	4111	6452	0.355762
BP_GO:0003096_renal_sodium_ion_transport	0.111439	not available	not available	Not Available	0.764071	2	1296	1296	2748	0.355762
MF_GO:0004805_trehalose-phosphatase_activity	0.111621	not available	not available	Not Available	0.748657	2	937	937	3371	0.356008
MF_GO:0005436_sodium:phosphate_symporter_activity	0.111628	not available	not available	Not Available	0.594047	14	938	1245	7819	0.356008
BP_GO:0035297_regulation_of_Malpighian_tubule_diameter	0.11173	not available	not available	Not Available	0.74854	2	23	23	4287	0.356152
MF_GO:0005126_cytokine_receptor_binding	0.111938	not available	not available	Not Available	0.601434	12	1214	2989	4424	0.356463
BP_GO:0043086_negative_regulation_of_catalytic_activity	0.11194	not available	not available	Not Available	0.553071	44	1796	3307	4895	0.356463
BP_GO:0048858_cell_projection_morphogenesis	0.112018	not available	not available	Not Available	0.52097	290	1869	4028	6165	0.356534
BP_GO:0032319_regulation_of_Rho_GTPase_activity	0.112152	not available	not available	Not Available	0.59737	13	1071	3177	4815	0.356782
BP_GO:0010466_negative_regulation_of_peptidase_activity	0.11225	not available	not available	Not Available	0.580536	19	1603	2493	4902	0.356914
MF_GO:0015485_cholesterol_binding	0.112322	not available	not available	Not Available	0.763136	2	1816	1816	2244	0.356935
BP_GO:0007191_adenylate_cyclase-activating_dopamine_receptor_signaling_pathway	0.112369	not available	not available	Not Available	0.67528	4	1252	2599	2862	0.356935
BP_GO:0060024_rhythmic_synaptic_transmission	0.112488	not available	not available	Not Available	0.762961	2	86	86	3977	0.356971
BP_GO:0007301_female_germline_ring_canal_formation	0.112493	not available	not available	Not Available	0.623905	8	346	1395	6492	0.356971
BP_GO:0032222_regulation_of_synaptic_transmission,_cholinergic	0.112655	not available	not available	Not Available	0.762786	2	1112	1112	2954	0.357303
BP_GO:0032875_regulation_of_DNA_endoreduplication	0.112756	not available	not available	Not Available	0.674988	4	1125	1972	3949	0.357446
[truncated: 4,338 more rows]
