# Supplementary material for: Activating transcription factor 4-dependent lactate dehydrogenase activation as a protective response to amyloid beta toxicity
Source: Brain Commun. 2021 Mar 26;3(2):fcab053. doi: 10.1093/braincomms/fcab053 (PMC8093921; doi:10.1093/braincomms/fcab053)
Supplement: fcab053_Supplementary_Data [file fcab053_supplementary_data.zip › Supplementary_Table_6.xlsx]

## Sheet: Catmap_up2down_GO_NAMES_FDR
Category_id	p.value	p_multiple.from.N_effective.	p_multiple.from.counting.	FalseDiscoveryRate.from.counting.	Roc_area	Total_genes_in_category	X25th.percentile.rank	X50th.percentile.rank	X75th.percentile.rank	p_adjust_FDR
CC_GO:0044446_intracellular_organelle_part	3.20495e-51	not available	not available	Not Available	0.614382	1823	1378	3027	5478	2.03098e-47
CC_GO:0044422_organelle_part	7.24391e-48	not available	not available	Not Available	0.609777	1852	1399	3060	5542	2.29523e-44
CC_GO:0032991_macromolecular_complex	1.01625e-37	not available	not available	Not Available	0.595831	1908	1473	3151	5758	2.14665e-34
BP_GO:0044260_cellular_macromolecule_metabolic_process	1.61911e-36	not available	not available	Not Available	0.599166	1660	1387	3110	5783	2.56508e-33
BP_GO:0043170_macromolecule_metabolic_process	6.88128e-33	not available	not available	Not Available	0.588334	1956	1539	3333	5767	8.72133e-30
BP_GO:0090304_nucleic_acid_metabolic_process	6.01294e-28	not available	not available	Not Available	0.621202	737	1146	2730	5381	6.35067e-25
CC_GO:0044424_intracellular_part	5.46983e-27	not available	not available	Not Available	0.567413	3666	1685	3742	6155	4.95176e-24
CC_GO:0044428_nuclear_part	8.92204e-27	not available	not available	Not Available	0.614592	793	1269	2840	5319	7.06737e-24
BP_GO:0016070_RNA_metabolic_process	1.93904e-26	not available	not available	Not Available	0.633895	556	985	2449	5219	1.3653e-23
BP_GO:0008152_metabolic_process	3.92892e-26	not available	not available	Not Available	0.568036	3138	1809	3664	6007	2.48976e-23
BP_GO:0034645_cellular_macromolecule_biosynthetic_process	3.59452e-24	not available	not available	Not Available	0.651295	387	1370	2542	4279	2.07077e-21
BP_GO:0022008_neurogenesis	6.04927e-24	not available	not available	Not Available	0.634365	492	1073	2759	4926	3.19452e-21
BP_GO:0034660_ncRNA_metabolic_process	1.64257e-23	not available	not available	Not Available	0.753195	130	513	1280	3086	8.00689e-21
BP_GO:0044237_cellular_metabolic_process	2.01569e-23	not available	not available	Not Available	0.568551	2427	1634	3532	6127	9.12386e-21
BP_GO:0044238_primary_metabolic_process	1.45213e-22	not available	not available	Not Available	0.566464	2515	1741	3592	6045	6.13476e-20
BP_GO:0009059_macromolecule_biosynthetic_process	1.78726e-22	not available	not available	Not Available	0.638014	432	1432	2689	4506	7.07868e-20
BP_GO:0071704_organic_substance_metabolic_process	4.37129e-22	not available	not available	Not Available	0.5646	2668	1756	3635	6047	1.62946e-19
CC_GO:0043234_protein_complex	2.26949e-21	not available	not available	Not Available	0.576964	1517	1536	3347	5931	7.98985e-19
BP_GO:0034641_cellular_nitrogen_compound_metabolic_process	2.72376e-20	not available	not available	Not Available	0.588621	1008	1349	3251	5792	9.08445e-18
BP_GO:0046483_heterocycle_metabolic_process	3.4773e-20	not available	not available	Not Available	0.589773	972	1352	3234	5833	1.10178e-17
CC_GO:0030529_ribonucleoprotein_complex	4.47168e-20	not available	not available	Not Available	0.631766	418	1318	2704	4685	1.34938e-17
BP_GO:0006139_nucleobase-containing_compound_metabolic_process	8.63057e-20	not available	not available	Not Available	0.591625	905	1317	3174	5833	2.486e-17
BP_GO:0006412_translation	4.3195e-19	not available	not available	Not Available	0.695718	174	1421	2358	3677	1.19012e-16
CC_GO:0044444_cytoplasmic_part	5.0501e-19	not available	not available	Not Available	0.570465	1614	1650	3471	5833	1.33344e-16
BP_GO:0006399_tRNA_metabolic_process	2.43458e-18	not available	not available	Not Available	0.778273	74	416	1264	2695	6.17118e-16
BP_GO:1901360_organic_cyclic_compound_metabolic_process	2.81707e-17	not available	not available	Not Available	0.579667	1049	1474	3347	5948	6.86608e-15
BP_GO:0006725_cellular_aromatic_compound_metabolic_process	4.8937e-17	not available	not available	Not Available	0.580349	1010	1442	3347	5957	1.14857e-14
BP_GO:0034470_ncRNA_processing	7.971e-17	not available	not available	Not Available	0.7596	85	513	1302	2959	1.80401e-14
BP_GO:0006807_nitrogen_compound_metabolic_process	1.29577e-16	not available	not available	Not Available	0.574319	1173	1524	3465	5905	2.83147e-14
CC_GO:0044391_ribosomal_subunit	3.72904e-16	not available	not available	Not Available	0.691739	150	1548	2460	3677	7.87697e-14
MF_GO:0003735_structural_constituent_of_ribosome	4.76901e-16	not available	not available	Not Available	0.68857	154	1532	2460	3695	9.74878e-14
BP_GO:0006396_RNA_processing	7.07226e-16	not available	not available	Not Available	0.629402	330	921	2302	5421	1.40053e-13
BP_GO:0006364_rRNA_processing	2.71845e-14	not available	not available	Not Available	0.855037	31	243	862	1517	5.22025e-12
MF_GO:0004812_aminoacyl-tRNA_ligase_activity	3.33063e-14	not available	not available	Not Available	0.822943	39	366	1032	2245	5.86284e-12
MF_GO:0016875_ligase_activity,_forming_carbon-oxygen_bonds	3.33063e-14	not available	not available	Not Available	0.822943	39	366	1032	2245	5.86284e-12
MF_GO:0016876_ligase_activity,_forming_aminoacyl-tRNA_and_related_compounds	3.33063e-14	not available	not available	Not Available	0.822943	39	366	1032	2245	5.86284e-12
BP_GO:0046907_intracellular_transport	5.57647e-14	not available	not available	Not Available	0.613364	374	1074	2795	5420	9.55084e-12
BP_GO:0009058_biosynthetic_process	2.2652e-13	not available	not available	Not Available	0.578035	790	1608	3299	5638	3.77753e-11
BP_GO:0015031_protein_transport	3.24469e-13	not available	not available	Not Available	0.632465	253	1071	2636	5196	5.2722e-11
BP_GO:0043039_tRNA_aminoacylation	3.88911e-13	not available	not available	Not Available	0.807721	40	366	1032	2245	6.01105e-11
BP_GO:0006418_tRNA_aminoacylation_for_protein_translation	3.88911e-13	not available	not available	Not Available	0.807721	40	366	1032	2245	6.01105e-11
BP_GO:0016072_rRNA_metabolic_process	4.90237e-13	not available	not available	Not Available	0.832106	33	251	862	1517	7.39675e-11
BP_GO:0044249_cellular_biosynthetic_process	7.20814e-13	not available	not available	Not Available	0.579491	722	1606	3289	5601	1.06228e-10
BP_GO:0043038_amino_acid_activation	2.24116e-12	not available	not available	Not Available	0.795583	41	494	1172	2532	3.22778e-10
CC_GO:0044429_mitochondrial_part	2.83489e-12	not available	not available	Not Available	0.617244	298	1493	2826	4886	3.99216e-10
MF_GO:0003824_catalytic_activity	3.27991e-12	not available	not available	Not Available	0.54536	2875	1982	3874	6079	4.51844e-10
BP_GO:1901576_organic_substance_biosynthetic_process	3.49043e-12	not available	not available	Not Available	0.575821	747	1655	3345	5638	4.70614e-10
BP_GO:0006886_intracellular_protein_transport	3.78114e-12	not available	not available	Not Available	0.648094	182	835	2221	5253	4.9919e-10
BP_GO:0030154_cell_differentiation	7.96902e-12	not available	not available	Not Available	0.581985	606	1269	3168	5926	1.03061e-09
BP_GO:0045184_establishment_of_protein_localization	1.29448e-11	not available	not available	Not Available	0.621468	259	1077	2696	5328	1.64062e-09
CC_GO:0005730_nucleolus	2.90168e-11	not available	not available	Not Available	0.716424	77	553	1578	3894	3.60547e-09
CC_GO:0044432_endoplasmic_reticulum_part	6.26029e-11	not available	not available	Not Available	0.700123	87	795	2157	3769	7.62912e-09
CC_GO:0015934_large_ribosomal_subunit	8.72842e-11	not available	not available	Not Available	0.688145	97	1520	2423	3783	1.04362e-08
BP_GO:0019538_protein_metabolic_process	9.73129e-11	not available	not available	Not Available	0.557388	1191	1780	3478	5910	1.14198e-08
BP_GO:0007052_mitotic_spindle_organization	1.02824e-10	not available	not available	Not Available	0.645134	163	1455	2873	4342	1.18472e-08
BP_GO:0051603_proteolysis_involved_in_cellular_protein_catabolic_process	1.50921e-10	not available	not available	Not Available	0.672932	112	1023	2158	3913	1.70784e-08
BP_GO:0043632_modification-dependent_macromolecule_catabolic_process	2.23075e-10	not available	not available	Not Available	0.67202	111	1023	2169	3989	2.43728e-08
BP_GO:0019941_modification-dependent_protein_catabolic_process	2.23075e-10	not available	not available	Not Available	0.67202	111	1023	2169	3989	2.43728e-08
CC_GO:0030532_small_nuclear_ribonucleoprotein_complex	2.39337e-10	not available	not available	Not Available	0.733868	56	771	1608	3074	2.57064e-08
BP_GO:0010498_proteasomal_protein_catabolic_process	3.58298e-10	not available	not available	Not Available	0.733581	55	1023	1756	3130	3.78423e-08
BP_GO:0016482_cytoplasmic_transport	3.79074e-10	not available	not available	Not Available	0.63346	181	1071	2663	4912	3.93802e-08
BP_GO:0043161_proteasomal_ubiquitin-dependent_protein_catabolic_process	7.12107e-10	not available	not available	Not Available	0.733673	53	1023	1712	3130	7.27842e-08
CC_GO:0000315_organellar_large_ribosomal_subunit	8.15443e-10	not available	not available	Not Available	0.75095	45	1015	1826	2857	8.07416e-08
CC_GO:0005762_mitochondrial_large_ribosomal_subunit	8.15443e-10	not available	not available	Not Available	0.75095	45	1015	1826	2857	8.07416e-08
BP_GO:0048193_Golgi_vesicle_transport	2.20241e-09	not available	not available	Not Available	0.695196	76	511	1921	4391	2.14718e-07
BP_GO:0006511_ubiquitin-dependent_protein_catabolic_process	2.27896e-09	not available	not available	Not Available	0.663895	108	1055	2187	3989	2.18814e-07
MF_GO:0008135_translation_factor_activity,_nucleic_acid_binding	3.97249e-09	not available	not available	Not Available	0.700409	67	794	1686	4325	3.75726e-07
BP_GO:0071702_organic_substance_transport	6.12067e-09	not available	not available	Not Available	0.584822	394	1496	3188	5633	5.70392e-07
CC_GO:0005832_chaperonin-containing_T-complex	7.00116e-09	not available	not available	Not Available	0.95548	8	195	274	472	6.4299e-07
CC_GO:0044445_cytosolic_part	1.03124e-08	not available	not available	Not Available	0.646418	124	1668	2896	4127	9.33566e-07
MF_GO:0005198_structural_molecule_activity	1.51077e-08	not available	not available	Not Available	0.596194	286	1668	2898	5127	1.34842e-06
BP_GO:0008033_tRNA_processing	2.99056e-08	not available	not available	Not Available	0.75858	34	416	1551	3460	2.63211e-06
CC_GO:0005852_eukaryotic_translation_initiation_factor_3_complex	4.60776e-08	not available	not available	Not Available	0.861825	15	440	794	1130	3.99992e-06
CC_GO:0015935_small_ribosomal_subunit	8.89855e-08	not available	not available	Not Available	0.69666	57	1580	2460	3624	7.58256e-06
BP_GO:0030163_protein_catabolic_process	8.97415e-08	not available	not available	Not Available	0.683469	66	1088	2088	3913	7.58256e-06
BP_GO:0044265_cellular_macromolecule_catabolic_process	9.76924e-08	not available	not available	Not Available	0.620631	158	1107	2561	5331	8.14575e-06
BP_GO:0022613_ribonucleoprotein_complex_biogenesis	1.24913e-07	not available	not available	Not Available	0.743956	35	923	1367	3628	1.02802e-05
BP_GO:0007051_spindle_organization	1.76432e-07	not available	not available	Not Available	0.608144	189	1659	3060	4852	1.4334e-05
MF_GO:0000049_tRNA_binding	2.05264e-07	not available	not available	Not Available	0.890495	11	107	915	1693	1.64653e-05
CC_GO:0005739_mitochondrion	2.15609e-07	not available	not available	Not Available	0.597744	229	1625	3019	5299	1.70789e-05
MF_GO:0016741_transferase_activity,_transferring_one-carbon_groups	2.54833e-07	not available	not available	Not Available	0.652815	91	785	2645	4755	1.99368e-05
MF_GO:0034062_RNA_polymerase_activity	2.71149e-07	not available	not available	Not Available	0.763038	28	424	1370	2763	2.07021e-05
MF_GO:0003899_DNA-directed_RNA_polymerase_activity	2.71149e-07	not available	not available	Not Available	0.763038	28	424	1370	2763	2.07021e-05
CC_GO:0005875_microtubule_associated_complex	3.11712e-07	not available	not available	Not Available	0.585956	290	1284	3055	5682	2.35157e-05
MF_GO:0016787_hydrolase_activity	3.55017e-07	not available	not available	Not Available	0.543454	1275	1872	3847	5987	2.5928e-05
CC_GO:0005838_proteasome_regulatory_particle	3.55306e-07	not available	not available	Not Available	0.796194	21	1055	1756	2169	2.5928e-05
BP_GO:0006413_translational_initiation	3.55962e-07	not available	not available	Not Available	0.709278	45	602	1455	4409	2.5928e-05
CC_GO:0030120_vesicle_coat	3.6747e-07	not available	not available	Not Available	0.832215	16	203	644	2074	2.6462e-05
BP_GO:0044267_cellular_protein_metabolic_process	4.77297e-07	not available	not available	Not Available	0.551211	847	1735	3468	6070	3.39846e-05
MF_GO:0008168_methyltransferase_activity	4.93194e-07	not available	not available	Not Available	0.651401	88	785	2645	4512	3.47264e-05
MF_GO:0016779_nucleotidyltransferase_activity	5.2617e-07	not available	not available	Not Available	0.678625	61	659	2286	4279	3.66411e-05
MF_GO:0051082_unfolded_protein_binding	6.22521e-07	not available	not available	Not Available	0.691404	52	559	2223	3913	4.28795e-05
MF_GO:0004386_helicase_activity	6.49091e-07	not available	not available	Not Available	0.642682	97	1285	2690	4321	4.42289e-05
MF_GO:0003743_translation_initiation_factor_activity	8.20575e-07	not available	not available	Not Available	0.696633	48	602	1455	4409	5.5319e-05
MF_GO:0008026_ATP-dependent_helicase_activity	8.58066e-07	not available	not available	Not Available	0.660188	75	1078	2235	4169	5.66413e-05
MF_GO:0070035_purine_NTP-dependent_helicase_activity	8.58066e-07	not available	not available	Not Available	0.660188	75	1078	2235	4169	5.66413e-05
BP_GO:0009057_macromolecule_catabolic_process	9.69382e-07	not available	not available	Not Available	0.598558	199	1530	3117	5311	6.33296e-05
MF_GO:0017111_nucleoside-triphosphatase_activity	1.0445e-06	not available	not available	Not Available	0.567261	437	1651	3457	5792	6.75408e-05
BP_GO:0006890_retrograde_vesicle-mediated_transport,_Golgi_to_ER	1.1332e-06	not available	not available	Not Available	0.88532	10	153	203	644	7.25364e-05
MF_GO:0004518_nuclease_activity	1.17138e-06	not available	not available	Not Available	0.664753	69	897	2292	4315	7.42307e-05
CC_GO:0005681_spliceosomal_complex	1.65372e-06	not available	not available	Not Available	0.605233	166	1192	2704	5461	0.000103759
CC_GO:0005839_proteasome_core_complex	1.68122e-06	not available	not available	Not Available	0.84378	13	698	1238	1642	0.00010445
MF_GO:0016887_ATPase_activity	1.82824e-06	not available	not available	Not Available	0.586133	248	1443	3158	5626	0.000112481
MF_GO:0016817_hydrolase_activity,_acting_on_acid_anhydrides	2.24584e-06	not available	not available	Not Available	0.564068	451	1651	3503	5835	0.000136845
BP_GO:0051169_nuclear_transport	2.33138e-06	not available	not available	Not Available	0.657552	71	1048	2221	4835	0.000139377
BP_GO:0006913_nucleocytoplasmic_transport	2.33138e-06	not available	not available	Not Available	0.657552	71	1048	2221	4835	0.000139377
BP_GO:0006606_protein_import_into_nucleus	2.47503e-06	not available	not available	Not Available	0.724023	33	898	1566	3585	0.000146582
MF_GO:0016818_hydrolase_activity,_acting_on_acid_anhydrides,_in_phosphorus-containing_anhydrides	2.61443e-06	not available	not available	Not Available	0.56369	450	1651	3503	5835	0.000153404
CC_GO:0044464_cell_part	2.70649e-06	not available	not available	Not Available	0.528386	4152	1886	4054	6439	0.000157349
BP_GO:0051170_nuclear_import	2.81921e-06	not available	not available	Not Available	0.719685	34	898	1566	3638	0.000162412
CC_GO:0044451_nucleoplasm_part	2.8958e-06	not available	not available	Not Available	0.575028	316	1443	3283	5676	0.000165321
BP_GO:0051649_establishment_of_localization_in_cell	3.13247e-06	not available	not available	Not Available	0.559167	517	1427	3424	6063	0.000177236
MF_GO:0016462_pyrophosphatase_activity	3.27254e-06	not available	not available	Not Available	0.563227	447	1658	3532	5835	0.000183523
CC_GO:0071013_catalytic_step_2_spliceosome	3.512e-06	not available	not available	Not Available	0.620237	118	1082	2373	5399	0.000195224
CC_GO:0044431_Golgi_apparatus_part	3.70305e-06	not available	not available	Not Available	0.642709	83	624	2413	5420	0.000204054
CC_GO:0005851_eukaryotic_translation_initiation_factor_2B_complex	4.34843e-06	not available	not available	Not Available	0.917631	7	192	530	1206	0.000237552
BP_GO:0008380_RNA_splicing	4.4669e-06	not available	not available	Not Available	0.595055	186	1269	2716	5662	0.000241938
BP_GO:0044085_cellular_component_biogenesis	4.78791e-06	not available	not available	Not Available	0.685997	46	1048	1813	4459	0.000257127
MF_GO:0008175_tRNA_methyltransferase_activity	4.89286e-06	not available	not available	Not Available	0.898385	8	223	416	785	0.000260555
MF_GO:0003723_RNA_binding	5.12228e-06	not available	not available	Not Available	0.566838	380	1181	3275	6201	0.000270499
CC_GO:0030117_membrane_coat	6.87413e-06	not available	not available	Not Available	0.790006	17	252	856	2108	0.000360011
MF_GO:0016860_intramolecular_oxidoreductase_activity	7.01663e-06	not available	not available	Not Available	0.727087	29	444	2205	3770	0.000364462
BP_GO:0006457_protein_folding	7.1542e-06	not available	not available	Not Available	0.637351	84	520	2718	4973	0.000368587
MF_GO:0004579_dolichyl-diphosphooligosaccharide-protein_glycotransferase_activity	7.86379e-06	not available	not available	Not Available	0.988088	3	66	120	126	0.000399554
BP_GO:0017038_protein_import	7.88137e-06	not available	not available	Not Available	0.694103	40	898	1875	4020	0.000399554
BP_GO:0009451_RNA_modification	8.05272e-06	not available	not available	Not Available	0.701194	37	490	1633	4145	0.000405
BP_GO:0016071_mRNA_metabolic_process	8.38232e-06	not available	not available	Not Available	0.579299	253	1298	2885	6189	0.000418258
MF_GO:0008173_RNA_methyltransferase_activity	8.61099e-06	not available	not available	Not Available	0.761047	21	447	1474	3620	0.000426311
CC_GO:0000123_histone_acetyltransferase_complex	9.69538e-06	not available	not available	Not Available	0.676159	48	1166	2535	3406	0.000476276
MF_GO:0043021_ribonucleoprotein_complex_binding	1.10236e-05	not available	not available	Not Available	0.819227	13	289	786	2140	0.000537356
MF_GO:0016667_oxidoreductase_activity,_acting_on_a_sulfur_group_of_donors	1.19003e-05	not available	not available	Not Available	0.728882	27	283	2162	3859	0.000571922
MF_GO:0070003_threonine-type_peptidase_activity	1.20034e-05	not available	not available	Not Available	0.808023	14	698	1238	1712	0.000571922
MF_GO:0004298_threonine-type_endopeptidase_activity	1.20034e-05	not available	not available	Not Available	0.808023	14	698	1238	1712	0.000571922
MF_GO:0004576_oligosaccharyl_transferase_activity	1.21814e-05	not available	not available	Not Available	0.924669	6	120	126	573	0.00057607
CC_GO:0000176_nuclear_exosome_(RNase_complex)	1.23922e-05	not available	not available	Not Available	0.817572	13	676	1589	1834	0.00057742
CC_GO:0000178_exosome_(RNase_complex)	1.23922e-05	not available	not available	Not Available	0.817572	13	676	1589	1834	0.00057742
CC_GO:0005732_small_nucleolar_ribonucleoprotein_complex	1.49484e-05	not available	not available	Not Available	0.92204	6	243	251	1349	0.000691445
BP_GO:1901990_regulation_of_mitotic_cell_cycle_phase_transition	1.80551e-05	not available	not available	Not Available	0.612448	114	1328	2837	4806	0.000829096
MF_GO:0008757_S-adenosylmethionine-dependent_methyltransferase_activity	1.834e-05	not available	not available	Not Available	0.668759	49	785	2584	4340	0.000836119
CC_GO:0044452_nucleolar_part	1.90503e-05	not available	not available	Not Available	0.834302	11	251	424	3628	0.000862299
BP_GO:0006888_ER_to_Golgi_vesicle-mediated_transport	1.97958e-05	not available	not available	Not Available	0.715672	29	624	2622	3921	0.000889688
BP_GO:0042254_ribosome_biogenesis	2.09602e-05	not available	not available	Not Available	0.715021	29	1048	1805	3783	0.000935388
CC_GO:0005763_mitochondrial_small_ribosomal_subunit	2.15822e-05	not available	not available	Not Available	0.711286	30	1103	1868	3695	0.000949769
CC_GO:0000314_organellar_small_ribosomal_subunit	2.15822e-05	not available	not available	Not Available	0.711286	30	1103	1868	3695	0.000949769
BP_GO:0006397_mRNA_processing	2.18825e-05	not available	not available	Not Available	0.579194	228	1277	2876	6107	0.000956339
BP_GO:0051298_centrosome_duplication	2.33922e-05	not available	not available	Not Available	0.656196	56	1235	2432	4106	0.00101532
BP_GO:0032543_mitochondrial_translation	2.40485e-05	not available	not available	Not Available	0.789085	15	741	1432	2857	0.0010367
MF_GO:0016874_ligase_activity	2.42975e-05	not available	not available	Not Available	0.58604	190	1512	3250	5519	0.00104036
BP_GO:0006508_proteolysis	2.49111e-05	not available	not available	Not Available	0.562482	367	1939	3507	5504	0.00105947
BP_GO:0000398_mRNA_splicing,_via_spliceosome	2.53238e-05	not available	not available	Not Available	0.588862	177	1298	2834	5681	0.00106276
BP_GO:0000377_RNA_splicing,_via_transesterification_reactions_with_bulged_adenosine_as_nucleophile	2.53238e-05	not available	not available	Not Available	0.588862	177	1298	2834	5681	0.00106276
MF_GO:0004540_ribonuclease_activity	2.84632e-05	not available	not available	Not Available	0.677354	42	676	1834	4521	0.00118665
BP_GO:0043162_ubiquitin-dependent_protein_catabolic_process_via_the_multivesicular_body_sorting_pathway	2.87179e-05	not available	not available	Not Available	0.841304	10	567	606	1889	0.00118945
CC_GO:0005840_ribosome	3.27169e-05	not available	not available	Not Available	0.637353	71	1996	2957	3908	0.00134264
BP_GO:0000375_RNA_splicing,_via_transesterification_reactions	3.28404e-05	not available	not available	Not Available	0.586803	180	1298	2834	5681	0.00134264
CC_GO:0030880_RNA_polymerase_complex	3.901e-05	not available	not available	Not Available	0.711274	28	424	1370	4239	0.0015646
CC_GO:0055029_nuclear_DNA-directed_RNA_polymerase_complex	3.901e-05	not available	not available	Not Available	0.711274	28	424	1370	4239	0.0015646
CC_GO:0000428_DNA-directed_RNA_polymerase_complex	3.901e-05	not available	not available	Not Available	0.711274	28	424	1370	4239	0.0015646
BP_GO:0006091_generation_of_precursor_metabolites_and_energy	4.37449e-05	not available	not available	Not Available	0.619355	91	1629	3038	4408	0.00174347
MF_GO:0030515_snoRNA_binding	4.76562e-05	not available	not available	Not Available	0.905335	6	239	243	1349	0.00187807
CC_GO:0008250_oligosaccharyltransferase_complex	4.77148e-05	not available	not available	Not Available	0.978162	3	66	120	381	0.00187807
BP_GO:0006351_transcription,_DNA-dependent	5.04392e-05	not available	not available	Not Available	0.606773	112	1443	2549	4993	0.00197305
BP_GO:0031572_G2_DNA_damage_checkpoint	5.50085e-05	not available	not available	Not Available	0.64374	60	1166	2382	4169	0.00213858
BP_GO:1901987_regulation_of_cell_cycle_phase_transition	5.73492e-05	not available	not available	Not Available	0.599551	127	1357	2977	5078	0.00221599
BP_GO:0007095_mitotic_G2_DNA_damage_checkpoint	6.27665e-05	not available	not available	Not Available	0.643731	59	1166	2382	4445	0.00240561
BP_GO:0051231_spindle_elongation	6.30159e-05	not available	not available	Not Available	0.628374	75	1845	2991	4041	0.00240561
BP_GO:0000022_mitotic_spindle_elongation	8.68394e-05	not available	not available	Not Available	0.627405	73	1845	2991	4041	0.00329522
MF_GO:0004519_endonuclease_activity	8.75967e-05	not available	not available	Not Available	0.686103	33	774	2038	4102	0.00330417
BP_GO:0022402_cell_cycle_process	8.90894e-05	not available	not available	Not Available	0.54959	506	1793	3611	6030	0.0033241
BP_GO:0033014_tetrapyrrole_biosynthetic_process	8.91741e-05	not available	not available	Not Available	0.809107	11	925	1487	2654	0.0033241
BP_GO:0032774_RNA_biosynthetic_process	9.12503e-05	not available	not available	Not Available	0.5887	151	1559	3123	5359	0.0033816
BP_GO:0006974_response_to_DNA_damage_stimulus	9.84995e-05	not available	not available	Not Available	0.573736	218	1466	3127	5973	0.00362902
BP_GO:0018130_heterocycle_biosynthetic_process	9.96823e-05	not available	not available	Not Available	0.561935	312	1655	3434	5699	0.00365137
CC_GO:0017101_aminoacyl-tRNA_synthetase_multienzyme_complex	0.000108763	not available	not available	Not Available	0.971311	3	107	262	374	0.0039611
MF_GO:0042623_ATPase_activity,_coupled	0.000119797	not available	not available	Not Available	0.572269	221	1609	3306	5860	0.00433801
CC_GO:0000502_proteasome_complex	0.00013446	not available	not available	Not Available	0.699154	27	1002	1945	4093	0.00484132
CC_GO:0071011_precatalytic_spliceosome	0.000136482	not available	not available	Not Available	0.589855	139	1277	2718	5862	0.00486934
CC_GO:0030126_COPI_vesicle_coat	0.000136775	not available	not available	Not Available	0.845642	8	153	291	644	0.00486934
MF_GO:0016861_intramolecular_oxidoreductase_activity,_interconverting_aldoses_and_ketoses	0.000138121	not available	not available	Not Available	0.81413	10	385	621	2701	0.00488981
BP_GO:0006366_transcription_from_RNA_polymerase_II_promoter	0.000143339	not available	not available	Not Available	0.648916	49	1443	2370	4257	0.00504633
BP_GO:0032259_methylation	0.00014443	not available	not available	Not Available	0.63605	59	945	2520	4356	0.00505666
BP_GO:1901575_organic_substance_catabolic_process	0.000153629	not available	not available	Not Available	0.554676	380	1828	3572	5638	0.00534915
MF_GO:0008408_3'-5'_exonuclease_activity	0.000168162	not available	not available	Not Available	0.70746	24	659	1771	3247	0.00582317
BP_GO:1901991_negative_regulation_of_mitotic_cell_cycle_phase_transition	0.000174939	not available	not available	Not Available	0.609374	90	1419	2837	4783	0.00602494
BP_GO:0006367_transcription_initiation_from_RNA_polymerase_II_promoter	0.000177564	not available	not available	Not Available	0.63408	59	1540	2449	4749	0.00608229
BP_GO:0044774_mitotic_DNA_integrity_checkpoint	0.000182335	not available	not available	Not Available	0.630648	62	1328	2719	4657	0.00617891
BP_GO:0044773_mitotic_DNA_damage_checkpoint	0.000182335	not available	not available	Not Available	0.630648	62	1328	2719	4657	0.00617891
MF_GO:0015036_disulfide_oxidoreductase_activity	0.000188928	not available	not available	Not Available	0.729822	19	348	1727	4198	0.00636828
BP_GO:1901362_organic_cyclic_compound_biosynthetic_process	0.000209584	not available	not available	Not Available	0.556927	333	1810	3488	5868	0.00702717
BP_GO:0031163_metallo-sulfur_cluster_assembly	0.000223737	not available	not available	Not Available	0.80485	10	486	1228	2786	0.00742315
BP_GO:0016226_iron-sulfur_cluster_assembly	0.000223737	not available	not available	Not Available	0.80485	10	486	1228	2786	0.00742315
MF_GO:0004527_exonuclease_activity	0.000225329	not available	not available	Not Available	0.679827	31	676	2292	4192	0.00743705
BP_GO:0007093_mitotic_cell_cycle_checkpoint	0.000237741	not available	not available	Not Available	0.616228	76	1370	2783	4667	0.00780604
BP_GO:0001510_RNA_methylation	0.000239301	not available	not available	Not Available	0.803518	10	334	627	1878	0.00781675
BP_GO:0000154_rRNA_modification	0.00024227	not available	not available	Not Available	0.87574	6	239	243	785	0.00787316
BP_GO:0007005_mitochondrion_organization	0.000249248	not available	not available	Not Available	0.627674	62	1015	2456	4598	0.00803671
BP_GO:0009306_protein_secretion	0.000249839	not available	not available	Not Available	0.681307	30	693	2108	4369	0.00803671
BP_GO:0033013_tetrapyrrole_metabolic_process	0.000261662	not available	not available	Not Available	0.768017	13	1006	1999	2913	0.0083745
MF_GO:0016796_exonuclease_activity,_active_with_either_ribo-_or_deoxyribonucleic_acids_and_producing_5'-phosphomonoesters	0.000269622	not available	not available	Not Available	0.709099	22	659	1834	3398	0.00858589
BP_GO:0034654_nucleobase-containing_compound_biosynthetic_process	0.000274061	not available	not available	Not Available	0.56392	251	1622	3425	5699	0.00868362
BP_GO:0006360_transcription_from_RNA_polymerase_I_promoter	0.000299405	not available	not available	Not Available	0.871262	6	419	424	651	0.00943945
BP_GO:0006605_protein_targeting	0.000301517	not available	not available	Not Available	0.634553	54	1279	2405	5327	0.00945899
CC_GO:0030684_preribosome	0.000318413	not available	not available	Not Available	0.81198	9	1138	1146	1813	0.00993982
BP_GO:0006996_organelle_organization	0.000332427	not available	not available	Not Available	0.534505	907	1712	3713	6394	0.0103264
BP_GO:0006352_DNA-dependent_transcription,_initiation	0.000336094	not available	not available	Not Available	0.624767	62	1590	2459	4771	0.0103894
BP_GO:0043628_ncRNA_3'-end_processing	0.00034096	not available	not available	Not Available	0.720277	19	855	1411	3465	0.0104887
BP_GO:0006259_DNA_metabolic_process	0.000359852	not available	not available	Not Available	0.570202	198	1540	3526	5868	0.0110164
BP_GO:0030433_ER-associated_protein_catabolic_process	0.000372554	not available	not available	Not Available	0.892863	5	133	171	294	0.0113504
MF_GO:0008186_RNA-dependent_ATPase_activity	0.000377055	not available	not available	Not Available	0.654807	39	1285	2489	4169	0.0113763
MF_GO:0004004_ATP-dependent_RNA_helicase_activity	0.000377055	not available	not available	Not Available	0.654807	39	1285	2489	4169	0.0113763
MF_GO:0008641_small_protein_activating_enzyme_activity	0.000378792	not available	not available	Not Available	0.843657	7	347	875	1944	0.0113763
CC_GO:0044455_mitochondrial_membrane_part	0.00039228	not available	not available	Not Available	0.601081	93	1943	3150	4420	0.0117258
BP_GO:0006779_porphyrin-containing_compound_biosynthetic_process	0.000394785	not available	not available	Not Available	0.823688	8	571	1265	2138	0.0117453
BP_GO:0022900_electron_transport_chain	0.000396648	not available	not available	Not Available	0.627181	58	2021	2934	4109	0.0117456
CC_GO:0005783_endoplasmic_reticulum	0.000406421	not available	not available	Not Available	0.584792	132	1061	3188	5805	0.0119695
BP_GO:0000077_DNA_damage_checkpoint	0.000407987	not available	not available	Not Available	0.615162	71	1328	2964	4881	0.0119695
BP_GO:0051297_centrosome_organization	0.000410626	not available	not available	Not Available	0.594395	106	1845	3052	4921	0.0119914
BP_GO:0044271_cellular_nitrogen_compound_biosynthetic_process	0.000417711	not available	not available	Not Available	0.555971	308	1658	3583	5699	0.0121424
CC_GO:0032040_small-subunit_processome	0.000426044	not available	not available	Not Available	0.821994	8	541	1142	1421	0.012328
MF_GO:0016853_isomerase_activity	0.000437931	not available	not available	Not Available	0.603521	87	1105	3146	5374	0.0126144
BP_GO:0031023_microtubule_organizing_center_organization	0.000441481	not available	not available	Not Available	0.592543	109	1845	3052	4921	0.0126591
CC_GO:0022625_cytosolic_large_ribosomal_subunit	0.000491912	not available	not available	Not Available	0.63176	52	1974	2957	4220	0.0140416
BP_GO:1901988_negative_regulation_of_cell_cycle_phase_transition	0.000522072	not available	not available	Not Available	0.593821	103	1649	2980	5078	0.0148357
MF_GO:0004175_endopeptidase_activity	0.000525146	not available	not available	Not Available	0.563771	226	1939	3439	5372	0.0148565
MF_GO:0008094_DNA-dependent_ATPase_activity	0.000549665	not available	not available	Not Available	0.658191	35	1317	2235	4185	0.0154126
BP_GO:0001677_formation_of_translation_initiation_ternary_complex	0.000549669	not available	not available	Not Available	0.983536	2	99	99	186	0.0154126
BP_GO:0018205_peptidyl-lysine_modification	0.00056377	not available	not available	Not Available	0.651686	38	1239	2309	4426	0.0157384
BP_GO:0009056_catabolic_process	0.000574803	not available	not available	Not Available	0.546494	429	1876	3611	5792	0.015976
CC_GO:0005675_holo_TFIIH_complex	0.000600957	not available	not available	Not Available	0.798099	9	677	1540	1872	0.01663
BP_GO:0019438_aromatic_compound_biosynthetic_process	0.000642141	not available	not available	Not Available	0.554451	302	1833	3522	5936	0.0176554
BP_GO:0022904_respiratory_electron_transport_chain	0.000643586	not available	not available	Not Available	0.625308	55	1943	2934	4152	0.0176554
BP_GO:0006414_translational_elongation	0.000652724	not available	not available	Not Available	0.690914	23	1320	2243	3533	0.0178289
BP_GO:0010948_negative_regulation_of_cell_cycle_process	0.000672689	not available	not available	Not Available	0.590043	107	1651	3011	5078	0.018282
BP_GO:0016197_endosomal_transport	0.000675081	not available	not available	Not Available	0.621602	58	1074	2677	4580	0.018282
CC_GO:0090544_BAF-type_complex	0.000695677	not available	not available	Not Available	0.768981	11	735	1651	3548	0.0187596
BP_GO:0006302_double-strand_break_repair	0.000703098	not available	not available	Not Available	0.678833	26	1317	2505	3447	0.0188794
BP_GO:0044248_cellular_catabolic_process	0.000714419	not available	not available	Not Available	0.551091	338	1828	3457	5867	0.0191024
MF_GO:0000030_mannosyltransferase_activity	0.000718136	not available	not available	Not Available	0.780283	10	1244	1365	3110	0.0191211
CC_GO:0005682_U5_snRNP	0.000740814	not available	not available	Not Available	0.809184	8	547	884	1476	0.0194998
CC_GO:0030964_NADH_dehydrogenase_complex	0.000744666	not available	not available	Not Available	0.660944	32	1527	2800	3567	0.0194998
CC_GO:0045271_respiratory_chain_complex_I	0.000744666	not available	not available	Not Available	0.660944	32	1527	2800	3567	0.0194998
CC_GO:0005747_mitochondrial_respiratory_chain_complex_I	0.000744666	not available	not available	Not Available	0.660944	32	1527	2800	3567	0.0194998
CC_GO:0030134_ER_to_Golgi_transport_vesicle	0.000749444	not available	not available	Not Available	0.849922	6	224	854	2074	0.0195441
CC_GO:0005847_mRNA_cleavage_and_polyadenylation_specificity_factor_complex	0.000757087	not available	not available	Not Available	0.82735	7	719	1156	1411	0.0196625
BP_GO:0007184_SMAD_protein_import_into_nucleus	0.000780467	not available	not available	Not Available	0.746549	13	325	1910	2796	0.020042
BP_GO:0070085_glycosylation	0.000781594	not available	not available	Not Available	0.62209	56	959	2522	4822	0.020042
CC_GO:0070461_SAGA-type_complex	0.000784349	not available	not available	Not Available	0.705929	19	1412	2535	3300	0.020042
CC_GO:0000124_SAGA_complex	0.000784349	not available	not available	Not Available	0.705929	19	1412	2535	3300	0.020042
BP_GO:0000075_cell_cycle_checkpoint	0.000788279	not available	not available	Not Available	0.597213	89	1649	2977	5078	0.0200615
BP_GO:0000226_microtubule_cytoskeleton_organization	0.000799363	not available	not available	Not Available	0.558038	254	1940	3443	5601	0.0202623
CC_GO:0022627_cytosolic_small_ribosomal_subunit	0.000808147	not available	not available	Not Available	0.670448	28	1955	2896	3624	0.0204033
CC_GO:0005686_U2_snRNP	0.000813179	not available	not available	Not Available	0.745694	13	1129	1616	1891	0.0204489
BP_GO:0045454_cell_redox_homeostasis	0.000835196	not available	not available	Not Available	0.664367	30	1395	2448	4053	0.0209195
MF_GO:0002161_aminoacyl-tRNA_editing_activity	0.000854598	not available	not available	Not Available	0.846593	6	137	885	1753	0.0212982
MF_GO:0000175_3'-5'-exoribonuclease_activity	0.000857038	not available	not available	Not Available	0.728656	15	659	1771	3247	0.0212982
CC_GO:0005635_nuclear_envelope	0.000870284	not available	not available	Not Available	0.663757	30	898	1871	4783	0.0215429
CC_GO:0005744_mitochondrial_inner_membrane_presequence_translocase_complex	0.00088269	not available	not available	Not Available	0.823511	7	835	1626	1820	0.021731
MF_GO:0004558_alpha-glucosidase_activity	0.000884739	not available	not available	Not Available	0.789114	9	442	1877	3189	0.021731
MF_GO:0003676_nucleic_acid_binding	0.000890925	not available	not available	Not Available	0.528168	1191	1672	3879	6404	0.0217984
MF_GO:0003678_DNA_helicase_activity	0.00091398	not available	not available	Not Available	0.653426	34	1317	2340	4185	0.0222765
BP_GO:0006260_DNA_replication	0.000930432	not available	not available	Not Available	0.620153	56	1095	3284	4658	0.0225906
CC_GO:0043229_intracellular_organelle	0.000955667	not available	not available	Not Available	0.522483	2106	1955	3998	6361	0.0230509
MF_GO:0004003_ATP-dependent_DNA_helicase_activity	0.000960216	not available	not available	Not Available	0.688527	22	784	1872	4040	0.0230509
CC_GO:0035060_brahma_complex	0.000961931	not available	not available	Not Available	0.773597	10	735	1066	3548	0.0230509
CC_GO:0000177_cytoplasmic_exosome_(RNase_complex)	0.000963941	not available	not available	Not Available	0.802758	8	191	1618	1834	0.0230509
CC_GO:0008180_COP9_signalosome	0.000989748	not available	not available	Not Available	0.8021	8	347	1126	1909	0.0235791
BP_GO:0043933_macromolecular_complex_subunit_organization	0.00101144	not available	not available	Not Available	0.542539	464	1974	3449	6041	0.0240057
BP_GO:0043413_macromolecule_glycosylation	0.00104088	not available	not available	Not Available	0.621017	54	959	2522	5084	0.024446
BP_GO:0006486_protein_glycosylation	0.00104088	not available	not available	Not Available	0.621017	54	959	2522	5084	0.024446
MF_GO:0005487_nucleocytoplasmic_transporter_activity	0.00104157	not available	not available	Not Available	0.785192	9	680	1502	1910	0.024446
CC_GO:0005849_mRNA_cleavage_factor_complex	0.00104639	not available	not available	Not Available	0.732109	14	719	1156	4547	0.0244685
BP_GO:0031570_DNA_integrity_checkpoint	0.00106856	not available	not available	Not Available	0.604193	73	1370	2977	5247	0.0248952
CC_GO:0043564_Ku70:Ku80_complex	0.00108494	not available	not available	Not Available	0.976822	2	27	27	373	0.0250715
CC_GO:0043232_intracellular_non-membrane-bounded_organelle	0.001088	not available	not available	Not Available	0.542282	463	1741	3746	6172	0.0250715
CC_GO:0043228_non-membrane-bounded_organelle	0.001088	not available	not available	Not Available	0.542282	463	1741	3746	6172	0.0250715
BP_GO:0006271_DNA_strand_elongation_involved_in_DNA_replication	0.00109643	not available	not available	Not Available	0.84007	6	363	639	1765	0.0250833
BP_GO:0022616_DNA_strand_elongation	0.00109643	not available	not available	Not Available	0.84007	6	363	639	1765	0.0250833
MF_GO:0016846_carbon-sulfur_lyase_activity	0.00111041	not available	not available	Not Available	0.899235	4	149	683	1220	0.0253117
MF_GO:0046523_S-methyl-5-thioribose-1-phosphate_isomerase_activity	0.00111684	not available	not available	Not Available	0.899089	4	284	530	621	0.0253671
CC_GO:0005788_endoplasmic_reticulum_lumen	0.00112085	not available	not available	Not Available	0.798975	8	142	1024	1773	0.0253672
MF_GO:0004521_endoribonuclease_activity	0.00113732	not available	not available	Not Available	0.689805	21	649	1672	4798	0.0255838
CC_GO:0044430_cytoskeletal_part	0.00113849	not available	not available	Not Available	0.542664	450	1524	3765	6299	0.0255838
CC_GO:0046930_pore_complex	0.0011727	not available	not available	Not Available	0.647779	35	1007	2635	5149	0.026167
CC_GO:0005643_nuclear_pore	0.0011727	not available	not available	Not Available	0.647779	35	1007	2635	5149	0.026167
BP_GO:0006379_mRNA_cleavage	0.00118783	not available	not available	Not Available	0.715344	16	358	1029	4547	0.0264115
BP_GO:0034472_snRNA_3'-end_processing	0.00119834	not available	not available	Not Available	0.72188	15	855	1411	3465	0.026552
MF_GO:0016862_intramolecular_oxidoreductase_activity,_interconverting_keto-_and_enol-groups	0.0012267	not available	not available	Not Available	0.78118	9	70	1207	2430	0.0268982
MF_GO:0003756_protein_disulfide_isomerase_activity	0.0012267	not available	not available	Not Available	0.78118	9	70	1207	2430	0.0268982
MF_GO:0016864_intramolecular_oxidoreductase_activity,_transposing_S-S_bonds	0.0012267	not available	not available	Not Available	0.78118	9	70	1207	2430	0.0268982
BP_GO:0006778_porphyrin-containing_compound_metabolic_process	0.00125658	not available	not available	Not Available	0.780582	9	1006	1487	2654	0.0274585
BP_GO:0043414_macromolecule_methylation	0.00126816	not available	not available	Not Available	0.622081	51	945	2884	6192	0.0275994
CC_GO:0008540_proteasome_regulatory_particle,_base_subcomplex	0.00128089	not available	not available	Not Available	0.766819	10	1055	1831	2169	0.0275994
MF_GO:0050136_NADH_dehydrogenase_(quinone)_activity	0.00128481	not available	not available	Not Available	0.679565	23	1527	2553	3346	0.0275994
MF_GO:0016655_oxidoreductase_activity,_acting_on_NAD(P)H,_quinone_or_similar_compound_as_acceptor	0.00128481	not available	not available	Not Available	0.679565	23	1527	2553	3346	0.0275994
MF_GO:0008137_NADH_dehydrogenase_(ubiquinone)_activity	0.00128481	not available	not available	Not Available	0.679565	23	1527	2553	3346	0.0275994
CC_GO:0005829_cytosol	0.00134311	not available	not available	Not Available	0.575727	133	1350	3056	5826	0.0287543
MF_GO:0000990_core_RNA_polymerase_binding_transcription_factor_activity	0.00136931	not available	not available	Not Available	0.793833	8	601	1540	1872	0.0292166
BP_GO:0006983_ER_overload_response	0.00138617	not available	not available	Not Available	0.973786	2	142	142	310	0.029477
BP_GO:0007030_Golgi_organization	0.00142635	not available	not available	Not Available	0.618417	53	1082	2263	5511	0.03023
MF_GO:0047499_calcium-independent_phospholipase_A2_activity	0.00145462	not available	not available	Not Available	0.973143	2	8	8	455	0.0307263
CC_GO:0044440_endosomal_part	0.00146969	not available	not available	Not Available	0.650981	32	1039	2728	3866	0.0309416
BP_GO:0043543_protein_acylation	0.00148078	not available	not available	Not Available	0.630638	43	1386	2536	4427	0.0310719
MF_GO:0016757_transferase_activity,_transferring_glycosyl_groups	0.00149015	not available	not available	Not Available	0.577249	125	1796	3313	5398	0.0311652
MF_GO:0008649_rRNA_methyltransferase_activity	0.00153068	not available	not available	Not Available	0.790912	8	474	627	3620	0.0317
BP_GO:0034976_response_to_endoplasmic_reticulum_stress	0.00154675	not available	not available	Not Available	0.740745	12	133	294	4532	0.0317
MF_GO:0003724_RNA_helicase_activity	0.00157366	not available	not available	Not Available	0.626984	45	1285	2630	4970	0.0317
MF_GO:0000944_base_pairing_with_rRNA	0.00157671	not available	not available	Not Available	0.972034	2	239	239	243	0.0317
BP_GO:0031118_rRNA_pseudouridine_synthesis	0.00157671	not available	not available	Not Available	0.972034	2	239	239	243	0.0317
MF_GO:0000498_base_pairing_with_RNA	0.00157671	not available	not available	Not Available	0.972034	2	239	239	243	0.0317
MF_GO:0030555_RNA_modification_guide_activity	0.00157671	not available	not available	Not Available	0.972034	2	239	239	243	0.0317
MF_GO:0030559_rRNA_pseudouridylation_guide_activity	0.00157671	not available	not available	Not Available	0.972034	2	239	239	243	0.0317
MF_GO:0030556_rRNA_modification_guide_activity	0.00157671	not available	not available	Not Available	0.972034	2	239	239	243	0.0317
MF_GO:0030558_RNA_pseudouridylation_guide_activity	0.00157671	not available	not available	Not Available	0.972034	2	239	239	243	0.0317
MF_GO:0000496_base_pairing	0.00157671	not available	not available	Not Available	0.972034	2	239	239	243	0.0317
MF_GO:0051536_iron-sulfur_cluster_binding	0.00158075	not available	not available	Not Available	0.649875	32	1231	2021	4243	0.0317
MF_GO:0051540_metal_cluster_binding	0.00158075	not available	not available	Not Available	0.649875	32	1231	2021	4243	0.0317
BP_GO:0044723_single-organism_carbohydrate_metabolic_process	0.00159113	not available	not available	Not Available	0.574142	134	1486	3345	5929	0.0318075
BP_GO:0090305_nucleic_acid_phosphodiester_bond_hydrolysis	0.00159794	not available	not available	Not Available	0.662603	27	522	1411	4633	0.0318433
CC_GO:0043226_organelle	0.00162878	not available	not available	Not Available	0.52127	2119	1964	4012	6384	0.0323188
CC_GO:0005794_Golgi_apparatus	0.00163201	not available	not available	Not Available	0.59204	86	1077	2998	5531	0.0323188
BP_GO:2000677_regulation_of_transcription_regulatory_region_DNA_binding	0.00169805	not available	not available	Not Available	0.927946	3	135	369	1353	0.0334178
BP_GO:2000678_negative_regulation_of_transcription_regulatory_region_DNA_binding	0.00169805	not available	not available	Not Available	0.927946	3	135	369	1353	0.0334178
BP_GO:0060086_circadian_temperature_homeostasis	0.00172424	not available	not available	Not Available	0.97075	2	135	135	369	0.0337239
BP_GO:0001659_temperature_homeostasis	0.00172424	not available	not available	Not Available	0.97075	2	135	135	369	0.0337239
BP_GO:0016925_protein_sumoylation	0.00173118	not available	not available	Not Available	0.927479	3	198	539	1132	0.0337554
CC_GO:0017119_Golgi_transport_complex	0.001783	not available	not available	Not Available	0.886534	4	609	622	1092	0.0346592
CC_GO:0031090_organelle_membrane	0.00182223	not available	not available	Not Available	0.568692	152	1409	3319	5623	0.0353134
BP_GO:0051031_tRNA_transport	0.00184277	not available	not available	Not Available	0.969757	2	88	88	433	0.0354943
BP_GO:0006409_tRNA_export_from_nucleus	0.00184277	not available	not available	Not Available	0.969757	2	88	88	433	0.0354943
MF_GO:0004828_serine-tRNA_ligase_activity	0.00186218	not available	not available	Not Available	0.925688	3	58	915	942	0.0356514
BP_GO:0006434_seryl-tRNA_aminoacylation	0.00186218	not available	not available	Not Available	0.925688	3	58	915	942	0.0356514
MF_GO:0003954_NADH_dehydrogenase_activity	0.00188172	not available	not available	Not Available	0.654425	29	2049	2800	3638	0.0358159
CC_GO:0030127_COPII_vesicle_coat	0.00188208	not available	not available	Not Available	0.824961	6	252	856	2108	0.0358159
MF_GO:0001882_nucleoside_binding	0.00190873	not available	not available	Not Available	0.533652	668	1693	3824	6282	0.0361063
MF_GO:0032549_ribonucleoside_binding	0.00190873	not available	not available	Not Available	0.533652	668	1693	3824	6282	0.0361063
BP_GO:0007017_microtubule-based_process	0.00197857	not available	not available	Not Available	0.545654	346	1871	3659	5833	0.037316
BP_GO:0006325_chromatin_organization	0.0019864	not available	not available	Not Available	0.569179	147	1412	3168	6361	0.0373526
CC_GO:0005743_mitochondrial_inner_membrane	0.00204495	not available	not available	Not Available	0.626308	43	1006	2397	5185	0.0383397
MF_GO:0015926_glucosidase_activity	0.00206912	not available	not available	Not Available	0.743744	11	442	1924	3595	0.0386785
BP_GO:0006783_heme_biosynthetic_process	0.00214038	not available	not available	Not Available	0.799609	7	1006	1487	2654	0.0398929
CC_GO:0005789_endoplasmic_reticulum_membrane	0.00220062	not available	not available	Not Available	0.663243	25	795	2385	4224	0.0408954
BP_GO:0034622_cellular_macromolecular_complex_assembly	0.00222702	not available	not available	Not Available	0.570971	136	1714	3172	5721	0.0412649
CC_GO:0019866_organelle_inner_membrane	0.00225845	not available	not available	Not Available	0.618409	48	1006	2568	5031	0.0417253
CC_GO:0008023_transcription_elongation_factor_complex	0.00226821	not available	not available	Not Available	0.651367	29	1213	2808	4204	0.0417839
MF_GO:0004818_glutamate-tRNA_ligase_activity	0.00233833	not available	not available	Not Available	0.91981	3	111	262	1693	0.0429507
BP_GO:0016573_histone_acetylation	0.00239809	not available	not available	Not Available	0.655775	27	1412	2316	4050	0.043921
CC_GO:0008541_proteasome_regulatory_particle,_lid_subcomplex	0.00246586	not available	not available	Not Available	0.750386	10	1107	1669	3130	0.0450322
BP_GO:0070868_heterochromatin_organization_involved_in_chromatin_silencing	0.00247998	not available	not available	Not Available	0.876752	4	147	493	1672	0.0451599
CC_GO:0005652_nuclear_lamina	0.0025142	not available	not available	Not Available	0.762547	9	897	1442	2292	0.0456519
MF_GO:0005048_signal_sequence_binding	0.00252249	not available	not available	Not Available	0.738792	11	1219	2074	2888	0.0456624
CC_GO:0032039_integrator_complex	0.0025292	not available	not available	Not Available	0.712799	14	855	1116	3465	0.0456624
MF_GO:0016891_endoribonuclease_activity,_producing_5'-phosphomonoesters	0.00268023	not available	not available	Not Available	0.737251	11	222	649	4878	0.0482517
CC_GO:0000139_Golgi_membrane	0.00269797	not available	not available	Not Available	0.669853	22	511	2321	4690	0.0484336
CC_GO:0044433_cytoplasmic_vesicle_part	0.00283942	not available	not available	Not Available	0.642882	31	624	2074	5607	0.0508289
MF_GO:0035639_purine_ribonucleoside_triphosphate_binding	0.00291104	not available	not available	Not Available	0.532211	662	1753	3850	6282	0.0519641
CC_GO:0017177_glucosidase_II_complex	0.0029299	not available	not available	Not Available	0.837986	5	442	678	2444	0.0521538
BP_GO:0042274_ribosomal_small_subunit_biogenesis	0.00297514	not available	not available	Not Available	0.871	4	219	1138	1258	0.0527069
BP_GO:0006272_leading_strand_elongation	0.0029776	not available	not available	Not Available	0.961525	2	21	21	641	0.0527069
MF_GO:0016896_exoribonuclease_activity,_producing_5'-phosphomonoesters	0.00300408	not available	not available	Not Available	0.684956	18	676	1834	4192	0.0527376
MF_GO:0004532_exoribonuclease_activity	0.00300408	not available	not available	Not Available	0.684956	18	676	1834	4192	0.0527376
BP_GO:0019673_GDP-mannose_metabolic_process	0.0030043	not available	not available	Not Available	0.912803	3	217	924	1105	0.0527376
MF_GO:0016758_transferase_activity,_transferring_hexosyl_groups	0.00302367	not available	not available	Not Available	0.578189	104	1604	3289	5084	0.0529308
BP_GO:0071897_DNA_biosynthetic_process	0.00304627	not available	not available	Not Available	0.660574	24	1078	2015	4317	0.0531372
BP_GO:0018394_peptidyl-lysine_acetylation	0.00305223	not available	not available	Not Available	0.646383	29	1412	2316	4050	0.0531372
CC_GO:0005736_DNA-directed_RNA_polymerase_I_complex	0.00306872	not available	not available	Not Available	0.810066	6	419	424	3628	0.053278
CC_GO:0031080_nuclear_pore_outer_ring	0.00316739	not available	not available	Not Available	0.787993	7	598	1910	2411	0.0548409
MF_GO:0004525_ribonuclease_III_activity	0.00320456	not available	not available	Not Available	0.868576	4	147	629	649	0.0553332
BP_GO:0033554_cellular_response_to_stress	0.00321492	not available	not available	Not Available	0.542878	351	1756	3526	6274	0.0553612
MF_GO:0070011_peptidase_activity,_acting_on_L-amino_acid_peptides	0.00332636	not available	not available	Not Available	0.545537	307	2063	3611	5663	0.0569735
BP_GO:0007067_mitosis	0.00332652	not available	not available	Not Available	0.5854	85	1588	3137	5376	0.0569735
BP_GO:0006662_glycerol_ether_metabolic_process	0.00340213	not available	not available	Not Available	0.768594	8	70	744	3663	0.0581113
BP_GO:0072594_establishment_of_protein_localization_to_organelle	0.00344389	not available	not available	Not Available	0.616393	45	1495	2717	5490	0.0586665
BP_GO:0001306_age-dependent_response_to_oxidative_stress	0.00354229	not available	not available	Not Available	0.95808	2	352	352	369	0.0601131
BP_GO:0016320_endoplasmic_reticulum_membrane_fusion	0.00354778	not available	not available	Not Available	0.90782	3	171	572	1631	0.0601131
CC_GO:0005787_signal_peptidase_complex	0.00356247	not available	not available	Not Available	0.865043	4	666	844	1387	0.0602009
BP_GO:0031167_rRNA_methylation	0.00358171	not available	not available	Not Available	0.957847	2	185	185	540	0.0602162
MF_GO:0017076_purine_nucleotide_binding	0.00358238	not available	not available	Not Available	0.531111	676	1754	3852	6279	0.0602162
CC_GO:0035101_FACT_complex	0.00361505	not available	not available	Not Available	0.864547	4	65	158	1589	0.0606047
MF_GO:0008233_peptidase_activity	0.0036457	not available	not available	Not Available	0.544202	319	2061	3612	5717	0.0609573
BP_GO:0008535_respiratory_chain_complex_IV_assembly	0.00366729	not available	not available	Not Available	0.752003	9	1265	2579	2926	0.0610803
BP_GO:0019950_SMT3-dependent_protein_catabolic_process	0.00370125	not available	not available	Not Available	0.957146	2	198	198	539	0.0610803
BP_GO:0051092_positive_regulation_of_NF-kappaB_transcription_factor_activity	0.00370125	not available	not available	Not Available	0.957146	2	198	198	539	0.0610803
MF_GO:0019948_SUMO_activating_enzyme_activity	0.00370125	not available	not available	Not Available	0.957146	2	198	198	539	0.0610803
CC_GO:0031510_SUMO_activating_enzyme_complex	0.00370125	not available	not available	Not Available	0.957146	2	198	198	539	0.0610803
MF_GO:0017150_tRNA_dihydrouridine_synthase_activity	0.00371879	not available	not available	Not Available	0.863583	4	216	220	1551	0.0612104
MF_GO:0022884_macromolecule_transmembrane_transporter_activity	0.00377551	not available	not available	Not Available	0.680068	18	1566	2197	4020	0.0618227
MF_GO:0008320_protein_transmembrane_transporter_activity	0.00377551	not available	not available	Not Available	0.680068	18	1566	2197	4020	0.0618227
BP_GO:0018193_peptidyl-amino_acid_modification	0.00387401	not available	not available	Not Available	0.588003	77	1463	2999	5295	0.0630876
BP_GO:0006986_response_to_unfolded_protein	0.00387655	not available	not available	Not Available	0.750406	9	279	310	3913	0.0630876
BP_GO:0007346_regulation_of_mitotic_cell_cycle	0.00388262	not available	not available	Not Available	0.560777	163	1651	3391	5638	0.0630876
MF_GO:0005047_signal_recognition_particle_binding	0.00397621	not available	not available	Not Available	0.861277	4	289	441	786	0.0640313
BP_GO:0035966_response_to_topologically_incorrect_protein	0.00399026	not available	not available	Not Available	0.726837	11	279	887	3913	0.0640313
MF_GO:0005484_SNAP_receptor_activity	0.00401288	not available	not available	Not Available	0.662107	22	282	2413	4391	0.0640313
BP_GO:0042255_ribosome_assembly	0.00401526	not available	not available	Not Available	0.903928	3	79	255	2140	0.0640313
BP_GO:0007021_tubulin_complex_assembly	0.00402013	not available	not available	Not Available	0.903889	3	148	575	1752	0.0640313
MF_GO:0032550_purine_ribonucleoside_binding	0.00402153	not available	not available	Not Available	0.530914	664	1753	3852	6286	0.0640313
MF_GO:0032555_purine_ribonucleotide_binding	0.00402153	not available	not available	Not Available	0.530914	664	1753	3852	6286	0.0640313
MF_GO:0001883_purine_nucleoside_binding	0.00402153	not available	not available	Not Available	0.530914	664	1753	3852	6286	0.0640313
BP_GO:0006984_ER-nucleus_signaling_pathway	0.00404511	not available	not available	Not Available	0.749172	9	279	310	3913	0.0641471
MF_GO:0016651_oxidoreductase_activity,_acting_on_NAD(P)H	0.00404905	not available	not available	Not Available	0.623948	38	2049	2825	4030	0.0641471
BP_GO:0010564_regulation_of_cell_cycle_process	0.00411781	not available	not available	Not Available	0.559264	169	1795	3466	5548	0.0650738
BP_GO:0006520_cellular_amino_acid_metabolic_process	0.00428879	not available	not available	Not Available	0.557634	177	1593	3616	6027	0.0676071
BP_GO:0031468_nuclear_envelope_reassembly	0.00434946	not available	not available	Not Available	0.858123	4	94	756	1469	0.0683934
CC_GO:0019773_proteasome_core_complex,_alpha-subunit_complex	0.00438637	not available	not available	Not Available	0.798384	6	698	1642	2906	0.0688031
CC_GO:0030133_transport_vesicle	0.00440435	not available	not available	Not Available	0.706868	13	224	856	4227	0.0689145
MF_GO:0019843_rRNA_binding	0.00445579	not available	not available	Not Available	0.723851	11	243	3060	4245	0.0693942
BP_GO:0048285_organelle_fission	0.00445691	not available	not available	Not Available	0.578721	93	1606	3294	5376	0.0693942
BP_GO:0006310_DNA_recombination	0.00448601	not available	not available	Not Available	0.6208	39	1317	2782	5046	0.0696761
BP_GO:0090174_organelle_membrane_fusion	0.00449817	not available	not available	Not Available	0.760166	8	572	1631	3277	0.0696942
CC_GO:0005869_dynactin_complex	0.00450991	not available	not available	Not Available	0.723522	11	947	1330	3046	0.0697056
MF_GO:0032553_ribonucleotide_binding	0.004597	not available	not available	Not Available	0.530197	673	1759	3866	6286	0.0708788
BP_GO:0006281_DNA_repair	0.00473735	not available	not available	Not Available	0.578936	91	1490	3382	5973	0.0728655
BP_GO:0006419_alanyl-tRNA_aminoacylation	0.00480174	not available	not available	Not Available	0.898011	3	41	1243	1342	0.0734991
MF_GO:0004813_alanine-tRNA_ligase_activity	0.00480174	not available	not available	Not Available	0.898011	3	41	1243	1342	0.0734991
BP_GO:0006261_DNA-dependent_DNA_replication	0.00486162	not available	not available	Not Available	0.643154	27	705	2814	5247	0.0742364
BP_GO:0006388_tRNA_splicing,_via_endonucleolytic_cleavage_and_ligation	0.00493225	not available	not available	Not Available	0.820161	5	121	774	1932	0.0749536
BP_GO:0000394_RNA_splicing,_via_endonucleolytic_cleavage_and_ligation	0.00493225	not available	not available	Not Available	0.820161	5	121	774	1932	0.0749536
BP_GO:0045003_double-strand_break_repair_via_synthesis-dependent_strand_annealing	0.00526017	not available	not available	Not Available	0.851203	4	173	1078	1317	0.0797457
BP_GO:0051168_nuclear_export	0.00528166	not available	not available	Not Available	0.61976	38	1048	2293	4964	0.0798804
BP_GO:0018393_internal_peptidyl-lysine_acetylation	0.00535256	not available	not available	Not Available	0.638858	28	1412	2316	4050	0.0805681
BP_GO:0006475_internal_protein_amino_acid_acetylation	0.00535256	not available	not available	Not Available	0.638858	28	1412	2316	4050	0.0805681
BP_GO:0042168_heme_metabolic_process	0.00545799	not available	not available	Not Available	0.754119	8	1006	1487	2654	0.0819604
CC_GO:0000814_ESCRT_II_complex	0.00556285	not available	not available	Not Available	0.892872	3	436	596	1726	0.0833375
BP_GO:0006273_lagging_strand_elongation	0.00562968	not available	not available	Not Available	0.892444	3	363	641	1765	0.0841398
BP_GO:0071824_protein-DNA_complex_subunit_organization	0.00567102	not available	not available	Not Available	0.62018	37	1754	2868	3958	0.0843356
CC_GO:0031974_membrane-enclosed_lumen	0.00567629	not available	not available	Not Available	0.595585	59	1111	3405	5229	0.0843356
BP_GO:0050657_nucleic_acid_transport	0.00569601	not available	not available	Not Available	0.594757	60	1198	3086	4835	0.0843356
BP_GO:0050658_RNA_transport	0.00569601	not available	not available	Not Available	0.594757	60	1198	3086	4835	0.0843356
BP_GO:0006406_mRNA_export_from_nucleus	0.00578199	not available	not available	Not Available	0.654654	22	1198	2159	4223	0.0854091
BP_GO:0016569_covalent_chromatin_modification	0.0058172	not available	not available	Not Available	0.581819	80	1429	2973	6153	0.0855304
BP_GO:0016570_histone_modification	0.0058172	not available	not available	Not Available	0.581819	80	1429	2973	6153	0.0855304
MF_GO:0015035_protein_disulfide_oxidoreductase_activity	0.00589118	not available	not available	Not Available	0.707203	12	183	1727	4198	0.0863283
CC_GO:0005885_Arp2/3_protein_complex	0.0059063	not available	not available	Not Available	0.737862	9	611	781	2863	0.0863283
BP_GO:0006405_RNA_export_from_nucleus	0.00591234	not available	not available	Not Available	0.644833	25	1198	2293	4453	0.0863283
BP_GO:0006400_tRNA_modification	0.00596109	not available	not available	Not Available	0.691994	14	1302	1878	4145	0.08684
BP_GO:0043102_amino_acid_salvage	0.00607791	not available	not available	Not Available	0.767046	7	530	1534	2145	0.0875358
BP_GO:0071265_L-methionine_biosynthetic_process	0.00607791	not available	not available	Not Available	0.767046	7	530	1534	2145	0.0875358
BP_GO:0071267_L-methionine_salvage	0.00607791	not available	not available	Not Available	0.767046	7	530	1534	2145	0.0875358
BP_GO:0019509_L-methionine_salvage_from_methylthioadenosine	0.00607791	not available	not available	Not Available	0.767046	7	530	1534	2145	0.0875358
BP_GO:0009086_methionine_biosynthetic_process	0.00607791	not available	not available	Not Available	0.767046	7	530	1534	2145	0.0875358
CC_GO:0005665_DNA-directed_RNA_polymerase_II,_core_complex	0.00609465	not available	not available	Not Available	0.698432	13	974	2370	4624	0.0875777
MF_GO:0008536_Ran_GTPase_binding	0.0062212	not available	not available	Not Available	0.678889	16	616	2068	4020	0.089194
BP_GO:0006465_signal_peptide_processing	0.00653118	not available	not available	Not Available	0.784502	6	844	887	1735	0.0934269
BP_GO:0035087_siRNA_loading_onto_RISC_involved_in_RNA_interference	0.00657064	not available	not available	Not Available	0.842677	4	147	493	1672	0.0936045
MF_GO:0004663_Rab_geranylgeranyltransferase_activity	0.00657314	not available	not available	Not Available	0.809508	5	997	1155	2546	0.0936045
BP_GO:0006303_double-strand_break_repair_via_nonhomologous_end_joining	0.0068225	not available	not available	Not Available	0.841188	4	27	373	1765	0.0969377
BP_GO:0000280_nuclear_division	0.00684861	not available	not available	Not Available	0.57583	89	1588	3341	5416	0.0970182
CC_GO:0005786_signal_recognition_particle,_endoplasmic_reticulum_targeting	0.00687947	not available	not available	Not Available	0.733123	9	739	2163	2888	0.0970182
CC_GO:0048500_signal_recognition_particle	0.00687947	not available	not available	Not Available	0.733123	9	739	2163	2888	0.0970182
BP_GO:0006506_GPI_anchor_biosynthetic_process	0.00688941	not available	not available	Not Available	0.721564	10	795	1325	3289	0.0970182
BP_GO:0030968_endoplasmic_reticulum_unfolded_protein_response	0.00694323	not available	not available	Not Available	0.782282	6	279	294	3913	0.0975593
CC_GO:0005801_cis-Golgi_network	0.00697489	not available	not available	Not Available	0.746188	8	644	1710	2663	0.0977873
MF_GO:0003684_damaged_DNA_binding	0.00701635	not available	not available	Not Available	0.661771	19	482	3127	4181	0.097988
MF_GO:0005524_ATP_binding	0.00702807	not available	not available	Not Available	0.531936	525	1754	3788	6297	0.097988
BP_GO:0015931_nucleobase-containing_compound_transport	0.00704436	not available	not available	Not Available	0.585059	70	1667	3380	4964	0.097988
BP_GO:0006473_protein_acetylation	0.00705106	not available	not available	Not Available	0.629221	30	1412	2316	4427	0.097988
BP_GO:0010389_regulation_of_G2/M_transition_of_mitotic_cell_cycle	0.00710125	not available	not available	Not Available	0.732123	9	1192	1940	2490	0.0982622
BP_GO:0006429_leucyl-tRNA_aminoacylation	0.00711731	not available	not available	Not Available	0.940507	2	137	137	885	0.0982622
MF_GO:0004823_leucine-tRNA_ligase_activity	0.00711731	not available	not available	Not Available	0.940507	2	137	137	885	0.0982622
CC_GO:0005785_signal_recognition_particle_receptor_complex	0.00728454	not available	not available	Not Available	0.83856	4	289	786	1219	0.100352
BP_GO:0000002_mitochondrial_genome_maintenance	0.00749187	not available	not available	Not Available	0.837421	4	377	1252	1493	0.102985
BP_GO:0016073_snRNA_metabolic_process	0.00756132	not available	not available	Not Available	0.669002	17	920	1649	5421	0.10349
BP_GO:0016180_snRNA_processing	0.00756132	not available	not available	Not Available	0.669002	17	920	1649	5421	0.10349
BP_GO:0000096_sulfur_amino_acid_metabolic_process	0.00762045	not available	not available	Not Available	0.679453	15	530	2031	6045	0.104075
BP_GO:0001111_promoter_clearance_from_RNA_polymerase_II_promoter	0.00767039	not available	not available	Not Available	0.759017	7	1443	1606	2235	0.104307
BP_GO:0001109_promoter_clearance_during_DNA-dependent_transcription	0.00767039	not available	not available	Not Available	0.759017	7	1443	1606	2235	0.104307
CC_GO:0005688_U6_snRNP	0.00776062	not available	not available	Not Available	0.742638	8	428	1316	3006	0.105308
BP_GO:0006120_mitochondrial_electron_transport,_NADH_to_ubiquinone	0.00784806	not available	not available	Not Available	0.636489	26	1527	2800	4030	0.106114
BP_GO:0006013_mannose_metabolic_process	0.0078535	not available	not available	Not Available	0.802593	5	681	1454	1925	0.106114
CC_GO:0031201_SNARE_complex	0.00789077	not available	not available	Not Available	0.629257	29	550	2663	5271	0.106391
MF_GO:0030580_quinone_cofactor_methyltransferase_activity	0.00800705	not available	not available	Not Available	0.936887	2	109	109	975	0.107274
MF_GO:0008169_C-methyltransferase_activity	0.00800705	not available	not available	Not Available	0.936887	2	109	109	975	0.107274
MF_GO:0008425_2-polyprenyl-6-methoxy-1,4-benzoquinone_methyltransferase_activity	0.00800705	not available	not available	Not Available	0.936887	2	109	109	975	0.107274
BP_GO:0034728_nucleosome_organization	0.00805182	not available	not available	Not Available	0.647594	22	1754	2282	3389	0.107646
BP_GO:0006616_SRP-dependent_cotranslational_protein_targeting_to_membrane,_translocation	0.00812626	not available	not available	Not Available	0.801238	5	234	2197	2441	0.108413
MF_GO:0016893_endonuclease_activity,_active_with_either_ribo-_or_deoxyribonucleic_acids_and_producing_5'-phosphomonoesters	0.00822186	not available	not available	Not Available	0.683566	14	522	1287	4878	0.109458
BP_GO:0090114_COPII-coated_vesicle_budding	0.00836553	not available	not available	Not Available	0.935486	2	252	252	856	0.110926
CC_GO:0005662_DNA_replication_factor_A_complex	0.00836712	not available	not available	Not Available	0.877224	3	52	227	2881	0.110926
MF_GO:0016410_N-acyltransferase_activity	0.00857113	not available	not available	Not Available	0.602866	45	1544	2992	4743	0.113393
MF_GO:0003746_translation_elongation_factor_activity	0.00875139	not available	not available	Not Available	0.675859	15	1333	2312	4957	0.115537
CC_GO:0005666_DNA-directed_RNA_polymerase_III_complex	0.008798	not available	not available	Not Available	0.738388	8	261	496	3803	0.115909
BP_GO:0070727_cellular_macromolecule_localization	0.00881616	not available	not available	Not Available	0.575571	83	1786	2768	5489	0.115909
BP_GO:0006458_'de_novo'_protein_folding	0.00890364	not available	not available	Not Available	0.724852	9	559	1430	3530	0.116816
CC_GO:0016592_mediator_complex	0.009138	not available	not available	Not Available	0.624336	30	1649	2449	4856	0.119644
BP_GO:0000724_double-strand_break_repair_via_homologous_recombination	0.00929855	not available	not available	Not Available	0.694315	12	1078	2213	3396	0.121245
BP_GO:0000725_recombinational_repair	0.00929855	not available	not available	Not Available	0.694315	12	1078	2213	3396	0.121245
BP_GO:0051236_establishment_of_RNA_localization	0.00946011	not available	not available	Not Available	0.587251	61	1331	3313	4964	0.123098
MF_GO:0030942_endoplasmic_reticulum_signal_peptide_binding	0.00948807	not available	not available	Not Available	0.931282	2	441	441	739	0.123209
CC_GO:0000815_ESCRT_III_complex	0.00963278	not available	not available	Not Available	0.735262	8	1011	1174	3131	0.124391
CC_GO:0043231_intracellular_membrane-bounded_organelle	0.00963801	not available	not available	Not Available	0.517881	1810	1950	4031	6436	0.124391
CC_GO:0043227_membrane-bounded_organelle	0.00963801	not available	not available	Not Available	0.517881	1810	1950	4031	6436	0.124391
MF_GO:0004176_ATP-dependent_peptidase_activity	0.00973862	not available	not available	Not Available	0.87084	3	384	1057	1883	0.125202
MF_GO:0032559_adenyl_ribonucleotide_binding	0.00974034	not available	not available	Not Available	0.530327	527	1754	3820	6344	0.125202
MF_GO:0035613_RNA_stem-loop_binding	0.00980911	not available	not available	Not Available	0.870528	3	846	1093	1393	0.125831
CC_GO:0005848_mRNA_cleavage_stimulating_factor_complex	0.00987004	not available	not available	Not Available	0.8258	4	152	358	919	0.126356
BP_GO:0031122_cytoplasmic_microtubule_organization	0.00994007	not available	not available	Not Available	0.653612	19	852	2320	4852	0.126996
BP_GO:0006613_cotranslational_protein_targeting_to_membrane	0.0100441	not available	not available	Not Available	0.700367	11	709	1279	5500	0.127442
BP_GO:0016568_chromatin_modification	0.010047	not available	not available	Not Available	0.563276	114	1343	3305	6425	0.127442
BP_GO:2000425_regulation_of_apoptotic_cell_clearance	0.0100924	not available	not available	Not Available	0.929122	2	10	10	1207	0.127442
BP_GO:0050766_positive_regulation_of_phagocytosis	0.0100924	not available	not available	Not Available	0.929122	2	10	10	1207	0.127442
BP_GO:2000427_positive_regulation_of_apoptotic_cell_clearance	0.0100924	not available	not available	Not Available	0.929122	2	10	10	1207	0.127442
BP_GO:0032200_telomere_organization	0.0101157	not available	not available	Not Available	0.69184	12	173	1765	3701	0.127442
BP_GO:0000723_telomere_maintenance	0.0101157	not available	not available	Not Available	0.69184	12	173	1765	3701	0.127442
MF_GO:0004520_endodeoxyribonuclease_activity	0.0101596	not available	not available	Not Available	0.700016	11	1287	2038	3526	0.127644
BP_GO:0009225_nucleotide-sugar_metabolic_process	0.0101921	not available	not available	Not Available	0.79201	5	545	924	1105	0.127644
BP_GO:0009226_nucleotide-sugar_biosynthetic_process	0.0101921	not available	not available	Not Available	0.79201	5	545	924	1105	0.127644
MF_GO:0008565_protein_transporter_activity	0.0103071	not available	not available	Not Available	0.604623	41	1566	3149	5253	0.128828
BP_GO:0006383_transcription_from_RNA_polymerase_III_promoter	0.0103547	not available	not available	Not Available	0.691148	12	375	1590	3803	0.129169
MF_GO:0016423_tRNA_(guanine)_methyltransferase_activity	0.0103761	not available	not available	Not Available	0.868076	3	334	416	2645	0.129181
MF_GO:0016409_palmitoyltransferase_activity	0.0104305	not available	not available	Not Available	0.656554	18	1386	2536	3846	0.129514
BP_GO:0045943_positive_regulation_of_transcription_from_RNA_polymerase_I_promoter	0.0104437	not available	not available	Not Available	0.927896	2	218	218	1020	0.129514
CC_GO:0031966_mitochondrial_membrane	0.0105599	not available	not available	Not Available	0.588634	57	1276	2704	5721	0.130699
BP_GO:0071822_protein_complex_subunit_organization	0.0106481	not available	not available	Not Available	0.534498	389	2074	3611	6241	0.131534
CC_GO:0032806_carboxy-terminal_domain_protein_kinase_complex	0.0107058	not available	not available	Not Available	0.698401	11	1443	1606	5169	0.131989
MF_GO:0008079_translation_termination_factor_activity	0.010826	not available	not available	Not Available	0.765421	6	831	2170	2979	0.132332
MF_GO:0003747_translation_release_factor_activity	0.010826	not available	not available	Not Available	0.765421	6	831	2170	2979	0.132332
MF_GO:0043139_5'-3'_DNA_helicase_activity	0.0108847	not available	not available	Not Available	0.821479	4	673	1252	1964	0.132332
BP_GO:0006555_methionine_metabolic_process	0.0109181	not available	not available	Not Available	0.707188	10	530	1534	4744	0.132332
BP_GO:0015697_quaternary_ammonium_group_transport	0.0109215	not available	not available	Not Available	0.926261	2	632	632	634	0.132332
BP_GO:0015879_carnitine_transport	0.0109215	not available	not available	Not Available	0.926261	2	632	632	634	0.132332
BP_GO:0015838_amino-acid_betaine_transport	0.0109215	not available	not available	Not Available	0.926261	2	632	632	634	0.132332
BP_GO:0006844_acyl_carnitine_transport	0.0109215	not available	not available	Not Available	0.926261	2	632	632	634	0.132332
MF_GO:0005476_carnitine:acyl_carnitine_antiporter_activity	0.0109215	not available	not available	Not Available	0.926261	2	632	632	634	0.132332
BP_GO:0006446_regulation_of_translational_initiation	0.0110784	not available	not available	Not Available	0.675398	14	469	1130	5224	0.133977
BP_GO:0006356_regulation_of_transcription_from_RNA_polymerase_I_promoter	0.011576	not available	not available	Not Available	0.818705	4	218	1020	1353	0.139728
BP_GO:0031330_negative_regulation_of_cellular_catabolic_process	0.0116108	not available	not available	Not Available	0.658261	17	764	2039	5868	0.139882
BP_GO:0009298_GDP-mannose_biosynthetic_process	0.011909	not available	not available	Not Available	0.922992	2	217	217	1105	0.143202
MF_GO:0030554_adenyl_nucleotide_binding	0.0119718	not available	not available	Not Available	0.529132	534	1759	3852	6342	0.143685
BP_GO:0090501_RNA_phosphodiester_bond_hydrolysis	0.0123454	not available	not available	Not Available	0.92159	2	88	88	1258	0.147078
BP_GO:0072599_establishment_of_protein_localization_to_endoplasmic_reticulum	0.0123474	not available	not available	Not Available	0.703167	10	709	786	5500	0.147078
BP_GO:0045047_protein_targeting_to_ER	0.0123474	not available	not available	Not Available	0.703167	10	709	786	5500	0.147078
BP_GO:0006614_SRP-dependent_cotranslational_protein_targeting_to_membrane	0.0123474	not available	not available	Not Available	0.703167	10	709	786	5500	0.147078
MF_GO:0031072_heat_shock_protein_binding	0.012686	not available	not available	Not Available	0.8145	4	1132	1281	1650	0.150581
BP_GO:0001522_pseudouridine_synthesis	0.012689	not available	not available	Not Available	0.685021	12	239	1349	3520	0.150581
MF_GO:0004123_cystathionine_gamma-lyase_activity	0.0127709	not available	not available	Not Available	0.920248	2	149	149	1220	0.151269
MF_GO:0016783_sulfurtransferase_activity	0.0129188	not available	not available	Not Available	0.813653	4	149	223	2915	0.152736
BP_GO:0035967_cellular_response_to_topologically_incorrect_protein	0.0131464	not available	not available	Not Available	0.701087	10	294	887	3913	0.155138
MF_GO:0097159_organic_cyclic_compound_binding	0.0133326	not available	not available	Not Available	0.516499	1946	1891	4078	6430	0.157042
BP_GO:0032509_endosome_transport_via_multivesicular_body_sorting_pathway	0.0134435	not available	not available	Not Available	0.659108	16	1074	2160	3723	0.158054
BP_GO:0006432_phenylalanyl-tRNA_aminoacylation	0.0135625	not available	not available	Not Available	0.855736	3	652	1172	1888	0.158864
MF_GO:0004826_phenylalanine-tRNA_ligase_activity	0.0135625	not available	not available	Not Available	0.855736	3	652	1172	1888	0.158864
CC_GO:0030176_integral_to_endoplasmic_reticulum_membrane	0.0136684	not available	not available	Not Available	0.690686	11	1061	2197	2905	0.159809
MF_GO:1901363_heterocyclic_compound_binding	0.0137266	not available	not available	Not Available	0.51646	1931	1887	4084	6446	0.160194
BP_GO:0044272_sulfur_compound_biosynthetic_process	0.0137622	not available	not available	Not Available	0.610926	33	1381	2689	4497	0.160314
MF_GO:0043140_ATP-dependent_3'-5'_DNA_helicase_activity	0.0138399	not available	not available	Not Available	0.810412	4	601	784	1078	0.160923
BP_GO:0071826_ribonucleoprotein_complex_subunit_organization	0.0140107	not available	not available	Not Available	0.595963	44	1050	3086	5401	0.162611
BP_GO:0043094_cellular_metabolic_compound_salvage	0.0140467	not available	not available	Not Available	0.674878	13	660	2145	3877	0.162731
BP_GO:0034620_cellular_response_to_unfolded_protein	0.0142556	not available	not available	Not Available	0.721182	8	279	310	3913	0.16485
CC_GO:0043233_organelle_lumen	0.0143163	not available	not available	Not Available	0.587231	53	1111	3596	5229	0.16495
CC_GO:0070013_intracellular_organelle_lumen	0.0143163	not available	not available	Not Available	0.587231	53	1111	3596	5229	0.16495
MF_GO:0004686_elongation_factor-2_kinase_activity	0.0145251	not available	not available	Not Available	0.914935	2	142	142	1318	0.167052
BP_GO:0006289_nucleotide-excision_repair	0.0146698	not available	not available	Not Available	0.628336	24	1159	2235	4185	0.167597
MF_GO:0003916_DNA_topoisomerase_activity	0.0147011	not available	not available	Not Available	0.776171	5	377	1992	2038	0.167597
BP_GO:0042351_'de_novo'_GDP-L-fucose_biosynthetic_process	0.0147047	not available	not available	Not Available	0.914409	2	545	545	924	0.167597
BP_GO:0042350_GDP-L-fucose_biosynthetic_process	0.0147047	not available	not available	Not Available	0.914409	2	545	545	924	0.167597
BP_GO:0046368_GDP-L-fucose_metabolic_process	0.0147047	not available	not available	Not Available	0.914409	2	545	545	924	0.167597
MF_GO:0008312_7S_RNA_binding	0.0148928	not available	not available	Not Available	0.752434	6	709	739	3733	0.168924
BP_GO:0018342_protein_prenylation	0.0149012	not available	not available	Not Available	0.775564	5	997	1155	2546	0.168924
BP_GO:0097354_prenylation	0.0149012	not available	not available	Not Available	0.775564	5	997	1155	2546	0.168924
MF_GO:0003906_DNA-(apurinic_or_apyrimidinic_site)_lyase_activity	0.0151525	not available	not available	Not Available	0.806062	4	1159	1320	1772	0.171467
MF_GO:0004536_deoxyribonuclease_activity	0.0152344	not available	not available	Not Available	0.65568	16	705	2038	3526	0.172086
BP_GO:0043603_cellular_amide_metabolic_process	0.0153711	not available	not available	Not Available	0.586931	52	1612	3194	5061	0.173322
CC_GO:0005811_lipid_particle	0.0154867	not available	not available	Not Available	0.545346	193	2192	3665	5582	0.174315
MF_GO:0008080_N-acetyltransferase_activity	0.0155435	not available	not available	Not Available	0.596375	42	1632	2992	4743	0.174644
CC_GO:0035145_exon-exon_junction_complex	0.0156599	not available	not available	Not Available	0.717662	8	733	1836	3615	0.175318
MF_GO:0019781_NEDD8_activating_enzyme_activity	0.0157254	not available	not available	Not Available	0.804251	4	347	875	1126	0.175318
BP_GO:0034367_macromolecular_complex_remodeling	0.0157695	not available	not available	Not Available	0.750019	6	1443	1540	2235	0.175318
BP_GO:0001113_transcriptional_open_complex_formation_at_RNA_polymerase_II_promoter	0.0157695	not available	not available	Not Available	0.750019	6	1443	1540	2235	0.175318
BP_GO:0001112_DNA-dependent_transcriptional_open_complex_formation	0.0157695	not available	not available	Not Available	0.750019	6	1443	1540	2235	0.175318
BP_GO:0001120_protein-DNA_complex_remodeling	0.0157695	not available	not available	Not Available	0.750019	6	1443	1540	2235	0.175318
BP_GO:0006497_protein_lipidation	0.0159318	not available	not available	Not Available	0.617182	28	1263	2761	5224	0.176494
BP_GO:0000338_protein_deneddylation	0.0159603	not available	not available	Not Available	0.847678	3	347	1126	2446	0.176494
BP_GO:0031058_positive_regulation_of_histone_modification	0.0159835	not available	not available	Not Available	0.716888	8	1157	1457	2309	0.176494
MF_GO:0015450_P-P-bond-hydrolysis-driven_protein_transmembrane_transporter_activity	0.0159866	not available	not available	Not Available	0.685575	11	1663	2197	4162	0.176494
BP_GO:0006338_chromatin_remodeling	0.0161274	not available	not available	Not Available	0.585364	53	1091	3057	5773	0.177738
BP_GO:2000779_regulation_of_double-strand_break_repair	0.016583	not available	not available	Not Available	0.909096	2	482	482	1078	0.182442
CC_GO:0044545_NSL_complex	0.0168796	not available	not available	Not Available	0.729274	7	1166	2264	3406	0.185384
MF_GO:0017056_structural_constituent_of_nuclear_pore	0.0170477	not available	not available	Not Available	0.683439	11	898	2796	4126	0.186906
CC_GO:0072588_box_H/ACA_RNP_complex	0.0172703	not available	not available	Not Available	0.907228	2	243	243	1349	0.189019
CC_GO:0005705_polytene_chromosome_interband	0.0173262	not available	not available	Not Available	0.609717	31	1589	2837	5194	0.18923
MF_GO:0035197_siRNA_binding	0.0173493	not available	not available	Not Available	0.799375	4	147	833	1672	0.18923
MF_GO:0004661_protein_geranylgeranyltransferase_activity	0.0173878	not available	not available	Not Available	0.745833	6	997	1155	2566	0.189286
BP_GO:0034314_Arp2/3_complex-mediated_actin_nucleation	0.0174142	not available	not available	Not Available	0.682727	11	611	2135	5277	0.189286
MF_GO:0031491_nucleosome_binding	0.0177321	not available	not available	Not Available	0.767597	5	1091	1754	3168	0.192302
BP_GO:0070613_regulation_of_protein_processing	0.0177729	not available	not available	Not Available	0.905885	2	256	256	1359	0.192302
MF_GO:0016274_protein-arginine_N-methyltransferase_activity	0.0178301	not available	not available	Not Available	0.76734	5	339	590	1291	0.192302
MF_GO:0016273_arginine_N-methyltransferase_activity	0.0178301	not available	not available	Not Available	0.76734	5	339	590	1291	0.192302
BP_GO:0009247_glycolipid_biosynthetic_process	0.0178434	not available	not available	Not Available	0.64679	17	1263	2761	3983	0.192302
CC_GO:0070603_SWI/SNF_superfamily-type_complex	0.0185594	not available	not available	Not Available	0.604995	33	1651	3038	4084	0.199679
BP_GO:0043623_cellular_protein_complex_assembly	0.0186751	not available	not available	Not Available	0.570647	73	1752	2952	5821	0.200363
MF_GO:0003887_DNA-directed_DNA_polymerase_activity	0.0186862	not available	not available	Not Available	0.672785	12	641	2840	3447	0.200363
BP_GO:0010507_negative_regulation_of_autophagy	0.0188148	not available	not available	Not Available	0.672561	12	247	2039	3640	0.20119
CC_GO:0000151_ubiquitin_ligase_complex	0.0188404	not available	not available	Not Available	0.58793	47	1673	3381	5320	0.20119
MF_GO:0015232_heme_transporter_activity	0.0188586	not available	not available	Not Available	0.795141	4	343	971	2786	0.20119
CC_GO:0005795_Golgi_stack	0.0189701	not available	not available	Not Available	0.617618	26	1251	2185	5420	0.201774
BP_GO:0042147_retrograde_transport,_endosome_to_Golgi	0.018977	not available	not available	Not Available	0.79482	4	228	886	2099	0.201774
MF_GO:0035064_methylated_histone_residue_binding	0.0192371	not available	not available	Not Available	0.723916	7	796	2117	4050	0.204197
BP_GO:0043044_ATP-dependent_chromatin_remodeling	0.0196565	not available	not available	Not Available	0.687202	10	823	1651	3885	0.2083
BP_GO:0061057_peptidoglycan_recognition_protein_signaling_pathway	0.0197124	not available	not available	Not Available	0.671031	12	1779	2315	2725	0.208543
BP_GO:0006438_valyl-tRNA_aminoacylation	0.0197858	not available	not available	Not Available	0.900689	2	111	111	1593	0.208623
MF_GO:0004832_valine-tRNA_ligase_activity	0.0197858	not available	not available	Not Available	0.900689	2	111	111	1593	0.208623
MF_GO:0043022_ribosome_binding	0.0201102	not available	not available	Not Available	0.739447	6	162	1258	4304	0.211691
CC_GO:0043189_H4/H2A_histone_acetyltransferase_complex	0.0203131	not available	not available	Not Available	0.738999	6	688	1463	3053	0.213198
BP_GO:0006277_DNA_amplification	0.0203206	not available	not available	Not Available	0.639175	18	1091	2015	4665	0.213198
MF_GO:0008170_N-methyltransferase_activity	0.0205203	not available	not available	Not Available	0.618082	25	1091	3475	5000	0.214937
BP_GO:0000097_sulfur_amino_acid_biosynthetic_process	0.0206505	not available	not available	Not Available	0.706941	8	530	1534	2145	0.215944
BP_GO:0006515_misfolded_or_incompletely_synthesized_protein_catabolic_process	0.0207168	not available	not available	Not Available	0.83382	3	90	384	3801	0.216281
BP_GO:0006684_sphingomyelin_metabolic_process	0.0210089	not available	not available	Not Available	0.833041	3	631	753	2911	0.2188
CC_GO:0031227_intrinsic_to_endoplasmic_reticulum_membrane	0.0210494	not available	not available	Not Available	0.651238	15	1171	2441	3202	0.2188
BP_GO:0006505_GPI_anchor_metabolic_process	0.0210617	not available	not available	Not Available	0.662296	13	1263	2905	3289	0.2188
BP_GO:0071166_ribonucleoprotein_complex_localization	0.0211413	not available	not available	Not Available	0.832691	3	1048	1566	1690	0.219267
CC_GO:0005968_Rab-protein_geranylgeranyltransferase_complex	0.0215467	not available	not available	Not Available	0.788192	4	997	1155	2546	0.223106
BP_GO:0051181_cofactor_transport	0.0216583	not available	not available	Not Available	0.736118	6	632	634	2786	0.223778
CC_GO:0035267_NuA4_histone_acetyltransferase_complex	0.0216821	not available	not available	Not Available	0.758019	5	688	1463	2806	0.223778
BP_GO:0009067_aspartate_family_amino_acid_biosynthetic_process	0.0221945	not available	not available	Not Available	0.692558	9	621	2031	4840	0.228693
BP_GO:0006944_cellular_membrane_fusion	0.0225401	not available	not available	Not Available	0.604161	31	1299	3173	5313	0.231877
CC_GO:0009328_phenylalanine-tRNA_ligase_complex	0.0226706	not available	not available	Not Available	0.893683	2	652	652	1172	0.232842
BP_GO:0042273_ribosomal_large_subunit_biogenesis	0.0227332	not available	not available	Not Available	0.785331	4	646	1019	1048	0.233107
BP_GO:0070922_small_RNA_loading_onto_RISC	0.0231517	not available	not available	Not Available	0.73308	6	493	1672	3762	0.237015
BP_GO:0051084_'de_novo'_posttranslational_protein_folding	0.0233036	not available	not available	Not Available	0.827163	3	15	1024	3407	0.237575
BP_GO:0051085_chaperone_mediated_protein_folding_requiring_cofactor	0.0233036	not available	not available	Not Available	0.827163	3	15	1024	3407	0.237575
BP_GO:0045010_actin_nucleation	0.0233188	not available	not available	Not Available	0.653272	14	664	2135	5277	0.237575
MF_GO:0042393_histone_binding	0.0235295	not available	not available	Not Available	0.647854	15	945	2117	5513	0.239336
MF_GO:0008318_protein_prenyltransferase_activity	0.0236588	not available	not available	Not Available	0.715154	7	997	2546	4019	0.239928
CC_GO:0017053_transcriptional_repressor_complex	0.0236657	not available	not available	Not Available	0.622175	22	1571	2650	4665	0.239928
MF_GO:0034450_ubiquitin-ubiquitin_ligase_activity	0.0237013	not available	not available	Not Available	0.891289	2	838	838	1027	0.239928
BP_GO:0042180_cellular_ketone_metabolic_process	0.0237863	not available	not available	Not Available	0.624888	21	1809	2660	4627	0.240405
MF_GO:0016886_ligase_activity,_forming_phosphoric_ester_bonds	0.0239586	not available	not available	Not Available	0.731503	6	363	1765	2600	0.241494
BP_GO:0043001_Golgi_to_plasma_membrane_protein_transport	0.0239703	not available	not available	Not Available	0.825528	3	1071	1496	1921	0.241494
BP_GO:0005975_carbohydrate_metabolic_process	0.0242353	not available	not available	Not Available	0.539617	212	1870	3748	6048	0.24229
BP_GO:0072655_establishment_of_protein_localization_to_mitochondrion	0.0242558	not available	not available	Not Available	0.6577	13	1663	2057	4819	0.24229
BP_GO:0006626_protein_targeting_to_mitochondrion	0.0242558	not available	not available	Not Available	0.6577	13	1663	2057	4819	0.24229
MF_GO:0015215_nucleotide_transmembrane_transporter_activity	0.0243	not available	not available	Not Available	0.700368	8	132	1780	4396	0.24229
CC_GO:0070939_Dsl1p_complex	0.0243152	not available	not available	Not Available	0.889888	2	635	635	1254	0.24229
CC_GO:0000138_Golgi_trans_cisterna	0.0243779	not available	not available	Not Available	0.700237	8	577	2663	3102	0.24229
CC_GO:0005663_DNA_replication_factor_C_complex	0.0245936	not available	not available	Not Available	0.751805	5	639	2320	3735	0.24229
BP_GO:0034244_negative_regulation_of_transcription_elongation_from_RNA_polymerase_II_promoter	0.0249465	not available	not available	Not Available	0.780279	4	429	508	2872	0.24229
BP_GO:0046021_regulation_of_transcription_from_RNA_polymerase_II_promoter,_mitotic	0.0249465	not available	not available	Not Available	0.780279	4	429	508	2872	0.24229
BP_GO:0032785_negative_regulation_of_DNA-dependent_transcription,_elongation	0.0249465	not available	not available	Not Available	0.780279	4	429	508	2872	0.24229
BP_GO:0007070_negative_regulation_of_transcription_from_RNA_polymerase_II_promoter_during_mitosis	0.0249465	not available	not available	Not Available	0.780279	4	429	508	2872	0.24229
BP_GO:0007068_negative_regulation_of_transcription_during_mitosis	0.0249465	not available	not available	Not Available	0.780279	4	429	508	2872	0.24229
BP_GO:0045896_regulation_of_transcription_during_mitosis	0.0249465	not available	not available	Not Available	0.780279	4	429	508	2872	0.24229
CC_GO:0032021_NELF_complex	0.0249465	not available	not available	Not Available	0.780279	4	429	508	2872	0.24229
BP_GO:0015788_UDP-N-acetylglucosamine_transport	0.0251198	not available	not available	Not Available	0.888078	2	140	140	1780	0.24229
BP_GO:1901679_nucleotide_transmembrane_transport	0.0251198	not available	not available	Not Available	0.888078	2	140	140	1780	0.24229
BP_GO:0090480_purine_nucleotide-sugar_transmembrane_transport	0.0251198	not available	not available	Not Available	0.888078	2	140	140	1780	0.24229
MF_GO:0005460_UDP-glucose_transmembrane_transporter_activity	0.0251198	not available	not available	Not Available	0.888078	2	140	140	1780	0.24229
MF_GO:0005457_GDP-fucose_transmembrane_transporter_activity	0.0251198	not available	not available	Not Available	0.888078	2	140	140	1780	0.24229
BP_GO:0036079_purine_nucleotide-sugar_transport	0.0251198	not available	not available	Not Available	0.888078	2	140	140	1780	0.24229
BP_GO:0015787_UDP-glucuronic_acid_transport	0.0251198	not available	not available	Not Available	0.888078	2	140	140	1780	0.24229
BP_GO:0015786_UDP-glucose_transport	0.0251198	not available	not available	Not Available	0.888078	2	140	140	1780	0.24229
BP_GO:0015783_GDP-fucose_transport	0.0251198	not available	not available	Not Available	0.888078	2	140	140	1780	0.24229
BP_GO:0036066_protein_O-linked_fucosylation	0.0251198	not available	not available	Not Available	0.888078	2	140	140	1780	0.24229
BP_GO:0015784_GDP-mannose_transport	0.0251198	not available	not available	Not Available	0.888078	2	140	140	1780	0.24229
MF_GO:0005458_GDP-mannose_transmembrane_transporter_activity	0.0251198	not available	not available	Not Available	0.888078	2	140	140	1780	0.24229
BP_GO:0072530_purine-containing_compound_transmembrane_transport	0.0251198	not available	not available	Not Available	0.888078	2	140	140	1780	0.24229
MF_GO:0036080_purine_nucleotide-sugar_transmembrane_transporter_activity	0.0251198	not available	not available	Not Available	0.888078	2	140	140	1780	0.24229
BP_GO:0022618_ribonucleoprotein_complex_assembly	0.0255656	not available	not available	Not Available	0.588324	41	1298	3251	5401	0.246214
MF_GO:0019787_small_conjugating_protein_ligase_activity	0.0258019	not available	not available	Not Available	0.560211	88	1708	3495	5501	0.248113
MF_GO:0016894_endonuclease_activity,_active_with_either_ribo-_or_deoxyribonucleic_acids_and_producing_3'-phosphomonoesters	0.026015	not available	not available	Not Available	0.748978	5	1637	1723	1828	0.249683
BP_GO:0006424_glutamyl-tRNA_aminoacylation	0.026044	not available	not available	Not Available	0.886035	2	262	262	1693	0.249683
CC_GO:0035859_Seh1-associated_complex	0.0262915	not available	not available	Not Available	0.697111	8	898	1977	2777	0.251675
BP_GO:0019184_nonribosomal_peptide_biosynthetic_process	0.0266555	not available	not available	Not Available	0.726519	6	1220	1755	4105	0.254009
BP_GO:0006750_glutathione_biosynthetic_process	0.0266555	not available	not available	Not Available	0.726519	6	1220	1755	4105	0.254009
BP_GO:0043043_peptide_biosynthetic_process	0.0266555	not available	not available	Not Available	0.726519	6	1220	1755	4105	0.254009
BP_GO:0051258_protein_polymerization	0.0267897	not available	not available	Not Available	0.648829	14	1752	2409	4931	0.254904
MF_GO:0051537_2_iron,_2_sulfur_cluster_binding	0.0274383	not available	not available	Not Available	0.674906	10	1041	1815	4243	0.260685
BP_GO:0065002_intracellular_protein_transmembrane_transport	0.0276589	not available	not available	Not Available	0.65332	13	1695	2441	3640	0.261995
BP_GO:0071806_protein_transmembrane_transport	0.0276589	not available	not available	Not Available	0.65332	13	1695	2441	3640	0.261995
MF_GO:0015038_glutathione_disulfide_oxidoreductase_activity	0.0280808	not available	not available	Not Available	0.745077	5	348	1314	2657	0.265198
MF_GO:0015037_peptide_disulfide_oxidoreductase_activity	0.0280808	not available	not available	Not Available	0.745077	5	348	1314	2657	0.265198
CC_GO:0000347_THO_complex	0.0282212	not available	not available	Not Available	0.74482	5	1331	1667	1907	0.266038
BP_GO:0060811_intracellular_mRNA_localization_involved_in_anterior/posterior_axis_specification	0.0282537	not available	not available	Not Available	0.585361	42	1494	2668	5825	0.266038
MF_GO:0016798_hydrolase_activity,_acting_on_glycosyl_bonds	0.0284248	not available	not available	Not Available	0.563349	76	2130	3749	4614	0.267252
MF_GO:0016881_acid-amino_acid_ligase_activity	0.0285635	not available	not available	Not Available	0.554705	102	1742	3605	5644	0.267585
CC_GO:0005680_anaphase-promoting_complex	0.0286005	not available	not available	Not Available	0.658347	12	1357	2842	3875	0.267585
CC_GO:0044454_nuclear_chromosome_part	0.0286198	not available	not available	Not Available	0.561284	81	1953	3767	5247	0.267585
BP_GO:1902099_regulation_of_metaphase/anaphase_transition_of_cell_cycle	0.0286713	not available	not available	Not Available	0.60998	25	1254	2842	5078	0.267585
BP_GO:0030071_regulation_of_mitotic_metaphase/anaphase_transition	0.0286713	not available	not available	Not Available	0.60998	25	1254	2842	5078	0.267585
CC_GO:0005758_mitochondrial_intermembrane_space	0.0289314	not available	not available	Not Available	0.743535	5	1382	2008	2952	0.269615
MF_GO:0030619_U1_snRNA_binding	0.029051	not available	not available	Not Available	0.813967	3	846	1566	2373	0.270332
MF_GO:0008353_RNA_polymerase_II_carboxy-terminal_domain_kinase_activity	0.0293307	not available	not available	Not Available	0.705657	7	677	1583	5616	0.272534
BP_GO:0065001_specification_of_axis_polarity	0.0294168	not available	not available	Not Available	0.813189	3	256	2011	2538	0.272535
BP_GO:0009951_polarity_specification_of_dorsal/ventral_axis	0.0294168	not available	not available	Not Available	0.813189	3	256	2011	2538	0.272535
MF_GO:0042277_peptide_binding	0.0301034	not available	not available	Not Available	0.631687	17	2068	2888	4954	0.27849
BP_GO:0070647_protein_modification_by_small_protein_conjugation_or_removal	0.0303846	not available	not available	Not Available	0.56007	82	1673	3039	6023	0.280681
BP_GO:0006612_protein_targeting_to_membrane	0.0304942	not available	not available	Not Available	0.644578	14	709	1279	5835	0.280968
BP_GO:0006304_DNA_modification	0.0305968	not available	not available	Not Available	0.87646	2	237	237	1882	0.280968
BP_GO:0042982_amyloid_precursor_protein_metabolic_process	0.0305968	not available	not available	Not Available	0.87646	2	507	507	1612	0.280968
MF_GO:0043141_ATP-dependent_5'-3'_DNA_helicase_activity	0.0306645	not available	not available	Not Available	0.81058	3	673	1964	2235	0.280968
BP_GO:0033227_dsRNA_transport	0.0307216	not available	not available	Not Available	0.608247	25	959	3313	4579	0.280968
MF_GO:0000166_nucleotide_binding	0.0307261	not available	not available	Not Available	0.518923	911	1840	3988	6425	0.280968
MF_GO:1901265_nucleoside_phosphate_binding	0.0307261	not available	not available	Not Available	0.518923	911	1840	3988	6425	0.280968
MF_GO:0004177_aminopeptidase_activity	0.0310037	not available	not available	Not Available	0.620659	20	1518	2732	4107	0.283062
BP_GO:0006518_peptide_metabolic_process	0.0310443	not available	not available	Not Available	0.581626	44	1612	3194	5505	0.283062
MF_GO:0004829_threonine-tRNA_ligase_activity	0.0312938	not available	not available	Not Available	0.875058	2	879	879	1264	0.284518
BP_GO:0006435_threonyl-tRNA_aminoacylation	0.0312938	not available	not available	Not Available	0.875058	2	879	879	1264	0.284518
BP_GO:0090527_actin_filament_reorganization	0.0315244	not available	not available	Not Available	0.767023	4	403	561	726	0.285738
BP_GO:0030037_actin_filament_reorganization_involved_in_cell_cycle	0.0315244	not available	not available	Not Available	0.767023	4	403	561	726	0.285738
BP_GO:0032446_protein_modification_by_small_protein_conjugation	0.0318124	not available	not available	Not Available	0.569081	61	1673	3039	5714	0.285738
BP_GO:0006891_intra-Golgi_vesicle-mediated_transport	0.0318432	not available	not available	Not Available	0.611871	23	1706	2871	5490	0.285738
BP_GO:0046467_membrane_lipid_biosynthetic_process	0.031844	not available	not available	Not Available	0.617036	21	1325	2911	4003	0.285738
CC_GO:0000313_organellar_ribosome	0.031869	not available	not available	Not Available	0.738465	5	1131	1605	3436	0.285738
CC_GO:0005761_mitochondrial_ribosome	0.031869	not available	not available	Not Available	0.738465	5	1131	1605	3436	0.285738
BP_GO:0003331_positive_regulation_of_extracellular_matrix_constituent_secretion	0.0319101	not available	not available	Not Available	0.873832	2	56	56	2108	0.285738
BP_GO:0034394_protein_localization_to_cell_surface	0.0319101	not available	not available	Not Available	0.873832	2	56	56	2108	0.285738
BP_GO:0003330_regulation_of_extracellular_matrix_constituent_secretion	0.0319101	not available	not available	Not Available	0.873832	2	56	56	2108	0.285738
BP_GO:0061014_positive_regulation_of_mRNA_catabolic_process	0.0319691	not available	not available	Not Available	0.873716	2	330	330	1836	0.285738
BP_GO:0061013_regulation_of_mRNA_catabolic_process	0.0319691	not available	not available	Not Available	0.873716	2	330	330	1836	0.285738
MF_GO:0016671_oxidoreductase_activity,_acting_on_a_sulfur_group_of_donors,_disulfide_as_acceptor	0.0322947	not available	not available	Not Available	0.873073	2	15	15	2162	0.288241
MF_GO:0004842_ubiquitin-protein_ligase_activity	0.0331759	not available	not available	Not Available	0.558119	84	1708	3512	5501	0.29569
BP_GO:0030488_tRNA_methylation	0.0333414	not available	not available	Not Available	0.87103	2	334	334	1878	0.296748
BP_GO:0051641_cellular_localization	0.0338143	not available	not available	Not Available	0.549744	114	1786	3466	5825	0.300534
BP_GO:0019896_axon_transport_of_mitochondrion	0.0340095	not available	not available	Not Available	0.762555	4	1228	1330	1846	0.301847
CC_GO:0034399_nuclear_periphery	0.0344984	not available	not available	Not Available	0.698196	7	347	2550	5031	0.305757
BP_GO:0033044_regulation_of_chromosome_organization	0.0346799	not available	not available	Not Available	0.59769	29	1315	3389	5078	0.306937
MF_GO:0016209_antioxidant_activity	0.0347779	not available	not available	Not Available	0.60952	23	1081	2755	6332	0.307375
CC_GO:0070971_endoplasmic_reticulum_exit_site	0.0350103	not available	not available	Not Available	0.71324	6	856	2108	3796	0.308747
BP_GO:0006415_translational_termination	0.0350306	not available	not available	Not Available	0.733396	5	2170	2172	2979	0.308747
CC_GO:0042765_GPI-anchor_transamidase_complex	0.0352801	not available	not available	Not Available	0.760366	4	829	1994	2688	0.310083
BP_GO:0016255_attachment_of_GPI_anchor_to_protein	0.0352801	not available	not available	Not Available	0.760366	4	829	1994	2688	0.310083
BP_GO:0046662_regulation_of_oviposition	0.0354513	not available	not available	Not Available	0.6395	14	1018	2622	4687	0.311156
MF_GO:0016436_rRNA_(uridine)_methyltransferase_activity	0.0356106	not available	not available	Not Available	0.800888	3	627	785	3709	0.311691
MF_GO:0008650_rRNA_(uridine-2'-O-)-methyltransferase_activity	0.0356106	not available	not available	Not Available	0.800888	3	627	785	3709	0.311691
CC_GO:0031985_Golgi_cisterna	0.0358043	not available	not available	Not Available	0.611163	22	1251	2717	4914	0.312955
MF_GO:0008242_omega_peptidase_activity	0.035943	not available	not available	Not Available	0.711916	6	1781	1903	3577	0.313734
CC_GO:0031523_Myb_complex	0.0361528	not available	not available	Not Available	0.656522	11	1369	2866	4295	0.315131
MF_GO:0004553_hydrolase_activity,_hydrolyzing_O-glycosyl_compounds	0.0362906	not available	not available	Not Available	0.562207	70	2201	3749	4796	0.315898
MF_GO:0016084_myostimulatory_hormone_activity	0.0364872	not available	not available	Not Available	0.865075	2	105	105	2209	0.317173
BP_GO:1901985_positive_regulation_of_protein_acetylation	0.036813	not available	not available	Not Available	0.798669	3	1412	1457	2309	0.318519
BP_GO:0035066_positive_regulation_of_histone_acetylation	0.036813	not available	not available	Not Available	0.798669	3	1412	1457	2309	0.318519
BP_GO:2000758_positive_regulation_of_peptidyl-lysine_acetylation	0.036813	not available	not available	Not Available	0.798669	3	1412	1457	2309	0.318519
BP_GO:0048284_organelle_fusion	0.036843	not available	not available	Not Available	0.590257	33	1631	3277	5313	0.318519
MF_GO:1901505_carbohydrate_derivative_transporter_activity	0.0370781	not available	not available	Not Available	0.643139	13	1780	2930	4914	0.320114
MF_GO:0000217_DNA_secondary_structure_binding	0.0373364	not available	not available	Not Available	0.729915	5	1078	1992	3532	0.321095
BP_GO:0006296_nucleotide-excision_repair,_DNA_incision,_5'-to_lesion	0.0373436	not available	not available	Not Available	0.863498	2	128	128	2213	0.321095
BP_GO:0033683_nucleotide-excision_repair,_DNA_incision	0.0373436	not available	not available	Not Available	0.863498	2	128	128	2213	0.321095
BP_GO:0030150_protein_import_into_mitochondrial_matrix	0.0375213	not available	not available	Not Available	0.797384	3	835	1875	2501	0.322016
BP_GO:0006900_membrane_budding	0.0375524	not available	not available	Not Available	0.69419	7	624	856	5940	0.322016
BP_GO:0006333_chromatin_assembly_or_disassembly	0.0377019	not available	not available	Not Available	0.632745	15	1157	2139	4530	0.322476
CC_GO:0000137_Golgi_cis_cisterna	0.0377078	not available	not available	Not Available	0.681511	8	577	1251	3796	0.322476
BP_GO:0000959_mitochondrial_RNA_metabolic_process	0.0377823	not available	not available	Not Available	0.729261	5	942	1833	3425	0.322571
MF_GO:0034061_DNA_polymerase_activity	0.0378208	not available	not available	Not Available	0.642429	13	742	3284	3887	0.322571
MF_GO:0016407_acetyltransferase_activity	0.0381545	not available	not available	Not Available	0.573566	49	1855	3389	5120	0.324647
BP_GO:0006334_nucleosome_assembly	0.0381727	not available	not available	Not Available	0.642096	13	1919	2282	3389	0.324647
BP_GO:0042780_tRNA_3'-end_processing	0.0382423	not available	not available	Not Available	0.861864	2	88	88	2281	0.324647
MF_GO:0008084_imaginal_disc_growth_factor_receptor_binding	0.0383129	not available	not available	Not Available	0.72849	5	1739	1876	3117	0.324647
BP_GO:0061025_membrane_fusion	0.0383636	not available	not available	Not Available	0.589331	33	1631	3173	5313	0.324647
BP_GO:1901836_regulation_of_transcription_of_nuclear_large_rRNA_transcript_from_RNA_polymerase_I_promoter	0.0383715	not available	not available	Not Available	0.86163	2	1020	1020	1353	0.324647
CC_GO:0009295_nucleoid	0.0384686	not available	not available	Not Available	0.861455	2	384	384	1992	0.325034
MF_GO:0004402_histone_acetyltransferase_activity	0.0387302	not available	not available	Not Available	0.611524	21	1855	2964	4050	0.326809
BP_GO:0008089_anterograde_axon_cargo_transport	0.038787	not available	not available	Not Available	0.754613	4	1330	1427	1506	0.326853
MF_GO:0004816_asparagine-tRNA_ligase_activity	0.0389233	not available	not available	Not Available	0.860638	2	966	966	1424	0.327131
BP_GO:0006421_asparaginyl-tRNA_aminoacylation	0.0389233	not available	not available	Not Available	0.860638	2	966	966	1424	0.327131
MF_GO:0004620_phospholipase_activity	0.039006	not available	not available	Not Available	0.6064	23	753	2676	6306	0.327392
MF_GO:0015932_nucleobase-containing_compound_transmembrane_transporter_activity	0.039258	not available	not available	Not Available	0.646822	12	140	2930	4692	0.329071
BP_GO:0055114_oxidation-reduction_process	0.0393955	not available	not available	Not Available	0.527435	357	2326	3883	5897	0.329788
BP_GO:0070071_proton-transporting_two-sector_ATPase_complex_assembly	0.0395446	not available	not available	Not Available	0.859528	2	392	392	2017	0.330084
BP_GO:0043461_proton-transporting_ATP_synthase_complex_assembly	0.0395446	not available	not available	Not Available	0.859528	2	392	392	2017	0.330084
BP_GO:0051101_regulation_of_DNA_binding	0.0396235	not available	not available	Not Available	0.660402	10	369	1353	6655	0.330084
MF_GO:0030620_U2_snRNA_binding	0.0396432	not available	not available	Not Available	0.859353	2	846	846	1566	0.330084
MF_GO:0046527_glucosyltransferase_activity	0.0396913	not available	not available	Not Available	0.660332	10	1345	2076	3331	0.330084
BP_GO:0007029_endoplasmic_reticulum_organization	0.0403041	not available	not available	Not Available	0.668316	9	2108	3665	4224	0.334741
BP_GO:0009395_phospholipid_catabolic_process	0.0411362	not available	not available	Not Available	0.856726	2	753	753	1704	0.339044
CC_GO:0033181_plasma_membrane_proton-transporting_V-type_ATPase_complex	0.0412095	not available	not available	Not Available	0.634271	14	1691	2095	4256	0.339044
MF_GO:0003682_chromatin_binding	0.0412906	not available	not available	Not Available	0.549918	102	1571	3464	6133	0.339044
BP_GO:0060702_negative_regulation_of_endoribonuclease_activity	0.0413038	not available	not available	Not Available	0.856434	2	50	50	2412	0.339044
BP_GO:0032069_regulation_of_nuclease_activity	0.0413038	not available	not available	Not Available	0.856434	2	50	50	2412	0.339044
BP_GO:0060700_regulation_of_ribonuclease_activity	0.0413038	not available	not available	Not Available	0.856434	2	50	50	2412	0.339044
BP_GO:0032074_negative_regulation_of_nuclease_activity	0.0413038	not available	not available	Not Available	0.856434	2	50	50	2412	0.339044
BP_GO:0060699_regulation_of_endoribonuclease_activity	0.0413038	not available	not available	Not Available	0.856434	2	50	50	2412	0.339044
BP_GO:0060701_negative_regulation_of_ribonuclease_activity	0.0413038	not available	not available	Not Available	0.856434	2	50	50	2412	0.339044
BP_GO:0036065_fucosylation	0.041476	not available	not available	Not Available	0.790494	3	140	1780	3468	0.340018
MF_GO:0004735_pyrroline-5-carboxylate_reductase_activity	0.041539	not available	not available	Not Available	0.856025	2	977	977	1492	0.340094
CC_GO:0045283_fumarate_reductase_complex	0.0421945	not available	not available	Not Available	0.749387	4	1041	1574	2556	0.342803
CC_GO:0045257_succinate_dehydrogenase_complex_(ubiquinone)	0.0421945	not available	not available	Not Available	0.749387	4	1041	1574	2556	0.342803
CC_GO:0005749_mitochondrial_respiratory_chain_complex_II	0.0421945	not available	not available	Not Available	0.749387	4	1041	1574	2556	0.342803
CC_GO:0045281_succinate_dehydrogenase_complex	0.0421945	not available	not available	Not Available	0.749387	4	1041	1574	2556	0.342803
MF_GO:0000104_succinate_dehydrogenase_activity	0.0421945	not available	not available	Not Available	0.749387	4	1041	1574	2556	0.342803
MF_GO:0008177_succinate_dehydrogenase_(ubiquinone)_activity	0.0421945	not available	not available	Not Available	0.749387	4	1041	1574	2556	0.342803
BP_GO:0090307_spindle_assembly_involved_in_mitosis	0.0423962	not available	not available	Not Available	0.722813	5	2075	2132	3282	0.344001
BP_GO:0051607_defense_response_to_virus	0.0424619	not available	not available	Not Available	0.643851	12	1672	2368	4694	0.344094
CC_GO:0035323_male_germline_ring_canal	0.0425944	not available	not available	Not Available	0.788625	3	303	773	4360	0.344727
BP_GO:0006390_transcription_from_mitochondrial_promoter	0.0427592	not available	not available	Not Available	0.788353	3	185	1833	3425	0.345619
BP_GO:0016485_protein_processing	0.0429127	not available	not available	Not Available	0.583063	36	1662	3320	5463	0.346418
BP_GO:0017183_peptidyl-diphthamide_biosynthetic_process_from_peptidyl-histidine	0.0432085	not available	not available	Not Available	0.787613	3	1117	1837	2508	0.347462
BP_GO:0018202_peptidyl-histidine_modification	0.0432085	not available	not available	Not Available	0.787613	3	1117	1837	2508	0.347462
BP_GO:0017182_peptidyl-diphthamide_metabolic_process	0.0432085	not available	not available	Not Available	0.787613	3	1117	1837	2508	0.347462
MF_GO:0051539_4_iron,_4_sulfur_cluster_binding	0.0432829	not available	not available	Not Available	0.637518	13	1772	2934	3673	0.347462
MF_GO:0000014_single-stranded_DNA_specific_endodeoxyribonuclease_activity	0.0433511	not available	not available	Not Available	0.78738	3	128	2213	3127	0.347462
CC_GO:0000145_exocyst	0.0436301	not available	not available	Not Available	0.674851	8	1071	2210	3527	0.347462
BP_GO:0048546_digestive_tract_morphogenesis	0.0436849	not available	not available	Not Available	0.786835	3	12	756	4714	0.347462
MF_GO:0036094_small_molecule_binding	0.0437336	not available	not available	Not Available	0.51696	952	1879	4006	6467	0.347462
BP_GO:0007307_eggshell_chorion_gene_amplification	0.0437401	not available	not available	Not Available	0.623648	16	1091	2015	4665	0.347462
BP_GO:0050851_antigen_receptor-mediated_signaling_pathway	0.0437549	not available	not available	Not Available	0.85223	2	231	231	2303	0.347462
BP_GO:0002768_immune_response-regulating_cell_surface_receptor_signaling_pathway	0.0437549	not available	not available	Not Available	0.85223	2	231	231	2303	0.347462
BP_GO:0002429_immune_response-activating_cell_surface_receptor_signaling_pathway	0.0437549	not available	not available	Not Available	0.85223	2	231	231	2303	0.347462
BP_GO:0050852_T_cell_receptor_signaling_pathway	0.0437549	not available	not available	Not Available	0.85223	2	231	231	2303	0.347462
BP_GO:0006270_DNA_replication_initiation	0.0443297	not available	not available	Not Available	0.664161	9	1588	2983	3724	0.351586
MF_GO:0048487_beta-tubulin_binding	0.0444832	not available	not available	Not Available	0.851004	2	480	480	2075	0.352082
BP_GO:0051028_mRNA_transport	0.0445034	not available	not available	Not Available	0.591551	29	1331	2909	4453	0.352082
BP_GO:0060810_intracellular_mRNA_localization_involved_in_pattern_specification_process	0.0452138	not available	not available	Not Available	0.574983	43	1494	2891	6154	0.356451
CC_GO:0071683_sensory_dendrite	0.0452525	not available	not available	Not Available	0.84972	2	868	868	1709	0.356451
MF_GO:0004831_tyrosine-tRNA_ligase_activity	0.0453579	not available	not available	Not Available	0.849545	2	48	48	2532	0.356451
BP_GO:0006437_tyrosyl-tRNA_aminoacylation	0.0453579	not available	not available	Not Available	0.849545	2	48	48	2532	0.356451
BP_GO:0005980_glycogen_catabolic_process	0.0453931	not available	not available	Not Available	0.849486	2	258	258	2323	0.356451
BP_GO:0009251_glucan_catabolic_process	0.0453931	not available	not available	Not Available	0.849486	2	258	258	2323	0.356451
BP_GO:0034613_cellular_protein_localization	0.0455653	not available	not available	Not Available	0.587993	31	1931	2768	4883	0.357361
BP_GO:0042886_amide_transport	0.0456964	not available	not available	Not Available	0.744335	4	1926	1977	2330	0.357946
BP_GO:0016584_nucleosome_positioning	0.0459262	not available	not available	Not Available	0.744014	4	412	1091	3389	0.359301
BP_GO:0019985_translesion_synthesis	0.0464305	not available	not available	Not Available	0.743313	4	482	1490	3382	0.362699
MF_GO:0005549_odorant_binding	0.0465139	not available	not available	Not Available	0.593699	27	1959	3020	4829	0.362699
BP_GO:0006121_mitochondrial_electron_transport,_succinate_to_ubiquinone	0.0465969	not available	not available	Not Available	0.847501	2	1041	1041	1574	0.362699
BP_GO:2001252_positive_regulation_of_chromosome_organization	0.0466151	not available	not available	Not Available	0.653623	10	1412	1830	4166	0.362699
BP_GO:0045572_positive_regulation_of_imaginal_disc_growth	0.0466957	not available	not available	Not Available	0.683541	7	1795	1931	3894	0.362699
MF_GO:0008428_ribonuclease_inhibitor_activity	0.0467039	not available	not available	Not Available	0.847326	2	206	206	2412	0.362699
MF_GO:0017069_snRNA_binding	0.046849	not available	not available	Not Available	0.671521	8	1316	2373	2593	0.363381
BP_GO:0006664_glycolipid_metabolic_process	0.0469774	not available	not available	Not Available	0.603454	22	1325	3188	5084	0.363789
BP_GO:0051307_meiotic_chromosome_separation	0.0470165	not available	not available	Not Available	0.697917	6	1953	1992	2668	0.363789
BP_GO:0018279_protein_N-linked_glycosylation_via_asparagine	0.0477804	not available	not available	Not Available	0.845574	2	126	126	2522	0.368741
BP_GO:0018196_peptidyl-asparagine_modification	0.0477804	not available	not available	Not Available	0.845574	2	126	126	2522	0.368741
MF_GO:0004190_aspartic-type_endopeptidase_activity	0.0478893	not available	not available	Not Available	0.682273	7	1478	2628	3556	0.368741
MF_GO:0070001_aspartic-type_peptidase_activity	0.0478893	not available	not available	Not Available	0.682273	7	1478	2628	3556	0.368741
BP_GO:0045450_bicoid_mRNA_localization	0.0489959	not available	not available	Not Available	0.651496	10	437	2891	4290	0.376805
CC_GO:0000439_core_TFIIH_complex	0.0494063	not available	not available	Not Available	0.713959	5	1540	1872	2235	0.3795
BP_GO:0060628_regulation_of_ER_to_Golgi_vesicle-mediated_transport	0.0496106	not available	not available	Not Available	0.739021	4	56	959	3665	0.380608
MF_GO:0061133_endopeptidase_activator_activity	0.0497555	not available	not available	Not Available	0.777376	3	525	1107	4093	0.381258
CC_GO:0000214_tRNA-intron_endonuclease_complex	0.0498964	not available	not available	Not Available	0.842188	2	774	774	1932	0.381876
BP_GO:0006398_histone_mRNA_3'-end_processing	0.0499847	not available	not available	Not Available	0.680103	7	919	1393	4472	0.38209
BP_GO:0009066_aspartate_family_amino_acid_metabolic_process	0.0507823	not available	not available	Not Available	0.622446	15	621	2145	5229	0.387684
BP_GO:0071426_ribonucleoprotein_complex_export_from_nucleus	0.0510835	not available	not available	Not Available	0.84032	2	1048	1048	1690	0.387684
BP_GO:0000055_ribosomal_large_subunit_export_from_nucleus	0.0510835	not available	not available	Not Available	0.84032	2	1048	1048	1690	0.387684
BP_GO:0000054_ribosomal_subunit_export_from_nucleus	0.0510835	not available	not available	Not Available	0.84032	2	1048	1048	1690	0.387684
BP_GO:0071428_rRNA-containing_ribonucleoprotein_complex_export_from_nucleus	0.0510835	not available	not available	Not Available	0.84032	2	1048	1048	1690	0.387684
BP_GO:0033753_establishment_of_ribosome_localization	0.0510835	not available	not available	Not Available	0.84032	2	1048	1048	1690	0.387684
BP_GO:0006336_DNA_replication-independent_nucleosome_assembly	0.0512329	not available	not available	Not Available	0.840086	2	823	823	1919	0.387889
BP_GO:0034724_DNA_replication-independent_nucleosome_organization	0.0512329	not available	not available	Not Available	0.840086	2	823	823	1919	0.387889
CC_GO:0000931_gamma-tubulin_large_complex	0.0518564	not available	not available	Not Available	0.711085	5	437	2383	4106	0.391674
CC_GO:0008274_gamma-tubulin_ring_complex	0.0518564	not available	not available	Not Available	0.711085	5	437	2383	4106	0.391674
MF_GO:0008276_protein_methyltransferase_activity	0.0519874	not available	not available	Not Available	0.590732	27	1291	3435	6192	0.392195
MF_GO:0043015_gamma-tubulin_binding	0.0521409	not available	not available	Not Available	0.710758	5	437	2383	4436	0.392879
BP_GO:0035207_negative_regulation_of_hemocyte_proliferation	0.052202	not available	not available	Not Available	0.710688	5	1132	2396	2563	0.392879
CC_GO:0030027_lamellipodium	0.0524632	not available	not available	Not Available	0.735342	4	561	611	3263	0.393045
CC_GO:0005692_U11_snRNP	0.0524896	not available	not available	Not Available	0.773366	3	846	2373	2609	0.393045
BP_GO:0048087_positive_regulation_of_developmental_pigmentation	0.0525166	not available	not available	Not Available	0.773327	3	56	2108	3665	0.393045
BP_GO:0048081_positive_regulation_of_cuticle_pigmentation	0.0525166	not available	not available	Not Available	0.773327	3	56	2108	3665	0.393045
BP_GO:0043967_histone_H4_acetylation	0.0525342	not available	not available	Not Available	0.635531	12	1028	1982	3958	0.393045
BP_GO:0006643_membrane_lipid_metabolic_process	0.0527364	not available	not available	Not Available	0.575271	39	1325	3572	5301	0.394093
BP_GO:0016050_vesicle_organization	0.0528405	not available	not available	Not Available	0.564042	54	1460	3509	5761	0.394405
MF_GO:0005459_UDP-galactose_transmembrane_transporter_activity	0.0533317	not available	not available	Not Available	0.709403	5	140	2930	4396	0.397603
MF_GO:0004549_tRNA-specific_ribonuclease_activity	0.0538928	not available	not available	Not Available	0.708772	5	522	774	4798	0.401314
BP_GO:0071705_nitrogen_compound_transport	0.0542977	not available	not available	Not Available	0.54312	117	1910	3671	6019	0.403855
CC_GO:0031461_cullin-RING_ubiquitin_ligase_complex	0.054401	not available	not available	Not Available	0.578676	35	1787	3381	5320	0.404149
CC_GO:0000808_origin_recognition_complex	0.0546687	not available	not available	Not Available	0.707908	5	1588	1680	3659	0.405188
CC_GO:0005664_nuclear_origin_of_replication_recognition_complex	0.0546687	not available	not available	Not Available	0.707908	5	1588	1680	3659	0.405188
MF_GO:0005537_mannose_binding	0.0549078	not available	not available	Not Available	0.732306	4	1240	1362	1440	0.406429
BP_GO:0070861_regulation_of_protein_exit_from_endoplasmic_reticulum	0.0549645	not available	not available	Not Available	0.707581	5	1018	2622	3665	0.406429
MF_GO:0051184_cofactor_transporter_activity	0.0555372	not available	not available	Not Available	0.688766	6	834	971	2926	0.409091
BP_GO:0009250_glucan_biosynthetic_process	0.0555565	not available	not available	Not Available	0.688746	6	860	874	4614	0.409091
BP_GO:0005978_glycogen_biosynthetic_process	0.0555565	not available	not available	Not Available	0.688746	6	860	874	4614	0.409091
BP_GO:0000462_maturation_of_SSU-rRNA_from_tricistronic_rRNA_transcript_(SSU-rRNA,_5.8S_rRNA,_LSU-rRNA)	0.0556983	not available	not available	Not Available	0.833255	2	218	218	2641	0.409091
BP_GO:0030490_maturation_of_SSU-rRNA	0.0556983	not available	not available	Not Available	0.833255	2	218	218	2641	0.409091
BP_GO:0034770_histone_H4-K20_methylation	0.055771	not available	not available	Not Available	0.768734	3	1157	1315	3475	0.409091
MF_GO:0004504_peptidylglycine_monooxygenase_activity	0.0557763	not available	not available	Not Available	0.833139	2	667	667	2194	0.409091
MF_GO:0015321_sodium-dependent_phosphate_transmembrane_transporter_activity	0.0563072	not available	not available	Not Available	0.767994	3	293	2179	3494	0.412508
MF_GO:0033218_amide_binding	0.0564458	not available	not available	Not Available	0.608303	18	2068	2888	5602	0.413045
MF_GO:0030621_U4_snRNA_binding	0.0565981	not available	not available	Not Available	0.831913	2	1316	1316	1566	0.41352
BP_GO:0006743_ubiquinone_metabolic_process	0.0568503	not available	not available	Not Available	0.705525	5	975	1123	4061	0.41352
BP_GO:0042375_quinone_cofactor_metabolic_process	0.0568503	not available	not available	Not Available	0.705525	5	975	1123	4061	0.41352
BP_GO:0045426_quinone_cofactor_biosynthetic_process	0.0568503	not available	not available	Not Available	0.705525	5	975	1123	4061	0.41352
BP_GO:0006744_ubiquinone_biosynthetic_process	0.0568503	not available	not available	Not Available	0.705525	5	975	1123	4061	0.41352
CC_GO:0071203_WASH_complex	0.0569379	not available	not available	Not Available	0.687364	6	1778	2933	3024	0.41352
CC_GO:0005818_aster	0.0569675	not available	not available	Not Available	0.729824	4	1147	2566	2768	0.41352
MF_GO:0090302_mitotic_anaphase-promoting_complex_activity	0.0572534	not available	not available	Not Available	0.652539	9	1426	2842	4683	0.414707
BP_GO:0009895_negative_regulation_of_catabolic_process	0.0572619	not available	not available	Not Available	0.604952	19	764	2197	6706	0.414707
CC_GO:0005784_Sec61_translocon_complex	0.0574683	not available	not available	Not Available	0.672876	7	2163	2441	3640	0.415253
CC_GO:0071256_translocon_complex	0.0574683	not available	not available	Not Available	0.672876	7	2163	2441	3640	0.415253
MF_GO:0019706_protein-cysteine_S-palmitoyltransferase_activity	0.0577625	not available	not available	Not Available	0.631693	12	715	2741	3833	0.41575
MF_GO:0019707_protein-cysteine_S-acyltransferase_activity	0.0577625	not available	not available	Not Available	0.631693	12	715	2741	3833	0.41575
BP_GO:0006479_protein_methylation	0.0577996	not available	not available	Not Available	0.572264	40	1291	3168	6361	0.41575
BP_GO:0008213_protein_alkylation	0.0577996	not available	not available	Not Available	0.572264	40	1291	3168	6361	0.41575
MF_GO:0016972_thiol_oxidase_activity	0.0580607	not available	not available	Not Available	0.829752	2	125	125	2794	0.416496
MF_GO:0016971_flavin-linked_sulfhydryl_oxidase_activity	0.0580607	not available	not available	Not Available	0.829752	2	125	125	2794	0.416496
BP_GO:0043968_histone_H2A_acetylation	0.0581005	not available	not available	Not Available	0.829694	2	1457	1457	1463	0.416496
BP_GO:0008298_intracellular_mRNA_localization	0.0583496	not available	not available	Not Available	0.562108	54	1639	2891	6154	0.417809
BP_GO:0018904_ether_metabolic_process	0.0584353	not available	not available	Not Available	0.637065	11	183	2960	5804	0.417951
MF_GO:0000702_oxidized_base_lesion_DNA_N-glycosylase_activity	0.058539	not available	not available	Not Available	0.829052	2	1159	1159	1772	0.418221
BP_GO:0006284_base-excision_repair	0.0589525	not available	not available	Not Available	0.764413	3	1159	1772	3127	0.420701
BP_GO:0006607_NLS-bearing_substrate_import_into_nucleus	0.0593755	not available	not available	Not Available	0.660026	8	325	1502	4126	0.423242
BP_GO:0043392_negative_regulation_of_DNA_binding	0.0603291	not available	not available	Not Available	0.725911	4	135	369	1353	0.429062
BP_GO:0051100_negative_regulation_of_binding	0.0603291	not available	not available	Not Available	0.725911	4	135	369	1353	0.429062
BP_GO:0006096_glycolysis	0.060395	not available	not available	Not Available	0.612449	16	1533	3146	4408	0.429062
MF_GO:0052744_phosphatidylinositol_monophosphate_phosphatase_activity	0.060838	not available	not available	Not Available	0.825724	2	868	868	2120	0.431725
BP_GO:1902275_regulation_of_chromatin_organization	0.0609687	not available	not available	Not Available	0.591572	24	1157	2435	6143	0.431914
BP_GO:0072697_protein_localization_to_cell_cortex	0.061001	not available	not available	Not Available	0.82549	2	1071	1071	1921	0.431914
BP_GO:0031123_RNA_3'-end_processing	0.061999	not available	not available	Not Available	0.567395	44	1029	2281	6668	0.43849
BP_GO:0000712_resolution_of_meiotic_recombination_intermediates	0.0624193	not available	not available	Not Available	0.699731	5	1953	1992	2213	0.440971
BP_GO:0065003_macromolecular_complex_assembly	0.0627583	not available	not available	Not Available	0.531959	196	2051	3687	6020	0.442872
BP_GO:0031054_pre-miRNA_processing	0.0629517	not available	not available	Not Available	0.759197	3	147	2959	3086	0.443743
BP_GO:0001672_regulation_of_chromatin_assembly_or_disassembly	0.0630885	not available	not available	Not Available	0.647943	9	158	2435	4202	0.443895
BP_GO:0043523_regulation_of_neuron_apoptotic_process	0.0631133	not available	not available	Not Available	0.614493	15	1566	3039	4220	0.443895
BP_GO:0097352_autophagic_vacuole_maturation	0.0639636	not available	not available	Not Available	0.757912	3	727	1703	3795	0.449089
CC_GO:0044613_nuclear_pore_central_transport_channel	0.0639937	not available	not available	Not Available	0.721823	4	146	680	1821	0.449089
CC_GO:0031975_envelope	0.064742	not available	not available	Not Available	0.554086	66	1452	3500	5757	0.453337
CC_GO:0031967_organelle_envelope	0.064742	not available	not available	Not Available	0.554086	66	1452	3500	5757	0.453337
BP_GO:0006264_mitochondrial_DNA_replication	0.0650967	not available	not available	Not Available	0.720626	4	119	1095	1833	0.454816
BP_GO:0032042_mitochondrial_DNA_metabolic_process	0.0650967	not available	not available	Not Available	0.720626	4	119	1095	1833	0.454816
BP_GO:0051574_positive_regulation_of_histone_H3-K9_methylation	0.0652982	not available	not available	Not Available	0.756238	3	945	1157	4166	0.454949
BP_GO:0051570_regulation_of_histone_H3-K9_methylation	0.0652982	not available	not available	Not Available	0.756238	3	945	1157	4166	0.454949
MF_GO:0008905_mannose-phosphate_guanylyltransferase_activity	0.0654421	not available	not available	Not Available	0.819243	2	484	484	2615	0.454949
MF_GO:0004475_mannose-1-phosphate_guanylyltransferase_activity	0.0654421	not available	not available	Not Available	0.819243	2	484	484	2615	0.454949
CC_GO:0033202_DNA_helicase_complex	0.0654747	not available	not available	Not Available	0.632134	11	732	2827	5448	0.454949
MF_GO:0004734_pyrimidodiazepine_synthase_activity	0.0660492	not available	not available	Not Available	0.719604	4	136	348	2657	0.456631
MF_GO:0016648_oxidoreductase_activity,_acting_on_the_CH-NH_group_of_donors,_disulfide_as_acceptor	0.0660492	not available	not available	Not Available	0.719604	4	136	348	2657	0.456631
MF_GO:0016672_oxidoreductase_activity,_acting_on_a_sulfur_group_of_donors,_quinone_or_similar_compound_as_acceptor	0.0660492	not available	not available	Not Available	0.719604	4	136	348	2657	0.456631
MF_GO:0045174_glutathione_dehydrogenase_(ascorbate)_activity	0.0660492	not available	not available	Not Available	0.719604	4	136	348	2657	0.456631
BP_GO:0036258_multivesicular_body_assembly	0.0660771	not available	not available	Not Available	0.818368	2	436	436	2678	0.456631
MF_GO:0043130_ubiquitin_binding	0.0661723	not available	not available	Not Available	0.638125	10	1512	2094	4042	0.45679
BP_GO:0007098_centrosome_cycle	0.0664345	not available	not available	Not Available	0.645449	9	2055	2432	4679	0.458102
BP_GO:0051276_chromosome_organization	0.0666079	not available	not available	Not Available	0.528733	234	1765	3713	6440	0.458798
BP_GO:0006790_sulfur_compound_metabolic_process	0.0667096	not available	not available	Not Available	0.550248	75	1892	3851	6045	0.458999
MF_GO:0016627_oxidoreductase_activity,_acting_on_the_CH-CH_group_of_donors	0.0669085	not available	not available	Not Available	0.57466	34	1551	3422	5827	0.459802
BP_GO:0006706_steroid_catabolic_process	0.0669713	not available	not available	Not Available	0.817142	2	769	769	2366	0.459802
CC_GO:0005850_eukaryotic_translation_initiation_factor_2_complex	0.0672883	not available	not available	Not Available	0.694966	5	186	2140	2486	0.461478
BP_GO:0032386_regulation_of_intracellular_transport	0.0675151	not available	not available	Not Available	0.557626	57	1452	3046	6306	0.462415
MF_GO:0000182_rDNA_binding	0.0675708	not available	not available	Not Available	0.816324	2	1157	1157	1992	0.462415
CC_GO:0005694_chromosome	0.0679224	not available	not available	Not Available	0.535584	149	1765	3767	6174	0.464319
CC_GO:0008352_katanin_complex	0.0680681	not available	not available	Not Available	0.717473	4	432	1804	2749	0.464814
BP_GO:0006498_N-terminal_protein_lipidation	0.0684319	not available	not available	Not Available	0.815156	2	633	633	2536	0.466795
CC_GO:0044427_chromosomal_part	0.0685592	not available	not available	Not Available	0.528156	239	1992	3885	6159	0.467161
CC_GO:0005672_transcription_factor_TFIIA_complex	0.0689587	not available	not available	Not Available	0.751761	3	5	2459	3919	0.469378
MF_GO:0035673_oligopeptide_transmembrane_transporter_activity	0.0693158	not available	not available	Not Available	0.751333	3	1926	2138	2330	0.470294
MF_GO:0042887_amide_transmembrane_transporter_activity	0.0693158	not available	not available	Not Available	0.751333	3	1926	2138	2330	0.470294
MF_GO:0015198_oligopeptide_transporter_activity	0.0693158	not available	not available	Not Available	0.751333	3	1926	2138	2330	0.470294
BP_GO:0048042_regulation_of_post-mating_oviposition	0.070133	not available	not available	Not Available	0.642801	9	1018	2622	4687	0.475329
MF_GO:0008265_Mo-molybdopterin_cofactor_sulfurase_activity	0.0703618	not available	not available	Not Available	0.750088	3	1660	2195	2571	0.47637
MF_GO:0042910_xenobiotic_transporter_activity	0.0706605	not available	not available	Not Available	0.661693	7	1339	2138	5453	0.477373
MF_GO:0008559_xenobiotic-transporting_ATPase_activity	0.0706605	not available	not available	Not Available	0.661693	7	1339	2138	5453	0.477373
MF_GO:0016491_oxidoreductase_activity	0.0714888	not available	not available	Not Available	0.520811	435	2344	4129	5957	0.482454
BP_GO:0000726_non-recombinational_repair	0.0722695	not available	not available	Not Available	0.69034	5	373	1765	3284	0.487204
MF_GO:0004623_phospholipase_A2_activity	0.0725798	not available	not available	Not Available	0.649743	8	40	1670	3555	0.488296
BP_GO:0034720_histone_H3-K4_demethylation	0.0725856	not available	not available	Not Available	0.747479	3	1429	2316	2748	0.488296
CC_GO:0000786_nucleosome	0.0727871	not available	not available	Not Available	0.747246	3	1368	2139	2992	0.488569
BP_GO:0043966_histone_H3_acetylation	0.0729204	not available	not available	Not Available	0.63359	10	1412	2309	3618	0.488569
MF_GO:0004839_ubiquitin_activating_enzyme_activity	0.0730899	not available	not available	Not Available	0.746896	3	198	1944	4366	0.488569
MF_GO:0005338_nucleotide-sugar_transmembrane_transporter_activity	0.073262	not available	not available	Not Available	0.659673	7	140	2930	4914	0.488569
MF_GO:0015165_pyrimidine_nucleotide-sugar_transmembrane_transporter_activity	0.073262	not available	not available	Not Available	0.659673	7	140	2930	4914	0.488569
CC_GO:0044437_vacuolar_part	0.0733287	not available	not available	Not Available	0.568412	38	1703	3671	5435	0.488569
BP_GO:0005996_monosaccharide_metabolic_process	0.0733867	not available	not available	Not Available	0.563597	44	1629	3649	5469	0.488569
BP_GO:0019752_carboxylic_acid_metabolic_process	0.0735244	not available	not available	Not Available	0.526414	259	2031	3981	6170	0.488569
MF_GO:0070548_L-glutamine_aminotransferase_activity	0.0737126	not available	not available	Not Available	0.80815	2	106	106	3183	0.488569
MF_GO:0004360_glutamine-fructose-6-phosphate_transaminase_(isomerizing)_activity	0.0737126	not available	not available	Not Available	0.80815	2	106	106	3183	0.488569
MF_GO:0004825_methionine-tRNA_ligase_activity	0.073892	not available	not available	Not Available	0.807917	2	280	280	3013	0.488569
BP_GO:0006431_methionyl-tRNA_aminoacylation	0.073892	not available	not available	Not Available	0.807917	2	280	280	3013	0.488569
BP_GO:0000045_autophagic_vacuole_assembly	0.0738958	not available	not available	Not Available	0.659189	7	1049	2054	5116	0.488569
BP_GO:0009615_response_to_virus	0.0741456	not available	not available	Not Available	0.616392	13	2221	2735	5083	0.488569
BP_GO:0031050_dsRNA_fragmentation	0.0742274	not available	not available	Not Available	0.64856	8	493	2959	3380	0.488569
BP_GO:0030422_production_of_siRNA_involved_in_RNA_interference	0.0742274	not available	not available	Not Available	0.64856	8	493	2959	3380	0.488569
BP_GO:0071359_cellular_response_to_dsRNA	0.0742274	not available	not available	Not Available	0.64856	8	493	2959	3380	0.488569
BP_GO:0043331_response_to_dsRNA	0.0742274	not available	not available	Not Available	0.64856	8	493	2959	3380	0.488569
BP_GO:0070918_production_of_small_RNA_involved_in_gene_silencing_by_RNA	0.0742274	not available	not available	Not Available	0.64856	8	493	2959	3380	0.488569
BP_GO:0051664_nuclear_pore_localization	0.0744766	not available	not available	Not Available	0.807158	2	756	756	2550	0.488569
BP_GO:0007084_mitotic_nuclear_envelope_reassembly	0.0744766	not available	not available	Not Available	0.807158	2	756	756	2550	0.488569
CC_GO:0005882_intermediate_filament	0.0744766	not available	not available	Not Available	0.807158	2	756	756	2550	0.488569
CC_GO:0005638_lamin_filament	0.0744766	not available	not available	Not Available	0.807158	2	756	756	2550	0.488569
BP_GO:0031081_nuclear_pore_distribution	0.0744766	not available	not available	Not Available	0.807158	2	756	756	2550	0.488569
BP_GO:0018022_peptidyl-lysine_methylation	0.0746184	not available	not available	Not Available	0.688237	5	1157	1315	3475	0.488994
BP_GO:0010638_positive_regulation_of_organelle_organization	0.075637	not available	not available	Not Available	0.559637	49	1412	2998	6306	0.495156
MF_GO:0016635_oxidoreductase_activity,_acting_on_the_CH-CH_group_of_donors,_quinone_or_related_compound_as_acceptor	0.075779	not available	not available	Not Available	0.6706	6	1041	1574	3422	0.495574
BP_GO:0032984_macromolecular_complex_disassembly	0.076455	not available	not available	Not Available	0.610901	14	2170	2578	4701	0.49948
MF_GO:0035035_histone_acetyltransferase_binding	0.0767006	not available	not available	Not Available	0.804297	2	1091	1091	2264	0.500568
MF_GO:0016889_endodeoxyribonuclease_activity,_producing_3'-phosphomonoesters	0.0769294	not available	not available	Not Available	0.804005	2	1637	1637	1723	0.501545
CC_GO:0030008_TRAPP_complex	0.0772273	not available	not available	Not Available	0.637996	9	1710	3143	4210	0.50297
BP_GO:0000209_protein_polyubiquitination	0.077388	not available	not available	Not Available	0.803421	2	1067	1067	2303	0.503499
MF_GO:0001104_RNA_polymerase_II_transcription_cofactor_activity	0.0774862	not available	not available	Not Available	0.563795	42	1830	2822	5151	0.50362
BP_GO:0009113_purine_nucleobase_biosynthetic_process	0.0776006	not available	not available	Not Available	0.656418	7	2167	2738	3877	0.503847
MF_GO:0003725_double-stranded_RNA_binding	0.0779576	not available	not available	Not Available	0.610108	14	629	2959	6041	0.505507
CC_GO:0005671_Ada2/Gcn5/Ada3_transcription_activator_complex	0.0780331	not available	not available	Not Available	0.656101	7	1457	2650	4050	0.505507
BP_GO:0042181_ketone_biosynthetic_process	0.0780956	not available	not available	Not Available	0.614206	13	1123	3488	4627	0.505507
MF_GO:0017110_nucleoside-diphosphatase_activity	0.0790502	not available	not available	Not Available	0.801319	2	1448	1448	1958	0.50853
CC_GO:0017109_glutamate-cysteine_ligase_complex	0.079075	not available	not available	Not Available	0.740161	3	193	2352	4136	0.50853
MF_GO:0070568_guanylyltransferase_activity	0.0790773	not available	not available	Not Available	0.706581	4	484	2286	2615	0.50853
CC_GO:0031970_organelle_envelope_lumen	0.079323	not available	not available	Not Available	0.667796	6	1382	2008	3859	0.50853
BP_GO:0035304_regulation_of_protein_dephosphorylation	0.0794982	not available	not available	Not Available	0.66766	6	2291	2757	4083	0.50853
BP_GO:0007100_mitotic_centrosome_separation	0.079826	not available	not available	Not Available	0.705881	4	962	2055	3282	0.50853
BP_GO:0046102_inosine_metabolic_process	0.0802166	not available	not available	Not Available	0.738915	3	660	2176	3877	0.50853
BP_GO:0043103_hypoxanthine_salvage	0.0802166	not available	not available	Not Available	0.738915	3	660	2176	3877	0.50853
BP_GO:0006154_adenosine_catabolic_process	0.0802166	not available	not available	Not Available	0.738915	3	660	2176	3877	0.50853
BP_GO:0046100_hypoxanthine_metabolic_process	0.0802166	not available	not available	Not Available	0.738915	3	660	2176	3877	0.50853
BP_GO:0046085_adenosine_metabolic_process	0.0802166	not available	not available	Not Available	0.738915	3	660	2176	3877	0.50853
BP_GO:0046101_hypoxanthine_biosynthetic_process	0.0802166	not available	not available	Not Available	0.738915	3	660	2176	3877	0.50853
BP_GO:0046103_inosine_biosynthetic_process	0.0802166	not available	not available	Not Available	0.738915	3	660	2176	3877	0.50853
MF_GO:0001099_basal_RNA_polymerase_II_transcription_machinery_binding	0.0802208	not available	not available	Not Available	0.644412	8	1590	2459	3308	0.50853
MF_GO:0001098_basal_transcription_machinery_binding	0.0802208	not available	not available	Not Available	0.644412	8	1590	2459	3308	0.50853
MF_GO:0004568_chitinase_activity	0.0802631	not available	not available	Not Available	0.601857	16	2201	3329	4190	0.50853
BP_GO:0051098_regulation_of_binding	0.0802916	not available	not available	Not Available	0.605192	15	391	4118	5967	0.50853
BP_GO:0043545_molybdopterin_cofactor_metabolic_process	0.0803279	not available	not available	Not Available	0.705413	4	1660	2195	2571	0.50853
BP_GO:0019720_Mo-molybdopterin_cofactor_metabolic_process	0.0803279	not available	not available	Not Available	0.705413	4	1660	2195	2571	0.50853
BP_GO:0006777_Mo-molybdopterin_cofactor_biosynthetic_process	0.0803279	not available	not available	Not Available	0.705413	4	1660	2195	2571	0.50853
BP_GO:0032324_molybdopterin_cofactor_biosynthetic_process	0.0803279	not available	not available	Not Available	0.705413	4	1660	2195	2571	0.50853
BP_GO:0051189_prosthetic_group_metabolic_process	0.0803279	not available	not available	Not Available	0.705413	4	1660	2195	2571	0.50853
CC_GO:0000228_nuclear_chromosome	0.0809706	not available	not available	Not Available	0.584664	23	1741	3267	4909	0.51167
BP_GO:0006487_protein_N-linked_glycosylation	0.0809854	not available	not available	Not Available	0.617284	12	126	2522	4215	0.51167
BP_GO:0070920_regulation_of_production_of_small_RNA_involved_in_gene_silencing_by_RNA	0.0811999	not available	not available	Not Available	0.798634	2	493	493	2959	0.512514
CC_GO:0035012_polytene_chromosome,_telomeric_region	0.0815949	not available	not available	Not Available	0.682257	5	1157	1578	3701	0.514494
BP_GO:0045455_ecdysteroid_metabolic_process	0.082096	not available	not available	Not Available	0.612075	13	2366	2660	3701	0.515984
CC_GO:0030132_clathrin_coat_of_coated_pit	0.0822382	not available	not available	Not Available	0.797349	2	1460	1460	2014	0.515984
CC_GO:0030125_clathrin_vesicle_coat	0.0822382	not available	not available	Not Available	0.797349	2	1460	1460	2014	0.515984
CC_GO:0071439_clathrin_complex	0.0822382	not available	not available	Not Available	0.797349	2	1460	1460	2014	0.515984
CC_GO:0030130_clathrin_coat_of_trans-Golgi_network_vesicle	0.0822382	not available	not available	Not Available	0.797349	2	1460	1460	2014	0.515984
MF_GO:0043138_3'-5'_DNA_helicase_activity	0.0823413	not available	not available	Not Available	0.616544	12	1078	3724	4321	0.516119
MF_GO:0016670_oxidoreductase_activity,_acting_on_a_sulfur_group_of_donors,_oxygen_as_acceptor	0.0825694	not available	not available	Not Available	0.736385	3	125	2794	3859	0.516531
CC_GO:0043625_delta_DNA_polymerase_complex	0.0825699	not available	not available	Not Available	0.796941	2	641	641	2840	0.516531
BP_GO:0017004_cytochrome_complex_assembly	0.0826779	not available	not available	Not Available	0.703253	4	464	1409	2579	0.516696
BP_GO:0015833_peptide_transport	0.0829721	not available	not available	Not Available	0.735957	3	1926	2330	2533	0.518024
BP_GO:0006301_postreplication_repair	0.0833723	not available	not available	Not Available	0.6647	6	1490	3382	3532	0.518549
BP_GO:0051604_protein_maturation	0.0833833	not available	not available	Not Available	0.564355	39	1735	3500	5629	0.518549
MF_GO:0000009_alpha-1,6-mannosyltransferase_activity	0.0834261	not available	not available	Not Available	0.79589	2	1365	1365	2134	0.518549
MF_GO:0016748_succinyltransferase_activity	0.0834261	not available	not available	Not Available	0.79589	2	571	571	2928	0.518549
MF_GO:0043621_protein_self-association	0.0834653	not available	not available	Not Available	0.680715	5	790	1985	2672	0.518549
BP_GO:0042542_response_to_hydrogen_peroxide	0.0835861	not available	not available	Not Available	0.633958	9	1946	2755	3998	0.51879
MF_GO:0004622_lysophospholipase_activity	0.0840954	not available	not available	Not Available	0.680201	5	2025	2676	3884	0.521441
MF_GO:0003923_GPI-anchor_transamidase_activity	0.0842866	not available	not available	Not Available	0.794839	2	829	829	2688	0.521514
BP_GO:0015780_nucleotide-sugar_transport	0.0846329	not available	not available	Not Available	0.734205	3	140	1780	4914	0.521514
BP_GO:0015782_CMP-N-acetylneuraminate_transport	0.0846329	not available	not available	Not Available	0.734205	3	140	1780	4914	0.521514
BP_GO:0015781_pyrimidine_nucleotide-sugar_transport	0.0846329	not available	not available	Not Available	0.734205	3	140	1780	4914	0.521514
MF_GO:0005456_CMP-N-acetylneuraminate_transmembrane_transporter_activity	0.0846329	not available	not available	Not Available	0.734205	3	140	1780	4914	0.521514
MF_GO:0005461_UDP-glucuronic_acid_transmembrane_transporter_activity	0.0846329	not available	not available	Not Available	0.734205	3	140	1780	4914	0.521514
BP_GO:0043096_purine_nucleobase_salvage	0.0846833	not available	not available	Not Available	0.701442	4	660	2176	3522	0.521514
BP_GO:0006561_proline_biosynthetic_process	0.0849772	not available	not available	Not Available	0.70118	4	977	1227	1492	0.522816
MF_GO:0016803_ether_hydrolase_activity	0.0852495	not available	not available	Not Available	0.679266	5	1059	3249	3974	0.523982
BP_GO:0090141_positive_regulation_of_mitochondrial_fission	0.0868543	not available	not available	Not Available	0.677982	5	645	1708	3039	0.532813
BP_GO:0090140_regulation_of_mitochondrial_fission	0.0868543	not available	not available	Not Available	0.677982	5	645	1708	3039	0.532813
BP_GO:0030423_targeting_of_mRNA_for_destruction_involved_in_RNA_interference	0.0871538	not available	not available	Not Available	0.699253	4	147	330	1672	0.534133
MF_GO:0004526_ribonuclease_P_activity	0.0874501	not available	not available	Not Available	0.731286	3	222	522	6165	0.534782
BP_GO:0006265_DNA_topological_change	0.0874594	not available	not available	Not Available	0.661682	6	377	1992	5170	0.534782
BP_GO:0006082_organic_acid_metabolic_process	0.0875973	not available	not available	Not Available	0.524074	273	2031	3981	6176	0.534782
BP_GO:0043436_oxoacid_metabolic_process	0.0875973	not available	not available	Not Available	0.524074	273	2031	3981	6176	0.534782
MF_GO:0016417_S-acyltransferase_activity	0.0878228	not available	not available	Not Available	0.595398	17	1621	2795	6255	0.535643
BP_GO:2000035_regulation_of_stem_cell_division	0.0881353	not available	not available	Not Available	0.730585	3	924	1450	4553	0.537032
BP_GO:0036071_N-glycan_fucosylation	0.0887048	not available	not available	Not Available	0.789526	2	140	140	3468	0.539983
MF_GO:0008607_phosphorylase_kinase_regulator_activity	0.0889868	not available	not available	Not Available	0.676299	5	1239	2808	2931	0.54118
BP_GO:0045116_protein_neddylation	0.089504	not available	not available	Not Available	0.697209	4	875	1998	3141	0.543803
CC_GO:0005673_transcription_factor_TFIIE_complex	0.089592	not available	not available	Not Available	0.788475	2	430	430	3196	0.543817
MF_GO:0016740_transferase_activity	0.0902694	not available	not available	Not Available	0.514008	845	2000	4064	6451	0.547404
BP_GO:0072659_protein_localization_to_plasma_membrane	0.0907308	not available	not available	Not Available	0.674945	5	1921	2210	3844	0.549676
MF_GO:0004300_enoyl-CoA_hydratase_activity	0.0909125	not available	not available	Not Available	0.674804	5	2458	2567	2708	0.550251
CC_GO:0000126_transcription_factor_TFIIIB_complex	0.09133	not available	not available	Not Available	0.786432	2	261	261	3400	0.551887
BP_GO:0033160_positive_regulation_of_protein_import_into_nucleus,_translocation	0.0915297	not available	not available	Not Available	0.786198	2	1067	1067	2598	0.551887
BP_GO:0033158_regulation_of_protein_import_into_nucleus,_translocation	0.0915297	not available	not available	Not Available	0.786198	2	1067	1067	2598	0.551887
BP_GO:0051983_regulation_of_chromosome_segregation	0.091642	not available	not available	Not Available	0.674244	5	1754	2235	3784	0.551887
MF_GO:0001129_TBP-class_protein_binding_RNA_polymerase_II_transcription_factor_activity_involved_in_preinitiation_complex_assembly	0.0918525	not available	not available	Not Available	0.658548	6	2144	2459	3919	0.551887
MF_GO:0001083_RNA_polymerase_II_basal_transcription_factor_binding_transcription_factor_activity	0.0918525	not available	not available	Not Available	0.658548	6	2144	2459	3919	0.551887
MF_GO:0001132_TBP-class_protein_binding_RNA_polymerase_II_transcription_factor_activity	0.0918525	not available	not available	Not Available	0.658548	6	2144	2459	3919	0.551887
BP_GO:0042770_signal_transduction_in_response_to_DNA_damage	0.0918796	not available	not available	Not Available	0.785789	2	173	173	3499	0.551887
BP_GO:1901663_quinone_biosynthetic_process	0.0926321	not available	not available	Not Available	0.658002	6	975	1123	4966	0.555354
BP_GO:1901661_quinone_metabolic_process	0.0926321	not available	not available	Not Available	0.658002	6	975	1123	4966	0.555354
MF_GO:1901677_phosphate_transmembrane_transporter_activity	0.0934403	not available	not available	Not Available	0.606418	13	1780	3014	5249	0.55967
BP_GO:0016236_macroautophagy	0.0942695	not available	not available	Not Available	0.627647	9	1417	3132	3342	0.563026
BP_GO:0006998_nuclear_envelope_organization	0.0943464	not available	not available	Not Available	0.656815	6	756	1469	5601	0.563026
MF_GO:0052689_carboxylic_ester_hydrolase_activity	0.0943871	not available	not available	Not Available	0.548751	61	1670	3655	6076	0.563026
BP_GO:0043604_amide_biosynthetic_process	0.0944399	not available	not available	Not Available	0.615249	11	1755	4105	4840	0.563026
BP_GO:0009301_snRNA_transcription	0.0944448	not available	not available	Not Available	0.672118	5	972	3335	3973	0.563026
BP_GO:0006423_cysteinyl-tRNA_aminoacylation	0.0947034	not available	not available	Not Available	0.78252	2	952	952	2776	0.563508
MF_GO:0004817_cysteine-tRNA_ligase_activity	0.0947034	not available	not available	Not Available	0.78252	2	952	952	2776	0.563508
BP_GO:0034629_cellular_protein_complex_localization	0.0951861	not available	not available	Not Available	0.723578	3	756	2550	3801	0.565473
BP_GO:0046112_nucleobase_biosynthetic_process	0.095439	not available	not available	Not Available	0.605474	13	1894	2738	5473	0.565473
BP_GO:0000046_autophagic_vacuole_fusion	0.0954442	not available	not available	Not Available	0.67137	5	1703	3277	3795	0.565473
CC_GO:0031984_organelle_subcompartment	0.0954819	not available	not available	Not Available	0.575979	25	2099	3102	5634	0.565473
MF_GO:0034647_histone_demethylase_activity_(H3-trimethyl-K4_specific)	0.0955691	not available	not available	Not Available	0.781527	2	1429	1429	2316	0.565473
MF_GO:0032453_histone_demethylase_activity_(H3-K4_specific)	0.0955691	not available	not available	Not Available	0.781527	2	1429	1429	2316	0.565473
BP_GO:1901678_iron_coordination_entity_transport	0.0961825	not available	not available	Not Available	0.780827	2	971	971	2786	0.568042
BP_GO:0015886_heme_transport	0.0961825	not available	not available	Not Available	0.780827	2	971	971	2786	0.568042
BP_GO:0070544_histone_H3-K36_demethylation	0.0966439	not available	not available	Not Available	0.780301	2	1429	1429	2337	0.569869
BP_GO:0050688_regulation_of_defense_response_to_virus	0.0966764	not available	not available	Not Available	0.614112	11	2233	2861	5287	0.569869
BP_GO:0043970_histone_H3-K9_acetylation	0.0967617	not available	not available	Not Available	0.72206	3	2309	2316	2521	0.569869
CC_GO:0016272_prefoldin_complex	0.0975857	not available	not available	Not Available	0.613655	11	1617	3530	5131	0.574188
BP_GO:0071216_cellular_response_to_biotic_stimulus	0.0978177	not available	not available	Not Available	0.690259	4	142	310	4337	0.575019
BP_GO:0018345_protein_palmitoylation	0.098185	not available	not available	Not Available	0.608487	12	1386	2741	3833	0.576643
CC_GO:0031248_protein_acetyltransferase_complex	0.0989673	not available	not available	Not Available	0.777674	2	1864	1864	1947	0.5807
CC_GO:0005854_nascent_polypeptide-associated_complex	0.0994353	not available	not available	Not Available	0.777149	2	1639	1639	2181	0.582906
BP_GO:0071103_DNA_conformation_change	0.100046	not available	not available	Not Available	0.559366	39	1317	3724	5833	0.585543
BP_GO:0046826_negative_regulation_of_protein_export_from_nucleus	0.10007	not available	not available	Not Available	0.76156	2	1452	1452	2635	0.585543
BP_GO:0006611_protein_export_from_nucleus	0.100168	not available	not available	Not Available	0.623297	9	433	3152	5781	0.585575
MF_GO:0070628_proteasome_binding	0.100479	not available	not available	Not Available	0.775981	2	507	507	3333	0.586076
BP_GO:0006906_vesicle_fusion	0.100565	not available	not available	Not Available	0.582618	20	1299	2813	5313	0.586076
MF_GO:0016866_intramolecular_transferase_activity	0.100596	not available	not available	Not Available	0.598699	14	768	3146	5469	0.586076
BP_GO:0008090_retrograde_axon_cargo_transport	0.100623	not available	not available	Not Available	0.760918	2	1330	1330	2768	0.586076
MF_GO:0004659_prenyltransferase_activity	0.100796	not available	not available	Not Available	0.6065	12	1123	2566	4906	0.586186
MF_GO:0051087_chaperone_binding	0.100827	not available	not available	Not Available	0.59526	15	842	3530	5131	0.586186
CC_GO:0042575_DNA_polymerase_complex	0.100955	not available	not available	Not Available	0.664806	5	641	2840	3447	0.586387
MF_GO:0032033_myosin_II_light_chain_binding	0.101128	not available	not available	Not Available	0.760334	2	1546	1546	2562	0.58686
MF_GO:0016668_oxidoreductase_activity,_acting_on_a_sulfur_group_of_donors,_NAD(P)_as_acceptor	0.101331	not available	not available	Not Available	0.7601	2	1314	1314	2798	0.58695
CC_GO:0031082_BLOC_complex	0.101549	not available	not available	Not Available	0.622544	9	1655	3369	4531	0.58695
MF_GO:0016892_endoribonuclease_activity,_producing_3'-phosphomonoesters	0.101555	not available	not available	Not Available	0.712173	3	774	1828	4798	0.58695
CC_GO:0000930_gamma-tubulin_complex	0.101809	not available	not available	Not Available	0.638776	7	437	4106	4852	0.58695
MF_GO:0015929_hexosaminidase_activity	0.101902	not available	not available	Not Available	0.649825	6	861	2130	3980	0.58695
MF_GO:0044769_ATPase_activity,_coupled_to_transmembrane_movement_of_ions,_rotational_mechanism	0.101917	not available	not available	Not Available	0.568236	29	1906	3764	5435	0.58695
MF_GO:0016684_oxidoreductase_activity,_acting_on_peroxide_as_acceptor	0.101997	not available	not available	Not Available	0.605935	12	1081	2755	5281	0.58695
MF_GO:0004601_peroxidase_activity	0.101997	not available	not available	Not Available	0.605935	12	1081	2755	5281	0.58695
BP_GO:0036214_contractile_ring_localization	0.102266	not available	not available	Not Available	0.773996	2	773	773	3101	0.58695
BP_GO:0032187_actomyosin_contractile_ring_localization	0.102266	not available	not available	Not Available	0.773996	2	773	773	3101	0.58695
MF_GO:0016835_carbon-oxygen_lyase_activity	0.102272	not available	not available	Not Available	0.563882	33	1999	3404	4915	0.58695
CC_GO:0030904_retromer_complex	0.102287	not available	not available	Not Available	0.683164	4	886	2864	3415	0.58695
CC_GO:0046540_U4/U6_x_U5_tri-snRNP_complex	0.102348	not available	not available	Not Available	0.758933	2	1298	1298	2834	0.58695
MF_GO:0019187_beta-1,4-mannosyltransferase_activity	0.102501	not available	not available	Not Available	0.758758	2	822	822	3313	0.587298
MF_GO:0030306_ADP-ribosylation_factor_binding	0.102609	not available	not available	Not Available	0.686434	4	299	2099	2717	0.58738
BP_GO:0051012_microtubule_sliding	0.102901	not available	not available	Not Available	0.773295	2	604	604	3282	0.587528
MF_GO:0035251_UDP-glucosyltransferase_activity	0.102955	not available	not available	Not Available	0.638075	7	860	2076	7111	0.587528
BP_GO:0071229_cellular_response_to_acid	0.103069	not available	not available	Not Available	0.716143	3	1286	1678	4334	0.587528
BP_GO:0071230_cellular_response_to_amino_acid_stimulus	0.103069	not available	not available	Not Available	0.716143	3	1286	1678	4334	0.587528
MF_GO:0010485_H4_histone_acetyltransferase_activity	0.103156	not available	not available	Not Available	0.682463	4	361	1457	3406	0.587528
CC_GO:0005687_U4_snRNP	0.10327	not available	not available	Not Available	0.757882	2	1316	1316	2834	0.587528
MF_GO:0008441_3'(2'),5'-bisphosphate_nucleotidase_activity	0.103325	not available	not available	Not Available	0.772828	2	1040	1040	2854	0.587528
MF_GO:0003689_DNA_clamp_loader_activity	0.103644	not available	not available	Not Available	0.772478	2	165	165	3735	0.587528
MF_GO:0033170_protein-DNA_loading_ATPase_activity	0.103644	not available	not available	Not Available	0.772478	2	165	165	3735	0.587528
BP_GO:0009174_pyrimidine_ribonucleoside_monophosphate_biosynthetic_process	0.10384	not available	not available	Not Available	0.685471	4	542	792	1894	0.587528
BP_GO:0009129_pyrimidine_nucleoside_monophosphate_metabolic_process	0.10384	not available	not available	Not Available	0.685471	4	542	792	1894	0.587528
BP_GO:0009173_pyrimidine_ribonucleoside_monophosphate_metabolic_process	0.10384	not available	not available	Not Available	0.685471	4	542	792	1894	0.587528
BP_GO:0009130_pyrimidine_nucleoside_monophosphate_biosynthetic_process	0.10384	not available	not available	Not Available	0.685471	4	542	792	1894	0.587528
MF_GO:0017070_U6_snRNA_binding	0.104123	not available	not available	Not Available	0.771952	2	1316	1316	2593	0.587926
MF_GO:0033842_N-acetyl-beta-glucosaminyl-glycoprotein_4-beta-N-acetylgalactosaminyltransferase_activity	0.104146	not available	not available	Not Available	0.756889	2	184	184	3983	0.587926
BP_GO:0048871_multicellular_organismal_homeostasis	0.104188	not available	not available	Not Available	0.662469	5	369	723	6182	0.587926
BP_GO:0034227_tRNA_thio-modification	0.10436	not available	not available	Not Available	0.709564	3	490	1633	5344	0.588003
MF_GO:0042162_telomeric_DNA_binding	0.104388	not available	not available	Not Available	0.714936	3	27	373	6929	0.588003
BP_GO:0006436_tryptophanyl-tRNA_aminoacylation	0.104716	not available	not available	Not Available	0.756247	2	82	82	4096	0.588548
MF_GO:0004830_tryptophan-tRNA_ligase_activity	0.104716	not available	not available	Not Available	0.756247	2	82	82	4096	0.588548
MF_GO:0008255_ecdysis-triggering_hormone_activity	0.104763	not available	not available	Not Available	0.771252	2	105	105	3816	0.588548
BP_GO:0090110_cargo_loading_into_COPII-coated_vesicle	0.104924	not available	not available	Not Available	0.756014	2	2074	2074	2108	0.588929
MF_GO:0070566_adenylyltransferase_activity	0.105286	not available	not available	Not Available	0.627848	8	870	2281	4447	0.59044
MF_GO:0001076_RNA_polymerase_II_transcription_factor_binding_transcription_factor_activity	0.105962	not available	not available	Not Available	0.552162	48	1830	3394	5381	0.593704
BP_GO:0051683_establishment_of_Golgi_localization	0.106103	not available	not available	Not Available	0.769792	2	948	948	2998	0.593971
BP_GO:0007113_endomitotic_cell_cycle	0.10694	not available	not available	Not Available	0.619675	9	2015	2842	4485	0.598125
MF_GO:0047396_glycosylphosphatidylinositol_diacylglycerol-lyase_activity	0.107452	not available	not available	Not Available	0.768333	2	240	240	3731	0.60046
BP_GO:0006403_RNA_localization	0.107759	not available	not available	Not Available	0.547937	56	1639	2976	6218	0.601334
CC_GO:0005853_eukaryotic_translation_elongation_factor_1_complex	0.107798	not available	not available	Not Available	0.659923	5	1181	2312	5146	0.601334
MF_GO:0032182_small_conjugating_protein_binding	0.108148	not available	not available	Not Available	0.607694	11	1512	2678	5967	0.602756
CC_GO:0016593_Cdc73/Paf1_complex	0.108537	not available	not available	Not Available	0.767165	2	1168	1168	2823	0.60362
BP_GO:0046939_nucleotide_phosphorylation	0.108672	not available	not available	Not Available	0.659316	5	1209	2698	3159	0.60362
BP_GO:0006857_oligopeptide_transport	0.108821	not available	not available	Not Available	0.751693	2	1926	1926	2330	0.60362
MF_GO:0015322_secondary_active_oligopeptide_transmembrane_transporter_activity	0.108821	not available	not available	Not Available	0.751693	2	1926	1926	2330	0.60362
MF_GO:0005427_proton-dependent_oligopeptide_secondary_active_transmembrane_transporter_activity	0.108821	not available	not available	Not Available	0.751693	2	1926	1926	2330	0.60362
BP_GO:0006368_transcription_elongation_from_RNA_polymerase_II_promoter	0.108875	not available	not available	Not Available	0.659175	5	1583	3742	3973	0.60362
BP_GO:0006476_protein_deacetylation	0.109133	not available	not available	Not Available	0.645152	6	910	2257	4731	0.604525
MF_GO:0003917_DNA_topoisomerase_type_I_activity	0.109435	not available	not available	Not Available	0.704971	3	377	2038	5170	0.605667
BP_GO:0045798_negative_regulation_of_chromatin_assembly_or_disassembly	0.109999	not available	not available	Not Available	0.750409	2	76	76	4202	0.607728
BP_GO:0031452_negative_regulation_of_heterochromatin_assembly	0.109999	not available	not available	Not Available	0.750409	2	76	76	4202	0.607728
MF_GO:0004730_pseudouridylate_synthase_activity	0.111062	not available	not available	Not Available	0.703531	3	59	3404	4159	0.611987
BP_GO:0045841_negative_regulation_of_mitotic_metaphase/anaphase_transition	0.111156	not available	not available	Not Available	0.594239	14	1254	2274	5078	0.611987
BP_GO:1902100_negative_regulation_of_metaphase/anaphase_transition_of_cell_cycle	0.111156	not available	not available	Not Available	0.594239	14	1254	2274	5078	0.611987
BP_GO:0050764_regulation_of_phagocytosis	0.111195	not available	not available	Not Available	0.703414	3	10	1207	6408	0.611987
MF_GO:0004095_carnitine_O-palmitoyltransferase_activity	0.111349	not available	not available	Not Available	0.748949	2	2069	2069	2234	0.611987
MF_GO:0016416_O-palmitoyltransferase_activity	0.111349	not available	not available	Not Available	0.748949	2	2069	2069	2234	0.611987
BP_GO:0071462_cellular_response_to_water_stimulus	0.11222	not available	not available	Not Available	0.748015	2	1230	1230	3089	0.616236
MF_GO:0004357_glutamate-cysteine_ligase_activity	0.112766	not available	not available	Not Available	0.747431	2	193	193	4136	0.6187
MF_GO:0004864_protein_phosphatase_inhibitor_activity	0.113293	not available	not available	Not Available	0.656162	5	2291	3550	3916	0.621054
BP_GO:0051304_chromosome_separation	0.113577	not available	not available	Not Available	0.61032	10	1992	2668	5168	0.621421
BP_GO:0000387_spliceosomal_snRNP_assembly	0.113649	not available	not available	Not Available	0.674317	4	439	2266	2609	0.621421
CC_GO:0033565_ESCRT-0_complex	0.113654	not available	not available	Not Available	0.761735	2	1990	1990	2094	0.621421
BP_GO:0035154_terminal_cell_fate_specification,_open_tracheal_system	0.113827	not available	not available	Not Available	0.701117	3	439	3563	3682	0.621831
BP_GO:0043148_mitotic_spindle_stabilization	0.114586	not available	not available	Not Available	0.673616	4	96	2998	3713	0.622511
BP_GO:0071025_RNA_surveillance	0.114594	not available	not available	Not Available	0.700455	3	985	2292	4424	0.622511
BP_GO:0071027_nuclear_RNA_surveillance	0.114594	not available	not available	Not Available	0.700455	3	985	2292	4424	0.622511
CC_GO:0042585_germinal_vesicle	0.114742	not available	not available	Not Available	0.673499	4	104	823	1919	0.622511
BP_GO:0035268_protein_mannosylation	0.11486	not available	not available	Not Available	0.745213	2	1257	1257	3110	0.622511
BP_GO:0035269_protein_O-linked_mannosylation	0.11486	not available	not available	Not Available	0.745213	2	1257	1257	3110	0.622511
MF_GO:0004169_dolichyl-phosphate-mannose-protein_mannosyltransferase_activity	0.11486	not available	not available	Not Available	0.745213	2	1257	1257	3110	0.622511
MF_GO:0016895_exodeoxyribonuclease_activity,_producing_5'-phosphomonoesters	0.114934	not available	not available	Not Available	0.655064	5	641	2401	3127	0.622511
MF_GO:0004529_exodeoxyribonuclease_activity	0.114934	not available	not available	Not Available	0.655064	5	641	2401	3127	0.622511
MF_GO:0008296_3'-5'-exodeoxyribonuclease_activity	0.114934	not available	not available	Not Available	0.655064	5	641	2401	3127	0.622511
BP_GO:0043903_regulation_of_symbiosis,_encompassing_mutualism_through_parasitism	0.115623	not available	not available	Not Available	0.604272	11	1672	3131	4407	0.625557
MF_GO:0019789_SUMO_ligase_activity	0.115694	not available	not available	Not Available	0.744337	2	1132	1132	3250	0.625557
BP_GO:0061136_regulation_of_proteasomal_protein_catabolic_process	0.116202	not available	not available	Not Available	0.589093	15	724	1890	6343	0.627575
BP_GO:0050829_defense_response_to_Gram-negative_bacterium	0.116362	not available	not available	Not Available	0.539695	76	1705	3315	5950	0.627575
BP_GO:0007058_spindle_assembly_involved_in_female_meiosis_II	0.116364	not available	not available	Not Available	0.743636	2	288	288	4106	0.627575
MF_GO:0008097_5S_rRNA_binding	0.116757	not available	not available	Not Available	0.743227	2	23	23	4378	0.629155
BP_GO:0035069_larval_midgut_histolysis	0.116992	not available	not available	Not Available	0.671835	4	1417	2861	3132	0.629887
BP_GO:0032392_DNA_geometric_change	0.117191	not available	not available	Not Available	0.671689	4	158	1078	4185	0.629887
BP_GO:0032508_DNA_duplex_unwinding	0.117191	not available	not available	Not Available	0.671689	4	158	1078	4185	0.629887
CC_GO:0033176_proton-transporting_V-type_ATPase_complex	0.117494	not available	not available	Not Available	0.580896	18	1691	2677	5478	0.630984
CC_GO:0031084_BLOC-2_complex	0.11777	not available	not available	Not Available	0.742177	2	1655	1655	2764	0.631839
CC_GO:0016469_proton-transporting_two-sector_ATPase_complex	0.118095	not available	not available	Not Available	0.574716	21	1691	3071	5478	0.631839
BP_GO:0019320_hexose_catabolic_process	0.118172	not available	not available	Not Available	0.56988	24	1629	3496	5427	0.631839
BP_GO:0046365_monosaccharide_catabolic_process	0.118172	not available	not available	Not Available	0.56988	24	1629	3496	5427	0.631839
BP_GO:0032456_endocytic_recycling	0.118247	not available	not available	Not Available	0.608135	10	1921	2210	4373	0.631839
BP_GO:0051237_maintenance_of_RNA_location	0.118252	not available	not available	Not Available	0.697341	3	330	2998	4453	0.631839
BP_GO:0071586_CAAX-box_protein_processing	0.118959	not available	not available	Not Available	0.74095	2	1863	1863	2577	0.634577
BP_GO:0044724_single-organism_carbohydrate_catabolic_process	0.11898	not available	not available	Not Available	0.564489	28	1629	3496	5469	0.634577
CC_GO:0031211_endoplasmic_reticulum_palmitoyltransferase_complex	0.119301	not available	not available	Not Available	0.7406	2	443	443	4003	0.634577
CC_GO:0017059_serine_C-palmitoyltransferase_complex	0.119301	not available	not available	Not Available	0.7406	2	443	443	4003	0.634577
CC_GO:0002178_palmitoyltransferase_complex	0.119301	not available	not available	Not Available	0.7406	2	443	443	4003	0.634577
BP_GO:0045751_negative_regulation_of_Toll_signaling_pathway	0.119365	not available	not available	Not Available	0.696407	3	1132	3100	3573	0.634577
MF_GO:0097157_pre-mRNA_intronic_binding	0.120272	not available	not available	Not Available	0.739608	2	846	846	3617	0.638863
MF_GO:0046961_proton-transporting_ATPase_activity,_rotational_mechanism	0.120566	not available	not available	Not Available	0.566466	26	1906	3764	5435	0.639887
MF_GO:0019001_guanyl_nucleotide_binding	0.12096	not available	not available	Not Available	0.528588	142	1720	4311	6140	0.641441
BP_GO:0006491_N-glycan_processing	0.121298	not available	not available	Not Available	0.668711	4	197	1381	2130	0.642545
BP_GO:0008612_peptidyl-lysine_modification_to_hypusine	0.121472	not available	not available	Not Available	0.694655	3	1135	1255	5460	0.642545
BP_GO:0046516_hypusine_metabolic_process	0.121472	not available	not available	Not Available	0.694655	3	1135	1255	5460	0.642545
MF_GO:0004772_sterol_O-acyltransferase_activity	0.121661	not available	not available	Not Available	0.6945	3	1766	2009	4079	0.643005
BP_GO:0035303_regulation_of_dephosphorylation	0.122729	not available	not available	Not Available	0.618602	8	1546	2757	4083	0.647466
BP_GO:0008154_actin_polymerization_or_depolymerization	0.122869	not available	not available	Not Available	0.606031	10	1177	2578	5825	0.647466
BP_GO:0019318_hexose_metabolic_process	0.122877	not available	not available	Not Available	0.552458	41	1975	3748	5469	0.647466
MF_GO:0015078_hydrogen_ion_transmembrane_transporter_activity	0.123072	not available	not available	Not Available	0.541373	66	2047	3764	5486	0.647466
BP_GO:0015695_organic_cation_transport	0.123184	not available	not available	Not Available	0.667367	4	108	405	2972	0.647466
BP_GO:0061077_chaperone-mediated_protein_folding	0.123357	not available	not available	Not Available	0.649597	5	1024	3315	3407	0.647466
MF_GO:0072572_poly-ADP-D-ribose_binding	0.12392	not available	not available	Not Available	0.735929	2	1283	1283	3243	0.647466
BP_GO:0030838_positive_regulation_of_actin_filament_polymerization	0.123927	not available	not available	Not Available	0.58348	16	664	2592	6299	0.647466
BP_GO:0016192_vesicle-mediated_transport	0.123949	not available	not available	Not Available	0.516488	431	1917	4210	6255	0.647466
BP_GO:0006892_post-Golgi_vesicle-mediated_transport	0.123976	not available	not available	Not Available	0.592577	13	778	1921	7194	0.647466
MF_GO:0015211_purine_nucleoside_transmembrane_transporter_activity	0.124037	not available	not available	Not Available	0.735813	2	132	132	4396	0.647466
MF_GO:0046964_3'-phosphoadenosine_5'-phosphosulfate_transmembrane_transporter_activity	0.124037	not available	not available	Not Available	0.735813	2	132	132	4396	0.647466
MF_GO:0005346_purine_ribonucleotide_transmembrane_transporter_activity	0.124037	not available	not available	Not Available	0.735813	2	132	132	4396	0.647466
MF_GO:0015216_purine_nucleotide_transmembrane_transporter_activity	0.124037	not available	not available	Not Available	0.735813	2	132	132	4396	0.647466
MF_GO:0000295_adenine_nucleotide_transmembrane_transporter_activity	0.124037	not available	not available	Not Available	0.735813	2	132	132	4396	0.647466
BP_GO:0031333_negative_regulation_of_protein_complex_assembly	0.124787	not available	not available	Not Available	0.635748	6	830	1917	5129	0.650306
BP_GO:0032272_negative_regulation_of_protein_polymerization	0.124787	not available	not available	Not Available	0.635748	6	830	1917	5129	0.650306
MF_GO:0000150_recombinase_activity	0.125271	not available	not available	Not Available	0.734587	2	2011	2011	2538	0.651531
BP_GO:0009949_polarity_specification_of_anterior/posterior_axis	0.125271	not available	not available	Not Available	0.734587	2	2011	2011	2538	0.651531
MF_GO:0004096_catalase_activity	0.12533	not available	not available	Not Available	0.734528	2	552	552	3998	0.651531
MF_GO:0004165_dodecenoyl-CoA_delta-isomerase_activity	0.125473	not available	not available	Not Available	0.648265	5	1822	2205	5243	0.651737
CC_GO:0015030_Cajal_body	0.12569	not available	not available	Not Available	0.617127	8	251	1566	5521	0.652331
MF_GO:0015197_peptide_transporter_activity	0.126302	not available	not available	Not Available	0.665178	4	1926	2138	2330	0.654728
CC_GO:0033180_proton-transporting_V-type_ATPase,_V1_domain	0.126358	not available	not available	Not Available	0.59165	13	1731	3888	5435	0.654728
CC_GO:0005759_mitochondrial_matrix	0.126806	not available	not available	Not Available	0.54926	45	1527	4156	5814	0.656416
BP_GO:0006012_galactose_metabolic_process	0.127437	not available	not available	Not Available	0.664389	4	874	3195	3649	0.656416
BP_GO:0016242_negative_regulation_of_macroautophagy	0.127731	not available	not available	Not Available	0.634073	6	764	790	6985	0.656416
BP_GO:0032108_negative_regulation_of_response_to_nutrient_levels	0.127731	not available	not available	Not Available	0.634073	6	764	790	6985	0.656416
BP_GO:0032105_negative_regulation_of_response_to_extracellular_stimulus	0.127731	not available	not available	Not Available	0.634073	6	764	790	6985	0.656416
MF_GO:0016868_intramolecular_transferase_activity,_phosphotransferases	0.127938	not available	not available	Not Available	0.633956	6	768	874	5469	0.656416
CC_GO:0043626_PCNA_complex	0.128004	not available	not available	Not Available	0.731901	2	21	21	4574	0.656416
MF_GO:0030337_DNA_polymerase_processivity_factor_activity	0.128004	not available	not available	Not Available	0.731901	2	21	21	4574	0.656416
MF_GO:0000179_rRNA_(adenine-N6,N6-)-dimethyltransferase_activity	0.128063	not available	not available	Not Available	0.731843	2	185	185	4411	0.656416
BP_GO:0090113_regulation_of_ER_to_Golgi_vesicle-mediated_transport_by_GTP_hydrolysis	0.128145	not available	not available	Not Available	0.689244	3	56	3665	4268	0.656416
BP_GO:0048209_regulation_of_vesicle_targeting,_to,_from_or_within_Golgi	0.128145	not available	not available	Not Available	0.689244	3	56	3665	4268	0.656416
BP_GO:0003400_regulation_of_COPII_vesicle_coating	0.128145	not available	not available	Not Available	0.689244	3	56	3665	4268	0.656416
BP_GO:0065004_protein-DNA_complex_assembly	0.128315	not available	not available	Not Available	0.569911	22	2051	3335	5509	0.656416
MF_GO:0003839_gamma-glutamylcyclotransferase_activity	0.128543	not available	not available	Not Available	0.731376	2	499	499	4105	0.656416
BP_GO:0097150_neuronal_stem_cell_maintenance	0.128603	not available	not available	Not Available	0.731317	2	52	52	4553	0.656416
MF_GO:0000403_Y-form_DNA_binding	0.128903	not available	not available	Not Available	0.731025	2	1078	1078	3532	0.656416
BP_GO:0016233_telomere_capping	0.129103	not available	not available	Not Available	0.623421	7	173	3065	6153	0.656416
BP_GO:0048491_retrograde_synaptic_vesicle_transport	0.129144	not available	not available	Not Available	0.730792	2	1846	1846	2768	0.656416
BP_GO:0002230_positive_regulation_of_defense_response_to_virus_by_host	0.129362	not available	not available	Not Available	0.608741	9	2233	2598	5287	0.656416
BP_GO:0050691_regulation_of_defense_response_to_virus_by_host	0.129362	not available	not available	Not Available	0.608741	9	2233	2598	5287	0.656416
BP_GO:0043254_regulation_of_protein_complex_assembly	0.129371	not available	not available	Not Available	0.545791	51	1970	3665	5881	0.656416
BP_GO:0010529_negative_regulation_of_transposition	0.129604	not available	not available	Not Available	0.633022	6	1293	2223	5577	0.656416
BP_GO:0097374_sensory_neuron_axon_guidance	0.129868	not available	not available	Not Available	0.730091	2	1864	1864	2762	0.656416
BP_GO:0045839_negative_regulation_of_mitosis	0.129938	not available	not available	Not Available	0.584056	15	1254	2922	5078	0.656416
BP_GO:0051784_negative_regulation_of_nuclear_division	0.129938	not available	not available	Not Available	0.584056	15	1254	2922	5078	0.656416
BP_GO:0044144_modulation_of_growth_of_symbiont_involved_in_interaction_with_host	0.129942	not available	not available	Not Available	0.622987	7	941	2726	4407	0.656416
BP_GO:0044130_negative_regulation_of_growth_of_symbiont_in_host	0.129942	not available	not available	Not Available	0.622987	7	941	2726	4407	0.656416
BP_GO:0044126_regulation_of_growth_of_symbiont_in_host	0.129942	not available	not available	Not Available	0.622987	7	941	2726	4407	0.656416
BP_GO:0044146_negative_regulation_of_growth_of_symbiont_involved_in_interaction_with_host	0.129942	not available	not available	Not Available	0.622987	7	941	2726	4407	0.656416
BP_GO:0070076_histone_lysine_demethylation	0.130009	not available	not available	Not Available	0.645462	5	2316	2337	2748	0.656416
BP_GO:0015980_energy_derivation_by_oxidation_of_organic_compounds	0.13005	not available	not available	Not Available	0.590238	13	915	2737	5872	0.656416
BP_GO:0000003_reproduction	0.130124	not available	not available	Not Available	0.540779	64	2545	3837	5460	0.656416
BP_GO:0034773_histone_H4-K20_trimethylation	0.130231	not available	not available	Not Available	0.729741	2	1157	1157	3475	0.656416
BP_GO:0070863_positive_regulation_of_protein_exit_from_endoplasmic_reticulum	0.130372	not available	not available	Not Available	0.662374	4	1018	2622	3665	0.656416
BP_GO:0002097_tRNA_wobble_base_modification	0.130413	not available	not available	Not Available	0.729566	2	490	490	4145	0.656416
BP_GO:0002098_tRNA_wobble_uridine_modification	0.130413	not available	not available	Not Available	0.729566	2	490	490	4145	0.656416
MF_GO:0008410_CoA-transferase_activity	0.130656	not available	not available	Not Available	0.729332	2	1321	1321	3318	0.657116
CC_GO:0045298_tubulin_complex	0.130968	not available	not available	Not Available	0.644878	5	2274	2375	4931	0.658164
BP_GO:0016044_cellular_membrane_organization	0.131166	not available	not available	Not Available	0.53392	92	1703	3795	6197	0.658637
BP_GO:1901564_organonitrogen_compound_metabolic_process	0.13161	not available	not available	Not Available	0.51561	452	2162	4265	6131	0.659397
MF_GO:0004827_proline-tRNA_ligase_activity	0.13163	not available	not available	Not Available	0.728398	2	262	262	4393	0.659397
BP_GO:0006433_prolyl-tRNA_aminoacylation	0.13163	not available	not available	Not Available	0.728398	2	262	262	4393	0.659397
BP_GO:0007318_pole_plasm_protein_localization	0.131909	not available	not available	Not Available	0.607586	9	1871	2841	4453	0.659589
MF_GO:0008417_fucosyltransferase_activity	0.132307	not available	not available	Not Available	0.631523	6	1486	1604	3692	0.659589
BP_GO:0070301_cellular_response_to_hydrogen_peroxide	0.132397	not available	not available	Not Available	0.644014	5	1946	2448	2755	0.659589
MF_GO:0008379_thioredoxin_peroxidase_activity	0.132397	not available	not available	Not Available	0.644014	5	1946	2448	2755	0.659589
BP_GO:0042744_hydrogen_peroxide_catabolic_process	0.132397	not available	not available	Not Available	0.644014	5	1946	2448	2755	0.659589
BP_GO:0042743_hydrogen_peroxide_metabolic_process	0.132397	not available	not available	Not Available	0.644014	5	1946	2448	2755	0.659589
MF_GO:0051920_peroxiredoxin_activity	0.132397	not available	not available	Not Available	0.644014	5	1946	2448	2755	0.659589
BP_GO:0002833_positive_regulation_of_response_to_biotic_stimulus	0.132608	not available	not available	Not Available	0.727464	2	2303	2303	2368	0.660125
MF_GO:0008240_tripeptidyl-peptidase_activity	0.132731	not available	not available	Not Available	0.727347	2	1518	1518	3155	0.660217
MF_GO:0001671_ATPase_activator_activity	0.133485	not available	not available	Not Available	0.643359	5	1074	1872	4382	0.663338
MF_GO:0032561_guanyl_ribonucleotide_binding	0.133672	not available	not available	Not Available	0.527287	140	1720	4311	6140	0.663338
MF_GO:0005525_GTP_binding	0.133672	not available	not available	Not Available	0.527287	140	1720	4311	6140	0.663338
MF_GO:0005462_UDP-N-acetylglucosamine_transmembrane_transporter_activity	0.133856	not available	not available	Not Available	0.684768	3	140	1780	6184	0.663728
MF_GO:0001091_RNA_polymerase_II_basal_transcription_factor_binding	0.134028	not available	not available	Not Available	0.6209	7	1590	2909	4110	0.66406
BP_GO:0006999_nuclear_pore_organization	0.134559	not available	not available	Not Available	0.612848	8	1007	1821	5127	0.666173
CC_GO:0005884_actin_filament	0.135036	not available	not available	Not Available	0.571279	20	1535	2790	5449	0.668014
BP_GO:0031638_zymogen_activation	0.135171	not available	not available	Not Available	0.683756	3	880	2845	4405	0.668156
MF_GO:0004035_alkaline_phosphatase_activity	0.135323	not available	not available	Not Available	0.683639	3	466	3029	4638	0.668388
BP_GO:0016052_carbohydrate_catabolic_process	0.135734	not available	not available	Not Available	0.558064	30	1629	3496	5514	0.669443
BP_GO:0016042_lipid_catabolic_process	0.13591	not available	not available	Not Available	0.542532	56	2366	3686	5554	0.669443
BP_GO:0010972_negative_regulation_of_G2/M_transition_of_mitotic_cell_cycle	0.135949	not available	not available	Not Available	0.724311	2	2235	2235	2490	0.669443
BP_GO:0043524_negative_regulation_of_neuron_apoptotic_process	0.135959	not available	not available	Not Available	0.588035	13	1864	3039	4220	0.669443
BP_GO:0006493_protein_O-linked_glycosylation	0.136526	not available	not available	Not Available	0.581772	15	1486	3405	5084	0.67171
BP_GO:0010637_negative_regulation_of_mitochondrial_fusion	0.137326	not available	not available	Not Available	0.723027	2	1708	1708	3039	0.672981
BP_GO:0000266_mitochondrial_fission	0.137326	not available	not available	Not Available	0.723027	2	1708	1708	3039	0.672981
BP_GO:0010823_negative_regulation_of_mitochondrion_organization	0.137326	not available	not available	Not Available	0.723027	2	1708	1708	3039	0.672981
MF_GO:0008252_nucleotidase_activity	0.137359	not available	not available	Not Available	0.619231	7	2091	2854	4850	0.672981
BP_GO:0010847_regulation_of_chromatin_assembly	0.137685	not available	not available	Not Available	0.628602	6	1157	2435	4202	0.672981
BP_GO:0031445_regulation_of_heterochromatin_assembly	0.137685	not available	not available	Not Available	0.628602	6	1157	2435	4202	0.672981
BP_GO:0006661_phosphatidylinositol_biosynthetic_process	0.137842	not available	not available	Not Available	0.584174	14	1263	2761	6577	0.672981
BP_GO:0006426_glycyl-tRNA_aminoacylation	0.138081	not available	not available	Not Available	0.722326	2	366	366	4393	0.672981
MF_GO:0004820_glycine-tRNA_ligase_activity	0.138081	not available	not available	Not Available	0.722326	2	366	366	4393	0.672981
CC_GO:0000780_condensed_nuclear_chromosome,_centromeric_region	0.138122	not available	not available	Not Available	0.628368	6	1157	1368	4802	0.672981
CC_GO:0000779_condensed_chromosome,_centromeric_region	0.138122	not available	not available	Not Available	0.628368	6	1157	1368	4802	0.672981
BP_GO:0008616_queuosine_biosynthetic_process	0.138271	not available	not available	Not Available	0.722151	2	1302	1302	3460	0.672981
BP_GO:0046116_queuosine_metabolic_process	0.138271	not available	not available	Not Available	0.722151	2	1302	1302	3460	0.672981
MF_GO:0008479_queuine_tRNA-ribosyltransferase_activity	0.138271	not available	not available	Not Available	0.722151	2	1302	1302	3460	0.672981
BP_GO:0045464_R8_cell_fate_specification	0.138938	not available	not available	Not Available	0.640135	5	2530	3008	3592	0.675708
BP_GO:0046785_microtubule_polymerization	0.139093	not available	not available	Not Available	0.721392	2	1752	1752	3023	0.675944
MF_GO:0016433_rRNA_(adenine)_methyltransferase_activity	0.139583	not available	not available	Not Available	0.680408	3	185	3620	4411	0.677372
BP_GO:0046594_maintenance_of_pole_plasm_mRNA_location	0.1396	not available	not available	Not Available	0.720925	2	330	330	4453	0.677372
MF_GO:0043539_protein_serine/threonine_kinase_activator_activity	0.140555	not available	not available	Not Available	0.720049	2	266	266	4532	0.681484
MF_GO:0005550_pheromone_binding	0.141558	not available	not available	Not Available	0.638617	5	2443	3237	3645	0.68582
BP_GO:0051726_regulation_of_cell_cycle	0.141719	not available	not available	Not Available	0.51898	275	1891	3952	6531	0.686078
BP_GO:0006909_phagocytosis	0.141835	not available	not available	Not Available	0.523005	185	1768	4326	6058	0.686115
MF_GO:0042799_histone_methyltransferase_activity_(H4-K20_specific)	0.142298	not available	not available	Not Available	0.678384	3	1315	3475	3478	0.687648
MF_GO:0052866_phosphatidylinositol_phosphate_phosphatase_activity	0.142651	not available	not available	Not Available	0.625974	6	2027	2120	3613	0.687648
BP_GO:0016243_regulation_of_autophagic_vacuole_size	0.142801	not available	not available	Not Available	0.718006	2	2404	2404	2429	0.687648
BP_GO:0019094_pole_plasm_mRNA_localization	0.142871	not available	not available	Not Available	0.551472	36	1786	2891	6154	0.687648
BP_GO:0007316_pole_plasm_RNA_localization	0.142871	not available	not available	Not Available	0.551472	36	1786	2891	6154	0.687648
CC_GO:0030677_ribonuclease_P_complex	0.14306	not available	not available	Not Available	0.717772	2	522	522	4315	0.687648
BP_GO:0043624_cellular_protein_complex_disassembly	0.143213	not available	not available	Not Available	0.585418	13	2172	2979	4701	0.687648
BP_GO:0043241_protein_complex_disassembly	0.143213	not available	not available	Not Available	0.585418	13	2172	2979	4701	0.687648
CC_GO:0005756_mitochondrial_proton-transporting_ATP_synthase,_central_stalk	0.143447	not available	not available	Not Available	0.717422	2	1658	1658	3185	0.687648
CC_GO:0045269_proton-transporting_ATP_synthase,_central_stalk	0.143447	not available	not available	Not Available	0.717422	2	1658	1658	3185	0.687648
BP_GO:0060236_regulation_of_mitotic_spindle_organization	0.143472	not available	not available	Not Available	0.625545	6	2998	3282	4381	0.687648
MF_GO:0016454_C-palmitoyltransferase_activity	0.143563	not available	not available	Not Available	0.677449	3	443	3846	4003	0.687648
MF_GO:0004758_serine_C-palmitoyltransferase_activity	0.143563	not available	not available	Not Available	0.677449	3	443	3846	4003	0.687648
BP_GO:0006119_oxidative_phosphorylation	0.143774	not available	not available	Not Available	0.616093	7	1276	4156	5258	0.688055
BP_GO:0031056_regulation_of_histone_modification	0.14387	not available	not available	Not Available	0.576798	16	1315	2309	6143	0.688055
BP_GO:1902101_positive_regulation_of_metaphase/anaphase_transition_of_cell_cycle	0.144483	not available	not available	Not Available	0.625019	6	962	1357	5331	0.688055
BP_GO:0045842_positive_regulation_of_mitotic_metaphase/anaphase_transition	0.144483	not available	not available	Not Available	0.625019	6	962	1357	5331	0.688055
BP_GO:0051785_positive_regulation_of_nuclear_division	0.144483	not available	not available	Not Available	0.625019	6	962	1357	5331	0.688055
BP_GO:0045840_positive_regulation_of_mitosis	0.144483	not available	not available	Not Available	0.625019	6	962	1357	5331	0.688055
BP_GO:0006420_arginyl-tRNA_aminoacylation	0.144517	not available	not available	Not Available	0.676749	3	494	2576	5240	0.688055
MF_GO:0004814_arginine-tRNA_ligase_activity	0.144517	not available	not available	Not Available	0.676749	3	494	2576	5240	0.688055
MF_GO:0004572_mannosyl-oligosaccharide_1,3-1,6-alpha-mannosidase_activity	0.145137	not available	not available	Not Available	0.715904	2	681	681	4188	0.689792
BP_GO:2001228_regulation_of_response_to_gamma_radiation	0.145208	not available	not available	Not Available	0.676243	3	2117	3038	3168	0.689792
BP_GO:2001229_negative_regulation_of_response_to_gamma_radiation	0.145208	not available	not available	Not Available	0.676243	3	2117	3038	3168	0.689792
MF_GO:0004776_succinate-CoA_ligase_(GDP-forming)_activity	0.145581	not available	not available	Not Available	0.67597	3	2556	2879	2895	0.691047
CC_GO:0031902_late_endosome_membrane	0.146919	not available	not available	Not Available	0.674997	3	727	3762	3866	0.696878
BP_GO:0045815_positive_regulation_of_gene_expression,_epigenetic	0.147246	not available	not available	Not Available	0.575731	16	2309	3305	4084	0.697905
MF_GO:0004044_amidophosphoribosyltransferase_activity	0.147497	not available	not available	Not Available	0.713802	2	2167	2167	2738	0.698196
CC_GO:0031011_Ino80_complex	0.147694	not available	not available	Not Available	0.595582	10	784	2827	5448	0.698196
CC_GO:0097346_INO80-type_complex	0.147694	not available	not available	Not Available	0.595582	10	784	2827	5448	0.698196
MF_GO:0008171_O-methyltransferase_activity	0.148007	not available	not available	Not Available	0.606713	8	785	2884	3709	0.698196
BP_GO:0018210_peptidyl-threonine_modification	0.148025	not available	not available	Not Available	0.713335	2	1508	1508	3405	0.698196
BP_GO:0090522_vesicle_tethering_involved_in_exocytosis	0.14805	not available	not available	Not Available	0.67418	3	1005	3527	3844	0.698196
BP_GO:0031145_anaphase-promoting_complex-dependent_proteasomal_ubiquitin-dependent_protein_catabolic_process	0.148079	not available	not available	Not Available	0.61404	7	1426	3381	5335	0.698196
BP_GO:0048278_vesicle_docking	0.149307	not available	not available	Not Available	0.556801	28	1703	3277	5884	0.702247
BP_GO:0022406_membrane_docking	0.149307	not available	not available	Not Available	0.556801	28	1703	3277	5884	0.702247
BP_GO:0006904_vesicle_docking_involved_in_exocytosis	0.149307	not available	not available	Not Available	0.556801	28	1703	3277	5884	0.702247
MF_GO:0016747_transferase_activity,_transferring_acyl_groups_other_than_amino-acyl_groups	0.149417	not available	not available	Not Available	0.528403	113	1947	3815	6451	0.702247
CC_GO:0034518_RNA_cap_binding_complex	0.149492	not available	not available	Not Available	0.634132	5	2111	3380	4199	0.702247
BP_GO:0009987_cellular_process	0.150057	not available	not available	Not Available	0.506478	4558	2000	4197	6533	0.70438
BP_GO:0072528_pyrimidine-containing_compound_biosynthetic_process	0.150987	not available	not available	Not Available	0.582711	13	792	3159	5650	0.70822
BP_GO:0006200_ATP_catabolic_process	0.151148	not available	not available	Not Available	0.671961	3	171	3613	4649	0.708449
CC_GO:0031105_septin_complex	0.151659	not available	not available	Not Available	0.621359	6	1524	1588	5600	0.709977
BP_GO:0018023_peptidyl-lysine_trimethylation	0.151698	not available	not available	Not Available	0.648593	4	432	1157	3475	0.709977
BP_GO:0044247_cellular_polysaccharide_catabolic_process	0.15197	not available	not available	Not Available	0.671377	3	258	2323	5867	0.710202
BP_GO:0000272_polysaccharide_catabolic_process	0.15197	not available	not available	Not Available	0.671377	3	258	2323	5867	0.710202
BP_GO:0051188_cofactor_biosynthetic_process	0.152684	not available	not available	Not Available	0.543281	47	1892	3759	6326	0.713014
BP_GO:0070828_heterochromatin_organization	0.152829	not available	not available	Not Available	0.576424	15	1157	2748	6028	0.713165
BP_GO:0043101_purine-containing_compound_salvage	0.15314	not available	not available	Not Available	0.632122	5	2176	3522	3877	0.714092
MF_GO:0016979_lipoate-protein_ligase_activity	0.153647	not available	not available	Not Available	0.708431	2	1892	1892	3105	0.714874
BP_GO:0009107_lipoate_biosynthetic_process	0.153647	not available	not available	Not Available	0.708431	2	1892	1892	3105	0.714874
BP_GO:0009106_lipoate_metabolic_process	0.153647	not available	not available	Not Available	0.708431	2	1892	1892	3105	0.714874
MF_GO:0019212_phosphatase_inhibitor_activity	0.153806	not available	not available	Not Available	0.61137	7	1617	3550	4083	0.715092
BP_GO:0031427_response_to_methotrexate	0.154463	not available	not available	Not Available	0.597964	9	2246	3158	4118	0.717114
CC_GO:0005774_vacuolar_membrane	0.154467	not available	not available	Not Available	0.592941	10	1703	3671	4208	0.717114
MF_GO:0008395_steroid_hydroxylase_activity	0.154801	not available	not available	Not Available	0.707438	2	2366	2366	2648	0.718137
BP_GO:0043486_histone_exchange	0.155177	not available	not available	Not Available	0.619607	6	823	1982	4743	0.719352
MF_GO:0004645_phosphorylase_activity	0.155893	not available	not available	Not Available	0.706504	2	2323	2323	2707	0.722145
BP_GO:0051315_attachment_of_spindle_microtubules_to_kinetochore_involved_in_mitotic_sister_chromatid_segregation	0.156462	not available	not available	Not Available	0.668224	3	1793	3023	3713	0.723955
BP_GO:0045611_negative_regulation_of_hemocyte_differentiation	0.156631	not available	not available	Not Available	0.602974	8	858	2953	5340	0.723955
BP_GO:0052129_negative_energy_taxis	0.156784	not available	not available	Not Available	0.705745	2	135	135	4908	0.723955
BP_GO:0046957_negative_phototaxis	0.156784	not available	not available	Not Available	0.705745	2	135	135	4908	0.723955
BP_GO:0035437_maintenance_of_protein_localization_in_endoplasmic_reticulum	0.157334	not available	not available	Not Available	0.705278	2	2163	2163	2888	0.723955
BP_GO:0006621_protein_retention_in_ER_lumen	0.157334	not available	not available	Not Available	0.705278	2	2163	2163	2888	0.723955
BP_GO:0006818_hydrogen_transport	0.157414	not available	not available	Not Available	0.546572	39	1906	3862	5486	0.723955
BP_GO:0015992_proton_transport	0.157414	not available	not available	Not Available	0.546572	39	1906	3862	5486	0.723955
BP_GO:0015785_UDP-galactose_transport	0.15754	not available	not available	Not Available	0.705103	2	140	140	4914	0.723955
BP_GO:0015789_UDP-N-acetylgalactosamine_transport	0.15754	not available	not available	Not Available	0.705103	2	140	140	4914	0.723955
MF_GO:0005463_UDP-N-acetylgalactosamine_transmembrane_transporter_activity	0.15754	not available	not available	Not Available	0.705103	2	140	140	4914	0.723955
BP_GO:0050778_positive_regulation_of_immune_response	0.15804	not available	not available	Not Available	0.546451	39	1309	3272	6593	0.725366
BP_GO:0009267_cellular_response_to_starvation	0.158077	not available	not available	Not Available	0.550472	33	2176	3257	5900	0.725366
MF_GO:0003963_RNA-3'-phosphate_cyclase_activity	0.158645	not available	not available	Not Available	0.704169	2	2470	2470	2600	0.726336
BP_GO:0016567_protein_ubiquitination	0.158801	not available	not available	Not Available	0.539387	54	1944	3198	5967	0.726336
CC_GO:0030062_mitochondrial_tricarboxylic_acid_cycle_enzyme_complex	0.158881	not available	not available	Not Available	0.66655	3	2798	2879	2895	0.726336
BP_GO:0006451_translational_readthrough	0.158995	not available	not available	Not Available	0.666472	3	1093	1441	6040	0.726336
MF_GO:0016790_thiolester_hydrolase_activity	0.159038	not available	not available	Not Available	0.548141	36	2022	3470	5654	0.726336
BP_GO:0042766_nucleosome_mobilization	0.159159	not available	not available	Not Available	0.608933	7	1754	3057	3885	0.726336
MF_GO:0070594_juvenile_hormone_response_element_binding	0.159199	not available	not available	Not Available	0.703702	2	247	247	4831	0.726336
BP_GO:0030041_actin_filament_polymerization	0.159205	not available	not available	Not Available	0.628852	5	413	2867	5825	0.726336
BP_GO:0042773_ATP_synthesis_coupled_electron_transport	0.160033	not available	not available	Not Available	0.703001	2	2353	2353	2737	0.729588
CC_GO:0005669_transcription_factor_TFIID_complex	0.160286	not available	not available	Not Available	0.562652	21	1867	3394	5381	0.730217
BP_GO:0043666_regulation_of_phosphoprotein_phosphatase_activity	0.160451	not available	not available	Not Available	0.702651	2	1546	1546	3550	0.730443
BP_GO:0071324_cellular_response_to_disaccharide_stimulus	0.160869	not available	not available	Not Available	0.7023	2	2322	2322	2780	0.730478
BP_GO:0071329_cellular_response_to_sucrose_stimulus	0.160869	not available	not available	Not Available	0.7023	2	2322	2322	2780	0.730478
BP_GO:0071322_cellular_response_to_carbohydrate_stimulus	0.160869	not available	not available	Not Available	0.7023	2	2322	2322	2780	0.730478
BP_GO:0042248_maintenance_of_polarity_of_follicular_epithelium	0.161359	not available	not available	Not Available	0.701892	2	1796	1796	3313	0.730478
BP_GO:1900114_positive_regulation_of_histone_H3-K9_trimethylation	0.161499	not available	not available	Not Available	0.701775	2	945	945	4166	0.730478
BP_GO:1900112_regulation_of_histone_H3-K9_trimethylation	0.161499	not available	not available	Not Available	0.701775	2	945	945	4166	0.730478
MF_GO:0000268_peroxisome_targeting_sequence_binding	0.161569	not available	not available	Not Available	0.701716	2	1695	1695	3417	0.730478
BP_GO:0006266_DNA_ligation	0.161611	not available	not available	Not Available	0.664681	3	363	1765	6492	0.730478
MF_GO:0003910_DNA_ligase_(ATP)_activity	0.161611	not available	not available	Not Available	0.664681	3	363	1765	6492	0.730478
MF_GO:0003909_DNA_ligase_activity	0.161611	not available	not available	Not Available	0.664681	3	363	1765	6492	0.730478
MF_GO:0016774_phosphotransferase_activity,_carboxyl_group_as_acceptor	0.162127	not available	not available	Not Available	0.664331	3	1227	1975	5427	0.732285
BP_GO:0000079_regulation_of_cyclin-dependent_protein_serine/threonine_kinase_activity	0.162443	not available	not available	Not Available	0.571118	16	1606	3466	4903	0.732839
MF_GO:0004365_glyceraldehyde-3-phosphate_dehydrogenase_(NAD+)_(phosphorylating)_activity	0.162481	not available	not available	Not Available	0.700957	2	1629	1629	3496	0.732839
MF_GO:0016863_intramolecular_oxidoreductase_activity,_transposing_C=C_bonds	0.162605	not available	not available	Not Available	0.589867	10	2205	3625	5243	0.732878
BP_GO:0016575_histone_deacetylation	0.163051	not available	not available	Not Available	0.626819	5	910	3038	4731	0.734369
MF_GO:0001046_core_promoter_sequence-specific_DNA_binding	0.164892	not available	not available	Not Available	0.662463	3	1590	3400	3687	0.741144
MF_GO:0046933_proton-transporting_ATP_synthase_activity,_rotational_mechanism	0.164976	not available	not available	Not Available	0.58899	10	2516	3583	4092	0.741144
BP_GO:0016574_histone_ubiquitination	0.165024	not available	not available	Not Available	0.698856	2	1429	1429	3732	0.741144
BP_GO:0033522_histone_H2A_ubiquitination	0.165024	not available	not available	Not Available	0.698856	2	1429	1429	3732	0.741144
BP_GO:0006282_regulation_of_DNA_repair	0.165187	not available	not available	Not Available	0.640534	4	482	1078	3499	0.741352
BP_GO:0006428_isoleucyl-tRNA_aminoacylation	0.165948	not available	not available	Not Available	0.698097	2	1753	1753	3421	0.743056
CC_GO:0005965_protein_farnesyltransferase_complex	0.165948	not available	not available	Not Available	0.698097	2	1155	1155	4019	0.743056
MF_GO:0004822_isoleucine-tRNA_ligase_activity	0.165948	not available	not available	Not Available	0.698097	2	1753	1753	3421	0.743056
BP_GO:0061356_regulation_of_Wnt_protein_secretion	0.166153	not available	not available	Not Available	0.605828	7	1018	2864	5779	0.743056
BP_GO:0061357_positive_regulation_of_Wnt_protein_secretion	0.166153	not available	not available	Not Available	0.605828	7	1018	2864	5779	0.743056
BP_GO:0034969_histone_arginine_methylation	0.166637	not available	not available	Not Available	0.661295	3	339	1291	7077	0.744694
BP_GO:0007385_specification_of_segmental_identity,_abdomen	0.167356	not available	not available	Not Available	0.639278	4	1257	2117	2238	0.747383
BP_GO:0045317_equator_specification	0.167638	not available	not available	Not Available	0.624436	5	2221	2762	4250	0.748113
MF_GO:0005337_nucleoside_transmembrane_transporter_activity	0.168092	not available	not available	Not Available	0.624203	5	1884	4396	4692	0.749117
BP_GO:0006572_tyrosine_catabolic_process	0.168099	not available	not available	Not Available	0.660322	3	2084	2667	3981	0.749117
BP_GO:0006851_mitochondrial_calcium_ion_transport	0.168382	not available	not available	Not Available	0.696112	2	231	231	4977	0.749851
BP_GO:0031669_cellular_response_to_nutrient_levels	0.168813	not available	not available	Not Available	0.547568	34	2176	3257	5900	0.75124
BP_GO:0042177_negative_regulation_of_protein_catabolic_process	0.169413	not available	not available	Not Available	0.623525	5	1120	1126	5868	0.751975
BP_GO:1901799_negative_regulation_of_proteasomal_protein_catabolic_process	0.169413	not available	not available	Not Available	0.623525	5	1120	1126	5868	0.751975
BP_GO:0032435_negative_regulation_of_proteasomal_ubiquitin-dependent_protein_catabolic_process	0.169413	not available	not available	Not Available	0.623525	5	1120	1126	5868	0.751975
CC_GO:0051233_spindle_midzone	0.169453	not available	not available	Not Available	0.604393	7	1004	2782	5449	0.751975
BP_GO:0009074_aromatic_amino_acid_family_catabolic_process	0.169614	not available	not available	Not Available	0.612675	6	2084	2667	4449	0.752167
BP_GO:0031062_positive_regulation_of_histone_methylation	0.169748	not available	not available	Not Available	0.637906	4	945	1157	4166	0.752234
BP_GO:0042026_protein_refolding	0.169897	not available	not available	Not Available	0.694886	2	516	516	4713	0.752367
BP_GO:0030091_protein_repair	0.170331	not available	not available	Not Available	0.694535	2	2162	2162	3073	0.752886
BP_GO:0034243_regulation_of_transcription_elongation_from_RNA_polymerase_II_promoter	0.170399	not available	not available	Not Available	0.573558	14	1213	3308	6133	0.752886
BP_GO:0007131_reciprocal_meiotic_recombination	0.170489	not available	not available	Not Available	0.56674	17	1953	3499	5798	0.752886
BP_GO:0035825_reciprocal_DNA_recombination	0.170489	not available	not available	Not Available	0.56674	17	1953	3499	5798	0.752886
CC_GO:0033178_proton-transporting_two-sector_ATPase_complex,_catalytic_domain	0.171847	not available	not available	Not Available	0.562783	19	2095	3888	5435	0.758351
BP_GO:0032504_multicellular_organism_reproduction	0.172865	not available	not available	Not Available	0.536495	56	2726	3837	5316	0.760585
CC_GO:0031229_intrinsic_to_nuclear_inner_membrane	0.172879	not available	not available	Not Available	0.692492	2	1541	1541	3729	0.760585
CC_GO:0005639_integral_to_nuclear_inner_membrane	0.172879	not available	not available	Not Available	0.692492	2	1541	1541	3729	0.760585
CC_GO:0044453_nuclear_membrane_part	0.172879	not available	not available	Not Available	0.692492	2	1541	1541	3729	0.760585
BP_GO:0008334_histone_mRNA_metabolic_process	0.173234	not available	not available	Not Available	0.596138	8	919	1393	4472	0.760585
BP_GO:0006964_positive_regulation_of_biosynthetic_process_of_antibacterial_peptides_active_against_Gram-negative_bacteria	0.173272	not available	not available	Not Available	0.581988	11	1779	2845	5083	0.760585
BP_GO:0006950_response_to_stress	0.173307	not available	not available	Not Available	0.510547	725	2069	4136	6370	0.760585
BP_GO:0032784_regulation_of_DNA-dependent_transcription,_elongation	0.173313	not available	not available	Not Available	0.564109	18	1589	3618	5384	0.760585
CC_GO:0070822_Sin3-type_complex	0.173616	not available	not available	Not Available	0.581871	11	1572	2739	5769	0.761389
MF_GO:0004774_succinate-CoA_ligase_activity	0.173818	not available	not available	Not Available	0.635599	4	2556	2879	2895	0.761747
MF_GO:0003988_acetyl-CoA_C-acyltransferase_activity	0.174234	not available	not available	Not Available	0.635366	4	98	3349	3931	0.762597
MF_GO:0016879_ligase_activity,_forming_carbon-nitrogen_bonds	0.174253	not available	not available	Not Available	0.523919	130	2303	3897	5892	0.762597
MF_GO:0004067_asparaginase_activity	0.174625	not available	not available	Not Available	0.620885	5	900	2676	5629	0.763697
BP_GO:0016246_RNA_interference	0.175345	not available	not available	Not Available	0.553963	25	1672	3484	6470	0.765979
BP_GO:0010822_positive_regulation_of_mitochondrion_organization	0.175663	not available	not available	Not Available	0.601739	7	645	3039	6917	0.765979
CC_GO:0035658_Mon1-Ccz1_complex	0.175673	not available	not available	Not Available	0.690273	2	2160	2160	3148	0.765979
BP_GO:0008333_endosome_to_lysosome_transport	0.175815	not available	not available	Not Available	0.58968	9	2094	3277	4580	0.765979
BP_GO:0071174_mitotic_spindle_checkpoint	0.176284	not available	not available	Not Available	0.577527	12	1793	2783	4783	0.765979
BP_GO:0031577_spindle_checkpoint	0.176284	not available	not available	Not Available	0.577527	12	1793	2783	4783	0.765979
BP_GO:0030835_negative_regulation_of_actin_filament_depolymerization	0.17671	not available	not available	Not Available	0.689456	2	830	830	4492	0.765979
CC_GO:0008290_F-actin_capping_protein_complex	0.17671	not available	not available	Not Available	0.689456	2	830	830	4492	0.765979
BP_GO:0030834_regulation_of_actin_filament_depolymerization	0.17671	not available	not available	Not Available	0.689456	2	830	830	4492	0.765979
BP_GO:0051016_barbed-end_actin_filament_capping	0.17671	not available	not available	Not Available	0.689456	2	830	830	4492	0.765979
BP_GO:0051693_actin_filament_capping	0.17671	not available	not available	Not Available	0.689456	2	830	830	4492	0.765979
MF_GO:0005351_sugar:hydrogen_symporter_activity	0.176718	not available	not available	Not Available	0.609404	6	2930	3473	4516	0.765979
MF_GO:0005402_cation:sugar_symporter_activity	0.176718	not available	not available	Not Available	0.609404	6	2930	3473	4516	0.765979
BP_GO:0031503_protein_complex_localization	0.177266	not available	not available	Not Available	0.633672	4	756	2550	3801	0.76775
MF_GO:0016801_hydrolase_activity,_acting_on_ether_bonds	0.177442	not available	not available	Not Available	0.594473	8	1059	3249	4522	0.76775
MF_GO:0060590_ATPase_regulator_activity	0.17749	not available	not available	Not Available	0.609054	6	1074	1872	4819	0.76775
BP_GO:0030833_regulation_of_actin_filament_polymerization	0.177762	not available	not available	Not Available	0.551413	27	1494	3024	5975	0.768404
BP_GO:0006007_glucose_catabolic_process	0.178342	not available	not available	Not Available	0.555558	23	1975	3748	5469	0.770247
BP_GO:0031668_cellular_response_to_extracellular_stimulus	0.178432	not available	not available	Not Available	0.544425	36	2176	3257	5635	0.770247
BP_GO:0061024_membrane_organization	0.178668	not available	not available	Not Available	0.527416	95	1714	3844	6260	0.770742
BP_GO:0000018_regulation_of_DNA_recombination	0.179544	not available	not available	Not Available	0.652886	3	482	3532	4909	0.772159
MF_GO:0070818_protoporphyrinogen_oxidase_activity	0.179692	not available	not available	Not Available	0.687121	2	1006	1006	4356	0.772159
MF_GO:0004729_oxygen-dependent_protoporphyrinogen_oxidase_activity	0.179692	not available	not available	Not Available	0.687121	2	1006	1006	4356	0.772159
BP_GO:0002764_immune_response-regulating_signaling_pathway	0.1797	not available	not available	Not Available	0.618362	5	928	2303	5809	0.772159
BP_GO:0002757_immune_response-activating_signal_transduction	0.1797	not available	not available	Not Available	0.618362	5	928	2303	5809	0.772159
MF_GO:0008511_sodium:potassium:chloride_symporter_activity	0.179728	not available	not available	Not Available	0.65277	3	2275	2284	4367	0.772159
MF_GO:0001094_TFIID-class_transcription_factor_binding	0.180142	not available	not available	Not Available	0.68677	2	2459	2459	2909	0.773416
BP_GO:0051091_positive_regulation_of_sequence-specific_DNA_binding_transcription_factor_activity	0.181413	not available	not available	Not Available	0.592925	8	539	3135	4043	0.776486
BP_GO:0040016_embryonic_cleavage	0.181447	not available	not available	Not Available	0.65168	3	588	2738	5628	0.776486
BP_GO:0035210_prepupal_development	0.181799	not available	not available	Not Available	0.685486	2	2366	2366	3024	0.776486
BP_GO:2001019_positive_regulation_of_retrograde_axon_cargo_transport	0.181937	not available	not available	Not Available	0.617264	5	2216	2998	3046	0.776486
BP_GO:2001017_regulation_of_retrograde_axon_cargo_transport	0.181937	not available	not available	Not Available	0.617264	5	2216	2998	3046	0.776486
BP_GO:0006623_protein_targeting_to_vacuole	0.182123	not available	not available	Not Available	0.60697	6	1655	2086	5196	0.776486
BP_GO:0072666_establishment_of_protein_localization_to_vacuole	0.182123	not available	not available	Not Available	0.60697	6	1655	2086	5196	0.776486
BP_GO:0000731_DNA_synthesis_involved_in_DNA_repair	0.182177	not available	not available	Not Available	0.685194	2	1078	1078	4317	0.776486
BP_GO:0016183_synaptic_vesicle_coating	0.182276	not available	not available	Not Available	0.572656	13	1838	3149	5328	0.776486
BP_GO:0006901_vesicle_coating	0.182276	not available	not available	Not Available	0.572656	13	1838	3149	5328	0.776486
BP_GO:0006408_snRNA_export_from_nucleus	0.182328	not available	not available	Not Available	0.685077	2	433	433	4964	0.776486
BP_GO:0051030_snRNA_transport	0.182328	not available	not available	Not Available	0.685077	2	433	433	4964	0.776486
BP_GO:0051205_protein_insertion_into_membrane	0.182555	not available	not available	Not Available	0.684902	2	1928	1928	3472	0.776931
BP_GO:0010821_regulation_of_mitochondrion_organization	0.182712	not available	not available	Not Available	0.578832	11	723	3039	6917	0.777078
BP_GO:0010224_response_to_UV-B	0.182858	not available	not available	Not Available	0.684668	2	1872	1872	3532	0.777176
MF_GO:0004301_epoxide_hydrolase_activity	0.184127	not available	not available	Not Available	0.629905	4	102	3249	3974	0.782047
BP_GO:0043984_histone_H4-K16_acetylation	0.18499	not available	not available	Not Available	0.629438	4	910	3406	3958	0.785184
BP_GO:0072657_protein_localization_to_membrane	0.185515	not available	not available	Not Available	0.591347	8	1921	2210	4882	0.786886
BP_GO:0032351_negative_regulation_of_hormone_metabolic_process	0.185905	not available	not available	Not Available	0.682333	2	1359	1359	4085	0.78781
MF_GO:0016149_translation_release_factor_activity,_codon_specific	0.185981	not available	not available	Not Available	0.682275	2	2170	2170	3275	0.78781
BP_GO:0045614_negative_regulation_of_plasmatocyte_differentiation	0.186559	not available	not available	Not Available	0.628591	4	347	1132	5340	0.787899
BP_GO:0035204_negative_regulation_of_lamellocyte_differentiation	0.186559	not available	not available	Not Available	0.628591	4	347	1132	5340	0.787899
BP_GO:0018216_peptidyl-arginine_methylation	0.187105	not available	not available	Not Available	0.648137	3	336	1291	7418	0.787899
BP_GO:0035247_peptidyl-arginine_omega-N-methylation	0.187105	not available	not available	Not Available	0.648137	3	336	1291	7418	0.787899
BP_GO:0019919_peptidyl-arginine_methylation,_to_asymmetrical-dimethyl_arginine	0.187105	not available	not available	Not Available	0.648137	3	336	1291	7418	0.787899
BP_GO:0035246_peptidyl-arginine_N-methylation	0.187105	not available	not available	Not Available	0.648137	3	336	1291	7418	0.787899
BP_GO:0018195_peptidyl-arginine_modification	0.187105	not available	not available	Not Available	0.648137	3	336	1291	7418	0.787899
CC_GO:0070449_elongin_complex	0.18723	not available	not available	Not Available	0.648059	3	1213	2158	5676	0.787899
MF_GO:0008469_histone-arginine_N-methyltransferase_activity	0.187293	not available	not available	Not Available	0.648021	3	339	1291	7418	0.787899
MF_GO:0090484_drug_transporter_activity	0.187356	not available	not available	Not Available	0.57403	12	1339	2623	5453	0.787899
BP_GO:0016560_protein_import_into_peroxisome_matrix,_docking	0.187419	not available	not available	Not Available	0.647943	3	1501	1695	5854	0.787899
BP_GO:0008088_axon_cargo_transport	0.187494	not available	not available	Not Available	0.557337	20	1427	2998	5848	0.787899
MF_GO:0004709_MAP_kinase_kinase_kinase_activity	0.187701	not available	not available	Not Available	0.627978	4	76	1278	4337	0.788094
BP_GO:0007033_vacuole_organization	0.18779	not available	not available	Not Available	0.55341	23	1714	3277	6517	0.788094
BP_GO:2001233_regulation_of_apoptotic_signaling_pathway	0.188121	not available	not available	Not Available	0.604322	6	794	2039	4714	0.788961
MF_GO:0016298_lipase_activity	0.188879	not available	not available	Not Available	0.540356	40	1521	3555	6424	0.791616
BP_GO:0016577_histone_demethylation	0.190625	not available	not available	Not Available	0.603232	6	2316	2337	5208	0.798408
BP_GO:0042796_snRNA_transcription_from_RNA_polymerase_III_promoter	0.190894	not available	not available	Not Available	0.645802	3	261	3335	5509	0.799007
CC_GO:0042555_MCM_complex	0.191849	not available	not available	Not Available	0.612499	5	1688	2983	3997	0.801994
MF_GO:0005316_high_affinity_inorganic_phosphate:sodium_symporter_activity	0.191899	not available	not available	Not Available	0.569787	13	1848	2480	6841	0.801994
MF_GO:0000988_protein_binding_transcription_factor_activity	0.191988	not available	not available	Not Available	0.523906	112	1622	3919	6849	0.801994
CC_GO:0072686_mitotic_spindle	0.192407	not available	not available	Not Available	0.556167	20	1108	3879	5899	0.803215
BP_GO:0018198_peptidyl-cysteine_modification	0.192953	not available	not available	Not Available	0.67702	2	2536	2536	2999	0.804966
BP_GO:0030382_sperm_mitochondrion_organization	0.193213	not available	not available	Not Available	0.594545	7	843	3039	6719	0.805519
BP_GO:0031936_negative_regulation_of_chromatin_silencing	0.193694	not available	not available	Not Available	0.588265	8	2380	2909	4084	0.806972
BP_GO:0043462_regulation_of_ATPase_activity	0.193816	not available	not available	Not Available	0.676378	2	2157	2157	3389	0.806972
BP_GO:0046185_aldehyde_catabolic_process	0.194524	not available	not available	Not Available	0.675852	2	1226	1226	4329	0.809321
BP_GO:0046348_amino_sugar_catabolic_process	0.195228	not available	not available	Not Available	0.562039	16	2653	3476	4265	0.809321
BP_GO:1901072_glucosamine-containing_compound_catabolic_process	0.195228	not available	not available	Not Available	0.562039	16	2653	3476	4265	0.809321
BP_GO:0006032_chitin_catabolic_process	0.195228	not available	not available	Not Available	0.562039	16	2653	3476	4265	0.809321
BP_GO:0044042_glucan_metabolic_process	0.195402	not available	not available	Not Available	0.578389	10	874	2323	6748	0.809321
BP_GO:0005977_glycogen_metabolic_process	0.195402	not available	not available	Not Available	0.578389	10	874	2323	6748	0.809321
BP_GO:0006073_cellular_glucan_metabolic_process	0.195402	not available	not available	Not Available	0.578389	10	874	2323	6748	0.809321
BP_GO:0006112_energy_reserve_metabolic_process	0.195402	not available	not available	Not Available	0.578389	10	874	2323	6748	0.809321
MF_GO:0000213_tRNA-intron_endonuclease_activity	0.195865	not available	not available	Not Available	0.67486	2	774	774	4798	0.810709
BP_GO:0032388_positive_regulation_of_intracellular_transport	0.196143	not available	not available	Not Available	0.545169	30	2072	3665	5531	0.810996
MF_GO:0031490_chromatin_DNA_binding	0.19626	not available	not available	Not Available	0.574475	11	934	2973	5880	0.810996
CC_GO:0000776_kinetochore	0.196452	not available	not available	Not Available	0.549402	25	1793	3713	5335	0.810996
BP_GO:0016571_histone_methylation	0.196511	not available	not available	Not Available	0.542373	34	1315	3305	6559	0.810996
BP_GO:0006122_mitochondrial_electron_transport,_ubiquinol_to_cytochrome_c	0.196574	not available	not available	Not Available	0.571214	12	2021	2778	4886	0.810996
MF_GO:0004767_sphingomyelin_phosphodiesterase_activity	0.197184	not available	not available	Not Available	0.641987	3	631	753	7819	0.812984
MF_GO:0016788_hydrolase_activity,_acting_on_ester_bonds	0.197553	not available	not available	Not Available	0.513381	351	1834	3991	6341	0.813975
BP_GO:0043248_proteasome_assembly	0.198613	not available	not available	Not Available	0.64113	3	1107	4025	4093	0.817812
CC_GO:0005751_mitochondrial_respiratory_chain_complex_IV	0.200098	not available	not available	Not Available	0.573275	11	3106	3627	4420	0.822857
CC_GO:0045277_respiratory_chain_complex_IV	0.200098	not available	not available	Not Available	0.573275	11	3106	3627	4420	0.822857
MF_GO:0019206_nucleoside_kinase_activity	0.200753	not available	not available	Not Available	0.59891	6	574	2647	5527	0.824698
MF_GO:0001075_RNA_polymerase_II_core_promoter_sequence-specific_DNA_binding_transcription_factor_activity_involved_in_preinitiation_complex_assembly	0.200806	not available	not available	Not Available	0.558786	17	2297	3283	5381	0.824698
BP_GO:0033314_mitotic_DNA_replication_checkpoint	0.200965	not available	not available	Not Available	0.639729	3	483	2980	5798	0.824817
MF_GO:0070615_nucleosome-dependent_ATPase_activity	0.201205	not available	not available	Not Available	0.670948	2	1754	1754	3885	0.825227
BP_GO:0045117_azole_transport	0.201425	not available	not available	Not Available	0.639457	3	405	1312	7551	0.825227
BP_GO:0016191_synaptic_vesicle_uncoating	0.201607	not available	not available	Not Available	0.670656	2	2478	2478	3166	0.825227
BP_GO:0072319_vesicle_uncoating	0.201607	not available	not available	Not Available	0.670656	2	2478	2478	3166	0.825227
MF_GO:0000987_core_promoter_proximal_region_sequence-specific_DNA_binding	0.201847	not available	not available	Not Available	0.585271	8	955	1571	6618	0.825227
MF_GO:0001159_core_promoter_proximal_region_DNA_binding	0.201847	not available	not available	Not Available	0.585271	8	955	1571	6618	0.825227
MF_GO:0004984_olfactory_receptor_activity	0.202021	not available	not available	Not Available	0.620474	4	1808	2862	3410	0.825406
CC_GO:0005674_transcription_factor_TFIIF_complex	0.202543	not available	not available	Not Available	0.638795	3	1867	3308	4110	0.826985
BP_GO:0031937_positive_regulation_of_chromatin_silencing	0.202752	not available	not available	Not Available	0.598072	6	1368	3434	5078	0.826985
BP_GO:0015804_neutral_amino_acid_transport	0.202799	not available	not available	Not Available	0.598053	6	1977	2966	3986	0.826985
BP_GO:0032434_regulation_of_proteasomal_ubiquitin-dependent_protein_catabolic_process	0.203411	not available	not available	Not Available	0.564054	14	1120	1890	6343	0.828691
BP_GO:0007018_microtubule-based_movement	0.203478	not available	not available	Not Available	0.531015	60	1716	4054	5848	0.828691
MF_GO:0017040_ceramidase_activity	0.203705	not available	not available	Not Available	0.669138	2	1299	1299	4371	0.829005
BP_GO:0034754_cellular_hormone_metabolic_process	0.203891	not available	not available	Not Available	0.556387	18	2588	3249	4809	0.829005
BP_GO:0044341_sodium-dependent_phosphate_transport	0.203948	not available	not available	Not Available	0.668963	2	2179	2179	3494	0.829005
CC_GO:0000221_vacuolar_proton-transporting_V-type_ATPase,_V1_domain	0.204154	not available	not available	Not Available	0.572021	11	1731	4008	5478	0.829312
MF_GO:0008145_phenylalkylamine_binding	0.205188	not available	not available	Not Available	0.637238	3	2443	3237	3645	0.832441
MF_GO:0043176_amine_binding	0.205188	not available	not available	Not Available	0.637238	3	2443	3237	3645	0.832441
MF_GO:0004615_phosphomannomutase_activity	0.205653	not available	not available	Not Available	0.636965	3	217	768	8347	0.833648
BP_GO:0042787_protein_ubiquitination_involved_in_ubiquitin-dependent_protein_catabolic_process	0.205748	not available	not available	Not Available	0.553077	20	1708	3039	5974	0.833648
CC_GO:0005701_polytene_chromosome_chromocenter	0.206354	not available	not available	Not Available	0.574825	10	1343	2139	5876	0.83557
BP_GO:0009566_fertilization	0.206985	not available	not available	Not Available	0.636187	3	1891	2782	4679	0.837587
MF_GO:0003884_D-amino-acid_oxidase_activity	0.209007	not available	not available	Not Available	0.665343	2	2442	2442	3293	0.844154
MF_GO:0008445_D-aspartate_oxidase_activity	0.209007	not available	not available	Not Available	0.665343	2	2442	2442	3293	0.844154
MF_GO:0015922_aspartate_oxidase_activity	0.209007	not available	not available	Not Available	0.665343	2	2442	2442	3293	0.844154
CC_GO:0022626_cytosolic_ribosome	0.209157	not available	not available	Not Available	0.616854	4	2873	2957	3082	0.844223
MF_GO:0001588_dopamine_neurotransmitter_receptor_activity,_coupled_via_Gs	0.209731	not available	not available	Not Available	0.634591	3	2322	2780	4291	0.845559
CC_GO:0048188_Set1C/COMPASS_complex	0.209913	not available	not available	Not Available	0.582379	8	2041	2520	3305	0.845559
BP_GO:0051668_localization_within_membrane	0.210127	not available	not available	Not Available	0.604088	5	1928	2550	3472	0.845559
BP_GO:0072331_signal_transduction_by_p53_class_mediator	0.210381	not available	not available	Not Available	0.61624	4	2530	3499	3532	0.845559
BP_GO:0042771_intrinsic_apoptotic_signaling_pathway_in_response_to_DNA_damage_by_p53_class_mediator	0.210381	not available	not available	Not Available	0.61624	4	2530	3499	3532	0.845559
BP_GO:0072332_intrinsic_apoptotic_signaling_pathway_by_p53_class_mediator	0.210381	not available	not available	Not Available	0.61624	4	2530	3499	3532	0.845559
MF_GO:0008812_choline_dehydrogenase_activity	0.210422	not available	not available	Not Available	0.587869	7	2406	2724	4809	0.845559
BP_GO:0007430_terminal_branching,_open_tracheal_system	0.211183	not available	not available	Not Available	0.556233	17	2511	3563	5763	0.848079
BP_GO:0006558_L-phenylalanine_metabolic_process	0.212018	not available	not available	Not Available	0.615423	4	2084	2667	3981	0.848517
BP_GO:1902221_erythrose_4-phosphate/phosphoenolpyruvate_family_amino_acid_metabolic_process	0.212018	not available	not available	Not Available	0.615423	4	2084	2667	3981	0.848517
BP_GO:1902222_erythrose_4-phosphate/phosphoenolpyruvate_family_amino_acid_catabolic_process	0.212018	not available	not available	Not Available	0.615423	4	2084	2667	3981	0.848517
BP_GO:0006559_L-phenylalanine_catabolic_process	0.212018	not available	not available	Not Available	0.615423	4	2084	2667	3981	0.848517
CC_GO:0045244_succinate-CoA_ligase_complex_(GDP-forming)	0.212227	not available	not available	Not Available	0.663066	2	2879	2879	2895	0.848517
MF_GO:0008429_phosphatidylethanolamine_binding	0.212725	not available	not available	Not Available	0.662716	2	1874	1874	3906	0.848517
BP_GO:0033157_regulation_of_intracellular_protein_transport	0.212815	not available	not available	Not Available	0.534763	44	1891	3665	6577	0.848517
MF_GO:0019158_mannokinase_activity	0.21314	not available	not available	Not Available	0.662424	2	1377	1377	4408	0.848517
MF_GO:0008865_fructokinase_activity	0.21314	not available	not available	Not Available	0.662424	2	1377	1377	4408	0.848517
BP_GO:0001678_cellular_glucose_homeostasis	0.21314	not available	not available	Not Available	0.662424	2	1377	1377	4408	0.848517
MF_GO:0004396_hexokinase_activity	0.21314	not available	not available	Not Available	0.662424	2	1377	1377	4408	0.848517
MF_GO:0004340_glucokinase_activity	0.21314	not available	not available	Not Available	0.662424	2	1377	1377	4408	0.848517
BP_GO:0015991_ATP_hydrolysis_coupled_proton_transport	0.213167	not available	not available	Not Available	0.545997	25	1731	3888	6003	0.848517
BP_GO:0015988_energy_coupled_proton_transmembrane_transport,_against_electrochemical_gradient	0.213167	not available	not available	Not Available	0.545997	25	1731	3888	6003	0.848517
MF_GO:0052834_inositol_monophosphate_phosphatase_activity	0.213638	not available	not available	Not Available	0.602523	5	2307	3442	3854	0.849325
MF_GO:0008934_inositol_monophosphate_1-phosphatase_activity	0.213638	not available	not available	Not Available	0.602523	5	2307	3442	3854	0.849325
MF_GO:0015355_secondary_active_monocarboxylate_transmembrane_transporter_activity	0.214219	not available	not available	Not Available	0.593361	6	2572	2769	5404	0.851102
BP_GO:1900407_regulation_of_cellular_response_to_oxidative_stress	0.214537	not available	not available	Not Available	0.631827	3	1708	3525	4231	0.851832
MF_GO:0004662_CAAX-protein_geranylgeranyltransferase_activity	0.215308	not available	not available	Not Available	0.660906	2	905	905	4906	0.853062
BP_GO:0007094_mitotic_spindle_assembly_checkpoint	0.215397	not available	not available	Not Available	0.56862	11	1793	2922	5078	0.853062
BP_GO:0071173_spindle_assembly_checkpoint	0.215397	not available	not available	Not Available	0.56862	11	1793	2922	5078	0.853062
CC_GO:0030990_intraflagellar_transport_particle	0.215475	not available	not available	Not Available	0.660789	2	760	760	5053	0.853062
CC_GO:0043073_germ_cell_nucleus	0.21552	not available	not available	Not Available	0.580407	8	823	1679	6701	0.853062
CC_GO:0031262_Ndc80_complex	0.215834	not available	not available	Not Available	0.631087	3	687	3443	5353	0.853274
MF_GO:0070891_lipoteichoic_acid_binding	0.215978	not available	not available	Not Available	0.660439	2	1809	1809	4010	0.853274
MF_GO:0030882_lipid_antigen_binding	0.215978	not available	not available	Not Available	0.660439	2	1809	1809	4010	0.853274
MF_GO:0004619_phosphoglycerate_mutase_activity	0.216245	not available	not available	Not Available	0.630854	3	874	3146	5469	0.853797
MF_GO:0016530_metallochaperone_activity	0.217391	not available	not available	Not Available	0.612766	4	1228	2579	2952	0.857787
BP_GO:0007308_oocyte_construction	0.217657	not available	not available	Not Available	0.659271	2	2579	2579	3260	0.857789
BP_GO:0035190_syncytial_nuclear_migration	0.217662	not available	not available	Not Available	0.600748	5	1672	2866	3865	0.857789
BP_GO:0000184_nuclear-transcribed_mRNA_catabolic_process,_nonsense-mediated_decay	0.218248	not available	not available	Not Available	0.560086	14	1836	3040	6308	0.859564
MF_GO:1901682_sulfur_compound_transmembrane_transporter_activity	0.218528	not available	not available	Not Available	0.564814	12	1364	3671	5249	0.860072
BP_GO:0045333_cellular_respiration	0.218649	not available	not available	Not Available	0.629491	3	915	2737	5872	0.860072
CC_GO:0001674_female_germ_cell_nucleus	0.219115	not available	not available	Not Available	0.591394	6	823	1679	8136	0.86137
BP_GO:0006221_pyrimidine_nucleotide_biosynthetic_process	0.220409	not available	not available	Not Available	0.574215	9	1894	3159	5650	0.865524
BP_GO:0043900_regulation_of_multi-organism_process	0.220568	not available	not available	Not Available	0.526138	73	2233	4108	5636	0.865524
BP_GO:0051272_positive_regulation_of_cellular_component_movement	0.220581	not available	not available	Not Available	0.59081	6	2216	2998	4639	0.865524
MF_GO:0008443_phosphofructokinase_activity	0.221038	not available	not available	Not Available	0.656936	2	1533	1533	4346	0.866782
BP_GO:0006627_protein_processing_involved_in_protein_targeting_to_mitochondrion	0.221803	not available	not available	Not Available	0.656411	2	2388	2388	3500	0.868706
BP_GO:0034982_mitochondrial_protein_processing	0.221803	not available	not available	Not Available	0.656411	2	2388	2388	3500	0.868706
CC_GO:1990047_spindle_matrix	0.222058	not available	not available	Not Available	0.656235	2	1108	1108	4783	0.869169
BP_GO:0042337_cuticle_development_involved_in_chitin-based_cuticle_molting_cycle	0.222398	not available	not available	Not Available	0.569799	10	289	3405	6241	0.869962
BP_GO:0006144_purine_nucleobase_metabolic_process	0.222574	not available	not available	Not Available	0.573514	9	2176	3522	4270	0.870112
MF_GO:0016645_oxidoreductase_activity,_acting_on_the_CH-NH_group_of_donors	0.223267	not available	not available	Not Available	0.551851	18	1492	3371	6449	0.872043
BP_GO:0035601_protein_deacylation	0.223343	not available	not available	Not Available	0.577705	8	910	3038	4731	0.872043
CC_GO:0000152_nuclear_ubiquitin_ligase_complex	0.223729	not available	not available	Not Available	0.550369	19	1787	3512	5452	0.87207
BP_GO:0046856_phosphatidylinositol_dephosphorylation	0.223822	not available	not available	Not Available	0.573111	9	2066	3506	4927	0.87207
BP_GO:0046839_phospholipid_dephosphorylation	0.223822	not available	not available	Not Available	0.573111	9	2066	3506	4927	0.87207
BP_GO:2001251_negative_regulation_of_chromosome_organization	0.223901	not available	not available	Not Available	0.582862	7	1315	3784	6361	0.87207
MF_GO:0000983_RNA_polymerase_II_core_promoter_sequence-specific_DNA_binding_transcription_factor_activity	0.224294	not available	not available	Not Available	0.551617	18	2297	3283	5381	0.872993
BP_GO:0006165_nucleoside_diphosphate_phosphorylation	0.224413	not available	not available	Not Available	0.609349	4	542	2698	3159	0.872993
MF_GO:0019200_carbohydrate_kinase_activity	0.224627	not available	not available	Not Available	0.577267	8	1377	3649	4408	0.873289
BP_GO:0006123_mitochondrial_electron_transport,_cytochrome_c_to_oxygen	0.224769	not available	not available	Not Available	0.569074	10	3106	3627	4420	0.873306
BP_GO:0042683_negative_regulation_of_compound_eye_cone_cell_fate_specification	0.22525	not available	not available	Not Available	0.625793	3	955	2809	5855	0.874637
CC_GO:0017054_negative_cofactor_2_complex	0.22565	not available	not available	Not Available	0.653783	2	2650	2650	3283	0.875655
CC_GO:0005720_nuclear_heterochromatin	0.226751	not available	not available	Not Available	0.560064	13	2117	3475	3966	0.879388
BP_GO:0008608_attachment_of_spindle_microtubules_to_kinetochore	0.227026	not available	not available	Not Available	0.608094	4	1793	3023	3713	0.879916
CC_GO:0005942_phosphatidylinositol_3-kinase_complex	0.227499	not available	not available	Not Available	0.624547	3	459	2590	6602	0.879934
BP_GO:0051445_regulation_of_meiotic_cell_cycle	0.227627	not available	not available	Not Available	0.562271	12	2335	3396	4083	0.879934
MF_GO:0051998_protein_carboxyl_O-methyltransferase_activity	0.227717	not available	not available	Not Available	0.652382	2	2884	2884	3073	0.879934
MF_GO:0010340_carboxyl-O-methyltransferase_activity	0.227717	not available	not available	Not Available	0.652382	2	2884	2884	3073	0.879934
BP_GO:0009132_nucleoside_diphosphate_metabolic_process	0.227725	not available	not available	Not Available	0.576215	8	2008	3159	4148	0.879934
MF_GO:0043168_anion_binding	0.228214	not available	not available	Not Available	0.507714	864	2039	4231	6484	0.881287
CC_GO:0005845_mRNA_cap_binding_complex	0.230229	not available	not available	Not Available	0.650689	2	1661	1661	4325	0.885782
BP_GO:0044242_cellular_lipid_catabolic_process	0.230373	not available	not available	Not Available	0.535084	37	2640	3941	5441	0.885782
MF_GO:0016780_phosphotransferase_activity,_for_other_substituted_phosphate_groups	0.230525	not available	not available	Not Available	0.567333	10	1069	3441	5640	0.885782
BP_GO:0007381_specification_of_segmental_identity,_labial_segment	0.230611	not available	not available	Not Available	0.622835	3	1046	1270	7379	0.885782
BP_GO:0031349_positive_regulation_of_defense_response	0.230641	not available	not available	Not Available	0.536025	35	1309	3272	6688	0.885782
BP_GO:0006268_DNA_unwinding_involved_in_DNA_replication	0.230664	not available	not available	Not Available	0.650397	2	158	158	5833	0.885782
BP_GO:0006482_protein_demethylation	0.231332	not available	not available	Not Available	0.580175	7	2316	2748	5208	0.885782
BP_GO:0008214_protein_dealkylation	0.231332	not available	not available	Not Available	0.580175	7	2316	2748	5208	0.885782
BP_GO:0070988_demethylation	0.231332	not available	not available	Not Available	0.580175	7	2316	2748	5208	0.885782
MF_GO:0016675_oxidoreductase_activity,_acting_on_a_heme_group_of_donors	0.231614	not available	not available	Not Available	0.558778	13	3106	3627	4420	0.885782
MF_GO:0016676_oxidoreductase_activity,_acting_on_a_heme_group_of_donors,_oxygen_as_acceptor	0.231614	not available	not available	Not Available	0.558778	13	3106	3627	4420	0.885782
MF_GO:0015002_heme-copper_terminal_oxidase_activity	0.231614	not available	not available	Not Available	0.558778	13	3106	3627	4420	0.885782
MF_GO:0004129_cytochrome-c_oxidase_activity	0.231614	not available	not available	Not Available	0.558778	13	3106	3627	4420	0.885782
CC_GO:0045121_membrane_raft	0.231685	not available	not available	Not Available	0.605875	4	231	1612	4619	0.885782
BP_GO:0009133_nucleoside_diphosphate_biosynthetic_process	0.231891	not available	not available	Not Available	0.622134	3	2008	3557	4148	0.885782
BP_GO:0030149_sphingolipid_catabolic_process	0.232008	not available	not available	Not Available	0.586332	6	1299	3572	5301	0.885782
BP_GO:0046466_membrane_lipid_catabolic_process	0.232008	not available	not available	Not Available	0.586332	6	1299	3572	5301	0.885782
BP_GO:0045022_early_endosome_to_late_endosome_transport	0.232034	not available	not available	Not Available	0.622056	3	2160	3148	4407	0.885782
BP_GO:0032510_endosome_to_lysosome_transport_via_multivesicular_body_sorting_pathway	0.232034	not available	not available	Not Available	0.622056	3	2160	3148	4407	0.885782
CC_GO:0005905_coated_pit	0.23332	not available	not available	Not Available	0.585826	6	1460	1921	7583	0.890157
BP_GO:2000756_regulation_of_peptidyl-lysine_acetylation	0.233808	not available	not available	Not Available	0.57929	7	1412	2309	6742	0.890408
BP_GO:1901983_regulation_of_protein_acetylation	0.233808	not available	not available	Not Available	0.57929	7	1412	2309	6742	0.890408
BP_GO:0035065_regulation_of_histone_acetylation	0.233808	not available	not available	Not Available	0.57929	7	1412	2309	6742	0.890408
BP_GO:0006635_fatty_acid_beta-oxidation	0.234037	not available	not available	Not Available	0.549427	18	2458	3609	5712	0.890747
MF_GO:0042054_histone_methyltransferase_activity	0.234292	not available	not available	Not Available	0.545716	21	1315	3478	6440	0.890802
BP_GO:0031990_mRNA_export_from_nucleus_in_response_to_heat_stress	0.234333	not available	not available	Not Available	0.647945	2	1198	1198	4835	0.890802
CC_GO:0031617_NMS_complex	0.234947	not available	not available	Not Available	0.647536	2	687	687	5353	0.892603
MF_GO:0015101_organic_cation_transmembrane_transporter_activity	0.235775	not available	not available	Not Available	0.542486	24	1348	3361	6217	0.895209
MF_GO:0030267_glyoxylate_reductase_(NADP)_activity	0.236268	not available	not available	Not Available	0.64666	2	2473	2473	3582	0.895604
CC_GO:0016507_mitochondrial_fatty_acid_beta-oxidation_multienzyme_complex	0.236444	not available	not available	Not Available	0.646544	2	2708	2708	3349	0.895604
MF_GO:0016509_long-chain-3-hydroxyacyl-CoA_dehydrogenase_activity	0.236444	not available	not available	Not Available	0.646544	2	2708	2708	3349	0.895604
CC_GO:0036125_fatty_acid_beta-oxidation_multienzyme_complex	0.236444	not available	not available	Not Available	0.646544	2	2708	2708	3349	0.895604
MF_GO:0016034_maleylacetoacetate_isomerase_activity	0.23715	not available	not available	Not Available	0.646077	2	2084	2084	3981	0.897741
BP_GO:0006359_regulation_of_transcription_from_RNA_polymerase_III_promoter	0.237699	not available	not available	Not Available	0.592174	5	1590	3400	5149	0.898606
BP_GO:0009220_pyrimidine_ribonucleotide_biosynthetic_process	0.237735	not available	not available	Not Available	0.57287	8	792	2698	5650	0.898606
MF_GO:0004322_ferroxidase_activity	0.237945	not available	not available	Not Available	0.645551	2	1228	1228	4846	0.898606
MF_GO:0016724_oxidoreductase_activity,_oxidizing_metal_ions,_oxygen_as_acceptor	0.237945	not available	not available	Not Available	0.645551	2	1228	1228	4846	0.898606
CC_GO:0030119_AP-type_membrane_coat_adaptor_complex	0.23859	not available	not available	Not Available	0.554891	14	1134	3149	6760	0.900502
BP_GO:0040020_regulation_of_meiosis	0.239225	not available	not available	Not Available	0.583567	6	2335	2391	3532	0.902017
BP_GO:0042996_regulation_of_Golgi_to_plasma_membrane_protein_transport	0.239276	not available	not available	Not Available	0.583548	6	829	2706	5531	0.902017
MF_GO:0009982_pseudouridine_synthase_activity	0.240042	not available	not available	Not Available	0.572111	8	138	3404	4159	0.904367
BP_GO:0007133_meiotic_anaphase_I	0.240341	not available	not available	Not Available	0.643975	2	1254	1254	4847	0.904956
MF_GO:0015114_phosphate_ion_transmembrane_transporter_activity	0.241055	not available	not available	Not Available	0.546606	19	1848	2480	6954	0.907104
CC_GO:0072687_meiotic_spindle	0.241545	not available	not available	Not Available	0.616918	3	1085	2510	6252	0.908409
BP_GO:0045456_ecdysteroid_biosynthetic_process	0.241705	not available	not available	Not Available	0.576503	7	1809	3488	4627	0.908471
BP_GO:0032271_regulation_of_protein_polymerization	0.242351	not available	not available	Not Available	0.536895	30	1494	3024	6299	0.91036
CC_GO:0031083_BLOC-1_complex	0.242876	not available	not available	Not Available	0.590025	5	1267	4531	4578	0.910897
BP_GO:0042690_negative_regulation_of_crystal_cell_differentiation	0.24315	not available	not available	Not Available	0.616061	3	858	2953	6058	0.910897
MF_GO:0050660_flavin_adenine_dinucleotide_binding	0.243438	not available	not available	Not Available	0.530687	43	2344	4145	6473	0.910897
CC_GO:0044450_microtubule_organizing_center_part	0.243763	not available	not available	Not Available	0.536657	30	1804	4106	5694	0.910897
BP_GO:0000301_retrograde_transport,_vesicle_recycling_within_Golgi	0.244143	not available	not available	Not Available	0.560363	11	2099	3320	5634	0.910897
CC_GO:0045495_pole_plasm	0.244182	not available	not available	Not Available	0.560353	11	998	4453	5489	0.910897
CC_GO:0016589_NURF_complex	0.244224	not available	not available	Not Available	0.581678	6	2452	3057	3885	0.910897
BP_GO:0009180_purine_ribonucleoside_diphosphate_biosynthetic_process	0.245261	not available	not available	Not Available	0.640764	2	2008	2008	4148	0.910897
BP_GO:0046031_ADP_metabolic_process	0.245261	not available	not available	Not Available	0.640764	2	2008	2008	4148	0.910897
BP_GO:0006172_ADP_biosynthetic_process	0.245261	not available	not available	Not Available	0.640764	2	2008	2008	4148	0.910897
BP_GO:0009188_ribonucleoside_diphosphate_biosynthetic_process	0.245261	not available	not available	Not Available	0.640764	2	2008	2008	4148	0.910897
BP_GO:0009136_purine_nucleoside_diphosphate_biosynthetic_process	0.245261	not available	not available	Not Available	0.640764	2	2008	2008	4148	0.910897
BP_GO:0009179_purine_ribonucleoside_diphosphate_metabolic_process	0.245261	not available	not available	Not Available	0.640764	2	2008	2008	4148	0.910897
BP_GO:0009135_purine_nucleoside_diphosphate_metabolic_process	0.245261	not available	not available	Not Available	0.640764	2	2008	2008	4148	0.910897
BP_GO:0009185_ribonucleoside_diphosphate_metabolic_process	0.245261	not available	not available	Not Available	0.640764	2	2008	2008	4148	0.910897
CC_GO:0070938_contractile_ring	0.245279	not available	not available	Not Available	0.599539	4	773	2592	3804	0.910897
MF_GO:0004815_aspartate-tRNA_ligase_activity	0.245441	not available	not available	Not Available	0.640647	2	131	131	6027	0.910897
BP_GO:0006422_aspartyl-tRNA_aminoacylation	0.245441	not available	not available	Not Available	0.640647	2	131	131	6027	0.910897
MF_GO:0008378_galactosyltransferase_activity	0.245889	not available	not available	Not Available	0.553087	14	2182	3629	5084	0.910897
BP_GO:0033363_secretory_granule_organization	0.24601	not available	not available	Not Available	0.614543	3	1134	2014	6760	0.910897
MF_GO:0004466_long-chain-acyl-CoA_dehydrogenase_activity	0.246072	not available	not available	Not Available	0.640238	2	1879	1879	4286	0.910897
MF_GO:0035004_phosphatidylinositol_3-kinase_activity	0.246231	not available	not available	Not Available	0.614426	3	459	2590	6862	0.910897
MF_GO:0035005_1-phosphatidylinositol-4-phosphate_3-kinase_activity	0.246231	not available	not available	Not Available	0.614426	3	459	2590	6862	0.910897
MF_GO:0052813_phosphatidylinositol_bisphosphate_kinase_activity	0.246231	not available	not available	Not Available	0.614426	3	459	2590	6862	0.910897
MF_GO:0016303_1-phosphatidylinositol-3-kinase_activity	0.246231	not available	not available	Not Available	0.614426	3	459	2590	6862	0.910897
MF_GO:0046934_phosphatidylinositol-4,5-bisphosphate_3-kinase_activity	0.246231	not available	not available	Not Available	0.614426	3	459	2590	6862	0.910897
BP_GO:0006694_steroid_biosynthetic_process	0.246903	not available	not available	Not Available	0.55483	13	2366	3488	4752	0.911469
CC_GO:0005826_actomyosin_contractile_ring	0.246968	not available	not available	Not Available	0.614037	3	773	2592	6556	0.911469
BP_GO:0019321_pentose_metabolic_process	0.247191	not available	not available	Not Available	0.598663	4	352	558	6416	0.911469
CC_GO:0045239_tricarboxylic_acid_cycle_enzyme_complex	0.247598	not available	not available	Not Available	0.588086	5	2879	2895	4160	0.911469
MF_GO:0030374_ligand-dependent_nuclear_receptor_transcription_coactivator_activity	0.247639	not available	not available	Not Available	0.598458	4	945	958	3568	0.911469
MF_GO:0019905_syntaxin_binding	0.247682	not available	not available	Not Available	0.565645	9	2619	3277	5110	0.911469
MF_GO:0032451_demethylase_activity	0.247827	not available	not available	Not Available	0.587992	5	2316	2337	5208	0.911469
MF_GO:0032452_histone_demethylase_activity	0.247827	not available	not available	Not Available	0.587992	5	2316	2337	5208	0.911469
CC_GO:0042709_succinate-CoA_ligase_complex	0.247927	not available	not available	Not Available	0.613531	3	2879	2895	4160	0.911469
BP_GO:0010965_regulation_of_mitotic_sister_chromatid_separation	0.247968	not available	not available	Not Available	0.639012	2	1108	1108	5078	0.911469
BP_GO:0033047_regulation_of_mitotic_sister_chromatid_segregation	0.247968	not available	not available	Not Available	0.639012	2	1108	1108	5078	0.911469
MF_GO:0001085_RNA_polymerase_II_transcription_factor_binding	0.24831	not available	not available	Not Available	0.546307	18	2435	2909	5967	0.912197
BP_GO:0035209_pupal_development	0.248628	not available	not available	Not Available	0.587665	5	1546	3563	3910	0.912838
BP_GO:0042795_snRNA_transcription_from_RNA_polymerase_II_promoter	0.249368	not available	not available	Not Available	0.59767	4	972	3335	3973	0.914908
MF_GO:0001092_TFIIA-class_transcription_factor_binding	0.249481	not available	not available	Not Available	0.612714	3	261	1590	8104	0.914908
BP_GO:0032387_negative_regulation_of_intracellular_transport	0.249858	not available	not available	Not Available	0.561653	10	2068	2635	4650	0.91576
BP_GO:0015850_organic_hydroxy_compound_transport	0.250036	not available	not available	Not Available	0.556241	12	1809	3488	4627	0.915883
BP_GO:0072348_sulfur_compound_transport	0.25037	not available	not available	Not Available	0.556153	12	1364	3671	5249	0.916578
BP_GO:0033045_regulation_of_sister_chromatid_segregation	0.250594	not available	not available	Not Available	0.61213	3	1108	3784	5078	0.916868
MF_GO:0004535_poly(A)-specific_ribonuclease_activity	0.251419	not available	not available	Not Available	0.636794	2	2977	2977	3247	0.919355
MF_GO:0004221_ubiquitin_thiolesterase_activity	0.251621	not available	not available	Not Available	0.537957	26	2211	3470	6151	0.919561
MF_GO:0016422_mRNA_(2'-O-methyladenosine-N6-)-methyltransferase_activity	0.251875	not available	not available	Not Available	0.636502	2	1474	1474	4755	0.919916
MF_GO:0004614_phosphoglucomutase_activity	0.252008	not available	not available	Not Available	0.61139	3	768	874	8347	0.919916
MF_GO:0017112_Rab_guanyl-nucleotide_exchange_factor_activity	0.252405	not available	not available	Not Available	0.546744	17	2838	3539	5212	0.920834
BP_GO:0060322_head_development	0.252828	not available	not available	Not Available	0.610962	3	1559	2184	6257	0.921849
BP_GO:0019395_fatty_acid_oxidation	0.254179	not available	not available	Not Available	0.539867	23	2458	3931	5712	0.926239
MF_GO:0019104_DNA_N-glycosylase_activity	0.254976	not available	not available	Not Available	0.585095	5	1772	2554	4075	0.928076
MF_GO:0016799_hydrolase_activity,_hydrolyzing_N-glycosyl_compounds	0.254976	not available	not available	Not Available	0.585095	5	1772	2554	4075	0.928076
MF_GO:0052745_inositol_phosphate_phosphatase_activity	0.256126	not available	not available	Not Available	0.554653	12	2307	3506	4927	0.931728
CC_GO:0005765_lysosomal_membrane	0.256831	not available	not available	Not Available	0.577005	6	3671	3762	4208	0.932772
CC_GO:0045275_respiratory_chain_complex_III	0.256872	not available	not available	Not Available	0.556878	11	2021	3160	5258	0.932772
CC_GO:0005750_mitochondrial_respiratory_chain_complex_III	0.256872	not available	not available	Not Available	0.556878	11	2021	3160	5258	0.932772
MF_GO:0004252_serine-type_endopeptidase_activity	0.257002	not available	not available	Not Available	0.518329	107	2723	4097	5704	0.932772
BP_GO:0051186_cofactor_metabolic_process	0.257927	not available	not available	Not Available	0.523909	62	2299	3759	6131	0.935594
CC_GO:0030121_AP-1_adaptor_complex	0.259028	not available	not available	Not Available	0.593319	4	716	1134	5328	0.939049
CC_GO:0070652_HAUS_complex	0.259762	not available	not available	Not Available	0.58318	5	2510	3034	4849	0.941172
BP_GO:0006541_glutamine_metabolic_process	0.260548	not available	not available	Not Available	0.570043	7	2240	3494	6207	0.943482
BP_GO:0045451_pole_plasm_oskar_mRNA_localization	0.260886	not available	not available	Not Available	0.533277	31	1786	3170	6257	0.943682
CC_GO:0032156_septin_cytoskeleton	0.261112	not available	not available	Not Available	0.582642	5	1524	2212	5600	0.943682
CC_GO:0005940_septin_ring	0.261112	not available	not available	Not Available	0.582642	5	1524	2212	5600	0.943682
BP_GO:0046148_pigment_biosynthetic_process	0.261199	not available	not available	Not Available	0.525686	52	2138	3625	6282	0.943682
MF_GO:0005110_frizzled-2_binding	0.261793	not available	not available	Not Available	0.60633	3	1657	3843	4619	0.945288
BP_GO:0031397_negative_regulation_of_protein_ubiquitination	0.262097	not available	not available	Not Available	0.606174	3	1120	3135	5868	0.945847
CC_GO:0044611_nuclear_pore_inner_ring	0.26301	not available	not available	Not Available	0.605707	3	800	2796	6539	0.948604
MF_GO:0016763_transferase_activity,_transferring_pentosyl_groups	0.263985	not available	not available	Not Available	0.544233	17	2167	3460	5532	0.951016
BP_GO:0010457_centriole-centriole_cohesion	0.264078	not available	not available	Not Available	0.605162	3	1235	3746	5168	0.951016
CC_GO:0005771_multivesicular_body	0.264129	not available	not available	Not Available	0.557609	10	1887	3131	5383	0.951016
CC_GO:0000775_chromosome,_centromeric_region	0.265307	not available	not available	Not Available	0.539553	21	1919	4382	5387	0.954713
BP_GO:0031365_N-terminal_protein_amino_acid_modification	0.265551	not available	not available	Not Available	0.590429	4	633	2536	3435	0.954891
MF_GO:0001128_RNA_polymerase_II_transcription_coactivator_activity_involved_in_preinitiation_complex_assembly	0.26566	not available	not available	Not Available	0.627802	2	2459	2459	3919	0.954891
CC_GO:0000813_ESCRT_I_complex	0.266135	not available	not available	Not Available	0.580656	5	1889	2678	5101	0.954891
MF_GO:0004090_carbonyl_reductase_(NADPH)_activity	0.266223	not available	not available	Not Available	0.627452	2	1379	1379	5005	0.954891
BP_GO:0006855_drug_transmembrane_transport	0.266411	not available	not available	Not Available	0.627335	2	2523	2523	3863	0.954891
BP_GO:0009218_pyrimidine_ribonucleotide_metabolic_process	0.266465	not available	not available	Not Available	0.560035	9	1894	3159	5650	0.954891
BP_GO:0036213_contractile_ring_contraction	0.266562	not available	not available	Not Available	0.556931	10	1092	3527	6162	0.954891
BP_GO:0000916_actomyosin_contractile_ring_contraction	0.266562	not available	not available	Not Available	0.556931	10	1092	3527	6162	0.954891
MF_GO:0043035_chromatin_insulator_sequence_binding	0.266742	not available	not available	Not Available	0.567974	7	2866	2973	5248	0.954996
CC_GO:0000781_chromosome,_telomeric_region	0.266893	not available	not available	Not Available	0.567923	7	1157	3701	6929	0.954996
BP_GO:0006560_proline_metabolic_process	0.267801	not available	not available	Not Available	0.580002	5	1227	1492	6548	0.957385
CC_GO:0016590_ACF_complex	0.267862	not available	not available	Not Available	0.573014	6	1992	3364	3885	0.957385
BP_GO:0009112_nucleobase_metabolic_process	0.268077	not available	not available	Not Available	0.543359	17	2167	3877	5473	0.957611
MF_GO:0016406_carnitine_O-acyltransferase_activity	0.268277	not available	not available	Not Available	0.589231	4	2069	2234	3609	0.957785
BP_GO:0048096_chromatin-mediated_maintenance_of_transcription	0.268457	not available	not available	Not Available	0.563055	8	1651	3305	3618	0.95789
BP_GO:0045089_positive_regulation_of_innate_immune_response	0.269494	not available	not available	Not Available	0.530477	34	1309	3272	6688	0.961047
BP_GO:0006044_N-acetylglucosamine_metabolic_process	0.26966	not available	not available	Not Available	0.572371	6	2689	2846	4124	0.9611
BP_GO:0090316_positive_regulation_of_intracellular_protein_transport	0.270211	not available	not available	Not Available	0.536125	24	1891	4020	5531	0.961449
BP_GO:0035305_negative_regulation_of_dephosphorylation	0.270213	not available	not available	Not Available	0.588385	4	2291	3550	4083	0.961449
BP_GO:0035308_negative_regulation_of_protein_dephosphorylation	0.270213	not available	not available	Not Available	0.588385	4	2291	3550	4083	0.961449
BP_GO:0042073_intraflagellar_transport	0.27037	not available	not available	Not Available	0.624883	2	1375	1375	5053	0.961469
BP_GO:0006222_UMP_biosynthetic_process	0.271072	not available	not available	Not Available	0.601619	3	792	1894	7554	0.962607
BP_GO:0046049_UMP_metabolic_process	0.271072	not available	not available	Not Available	0.601619	3	792	1894	7554	0.962607
BP_GO:0006471_protein_ADP-ribosylation	0.271385	not available	not available	Not Available	0.566438	7	959	1970	7693	0.962607
MF_GO:0001047_core_promoter_binding	0.271494	not available	not available	Not Available	0.558568	9	2264	3687	4067	0.962607
MF_GO:0016408_C-acyltransferase_activity	0.271538	not available	not available	Not Available	0.558555	9	3349	3931	5120	0.962607
BP_GO:0051450_myoblast_proliferation	0.271602	not available	not available	Not Available	0.624124	2	1853	1853	4588	0.962607
BP_GO:0050821_protein_stabilization	0.271909	not available	not available	Not Available	0.535823	24	1392	3470	6513	0.963158
MF_GO:0042500_aspartic_endopeptidase_activity,_intramembrane_cleaving	0.273121	not available	not available	Not Available	0.62319	2	887	887	5570	0.96691
BP_GO:0018209_peptidyl-serine_modification	0.274309	not available	not available	Not Available	0.586604	4	2309	2698	3866	0.970031
BP_GO:0018105_peptidyl-serine_phosphorylation	0.274309	not available	not available	Not Available	0.586604	4	2309	2698	3866	0.970031
BP_GO:0034058_endosomal_vesicle_fusion	0.275388	not available	not available	Not Available	0.586136	4	1714	2652	4505	0.97153
BP_GO:0048227_plasma_membrane_to_endosome_transport	0.275388	not available	not available	Not Available	0.586136	4	1714	2652	4505	0.97153
MF_GO:0004445_inositol-polyphosphate_5-phosphatase_activity	0.275421	not available	not available	Not Available	0.599439	3	3101	3506	3689	0.97153
BP_GO:0006622_protein_targeting_to_lysosome	0.27548	not available	not available	Not Available	0.577012	5	1655	3277	5196	0.97153
MF_GO:0016262_protein_N-acetylglucosaminyltransferase_activity	0.275499	not available	not available	Not Available	0.599401	3	1862	2311	6124	0.97153
BP_GO:0000042_protein_targeting_to_Golgi	0.275932	not available	not available	Not Available	0.554348	10	2099	3320	5634	0.971975
BP_GO:0072600_establishment_of_protein_localization_to_Golgi	0.275932	not available	not available	Not Available	0.554348	10	2099	3320	5634	0.971975
MF_GO:0004559_alpha-mannosidase_activity	0.277108	not available	not available	Not Available	0.560397	8	1454	3438	4188	0.975109
BP_GO:0006086_acetyl-CoA_biosynthetic_process_from_pyruvate	0.27713	not available	not available	Not Available	0.620738	2	2629	2629	3870	0.975109
MF_GO:0016746_transferase_activity,_transferring_acyl_groups	0.277519	not available	not available	Not Available	0.515117	129	2009	3931	6657	0.975937
CC_GO:0044447_axoneme_part	0.277686	not available	not available	Not Available	0.569529	6	1375	3633	5566	0.975981
CC_GO:0016581_NuRD_complex	0.278083	not available	not available	Not Available	0.576007	5	1754	3038	5736	0.976295
CC_GO:0090545_CHD-type_complex	0.278083	not available	not available	Not Available	0.576007	5	1754	3038	5736	0.976295
BP_GO:0072329_monocarboxylic_acid_catabolic_process	0.278259	not available	not available	Not Available	0.532134	28	2487	3931	5441	0.976371
MF_GO:0035250_UDP-galactosyltransferase_activity	0.279349	not available	not available	Not Available	0.563834	7	1844	3629	5398	0.979257
MF_GO:0016836_hydro-lyase_activity	0.27939	not available	not available	Not Available	0.53195	28	2261	3748	5279	0.979257
BP_GO:0002684_positive_regulation_of_immune_system_process	0.279714	not available	not available	Not Available	0.525469	44	1537	4619	6044	0.979851
BP_GO:0007080_mitotic_metaphase_plate_congression	0.280223	not available	not available	Not Available	0.56355	7	1368	4474	5353	0.980973
BP_GO:2000241_regulation_of_reproductive_process	0.280344	not available	not available	Not Available	0.522322	57	1537	3641	6800	0.980973
BP_GO:0071496_cellular_response_to_external_stimulus	0.280869	not available	not available	Not Available	0.527235	38	2315	3327	5907	0.982265
BP_GO:0060281_regulation_of_oocyte_development	0.281302	not available	not available	Not Available	0.535682	22	1147	2891	6800	0.982695
BP_GO:0007317_regulation_of_pole_plasm_oskar_mRNA_localization	0.281302	not available	not available	Not Available	0.535682	22	1147	2891	6800	0.982695
CC_GO:0005700_polytene_chromosome	0.28213	not available	not available	Not Available	0.516579	102	1745	3885	6545	0.985045
BP_GO:0030837_negative_regulation_of_actin_filament_polymerization	0.283265	not available	not available	Not Available	0.574022	5	1917	4492	5129	0.988464
BP_GO:0010639_negative_regulation_of_organelle_organization	0.284047	not available	not available	Not Available	0.523146	51	1793	4003	6361	0.990648
MF_GO:0015199_amino-acid_betaine_transmembrane_transporter_activity	0.284552	not available	not available	Not Available	0.573531	5	1163	2633	5480	0.991319
MF_GO:0015226_carnitine_transmembrane_transporter_activity	0.284552	not available	not available	Not Available	0.573531	5	1163	2633	5480	0.991319
BP_GO:0018991_oviposition	0.284798	not available	not available	Not Available	0.573438	5	2429	3478	4575	0.991629
BP_GO:0043122_regulation_of_I-kappaB_kinase/NF-kappaB_cascade	0.285329	not available	not available	Not Available	0.615775	2	2303	2303	4281	0.992182
BP_GO:0016185_synaptic_vesicle_budding_from_presynaptic_membrane	0.285426	not available	not available	Not Available	0.615717	2	645	645	5940	0.992182
BP_GO:0070142_synaptic_vesicle_budding	0.285426	not available	not available	Not Available	0.615717	2	645	645	5940	0.992182
BP_GO:0002440_production_of_molecular_mediator_of_immune_response	0.286021	not available	not available	Not Available	0.581581	4	1089	2725	4890	0.992891
BP_GO:0002775_antimicrobial_peptide_production	0.286021	not available	not available	Not Available	0.581581	4	1089	2725	4890	0.992891
MF_GO:0000400_four-way_junction_DNA_binding	0.286205	not available	not available	Not Available	0.594106	3	1992	3532	4909	0.992891
BP_GO:1901607_alpha-amino_acid_biosynthetic_process	0.286257	not available	not available	Not Available	0.526489	38	1534	4560	6207	0.992891
BP_GO:0033365_protein_localization_to_organelle	0.286724	not available	not available	Not Available	0.549036	11	2099	2768	6948	0.993964
BP_GO:0070873_regulation_of_glycogen_metabolic_process	0.28708	not available	not available	Not Available	0.614724	2	2429	2429	4173	0.994114
BP_GO:0032881_regulation_of_polysaccharide_metabolic_process	0.28708	not available	not available	Not Available	0.614724	2	2429	2429	4173	0.994114
BP_GO:0006767_water-soluble_vitamin_metabolic_process	0.287257	not available	not available	Not Available	0.557329	8	1564	3145	4936	0.994182
BP_GO:0032102_negative_regulation_of_response_to_external_stimulus	0.287477	not available	not available	Not Available	0.561214	7	764	2039	7502	0.994399
BP_GO:0009311_oligosaccharide_metabolic_process	0.287715	not available	not available	Not Available	0.534517	22	1825	3572	6187	0.994679
MF_GO:0004844_uracil_DNA_N-glycosylase_activity	0.289717	not available	not available	Not Available	0.613148	2	2554	2554	4075	1
BP_GO:0008363_larval_chitin-based_cuticle_development	0.290406	not available	not available	Not Available	0.553166	9	289	3665	6241	1
MF_GO:0019209_kinase_activator_activity	0.290504	not available	not available	Not Available	0.56507	6	594	3314	5118	1
CC_GO:0001673_male_germ_cell_nucleus	0.29221	not available	not available	Not Available	0.570634	5	1055	1679	6701	1
BP_GO:0000059_protein_import_into_nucleus,_docking	0.292266	not available	not available	Not Available	0.61163	2	2635	2635	4020	1
BP_GO:0006878_cellular_copper_ion_homeostasis	0.292335	not available	not available	Not Available	0.570588	5	2579	3957	5515	1
BP_GO:0035171_lamellocyte_differentiation	0.292521	not available	not available	Not Available	0.570517	5	1089	2221	5829	1
BP_GO:0032851_positive_regulation_of_Rab_GTPase_activity	0.292757	not available	not available	Not Available	0.611338	2	2838	2838	3822	1
BP_GO:0090224_regulation_of_spindle_organization	0.293014	not available	not available	Not Available	0.542054	14	2998	3713	4783	1
BP_GO:0010796_regulation_of_multivesicular_body_size	0.293637	not available	not available	Not Available	0.590486	3	606	3723	6197	1
MF_GO:0032050_clathrin_heavy_chain_binding	0.295247	not available	not available	Not Available	0.589708	3	778	1460	8308	1
BP_GO:0015734_taurine_transport	0.295516	not available	not available	Not Available	0.609703	2	1021	1021	5667	1
MF_GO:0005464_UDP-xylose_transmembrane_transporter_activity	0.296109	not available	not available	Not Available	0.609353	2	1780	1780	4914	1
BP_GO:0034968_histone_lysine_methylation	0.296704	not available	not available	Not Available	0.529176	28	1343	3475	6440	1
BP_GO:0007076_mitotic_chromosome_condensation	0.297091	not available	not available	Not Available	0.536292	18	1455	3659	7156	1
MF_GO:0019003_GDP_binding	0.297427	not available	not available	Not Available	0.588657	3	2039	3850	4684	1
BP_GO:0007482_haltere_development	0.297725	not available	not available	Not Available	0.557959	7	1890	3022	6591	1
BP_GO:0046602_regulation_of_mitotic_centrosome_separation	0.297791	not available	not available	Not Available	0.608361	2	2998	2998	3713	1
MF_GO:0004602_glutathione_peroxidase_activity	0.297845	not available	not available	Not Available	0.562558	6	1081	2755	6332	1
BP_GO:0070734_histone_H3-K27_methylation	0.29789	not available	not available	Not Available	0.608302	2	272	272	6440	1
CC_GO:0000791_euchromatin	0.297957	not available	not available	Not Available	0.537166	17	1940	4026	5387	1
MF_GO:0016907_G-protein_coupled_acetylcholine_receptor_activity	0.29799	not available	not available	Not Available	0.608244	2	2802	2802	3911	1
BP_GO:0043146_spindle_stabilization	0.29822	not available	not available	Not Available	0.544161	12	2210	3713	4436	1
MF_GO:0004045_aminoacyl-tRNA_hydrolase_activity	0.298386	not available	not available	Not Available	0.60801	2	1692	1692	5025	1
MF_GO:0036122_BMP_binding	0.29918	not available	not available	Not Available	0.607543	2	1307	1307	5418	1
BP_GO:0002781_antifungal_peptide_production	0.29918	not available	not available	Not Available	0.607543	2	1089	1089	5636	1
BP_GO:0006461_protein_complex_assembly	0.299699	not available	not available	Not Available	0.513252	133	2108	4020	6136	1
MF_GO:0046030_inositol_trisphosphate_phosphatase_activity	0.299908	not available	not available	Not Available	0.561857	6	3101	3506	4927	1
BP_GO:0006569_tryptophan_catabolic_process	0.299975	not available	not available	Not Available	0.607076	2	1707	1707	5026	1
BP_GO:0046218_indolalkylamine_catabolic_process	0.299975	not available	not available	Not Available	0.607076	2	1707	1707	5026	1
BP_GO:0070189_kynurenine_metabolic_process	0.299975	not available	not available	Not Available	0.607076	2	1707	1707	5026	1
BP_GO:0042537_benzene-containing_compound_metabolic_process	0.299975	not available	not available	Not Available	0.607076	2	1707	1707	5026	1
BP_GO:0019441_tryptophan_catabolic_process_to_kynurenine	0.299975	not available	not available	Not Available	0.607076	2	1707	1707	5026	1
CC_GO:0030122_AP-2_adaptor_complex	0.300071	not available	not available	Not Available	0.575683	4	716	1838	4999	1
BP_GO:0051052_regulation_of_DNA_metabolic_process	0.300476	not available	not available	Not Available	0.528087	29	2015	4202	6242	1
BP_GO:0006749_glutathione_metabolic_process	0.300925	not available	not available	Not Available	0.525512	35	2433	4136	5752	1
BP_GO:0032008_positive_regulation_of_TOR_signaling_cascade	0.301748	not available	not available	Not Available	0.561234	6	1769	1914	5606	1
MF_GO:0030276_clathrin_binding	0.30267	not available	not available	Not Available	0.556407	7	1134	2014	7583	1
BP_GO:0006220_pyrimidine_nucleotide_metabolic_process	0.302691	not available	not available	Not Available	0.543089	12	1894	3371	5650	1
BP_GO:0009409_response_to_cold	0.302728	not available	not available	Not Available	0.560903	6	2223	2261	5516	1
BP_GO:0009631_cold_acclimation	0.302728	not available	not available	Not Available	0.560903	6	2223	2261	5516	1
BP_GO:0008652_cellular_amino_acid_biosynthetic_process	0.303153	not available	not available	Not Available	0.521315	49	1755	4136	6207	1
MF_GO:0005092_GDP-dissociation_inhibitor_activity	0.303194	not available	not available	Not Available	0.585893	3	1886	3778	4980	1
MF_GO:0008121_ubiquinol-cytochrome-c_reductase_activity	0.303332	not available	not available	Not Available	0.54957	9	2047	3160	4886	1
MF_GO:0016681_oxidoreductase_activity,_acting_on_diphenols_and_related_substances_as_donors,_cytochrome_as_acceptor	0.303332	not available	not available	Not Available	0.54957	9	2047	3160	4886	1
BP_GO:0009052_pentose-phosphate_shunt,_non-oxidative_branch	0.303464	not available	not available	Not Available	0.605033	2	352	352	6416	1
BP_GO:0000710_meiotic_mismatch_repair	0.30401	not available	not available	Not Available	0.585504	3	2213	3532	4909	1
BP_GO:0030589_pseudocleavage_involved_in_syncytial_blastoderm_formation	0.304151	not available	not available	Not Available	0.552334	8	561	2592	6241	1
BP_GO:0030588_pseudocleavage	0.304151	not available	not available	Not Available	0.552334	8	561	2592	6241	1
MF_GO:0047429_nucleoside-triphosphate_diphosphatase_activity	0.304364	not available	not available	Not Available	0.604507	2	654	654	6123	1
BP_GO:0006323_DNA_packaging	0.306195	not available	not available	Not Available	0.526319	31	1940	3767	5931	1
BP_GO:0030261_chromosome_condensation	0.306195	not available	not available	Not Available	0.526319	31	1940	3767	5931	1
BP_GO:0050708_regulation_of_protein_secretion	0.306433	not available	not available	Not Available	0.539072	14	1018	2864	6255	1
BP_GO:0051303_establishment_of_chromosome_localization	0.306987	not available	not available	Not Available	0.542066	12	1992	3784	4921	1
BP_GO:0071896_protein_localization_to_adherens_junction	0.307072	not available	not available	Not Available	0.602931	2	1921	1921	4883	1
BP_GO:0048741_skeletal_muscle_fiber_development	0.307474	not available	not available	Not Available	0.602697	2	604	604	6204	1
BP_GO:0030705_cytoskeleton-dependent_intracellular_transport	0.307485	not available	not available	Not Available	0.526558	30	1427	3738	6241	1
MF_GO:0046976_histone_methyltransferase_activity_(H3-K27_specific)	0.307695	not available	not available	Not Available	0.583752	3	1091	3168	6440	1
BP_GO:0046825_regulation_of_protein_export_from_nucleus	0.307777	not available	not available	Not Available	0.583713	3	1452	2635	6613	1
BP_GO:1901137_carbohydrate_derivative_biosynthetic_process	0.308073	not available	not available	Not Available	0.514079	107	2134	3769	6344	1
BP_GO:0010528_regulation_of_transposition	0.309213	not available	not available	Not Available	0.554371	7	1293	3026	6420	1
MF_GO:0008599_protein_phosphatase_type_1_regulator_activity	0.309489	not available	not available	Not Available	0.5718	4	3206	3258	3360	1
BP_GO:0032273_positive_regulation_of_protein_polymerization	0.309525	not available	not available	Not Available	0.533868	18	781	2863	7305	1
MF_GO:0004017_adenylate_kinase_activity	0.309739	not available	not available	Not Available	0.558548	6	2887	3337	4148	1
BP_GO:0015985_energy_coupled_proton_transport,_down_electrochemical_gradient	0.309782	not available	not available	Not Available	0.538337	14	2516	3583	5486	1
BP_GO:0015986_ATP_synthesis_coupled_proton_transport	0.309782	not available	not available	Not Available	0.538337	14	2516	3583	5486	1
BP_GO:0045071_negative_regulation_of_viral_genome_replication	0.310559	not available	not available	Not Available	0.571362	4	1672	3380	4199	1
BP_GO:0048525_negative_regulation_of_viral_process	0.310559	not available	not available	Not Available	0.571362	4	1672	3380	4199	1
BP_GO:0045069_regulation_of_viral_genome_replication	0.310559	not available	not available	Not Available	0.571362	4	1672	3380	4199	1
BP_GO:0050792_regulation_of_viral_process	0.310559	not available	not available	Not Available	0.571362	4	1672	3380	4199	1
BP_GO:0044710_single-organism_metabolic_process	0.310751	not available	not available	Not Available	0.504817	990	2307	4197	6351	1
MF_GO:0033764_steroid_dehydrogenase_activity,_acting_on_the_CH-OH_group_of_donors,_NAD_or_NADP_as_acceptor	0.311235	not available	not available	Not Available	0.582078	3	2660	2907	5175	1
BP_GO:0051103_DNA_ligation_involved_in_DNA_repair	0.312214	not available	not available	Not Available	0.599953	2	363	363	6492	1
BP_GO:0060632_regulation_of_microtubule-based_movement	0.312291	not available	not available	Not Available	0.553419	7	2216	3046	6204	1
MF_GO:0048256_flap_endonuclease_activity	0.312309	not available	not available	Not Available	0.581572	3	3127	3526	4102	1
BP_GO:0007569_cell_aging	0.312557	not available	not available	Not Available	0.581455	3	756	3849	6153	1
BP_GO:0031334_positive_regulation_of_protein_complex_assembly	0.312686	not available	not available	Not Available	0.53009	22	1494	3308	6652	1
BP_GO:0060969_negative_regulation_of_gene_silencing	0.312764	not available	not available	Not Available	0.537685	14	2558	3670	5248	1
BP_GO:0006354_DNA-dependent_transcription,_elongation	0.31295	not available	not available	Not Available	0.557477	6	1583	3742	4093	1
MF_GO:0016765_transferase_activity,_transferring_alkyl_or_aryl_(other_than_methyl)_groups	0.31337	not available	not available	Not Available	0.519529	52	2433	4019	6180	1
BP_GO:0006893_Golgi_to_plasma_membrane_transport	0.313886	not available	not available	Not Available	0.557165	6	1496	1921	7255	1
BP_GO:0006006_glucose_metabolic_process	0.314113	not available	not available	Not Available	0.526462	28	2290	3748	5507	1
MF_GO:0016813_hydrolase_activity,_acting_on_carbon-nitrogen_(but_not_peptide)_bonds,_in_linear_amidines	0.314444	not available	not available	Not Available	0.598669	2	707	707	6170	1
BP_GO:0035168_larval_lymph_gland_hemocyte_differentiation	0.314544	not available	not available	Not Available	0.544121	10	1089	3651	5829	1
BP_GO:1901264_carbohydrate_derivative_transport	0.315129	not available	not available	Not Available	0.541927	11	1884	4692	4997	1
BP_GO:0008592_regulation_of_Toll_signaling_pathway	0.315257	not available	not available	Not Available	0.538542	13	2845	4206	5226	1
BP_GO:0033238_regulation_of_cellular_amine_metabolic_process	0.315288	not available	not available	Not Available	0.569435	4	797	1024	4531	1
BP_GO:0042069_regulation_of_catecholamine_metabolic_process	0.315288	not available	not available	Not Available	0.569435	4	797	1024	4531	1
BP_GO:0042436_indole-containing_compound_catabolic_process	0.315373	not available	not available	Not Available	0.580132	3	1707	4059	5026	1
BP_GO:0070584_mitochondrion_morphogenesis	0.31546	not available	not available	Not Available	0.598085	2	915	915	5972	1
BP_GO:0051923_sulfation	0.315539	not available	not available	Not Available	0.580054	3	819	1991	7984	1
BP_GO:0042176_regulation_of_protein_catabolic_process	0.316789	not available	not available	Not Available	0.528131	24	1120	2561	7116	1
BP_GO:0044743_intracellular_protein_transmembrane_import	0.31696	not available	not available	Not Available	0.551984	7	1695	2501	6554	1
BP_GO:0045862_positive_regulation_of_proteolysis	0.317046	not available	not available	Not Available	0.543478	10	1530	2945	6343	1
BP_GO:0097009_energy_homeostasis	0.317292	not available	not available	Not Available	0.597034	2	723	723	6182	1
BP_GO:0042398_cellular_modified_amino_acid_biosynthetic_process	0.317558	not available	not available	Not Available	0.531464	19	1755	4105	6421	1
BP_GO:0007279_pole_cell_formation	0.317722	not available	not available	Not Available	0.536608	14	1672	2998	6670	1
MF_GO:0008172_S-methyltransferase_activity	0.318283	not available	not available	Not Available	0.578769	3	237	4340	6250	1
BP_GO:0009062_fatty_acid_catabolic_process	0.318794	not available	not available	Not Available	0.526711	26	2640	3931	5712	1
BP_GO:0035292_specification_of_segmental_identity,_trunk	0.318834	not available	not available	Not Available	0.560822	5	2117	2238	6450	1
BP_GO:0000271_polysaccharide_biosynthetic_process	0.318945	not available	not available	Not Available	0.539251	12	874	2936	6127	1
BP_GO:0033692_cellular_polysaccharide_biosynthetic_process	0.318945	not available	not available	Not Available	0.539251	12	874	2936	6127	1
BP_GO:0051310_metaphase_plate_congression	0.319009	not available	not available	Not Available	0.542976	10	1992	3784	5353	1
MF_GO:0000978_RNA_polymerase_II_core_promoter_proximal_region_sequence-specific_DNA_binding	0.319032	not available	not available	Not Available	0.551349	7	955	1590	7348	1
MF_GO:0008553_hydrogen-exporting_ATPase_activity,_phosphorylative_mechanism	0.319627	not available	not available	Not Available	0.534971	15	2516	3862	5486	1
BP_GO:0045835_negative_regulation_of_meiosis	0.319639	not available	not available	Not Available	0.595691	2	3396	3396	3532	1
MF_GO:0019202_amino_acid_kinase_activity	0.320355	not available	not available	Not Available	0.595283	2	1227	1227	5708	1
BP_GO:0051495_positive_regulation_of_cytoskeleton_organization	0.320542	not available	not available	Not Available	0.529405	21	1494	3262	6652	1
MF_GO:0015399_primary_active_transmembrane_transporter_activity	0.320644	not available	not available	Not Available	0.51327	104	2095	3920	6282	1
MF_GO:0015405_P-P-bond-hydrolysis-driven_transmembrane_transporter_activity	0.320644	not available	not available	Not Available	0.51327	104	2095	3920	6282	1
MF_GO:0016859_cis-trans_isomerase_activity	0.320696	not available	not available	Not Available	0.52641	26	2121	3981	5910	1
MF_GO:0010484_H3_histone_acetyltransferase_activity	0.320871	not available	not available	Not Available	0.577562	3	361	2316	8181	1
CC_GO:0005777_peroxisome	0.321982	not available	not available	Not Available	0.51743	59	2708	4137	5705	1
BP_GO:0031497_chromatin_assembly	0.321985	not available	not available	Not Available	0.542216	10	1157	3767	5773	1
BP_GO:0016973_poly(A)+_mRNA_export_from_nucleus	0.322459	not available	not available	Not Available	0.559514	5	2159	2909	6013	1
CC_GO:0000790_nuclear_chromatin	0.322749	not available	not available	Not Available	0.523896	31	2238	3885	5387	1
BP_GO:0060253_negative_regulation_of_glial_cell_proliferation	0.322903	not available	not available	Not Available	0.554186	6	2668	2814	4281	1
BP_GO:0014014_negative_regulation_of_gliogenesis	0.322903	not available	not available	Not Available	0.554186	6	2668	2814	4281	1
MF_GO:0008192_RNA_guanylyltransferase_activity	0.322917	not available	not available	Not Available	0.593823	2	2286	2286	4674	1
BP_GO:0060251_regulation_of_glial_cell_proliferation	0.323792	not available	not available	Not Available	0.544012	9	2668	3491	4281	1
BP_GO:0014013_regulation_of_gliogenesis	0.323792	not available	not available	Not Available	0.544012	9	2668	3491	4281	1
MF_GO:0008327_methyl-CpG_binding	0.323944	not available	not available	Not Available	0.593239	2	425	425	6545	1
MF_GO:0015238_drug_transmembrane_transporter_activity	0.324946	not available	not available	Not Available	0.539536	11	2137	3158	5860	1
BP_GO:0010635_regulation_of_mitochondrial_fusion	0.32532	not available	not available	Not Available	0.558486	5	3039	3173	4077	1
BP_GO:0051436_negative_regulation_of_ubiquitin-protein_ligase_activity_involved_in_mitotic_cell_cycle	0.325797	not available	not available	Not Available	0.592188	2	1120	1120	5868	1
BP_GO:0051444_negative_regulation_of_ubiquitin-protein_ligase_activity	0.325797	not available	not available	Not Available	0.592188	2	1120	1120	5868	1
BP_GO:0051439_regulation_of_ubiquitin-protein_ligase_activity_involved_in_mitotic_cell_cycle	0.325797	not available	not available	Not Available	0.592188	2	1120	1120	5868	1
BP_GO:0060564_negative_regulation_of_mitotic_anaphase-promoting_complex_activity	0.325797	not available	not available	Not Available	0.592188	2	1120	1120	5868	1
BP_GO:0051352_negative_regulation_of_ligase_activity	0.325797	not available	not available	Not Available	0.592188	2	1120	1120	5868	1
BP_GO:1902299_pre-replicative_complex_assembly_involved_in_cell_cycle_DNA_replication	0.325819	not available	not available	Not Available	0.575266	3	1352	2983	6582	1
BP_GO:0006267_pre-replicative_complex_assembly_involved_in_nuclear_cell_cycle_DNA_replication	0.325819	not available	not available	Not Available	0.575266	3	1352	2983	6582	1
BP_GO:0036388_pre-replicative_complex_assembly	0.325819	not available	not available	Not Available	0.575266	3	1352	2983	6582	1
CC_GO:0016602_CCAAT-binding_factor_complex	0.326003	not available	not available	Not Available	0.592071	2	3402	3402	3588	1
BP_GO:0007009_plasma_membrane_organization	0.327629	not available	not available	Not Available	0.527515	22	2263	3844	5881	1
BP_GO:0035459_cargo_loading_into_vesicle	0.327925	not available	not available	Not Available	0.574292	3	2074	2108	6760	1
MF_GO:0097472_cyclin-dependent_protein_kinase_activity	0.327926	not available	not available	Not Available	0.535709	13	1583	5040	5616	1
MF_GO:0004693_cyclin-dependent_protein_serine/threonine_kinase_activity	0.327926	not available	not available	Not Available	0.535709	13	1583	5040	5616	1
CC_GO:0070725_Yb_body	0.328009	not available	not available	Not Available	0.574254	3	2340	3026	5577	1
BP_GO:0030258_lipid_modification	0.328188	not available	not available	Not Available	0.517867	52	2458	3854	6176	1
BP_GO:1901989_positive_regulation_of_cell_cycle_phase_transition	0.328372	not available	not available	Not Available	0.535611	13	1357	3724	5331	1
BP_GO:1901992_positive_regulation_of_mitotic_cell_cycle_phase_transition	0.328372	not available	not available	Not Available	0.535611	13	1357	3724	5331	1
BP_GO:0030011_maintenance_of_cell_polarity	0.328468	not available	not available	Not Available	0.530254	18	2108	3170	7061	1
CC_GO:0016363_nuclear_matrix	0.328937	not available	not available	Not Available	0.573825	3	1442	2454	7058	1
BP_GO:0042447_hormone_catabolic_process	0.329286	not available	not available	Not Available	0.563799	4	2366	3249	3974	1
BP_GO:0035187_hatching_behavior	0.329444	not available	not available	Not Available	0.573592	3	1299	2114	7547	1
BP_GO:0051299_centrosome_separation	0.329529	not available	not available	Not Available	0.536796	12	2768	3282	4373	1
BP_GO:0031109_microtubule_polymerization_or_depolymerization	0.329945	not available	not available	Not Available	0.563537	4	1752	3023	4701	1
BP_GO:0007259_JAK-STAT_cascade	0.329961	not available	not available	Not Available	0.540194	10	1990	3330	5829	1
MF_GO:0045153_electron_transporter,_transferring_electrons_within_CoQH2-cytochrome_c_reductase_complex_activity	0.330343	not available	not available	Not Available	0.589619	2	1774	1774	5258	1
MF_GO:0004775_succinate-CoA_ligase_(ADP-forming)_activity	0.331068	not available	not available	Not Available	0.589211	2	2879	2879	4160	1
BP_GO:0006903_vesicle_targeting	0.331471	not available	not available	Not Available	0.537963	11	1921	3527	6551	1
BP_GO:0016080_synaptic_vesicle_targeting	0.331471	not available	not available	Not Available	0.537963	11	1921	3527	6551	1
CC_GO:0016471_vacuolar_proton-transporting_V-type_ATPase_complex	0.331475	not available	not available	Not Available	0.572658	3	1657	1731	7596	1
BP_GO:0031440_regulation_of_mRNA_3'-end_processing	0.332238	not available	not available	Not Available	0.572307	3	330	5142	5521	1
BP_GO:0051053_negative_regulation_of_DNA_metabolic_process	0.332401	not available	not available	Not Available	0.53774	11	2015	3532	6259	1
BP_GO:0046834_lipid_phosphorylation	0.332583	not available	not available	Not Available	0.532289	15	2307	3442	6733	1
BP_GO:0007056_spindle_assembly_involved_in_female_meiosis	0.332858	not available	not available	Not Available	0.541597	9	2510	4106	5565	1
BP_GO:0043200_response_to_amino_acid_stimulus	0.332879	not available	not available	Not Available	0.562369	4	1286	1678	4334	1
BP_GO:0001101_response_to_acid	0.332879	not available	not available	Not Available	0.562369	4	1286	1678	4334	1
CC_GO:0005587_collagen_type_IV	0.333665	not available	not available	Not Available	0.587751	2	3493	3493	3571	1
CC_GO:0030935_sheet-forming_collagen	0.333665	not available	not available	Not Available	0.587751	2	3493	3493	3571	1
MF_GO:0004032_alditol:NADP+_1-oxidoreductase_activity	0.333885	not available	not available	Not Available	0.550604	6	987	4087	5823	1
MF_GO:0030295_protein_kinase_activator_activity	0.333898	not available	not available	Not Available	0.555426	5	594	4532	5118	1
MF_GO:0008574_plus-end-directed_microtubule_motor_activity	0.334203	not available	not available	Not Available	0.561843	4	604	2782	4474	1
MF_GO:0005436_sodium:phosphate_symporter_activity	0.334995	not available	not available	Not Available	0.532908	14	1848	2480	6954	1
BP_GO:0044281_small_molecule_metabolic_process	0.335097	not available	not available	Not Available	0.505629	507	2274	4214	6286	1
[truncated: 4,338 more rows]
