# Supplementary material for: Activating transcription factor 4-dependent lactate dehydrogenase activation as a protective response to amyloid beta toxicity
Source: Brain Commun. 2021 Mar 26;3(2):fcab053. doi: 10.1093/braincomms/fcab053 (PMC8093921; doi:10.1093/braincomms/fcab053)
Supplement: fcab053_Supplementary_Data [file fcab053_supplementary_data.zip › Supplementary_Table_7.xlsx]

## Sheet: Catmap_down2up_GO_NAMES_FDR
Category_id	p.value	p_multiple.from.N_effective.	p_multiple.from.counting.	FalseDiscoveryRate.from.counting.	Roc_area	Total_genes_in_category	X25th.percentile.rank	X50th.percentile.rank	X75th.percentile.rank	p_adjust_FDR
BP_GO:0044767_single-organism_developmental_process	1.08169e-36	not available	not available	Not Available	0.603916	1481	1297	3154	5701	6.85468e-33
BP_GO:0044707_single-multicellular_organism_process	2.67765e-35	not available	not available	Not Available	0.618368	1030	1203	2928	5418	8.06672e-32
BP_GO:0032501_multicellular_organismal_process	3.81887e-35	not available	not available	Not Available	0.614105	1116	1244	3036	5426	8.06672e-32
BP_GO:0007165_signal_transduction	6.70386e-35	not available	not available	Not Available	0.635226	752	1129	2762	5127	1.06206e-31
BP_GO:0065007_biological_regulation	3.64065e-31	not available	not available	Not Available	0.578196	2620	1507	3632	6006	4.61416e-28
BP_GO:0048856_anatomical_structure_development	2.53925e-29	not available	not available	Not Available	0.609808	975	1181	2950	5569	2.42281e-26
BP_GO:0009653_anatomical_structure_morphogenesis	2.6763e-29	not available	not available	Not Available	0.613964	895	1157	2901	5529	2.42281e-26
BP_GO:0050896_response_to_stimulus	1.18947e-28	not available	not available	Not Available	0.586573	1689	1407	3405	5776	9.42209e-26
CC_GO:0005886_plasma_membrane	5.39006e-28	not available	not available	Not Available	0.666057	376	1008	2385	4473	3.7952e-25
CC_GO:0044459_plasma_membrane_part	8.22905e-28	not available	not available	Not Available	0.676389	329	1058	2404	4085	5.21475e-25
BP_GO:0050789_regulation_of_biological_process	1.15275e-27	not available	not available	Not Available	0.574976	2431	1490	3648	6055	6.64091e-25
BP_GO:0051239_regulation_of_multicellular_organismal_process	1.58552e-27	not available	not available	Not Available	0.643123	505	967	2493	5076	8.37286e-25
BP_GO:0007610_behavior	5.92451e-27	not available	not available	Not Available	0.654014	422	896	2461	5004	2.88797e-24
BP_GO:0050794_regulation_of_cellular_process	6.61036e-27	not available	not available	Not Available	0.575635	2253	1472	3607	6034	2.99213e-24
BP_GO:0009886_post-embryonic_morphogenesis	5.55718e-25	not available	not available	Not Available	0.656557	374	980	2497	4719	2.34772e-22
MF_GO:0004872_receptor_activity	6.22279e-23	not available	not available	Not Available	0.675407	268	1129	2477	4087	2.46461e-20
BP_GO:0044708_single-organism_behavior	1.0811e-22	not available	not available	Not Available	0.653582	349	936	2419	4799	4.02998e-20
MF_GO:0004871_signal_transducer_activity	4.61502e-22	not available	not available	Not Available	0.665869	288	1068	2524	4257	1.53923e-19
MF_GO:0060089_molecular_transducer_activity	4.61502e-22	not available	not available	Not Available	0.665869	288	1068	2524	4257	1.53923e-19
BP_GO:0006928_cellular_component_movement	1.08509e-21	not available	not available	Not Available	0.632773	450	1204	2742	4885	3.4381e-19
BP_GO:0010646_regulation_of_cell_communication	3.05006e-21	not available	not available	Not Available	0.622416	522	1130	2784	5397	8.91116e-19
BP_GO:0050793_regulation_of_developmental_process	3.09366e-21	not available	not available	Not Available	0.628575	470	1047	2644	5394	8.91116e-19
BP_GO:0023051_regulation_of_signaling	3.81711e-21	not available	not available	Not Available	0.623105	513	1158	2784	5397	1.0517e-18
BP_GO:0007411_axon_guidance	5.07405e-21	not available	not available	Not Available	0.691881	202	936	2103	3979	1.33976e-18
BP_GO:0003008_system_process	5.8168e-21	not available	not available	Not Available	0.655178	312	1063	2477	4738	1.47444e-18
BP_GO:0097485_neuron_projection_guidance	1.85429e-19	not available	not available	Not Available	0.680431	210	944	2160	4085	4.51946e-17
BP_GO:0007166_cell_surface_receptor_signaling_pathway	2.30792e-19	not available	not available	Not Available	0.628723	421	1162	2839	5241	5.41678e-17
BP_GO:2000026_regulation_of_multicellular_organismal_development	3.85734e-19	not available	not available	Not Available	0.643871	329	974	2430	5042	8.72999e-17
BP_GO:0048513_organ_development	9.66298e-19	not available	not available	Not Available	0.616675	499	1047	2775	5352	2.11153e-16
BP_GO:0007155_cell_adhesion	2.38412e-18	not available	not available	Not Available	0.695924	166	916	2153	3837	5.03606e-16
BP_GO:0035107_appendage_morphogenesis	5.40366e-18	not available	not available	Not Available	0.664581	232	932	2388	4747	1.10202e-15
BP_GO:0022610_biological_adhesion	5.56486e-18	not available	not available	Not Available	0.693156	167	916	2159	3840	1.10202e-15
BP_GO:0045595_regulation_of_cell_differentiation	8.00683e-18	not available	not available	Not Available	0.645731	295	961	2438	5013	1.53343e-15
MF_GO:0038023_signaling_receptor_activity	8.22734e-18	not available	not available	Not Available	0.670208	214	1118	2549	4212	1.53343e-15
BP_GO:0035114_imaginal_disc-derived_appendage_morphogenesis	1.08906e-17	not available	not available	Not Available	0.66371	230	932	2388	4810	1.97183e-15
BP_GO:0035120_post-embryonic_appendage_morphogenesis	1.96814e-17	not available	not available	Not Available	0.664122	225	934	2388	4810	3.46447e-15
CC_GO:0016020_membrane	5.22981e-17	not available	not available	Not Available	0.587893	822	1501	3300	5560	8.95711e-15
CC_GO:0031224_intrinsic_to_membrane	7.63219e-17	not available	not available	Not Available	0.591704	739	1491	3266	5447	1.27277e-14
BP_GO:0040011_locomotion	9.29919e-17	not available	not available	Not Available	0.635588	319	1027	2577	5143	1.511e-14
MF_GO:0001071_nucleic_acid_binding_transcription_factor_activity	1.23604e-16	not available	not available	Not Available	0.633428	327	1105	2687	5165	1.91044e-14
MF_GO:0003700_sequence-specific_DNA_binding_transcription_factor_activity	1.23604e-16	not available	not available	Not Available	0.633428	327	1105	2687	5165	1.91044e-14
CC_GO:0016021_integral_to_membrane	2.349e-16	not available	not available	Not Available	0.591215	721	1491	3269	5447	3.5442e-14
BP_GO:0050877_neurological_system_process	5.65257e-16	not available	not available	Not Available	0.64177	275	1099	2627	4957	8.33031e-14
BP_GO:0051960_regulation_of_nervous_system_development	5.79758e-16	not available	not available	Not Available	0.67185	185	961	2210	4491	8.34984e-14
CC_GO:0030054_cell_junction	6.3444e-16	not available	not available	Not Available	0.715837	116	715	1968	3520	8.93433e-14
BP_GO:0009966_regulation_of_signal_transduction	1.0683e-15	not available	not available	Not Available	0.611149	448	1201	2853	5524	1.4717e-13
CC_GO:0097458_neuron_part	1.61857e-15	not available	not available	Not Available	0.686211	152	895	2221	4035	2.18231e-13
BP_GO:0060284_regulation_of_cell_development	1.90132e-15	not available	not available	Not Available	0.653994	223	937	2373	4902	2.51013e-13
BP_GO:0042221_response_to_chemical_stimulus	2.56719e-15	not available	not available	Not Available	0.613014	420	1105	2738	5495	3.32006e-13
BP_GO:0051716_cellular_response_to_stimulus	2.81306e-15	not available	not available	Not Available	0.575078	1025	1398	3449	5949	3.56528e-13
BP_GO:0007476_imaginal_disc-derived_wing_morphogenesis	4.11451e-15	not available	not available	Not Available	0.664867	189	934	2497	4696	5.11248e-13
BP_GO:0048583_regulation_of_response_to_stimulus	6.38759e-15	not available	not available	Not Available	0.59272	621	1236	3021	5899	7.78426e-13
BP_GO:0007389_pattern_specification_process	9.44482e-15	not available	not available	Not Available	0.618733	362	1049	2799	5481	1.12928e-12
CC_GO:0031226_intrinsic_to_plasma_membrane	1.55125e-14	not available	not available	Not Available	0.678843	153	1200	2404	4010	1.82042e-12
BP_GO:0007186_G-protein_coupled_receptor_signaling_pathway	2.60775e-14	not available	not available	Not Available	0.676125	155	1100	2549	4257	3.00461e-12
MF_GO:0004888_transmembrane_signaling_receptor_activity	3.12125e-14	not available	not available	Not Available	0.66229	182	1166	2577	4300	3.53203e-12
BP_GO:0030534_adult_behavior	4.23256e-14	not available	not available	Not Available	0.695672	123	714	1972	4036	4.70545e-12
CC_GO:0005887_integral_to_plasma_membrane	4.3108e-14	not available	not available	Not Available	0.684181	139	1129	2285	3890	4.70545e-12
BP_GO:0048731_system_development	4.38096e-14	not available	not available	Not Available	0.63715	254	1002	2582	5099	4.70545e-12
BP_GO:0009887_organ_morphogenesis	5.03438e-14	not available	not available	Not Available	0.649721	211	1027	2497	4893	5.31715e-12
MF_GO:0022803_passive_transmembrane_transporter_activity	5.66557e-14	not available	not available	Not Available	0.705686	110	778	1913	3807	5.79076e-12
MF_GO:0015267_channel_activity	5.66557e-14	not available	not available	Not Available	0.705686	110	778	1913	3807	5.79076e-12
BP_GO:0022414_reproductive_process	2.95623e-13	not available	not available	Not Available	0.588299	596	1322	3117	5787	2.97359e-11
MF_GO:0022838_substrate-specific_channel_activity	3.70413e-13	not available	not available	Not Available	0.704264	104	778	1880	3798	3.66766e-11
BP_GO:0048519_negative_regulation_of_biological_process	6.06928e-13	not available	not available	Not Available	0.574232	847	1370	3504	5841	5.91708e-11
BP_GO:0097305_response_to_alcohol	6.82586e-13	not available	not available	Not Available	0.721754	86	644	1565	4088	6.55386e-11
BP_GO:0048523_negative_regulation_of_cellular_process	8.22038e-13	not available	not available	Not Available	0.578168	745	1343	3480	5758	7.77501e-11
MF_GO:0005216_ion_channel_activity	1.05656e-12	not available	not available	Not Available	0.703052	101	778	1913	3798	9.84624e-11
BP_GO:0065008_regulation_of_biological_quality	2.46977e-12	not available	not available	Not Available	0.581651	645	1379	3331	5769	2.26825e-10
BP_GO:0022603_regulation_of_anatomical_structure_morphogenesis	2.70535e-12	not available	not available	Not Available	0.639712	208	1092	2430	4893	2.44912e-10
MF_GO:0043565_sequence-specific_DNA_binding	2.7921e-12	not available	not available	Not Available	0.63409	226	1031	2630	4979	2.49205e-10
BP_GO:0008037_cell_recognition	3.98787e-12	not available	not available	Not Available	0.711557	88	792	1789	3979	3.50988e-10
MF_GO:0005515_protein_binding	5.01453e-12	not available	not available	Not Available	0.5583	1348	1458	3642	6141	4.35302e-10
MF_GO:0022839_ion_gated_channel_activity	5.50723e-12	not available	not available	Not Available	0.724484	77	778	1738	3733	4.63006e-10
MF_GO:0022836_gated_channel_activity	5.50723e-12	not available	not available	Not Available	0.724484	77	778	1738	3733	4.63006e-10
BP_GO:0040008_regulation_of_growth	5.55285e-12	not available	not available	Not Available	0.637304	209	920	2489	5258	4.63006e-10
BP_GO:0044699_single-organism_process	5.80407e-12	not available	not available	Not Available	0.542377	4076	1803	4010	6305	4.77667e-10
BP_GO:0009605_response_to_external_stimulus	6.21382e-12	not available	not available	Not Available	0.631294	228	1091	2627	5141	5.01629e-10
BP_GO:0008038_neuron_recognition	6.25354e-12	not available	not available	Not Available	0.711952	86	792	1703	4002	5.01629e-10
BP_GO:0023057_negative_regulation_of_signaling	9.47343e-12	not available	not available	Not Available	0.636056	208	897	2615	4997	7.50414e-10
BP_GO:0009888_tissue_development	1.10412e-11	not available	not available	Not Available	0.68059	116	700	1997	4561	8.63804e-10
BP_GO:0048518_positive_regulation_of_biological_process	1.17209e-11	not available	not available	Not Available	0.574108	742	1432	3262	6037	9.05795e-10
MF_GO:0005509_calcium_ion_binding	1.77462e-11	not available	not available	Not Available	0.656958	151	665	1974	4916	1.35203e-09
BP_GO:0010648_negative_regulation_of_cell_communication	1.79218e-11	not available	not available	Not Available	0.632919	212	897	2615	5013	1.35203e-09
BP_GO:0048598_embryonic_morphogenesis	2.92212e-11	not available	not available	Not Available	0.651787	158	1063	2497	4696	2.17853e-09
BP_GO:0044057_regulation_of_system_process	2.96948e-11	not available	not available	Not Available	0.705977	85	575	1972	4036	2.18809e-09
MF_GO:0000981_sequence-specific_DNA_binding_RNA_polymerase_II_transcription_factor_activity	4.40415e-11	not available	not available	Not Available	0.66425	132	948	2438	4822	3.20794e-09
BP_GO:0003002_regionalization	4.82977e-11	not available	not available	Not Available	0.625691	227	1019	2787	5235	3.47798e-09
BP_GO:0032502_developmental_process	4.95834e-11	not available	not available	Not Available	0.546871	2104	1596	3846	6198	3.53045e-09
MF_GO:0005261_cation_channel_activity	5.18888e-11	not available	not available	Not Available	0.727665	64	731	1738	3733	3.65355e-09
BP_GO:0010033_response_to_organic_substance	5.54054e-11	not available	not available	Not Available	0.62449	230	980	2563	5224	3.85829e-09
CC_GO:0044456_synapse_part	5.80899e-11	not available	not available	Not Available	0.666321	127	841	2202	4897	4.00126e-09
BP_GO:0048870_cell_motility	6.09804e-11	not available	not available	Not Available	0.628064	216	985	2738	5040	4.12748e-09
BP_GO:0048468_cell_development	6.16727e-11	not available	not available	Not Available	0.620186	246	1058	2722	5327	4.12748e-09
BP_GO:0007423_sensory_organ_development	6.18764e-11	not available	not available	Not Available	0.632915	200	1047	2712	4916	4.12748e-09
BP_GO:0031032_actomyosin_structure_organization	6.86448e-11	not available	not available	Not Available	0.757932	48	541	1131	2333	4.53127e-09
BP_GO:0048522_positive_regulation_of_cellular_process	7.18051e-11	not available	not available	Not Available	0.575635	648	1372	3255	6023	4.69102e-09
BP_GO:0045471_response_to_ethanol	7.38834e-11	not available	not available	Not Available	0.740154	56	714	1565	3227	4.77754e-09
BP_GO:0009628_response_to_abiotic_stimulus	7.90629e-11	not available	not available	Not Available	0.611077	286	1209	2760	5042	5.06082e-09
BP_GO:0016477_cell_migration	8.35413e-11	not available	not available	Not Available	0.628569	211	974	2738	5153	5.29401e-09
CC_GO:0005912_adherens_junction	1.05741e-10	not available	not available	Not Available	0.715019	70	653	1974	3662	6.63445e-09
CC_GO:0070161_anchoring_junction	1.14973e-10	not available	not available	Not Available	0.718119	71	602	1974	3662	7.14296e-09
BP_GO:0007635_chemosensory_behavior	1.25668e-10	not available	not available	Not Available	0.682806	101	710	2068	4675	7.73164e-09
BP_GO:0048609_multicellular_organismal_reproductive_process	1.48214e-10	not available	not available	Not Available	0.606734	301	1029	2742	5594	9.03108e-09
BP_GO:0007268_synaptic_transmission	1.50334e-10	not available	not available	Not Available	0.682005	101	731	2136	4002	9.07299e-09
BP_GO:0048634_regulation_of_muscle_organ_development	1.78437e-10	not available	not available	Not Available	0.702138	81	895	2242	3527	1.06675e-08
BP_GO:0007611_learning_or_memory	2.25953e-10	not available	not available	Not Available	0.659687	129	963	2354	4738	1.3258e-08
BP_GO:0050890_cognition	2.25953e-10	not available	not available	Not Available	0.659687	129	963	2354	4738	1.3258e-08
BP_GO:0048638_regulation_of_developmental_growth	2.56344e-10	not available	not available	Not Available	0.674552	107	816	2113	4696	1.49033e-08
BP_GO:0016202_regulation_of_striated_muscle_tissue_development	3.00859e-10	not available	not available	Not Available	0.701987	79	822	2242	3527	1.71761e-08
BP_GO:1901861_regulation_of_muscle_tissue_development	3.00859e-10	not available	not available	Not Available	0.701987	79	822	2242	3527	1.71761e-08
BP_GO:0009968_negative_regulation_of_signal_transduction	3.3757e-10	not available	not available	Not Available	0.62843	197	920	2676	5141	1.90998e-08
BP_GO:0042048_olfactory_behavior	3.54254e-10	not available	not available	Not Available	0.682651	96	710	2028	4675	1.98664e-08
BP_GO:0030029_actin_filament-based_process	3.5925e-10	not available	not available	Not Available	0.657218	130	1010	2173	4644	1.99699e-08
BP_GO:0050767_regulation_of_neurogenesis	3.64402e-10	not available	not available	Not Available	0.666236	116	916	2050	4902	2.00802e-08
BP_GO:0007626_locomotory_behavior	3.82076e-10	not available	not available	Not Available	0.656378	131	818	2419	4584	2.08726e-08
CC_GO:0034702_ion_channel_complex	4.33976e-10	not available	not available	Not Available	0.760045	43	477	1713	3439	2.35052e-08
BP_GO:0031644_regulation_of_neurological_system_process	4.60139e-10	not available	not available	Not Available	0.711959	67	480	1564	4036	2.4711e-08
BP_GO:0006793_phosphorus_metabolic_process	5.37804e-10	not available	not available	Not Available	0.577464	552	1488	3321	5659	2.86392e-08
BP_GO:0030036_actin_cytoskeleton_organization	5.53305e-10	not available	not available	Not Available	0.665146	115	958	2131	4644	2.92191e-08
BP_GO:0007498_mesoderm_development	5.70155e-10	not available	not available	Not Available	0.723635	59	600	1700	3872	2.98601e-08
BP_GO:0051969_regulation_of_transmission_of_nerve_impulse	6.00381e-10	not available	not available	Not Available	0.713559	65	503	1564	4002	3.09318e-08
BP_GO:0050804_regulation_of_synaptic_transmission	6.00381e-10	not available	not available	Not Available	0.713559	65	503	1564	4002	3.09318e-08
BP_GO:0035556_intracellular_signal_transduction	6.18721e-10	not available	not available	Not Available	0.6128	249	1138	2930	5237	3.16196e-08
BP_GO:0051147_regulation_of_muscle_cell_differentiation	6.89132e-10	not available	not available	Not Available	0.701508	76	822	2113	3212	3.4659e-08
BP_GO:0051153_regulation_of_striated_muscle_cell_differentiation	6.89132e-10	not available	not available	Not Available	0.701508	76	822	2113	3212	3.4659e-08
BP_GO:0006796_phosphate-containing_compound_metabolic_process	8.7191e-10	not available	not available	Not Available	0.577197	541	1488	3328	5659	4.35062e-08
BP_GO:0006468_protein_phosphorylation	9.89718e-10	not available	not available	Not Available	0.620732	211	1119	2961	5256	4.89988e-08
CC_GO:0044425_membrane_part	1.07644e-09	not available	not available	Not Available	0.554567	1160	1683	3684	5878	5.2879e-08
BP_GO:0048742_regulation_of_skeletal_muscle_fiber_development	1.39481e-09	not available	not available	Not Available	0.699002	75	822	2303	3527	6.74725e-08
BP_GO:0048641_regulation_of_skeletal_muscle_tissue_development	1.39481e-09	not available	not available	Not Available	0.699002	75	822	2303	3527	6.74725e-08
BP_GO:0016337_cell-cell_adhesion	1.42918e-09	not available	not available	Not Available	0.704565	68	763	2110	3853	6.86115e-08
BP_GO:0009890_negative_regulation_of_biosynthetic_process	1.70776e-09	not available	not available	Not Available	0.612398	237	1112	2905	5178	8.07618e-08
BP_GO:0031327_negative_regulation_of_cellular_biosynthetic_process	1.70776e-09	not available	not available	Not Available	0.612398	237	1112	2905	5178	8.07618e-08
BP_GO:0080090_regulation_of_primary_metabolic_process	2.26888e-09	not available	not available	Not Available	0.55733	985	1432	3713	6063	1.06503e-07
BP_GO:0048149_behavioral_response_to_ethanol	2.45514e-09	not available	not available	Not Available	0.739271	47	714	1582	3316	1.14399e-07
BP_GO:0031323_regulation_of_cellular_metabolic_process	3.20719e-09	not available	not available	Not Available	0.555795	1025	1418	3746	6108	1.4835e-07
BP_GO:0008355_olfactory_learning	3.58315e-09	not available	not available	Not Available	0.718493	56	784	1860	3334	1.64539e-07
BP_GO:0048666_neuron_development	4.16128e-09	not available	not available	Not Available	0.675304	91	787	2611	4885	1.89712e-07
BP_GO:0002009_morphogenesis_of_an_epithelium	4.24142e-09	not available	not available	Not Available	0.629538	168	1063	2675	4996	1.91985e-07
BP_GO:0007612_learning	4.58662e-09	not available	not available	Not Available	0.697665	71	784	2068	4074	2.06137e-07
CC_GO:0048786_presynaptic_active_zone	4.71513e-09	not available	not available	Not Available	0.872515	16	477	841	1311	2.10421e-07
BP_GO:0007167_enzyme_linked_receptor_protein_signaling_pathway	5.318e-09	not available	not available	Not Available	0.643263	135	999	2523	5042	2.35665e-07
BP_GO:0009416_response_to_light_stimulus	5.81695e-09	not available	not available	Not Available	0.658052	110	984	2497	4219	2.55986e-07
BP_GO:0009889_regulation_of_biosynthetic_process	5.90688e-09	not available	not available	Not Available	0.563508	735	1343	3607	6092	2.58151e-07
BP_GO:0003006_developmental_process_involved_in_reproduction	6.21101e-09	not available	not available	Not Available	0.587932	365	1262	3268	5740	2.6856e-07
BP_GO:0051963_regulation_of_synapse_assembly	6.22982e-09	not available	not available	Not Available	0.690625	75	822	2303	3850	2.6856e-07
MF_GO:0003705_RNA_polymerase_II_distal_enhancer_sequence-specific_DNA_binding_transcription_factor_activity	6.78455e-09	not available	not available	Not Available	0.737493	45	786	1860	3753	2.90498e-07
MF_GO:0046873_metal_ion_transmembrane_transporter_activity	6.87589e-09	not available	not available	Not Available	0.641141	137	1238	2818	4599	2.92433e-07
BP_GO:0031326_regulation_of_cellular_biosynthetic_process	7.32958e-09	not available	not available	Not Available	0.563136	734	1343	3607	6092	3.0965e-07
CC_GO:0005911_cell-cell_junction	7.94782e-09	not available	not available	Not Available	0.697911	66	898	2211	3667	3.33545e-07
BP_GO:0048729_tissue_morphogenesis	8.21687e-09	not available	not available	Not Available	0.624838	174	1130	2742	5024	3.42568e-07
BP_GO:2000113_negative_regulation_of_cellular_macromolecule_biosynthetic_process	9.37927e-09	not available	not available	Not Available	0.608506	230	1112	2906	5228	3.85951e-07
BP_GO:0010558_negative_regulation_of_macromolecule_biosynthetic_process	9.37927e-09	not available	not available	Not Available	0.608506	230	1112	2906	5228	3.85951e-07
BP_GO:0010605_negative_regulation_of_macromolecule_metabolic_process	9.67952e-09	not available	not available	Not Available	0.58888	347	1275	3425	5481	3.95477e-07
BP_GO:0019219_regulation_of_nucleobase-containing_compound_metabolic_process	9.73559e-09	not available	not available	Not Available	0.560897	780	1389	3658	6025	3.95477e-07
BP_GO:0001709_cell_fate_determination	9.83972e-09	not available	not available	Not Available	0.659167	105	786	2582	4406	3.97161e-07
BP_GO:0008582_regulation_of_synaptic_growth_at_neuromuscular_junction	9.91941e-09	not available	not available	Not Available	0.693125	71	822	2303	3544	3.97844e-07
BP_GO:0051171_regulation_of_nitrogen_compound_metabolic_process	1.0684e-08	not available	not available	Not Available	0.559637	812	1395	3659	6049	4.24696e-07
BP_GO:0048646_anatomical_structure_formation_involved_in_morphogenesis	1.07229e-08	not available	not available	Not Available	0.601817	260	1275	2990	5505	4.24696e-07
BP_GO:1901700_response_to_oxygen-containing_compound	1.12082e-08	not available	not available	Not Available	0.626165	167	1065	2602	5478	4.39893e-07
BP_GO:0050808_synapse_organization	1.12455e-08	not available	not available	Not Available	0.66742	94	693	1853	5013	4.39893e-07
BP_GO:0022604_regulation_of_cell_morphogenesis	1.24854e-08	not available	not available	Not Available	0.641139	132	1065	2413	4885	4.85398e-07
BP_GO:0051093_negative_regulation_of_developmental_process	1.3731e-08	not available	not available	Not Available	0.628027	160	1065	2712	5068	5.30313e-07
BP_GO:0007416_synapse_assembly	1.38081e-08	not available	not available	Not Available	0.725914	48	492	1447	3907	5.30313e-07
MF_GO:0004672_protein_kinase_activity	1.4532e-08	not available	not available	Not Available	0.608659	223	1156	3021	5397	5.54756e-07
MF_GO:0004930_G-protein_coupled_receptor_activity	1.5502e-08	not available	not available	Not Available	0.665744	94	1236	2612	4257	5.8824e-07
BP_GO:0040007_growth	1.64632e-08	not available	not available	Not Available	0.628886	156	1050	2734	4975	6.20996e-07
BP_GO:0016331_morphogenesis_of_embryonic_epithelium	1.6934e-08	not available	not available	Not Available	0.662732	97	1130	2497	4230	6.34975e-07
BP_GO:0009314_response_to_radiation	1.89679e-08	not available	not available	Not Available	0.64251	126	1162	2655	4580	7.07058e-07
BP_GO:0001667_ameboidal_cell_migration	2.08332e-08	not available	not available	Not Available	0.636839	136	936	2627	5040	7.72046e-07
BP_GO:0006811_ion_transport	2.11503e-08	not available	not available	Not Available	0.598381	267	1431	3132	5382	7.7924e-07
CC_GO:0030055_cell-substrate_junction	2.20961e-08	not available	not available	Not Available	0.784514	28	268	1729	2765	8.09383e-07
BP_GO:0048589_developmental_growth	2.31359e-08	not available	not available	Not Available	0.64105	127	1050	2526	4925	8.39705e-07
BP_GO:0009892_negative_regulation_of_metabolic_process	2.32532e-08	not available	not available	Not Available	0.583731	371	1318	3444	5590	8.39705e-07
CC_GO:0042995_cell_projection	2.33215e-08	not available	not available	Not Available	0.644416	121	1230	2632	4263	8.39705e-07
BP_GO:0045664_regulation_of_neuron_differentiation	2.36956e-08	not available	not available	Not Available	0.668925	88	961	2011	4885	8.48357e-07
BP_GO:0042461_photoreceptor_cell_development	2.43703e-08	not available	not available	Not Available	0.71595	51	841	2018	3538	8.67611e-07
BP_GO:0051056_regulation_of_small_GTPase_mediated_signal_transduction	2.5319e-08	not available	not available	Not Available	0.686176	72	966	1999	4047	8.9635e-07
BP_GO:0048511_rhythmic_process	2.57019e-08	not available	not available	Not Available	0.673428	83	734	2221	4508	9.04849e-07
BP_GO:0007623_circadian_rhythm	2.58855e-08	not available	not available	Not Available	0.675494	81	734	2212	4508	9.06277e-07
BP_GO:0048585_negative_regulation_of_response_to_stimulus	2.69099e-08	not available	not available	Not Available	0.605162	229	1157	2853	5529	9.36966e-07
CC_GO:0005924_cell-substrate_adherens_junction	2.80805e-08	not available	not available	Not Available	0.787134	27	268	1729	2804	9.72382e-07
BP_GO:0019098_reproductive_behavior	2.8605e-08	not available	not available	Not Available	0.653134	106	754	2366	5043	9.85162e-07
CC_GO:0044463_cell_projection_part	2.96316e-08	not available	not available	Not Available	0.667693	88	1014	2824	3928	1.015e-06
BP_GO:0045165_cell_fate_commitment	3.02884e-08	not available	not available	Not Available	0.658886	98	556	2569	4688	1.03192e-06
BP_GO:0044702_single_organism_reproductive_process	3.06108e-08	not available	not available	Not Available	0.596677	270	1128	2990	5647	1.03733e-06
BP_GO:0009581_detection_of_external_stimulus	3.14053e-08	not available	not available	Not Available	0.716256	50	1574	2100	3584	1.05859e-06
BP_GO:0019222_regulation_of_metabolic_process	3.43811e-08	not available	not available	Not Available	0.548927	1174	1484	3843	6185	1.15277e-06
BP_GO:0016310_phosphorylation	3.50097e-08	not available	not available	Not Available	0.599517	252	1209	3146	5459	1.16767e-06
BP_GO:0060560_developmental_growth_involved_in_morphogenesis	3.7749e-08	not available	not available	Not Available	0.7006	58	985	1729	3979	1.25244e-06
BP_GO:0071495_cellular_response_to_endogenous_stimulus	3.88877e-08	not available	not available	Not Available	0.677543	77	672	2218	4346	1.2835e-06
BP_GO:0008306_associative_learning	3.93848e-08	not available	not available	Not Available	0.689879	65	792	2068	4286	1.29317e-06
BP_GO:0051128_regulation_of_cellular_component_organization	4.55584e-08	not available	not available	Not Available	0.573341	468	1351	3311	5975	1.48816e-06
CC_GO:0043005_neuron_projection	4.60055e-08	not available	not available	Not Available	0.684954	68	961	1954	3961	1.49506e-06
BP_GO:0042752_regulation_of_circadian_rhythm	4.68462e-08	not available	not available	Not Available	0.729053	43	440	1230	3757	1.51461e-06
BP_GO:0046578_regulation_of_Ras_protein_signal_transduction	4.72795e-08	not available	not available	Not Available	0.683612	71	966	2011	4371	1.52086e-06
BP_GO:0034330_cell_junction_organization	5.16508e-08	not available	not available	Not Available	0.697005	59	898	2351	3684	1.64478e-06
BP_GO:0045216_cell-cell_junction_organization	5.16508e-08	not available	not available	Not Available	0.697005	59	898	2351	3684	1.64478e-06
BP_GO:0048584_positive_regulation_of_response_to_stimulus	6.32379e-08	not available	not available	Not Available	0.601746	231	1354	2642	5908	2.00369e-06
BP_GO:0042462_eye_photoreceptor_cell_development	6.37539e-08	not available	not available	Not Available	0.717635	47	841	2018	3538	2.00999e-06
BP_GO:0007507_heart_development	6.4534e-08	not available	not available	Not Available	0.709412	51	555	1816	3948	2.02451e-06
BP_GO:0008045_motor_neuron_axon_guidance	6.68319e-08	not available	not available	Not Available	0.709173	51	974	2160	3623	2.08627e-06
BP_GO:0051705_multi-organism_behavior	6.80627e-08	not available	not available	Not Available	0.680072	72	453	1623	5153	2.11428e-06
BP_GO:0051172_negative_regulation_of_nitrogen_compound_metabolic_process	7.01166e-08	not available	not available	Not Available	0.605224	214	1130	3046	5178	2.16746e-06
BP_GO:0007600_sensory_perception	7.13543e-08	not available	not available	Not Available	0.632262	134	1351	2836	4922	2.19501e-06
MF_GO:0016773_phosphotransferase_activity,_alcohol_group_as_acceptor	7.3126e-08	not available	not available	Not Available	0.592702	277	1354	3154	5459	2.23864e-06
BP_GO:0009582_detection_of_abiotic_stimulus	7.51749e-08	not available	not available	Not Available	0.718647	46	1501	2100	3584	2.2903e-06
BP_GO:0007156_homophilic_cell_adhesion	7.98844e-08	not available	not available	Not Available	0.787931	25	763	1181	2377	2.42214e-06
MF_GO:0022843_voltage-gated_cation_channel_activity	8.10172e-08	not available	not available	Not Available	0.778172	27	486	1244	2981	2.42271e-06
MF_GO:0016301_kinase_activity	8.10749e-08	not available	not available	Not Available	0.589166	298	1354	3154	5587	2.42271e-06
BP_GO:0010556_regulation_of_macromolecule_biosynthetic_process	8.14323e-08	not available	not available	Not Available	0.55995	692	1343	3648	6100	2.42271e-06
BP_GO:2000112_regulation_of_cellular_macromolecule_biosynthetic_process	8.14323e-08	not available	not available	Not Available	0.55995	692	1343	3648	6100	2.42271e-06
BP_GO:0042051_compound_eye_photoreceptor_development	8.52966e-08	not available	not available	Not Available	0.719978	45	841	1982	3538	2.52581e-06
BP_GO:0050807_regulation_of_synapse_organization	8.85267e-08	not available	not available	Not Available	0.660635	89	980	2489	4491	2.60927e-06
BP_GO:0007391_dorsal_closure	8.90925e-08	not available	not available	Not Available	0.658843	91	1119	2509	4375	2.61379e-06
BP_GO:0031324_negative_regulation_of_cellular_metabolic_process	9.36008e-08	not available	not available	Not Available	0.588005	303	1282	3425	5590	2.7334e-06
BP_GO:0010647_positive_regulation_of_cell_communication	1.12477e-07	not available	not available	Not Available	0.612904	179	1354	2632	5510	3.26958e-06
BP_GO:0009583_detection_of_light_stimulus	1.1911e-07	not available	not available	Not Available	0.717534	45	1501	2122	3584	3.44658e-06
BP_GO:0045934_negative_regulation_of_nucleobase-containing_compound_metabolic_process	1.20629e-07	not available	not available	Not Available	0.603926	211	1130	3046	5220	3.47465e-06
BP_GO:0010631_epithelial_cell_migration	1.29708e-07	not available	not available	Not Available	0.629951	133	956	2762	5153	3.71926e-06
BP_GO:0051606_detection_of_stimulus	1.38732e-07	not available	not available	Not Available	0.684756	63	1574	2211	3778	3.9601e-06
BP_GO:0007602_phototransduction	1.41981e-07	not available	not available	Not Available	0.728407	40	1413	2100	3263	4.03468e-06
BP_GO:0051253_negative_regulation_of_RNA_metabolic_process	1.46496e-07	not available	not available	Not Available	0.605923	200	1112	2932	5178	4.1444e-06
BP_GO:0044763_single-organism_cellular_process	1.47616e-07	not available	not available	Not Available	0.532787	3339	1803	4017	6358	4.15751e-06
BP_GO:0007424_open_tracheal_system_development	1.49846e-07	not available	not available	Not Available	0.655888	91	980	2515	4411	4.20165e-06
MF_GO:0015075_ion_transmembrane_transporter_activity	1.75829e-07	not available	not available	Not Available	0.580036	352	1516	3292	5553	4.90849e-06
BP_GO:0042330_taxis	1.83799e-07	not available	not available	Not Available	0.6649	80	984	2122	4724	5.10848e-06
CC_GO:0043195_terminal_bouton	1.90115e-07	not available	not available	Not Available	0.762054	29	522	1148	3218	5.26094e-06
BP_GO:0060541_respiratory_system_development	1.9137e-07	not available	not available	Not Available	0.653646	92	980	2515	4411	5.27266e-06
BP_GO:0045214_sarcomere_organization	2.06948e-07	not available	not available	Not Available	0.795492	22	367	1046	2131	5.67719e-06
BP_GO:0044700_single_organism_signaling	2.11789e-07	not available	not available	Not Available	0.587972	285	1148	3104	5899	5.76011e-06
BP_GO:0023052_signaling	2.11789e-07	not available	not available	Not Available	0.587972	285	1148	3104	5899	5.76011e-06
BP_GO:0030537_larval_behavior	2.15112e-07	not available	not available	Not Available	0.742702	34	440	1447	3361	5.8255e-06
BP_GO:0007447_imaginal_disc_pattern_formation	2.23305e-07	not available	not available	Not Available	0.661708	82	875	2303	4822	6.02164e-06
BP_GO:0051252_regulation_of_RNA_metabolic_process	2.27294e-07	not available	not available	Not Available	0.558011	685	1372	3682	6092	6.10322e-06
CC_GO:0033267_axon_part	2.30549e-07	not available	not available	Not Available	0.719559	42	822	2110	3789	6.1645e-06
BP_GO:0048592_eye_morphogenesis	2.46754e-07	not available	not available	Not Available	0.658255	85	1114	2536	3853	6.57008e-06
CC_GO:0034703_cation_channel_complex	2.64244e-07	not available	not available	Not Available	0.763273	28	368	1244	3135	7.00634e-06
BP_GO:0023056_positive_regulation_of_signaling	2.68082e-07	not available	not available	Not Available	0.611472	172	1398	2627	5519	7.07849e-06
BP_GO:0008049_male_courtship_behavior	2.69209e-07	not available	not available	Not Available	0.711421	45	476	1764	3444	7.07875e-06
BP_GO:0009967_positive_regulation_of_signal_transduction	2.91046e-07	not available	not available	Not Available	0.613069	166	1398	2606	5703	7.62131e-06
BP_GO:0061061_muscle_structure_development	3.06866e-07	not available	not available	Not Available	0.640055	107	687	2582	5427	8.0025e-06
BP_GO:2001141_regulation_of_RNA_biosynthetic_process	3.55709e-07	not available	not available	Not Available	0.559687	620	1372	3659	6049	9.20053e-06
BP_GO:0006355_regulation_of_transcription,_DNA-dependent	3.55709e-07	not available	not available	Not Available	0.559687	620	1372	3659	6049	9.20053e-06
BP_GO:0008344_adult_locomotory_behavior	3.7601e-07	not available	not available	Not Available	0.682356	60	654	2342	4036	9.68609e-06
BP_GO:0007267_cell-cell_signaling	3.7813e-07	not available	not available	Not Available	0.586469	282	1146	3106	5905	9.70126e-06
BP_GO:0007613_memory	4.28651e-07	not available	not available	Not Available	0.652252	88	963	2316	4740	1.09531e-05
BP_GO:0007164_establishment_of_tissue_polarity	4.37689e-07	not available	not available	Not Available	0.694011	52	869	2040	3883	1.10945e-05
BP_GO:0001736_establishment_of_planar_polarity	4.37689e-07	not available	not available	Not Available	0.694011	52	869	2040	3883	1.10945e-05
BP_GO:0048489_synaptic_vesicle_transport	4.49306e-07	not available	not available	Not Available	0.684062	58	759	2020	4820	1.1254e-05
BP_GO:0051650_establishment_of_vesicle_localization	4.49306e-07	not available	not available	Not Available	0.684062	58	759	2020	4820	1.1254e-05
BP_GO:0097480_establishment_of_synaptic_vesicle_localization	4.49306e-07	not available	not available	Not Available	0.684062	58	759	2020	4820	1.1254e-05
BP_GO:0008345_larval_locomotory_behavior	4.52935e-07	not available	not available	Not Available	0.787794	22	397	1020	2793	1.13002e-05
MF_GO:0004674_protein_serine/threonine_kinase_activity	4.6157e-07	not available	not available	Not Available	0.612375	162	1113	2961	5432	1.14705e-05
BP_GO:0010629_negative_regulation_of_gene_expression	4.63747e-07	not available	not available	Not Available	0.589543	258	1204	3244	5481	1.14796e-05
BP_GO:0046552_photoreceptor_cell_fate_commitment	5.28711e-07	not available	not available	Not Available	0.720481	39	386	1617	3883	1.30367e-05
MF_GO:0005244_voltage-gated_ion_channel_activity	5.4614e-07	not available	not available	Not Available	0.744902	31	543	1738	3361	1.33625e-05
MF_GO:0022832_voltage-gated_channel_activity	5.4614e-07	not available	not available	Not Available	0.744902	31	543	1738	3361	1.33625e-05
BP_GO:0010975_regulation_of_neuron_projection_development	5.56191e-07	not available	not available	Not Available	0.687209	55	961	1789	4413	1.35561e-05
BP_GO:0051704_multi-organism_process	6.85863e-07	not available	not available	Not Available	0.578842	325	1415	3321	5740	1.66525e-05
BP_GO:0033057_multicellular_organismal_reproductive_behavior	7.01465e-07	not available	not available	Not Available	0.668355	69	710	2366	5043	1.69663e-05
BP_GO:0060255_regulation_of_macromolecule_metabolic_process	7.20203e-07	not available	not available	Not Available	0.54704	989	1480	3818	6185	1.73155e-05
BP_GO:0001752_compound_eye_photoreceptor_fate_commitment	7.241e-07	not available	not available	Not Available	0.720503	38	386	1471	3883	1.73155e-05
BP_GO:0042706_eye_photoreceptor_cell_fate_commitment	7.241e-07	not available	not available	Not Available	0.720503	38	386	1471	3883	1.73155e-05
BP_GO:0045892_negative_regulation_of_transcription,_DNA-dependent	7.87508e-07	not available	not available	Not Available	0.601177	192	1130	2932	5220	1.8761e-05
BP_GO:0007615_anesthesia-resistant_memory	8.00682e-07	not available	not available	Not Available	0.919067	8	78	279	1460	1.90035e-05
MF_GO:0005083_small_GTPase_regulator_activity	8.58386e-07	not available	not available	Not Available	0.623477	127	1233	2527	5415	2.0297e-05
BP_GO:0044706_multi-multicellular_organism_process	9.70472e-07	not available	not available	Not Available	0.661507	73	740	2491	5043	2.28357e-05
BP_GO:0030111_regulation_of_Wnt_receptor_signaling_pathway	9.72958e-07	not available	not available	Not Available	0.681547	56	418	1989	4522	2.28357e-05
MF_GO:0003707_steroid_hormone_receptor_activity	1.01227e-06	not available	not available	Not Available	0.829915	15	440	929	1547	2.36707e-05
MF_GO:0022857_transmembrane_transporter_activity	1.04353e-06	not available	not available	Not Available	0.565188	467	1673	3604	5684	2.42545e-05
BP_GO:0034329_cell_junction_assembly	1.04489e-06	not available	not available	Not Available	0.698689	46	783	2160	3684	2.42545e-05
BP_GO:0009719_response_to_endogenous_stimulus	1.06483e-06	not available	not available	Not Available	0.631931	109	999	2523	5153	2.46272e-05
BP_GO:2000027_regulation_of_organ_morphogenesis	1.11209e-06	not available	not available	Not Available	0.660571	73	1301	2373	4212	2.56266e-05
BP_GO:0031344_regulation_of_cell_projection_organization	1.22793e-06	not available	not available	Not Available	0.65776	75	961	2173	4885	2.81935e-05
BP_GO:0007154_cell_communication	1.24559e-06	not available	not available	Not Available	0.575769	335	1146	3281	6112	2.84796e-05
BP_GO:0006357_regulation_of_transcription_from_RNA_polymerase_II_promoter	1.24938e-06	not available	not available	Not Available	0.576869	325	1343	3569	5730	2.84796e-05
BP_GO:0007043_cell-cell_junction_assembly	1.3252e-06	not available	not available	Not Available	0.70094	44	693	2016	3655	3.00996e-05
CC_GO:0044449_contractile_fiber_part	1.36698e-06	not available	not available	Not Available	0.712398	39	514	1439	3736	3.09377e-05
BP_GO:0007528_neuromuscular_junction_development	1.43622e-06	not available	not available	Not Available	0.667644	64	678	2060	4606	3.23891e-05
BP_GO:0022412_cellular_process_involved_in_reproduction_in_multicellular_organism	1.50351e-06	not available	not available	Not Available	0.569713	392	1315	3418	6029	3.37863e-05
BP_GO:0007622_rhythmic_behavior	1.69469e-06	not available	not available	Not Available	0.662113	69	964	2259	4799	3.79479e-05
BP_GO:0045926_negative_regulation_of_growth	1.75385e-06	not available	not available	Not Available	0.657405	73	783	2218	4975	3.91343e-05
MF_GO:0008289_lipid_binding	1.78044e-06	not available	not available	Not Available	0.61652	134	1487	2788	5136	3.95883e-05
BP_GO:0010468_regulation_of_gene_expression	1.83844e-06	not available	not available	Not Available	0.548421	845	1415	3753	6230	4.07351e-05
BP_GO:0001654_eye_development	1.99625e-06	not available	not available	Not Available	0.622904	119	1341	2928	4979	4.40774e-05
BP_GO:0090092_regulation_of_transmembrane_receptor_protein_serine/threonine_kinase_signaling_pathway	2.02244e-06	not available	not available	Not Available	0.725948	33	706	1619	3252	4.45006e-05
MF_GO:0000982_RNA_polymerase_II_core_promoter_proximal_region_sequence-specific_DNA_binding_transcription_factor_activity	2.08477e-06	not available	not available	Not Available	0.680498	53	687	1815	4406	4.57135e-05
BP_GO:0030030_cell_projection_organization	2.15849e-06	not available	not available	Not Available	0.573318	341	1294	3211	6132	4.71668e-05
CC_GO:0097060_synaptic_membrane	2.34535e-06	not available	not available	Not Available	0.724538	33	854	1880	3764	5.10737e-05
BP_GO:0000122_negative_regulation_of_transcription_from_RNA_polymerase_II_promoter	2.41153e-06	not available	not available	Not Available	0.623925	115	1130	2787	4885	5.20648e-05
MF_GO:0022834_ligand-gated_channel_activity	2.4155e-06	not available	not available	Not Available	0.686157	49	911	2175	3778	5.20648e-05
MF_GO:0015276_ligand-gated_ion_channel_activity	2.4155e-06	not available	not available	Not Available	0.686157	49	911	2175	3778	5.20648e-05
BP_GO:0048512_circadian_behavior	2.4579e-06	not available	not available	Not Available	0.661757	67	788	2221	5143	5.27989e-05
BP_GO:0016198_axon_choice_point_recognition	2.47012e-06	not available	not available	Not Available	0.734196	30	351	1275	4002	5.28823e-05
BP_GO:0051174_regulation_of_phosphorus_metabolic_process	2.48721e-06	not available	not available	Not Available	0.603313	166	1202	2833	5233	5.28907e-05
BP_GO:0019220_regulation_of_phosphate_metabolic_process	2.48721e-06	not available	not available	Not Available	0.603313	166	1202	2833	5233	5.28907e-05
BP_GO:0050770_regulation_of_axonogenesis	2.7978e-06	not available	not available	Not Available	0.729433	31	869	1789	3428	5.92965e-05
MF_GO:0001077_RNA_polymerase_II_core_promoter_proximal_region_sequence-specific_DNA_binding_transcription_factor_activity_involved_in_positive_regulation_of_transcription	2.86945e-06	not available	not available	Not Available	0.703381	40	555	1617	3688	6.06124e-05
MF_GO:0015079_potassium_ion_transmembrane_transporter_activity	2.99711e-06	not available	not available	Not Available	0.713309	36	891	2432	3604	6.30985e-05
MF_GO:0005089_Rho_guanyl-nucleotide_exchange_factor_activity	3.04718e-06	not available	not available	Not Available	0.74796	26	966	1528	2592	6.39403e-05
BP_GO:0009954_proximal/distal_pattern_formation	3.14902e-06	not available	not available	Not Available	0.76721	22	346	1063	3753	6.58593e-05
BP_GO:0048545_response_to_steroid_hormone_stimulus	3.2345e-06	not available	not available	Not Available	0.825421	14	440	687	1547	6.69837e-05
BP_GO:0071383_cellular_response_to_steroid_hormone_stimulus	3.2345e-06	not available	not available	Not Available	0.825421	14	440	687	1547	6.69837e-05
BP_GO:0043401_steroid_hormone_mediated_signaling_pathway	3.2345e-06	not available	not available	Not Available	0.825421	14	440	687	1547	6.69837e-05
BP_GO:0009880_embryonic_pattern_specification	3.27745e-06	not available	not available	Not Available	0.642687	84	822	2738	4574	6.76521e-05
BP_GO:0007276_gamete_generation	3.54399e-06	not available	not available	Not Available	0.585938	234	1282	3054	5700	7.28639e-05
BP_GO:0030001_metal_ion_transport	3.55294e-06	not available	not available	Not Available	0.635888	92	1244	2820	4581	7.28639e-05
CC_GO:0005925_focal_adhesion	3.64804e-06	not available	not available	Not Available	0.78363	19	232	1729	2804	7.45731e-05
BP_GO:0010769_regulation_of_cell_morphogenesis_involved_in_differentiation	3.68032e-06	not available	not available	Not Available	0.679247	51	869	2008	4413	7.49909e-05
MF_GO:0001228_RNA_polymerase_II_transcription_regulatory_region_sequence-specific_DNA_binding_transcription_factor_activity_involved_in_positive_regulation_of_transcription	3.76564e-06	not available	not available	Not Available	0.698602	41	674	1722	4228	7.64835e-05
CC_GO:0030424_axon	4.08952e-06	not available	not available	Not Available	0.680073	50	1150	2221	3961	8.27965e-05
MF_GO:0005102_receptor_binding	4.11465e-06	not available	not available	Not Available	0.606743	148	1379	2839	4999	8.304e-05
BP_GO:0035023_regulation_of_Rho_protein_signal_transduction	4.21981e-06	not available	not available	Not Available	0.753634	24	944	1517	2011	8.48918e-05
BP_GO:0048878_chemical_homeostasis	4.24823e-06	not available	not available	Not Available	0.634013	93	1444	2848	4514	8.51932e-05
BP_GO:0007264_small_GTPase_mediated_signal_transduction	4.27419e-06	not available	not available	Not Available	0.627994	102	1338	2724	4743	8.54434e-05
BP_GO:0060179_male_mating_behavior	4.41496e-06	not available	not available	Not Available	0.677752	51	477	2225	4140	8.79799e-05
BP_GO:0007157_heterophilic_cell-cell_adhesion	5.09219e-06	not available	not available	Not Available	0.751537	24	957	2150	2926	0.000100911
BP_GO:0009798_axis_specification	5.09571e-06	not available	not available	Not Available	0.625693	104	1188	2762	4574	0.000100911
BP_GO:0048813_dendrite_morphogenesis	5.13591e-06	not available	not available	Not Available	0.604226	152	985	2868	5481	0.00010139
MF_GO:0004879_ligand-activated_sequence-specific_DNA_binding_RNA_polymerase_II_transcription_factor_activity	5.73112e-06	not available	not available	Not Available	0.792311	17	556	1219	2441	0.000112789
BP_GO:0035072_ecdysone-mediated_induction_of_salivary_gland_cell_autophagic_cell_death	5.91622e-06	not available	not available	Not Available	0.895931	8	311	498	1219	0.000115003
BP_GO:0035078_induction_of_programmed_cell_death_by_ecdysone	5.91622e-06	not available	not available	Not Available	0.895931	8	311	498	1219	0.000115003
BP_GO:0035081_induction_of_programmed_cell_death_by_hormones	5.91622e-06	not available	not available	Not Available	0.895931	8	311	498	1219	0.000115003
BP_GO:0012502_induction_of_programmed_cell_death	5.91622e-06	not available	not available	Not Available	0.895931	8	311	498	1219	0.000115003
BP_GO:0032870_cellular_response_to_hormone_stimulus	6.24291e-06	not available	not available	Not Available	0.689669	43	900	1965	4179	0.000120983
BP_GO:0016319_mushroom_body_development	6.59059e-06	not available	not available	Not Available	0.657645	63	998	1997	5153	0.000127331
BP_GO:0051403_stress-activated_MAPK_cascade	6.63909e-06	not available	not available	Not Available	0.731428	28	906	1507	3467	0.000127878
CC_GO:0005952_cAMP-dependent_protein_kinase_complex	6.70293e-06	not available	not available	Not Available	0.952225	5	87	230	465	0.000128717
BP_GO:0007517_muscle_organ_development	6.78864e-06	not available	not available	Not Available	0.645667	75	549	2438	5427	0.000129969
BP_GO:0002118_aggressive_behavior	6.83986e-06	not available	not available	Not Available	0.686789	44	539	1530	5153	0.000130555
MF_GO:0005215_transporter_activity	7.42341e-06	not available	not available	Not Available	0.554652	560	1709	3629	5874	0.000141268
BP_GO:0032989_cellular_component_morphogenesis	7.47504e-06	not available	not available	Not Available	0.56592	376	1262	3361	6234	0.000141824
BP_GO:0007464_R3/R4_cell_fate_commitment	8.40762e-06	not available	not available	Not Available	0.795234	16	318	556	3321	0.000159042
CC_GO:0045211_postsynaptic_membrane	8.8479e-06	not available	not available	Not Available	0.740649	25	854	1523	3544	0.000166872
MF_GO:0022891_substrate-specific_transmembrane_transporter_activity	9.1542e-06	not available	not available	Not Available	0.563343	400	1664	3590	5798	0.000172137
BP_GO:0033993_response_to_lipid	9.31002e-06	not available	not available	Not Available	0.694852	39	498	1547	4682	0.000174549
BP_GO:0007422_peripheral_nervous_system_development	9.55543e-06	not available	not available	Not Available	0.651371	67	1027	1997	4696	0.000178622
BP_GO:0008360_regulation_of_cell_shape	9.63354e-06	not available	not available	Not Available	0.627277	95	1065	2961	5208	0.000179552
BP_GO:0007399_nervous_system_development	9.94867e-06	not available	not available	Not Available	0.633475	86	898	2651	5327	0.000184882
BP_GO:0051656_establishment_of_organelle_localization	1.0419e-05	not available	not available	Not Available	0.613888	118	997	2642	5401	0.000193056
BP_GO:0002121_inter-male_aggressive_behavior	1.0478e-05	not available	not available	Not Available	0.687007	42	585	1530	5153	0.000193583
BP_GO:0009755_hormone-mediated_signaling_pathway	1.10205e-05	not available	not available	Not Available	0.747477	23	556	1547	3736	0.000203014
MF_GO:0022892_substrate-specific_transporter_activity	1.11204e-05	not available	not available	Not Available	0.55961	445	1700	3590	5833	0.00020426
BP_GO:0048749_compound_eye_development	1.17238e-05	not available	not available	Not Available	0.616646	111	1341	3036	5228	0.000214721
BP_GO:0009948_anterior/posterior_axis_specification	1.18211e-05	not available	not available	Not Available	0.660626	57	706	2303	4193	0.000215879
BP_GO:0051241_negative_regulation_of_multicellular_organismal_process	1.20258e-05	not available	not available	Not Available	0.676008	47	836	1974	5068	0.000218557
BP_GO:0090097_regulation_of_decapentaplegic_signaling_pathway	1.20367e-05	not available	not available	Not Available	0.904662	7	296	724	1130	0.000218557
BP_GO:0007169_transmembrane_receptor_protein_tyrosine_kinase_signaling_pathway	1.24662e-05	not available	not available	Not Available	0.620638	103	1065	2762	5405	0.00022571
MF_GO:0030695_GTPase_regulator_activity	1.25618e-05	not available	not available	Not Available	0.600867	148	1233	2749	5489	0.000226793
BP_GO:0070848_response_to_growth_factor_stimulus	1.32101e-05	not available	not available	Not Available	0.707219	33	459	2064	3952	0.00023782
BP_GO:0007435_salivary_gland_morphogenesis	1.35377e-05	not available	not available	Not Available	0.655622	60	1063	2376	4008	0.000242341
BP_GO:0022612_gland_morphogenesis	1.35377e-05	not available	not available	Not Available	0.655622	60	1063	2376	4008	0.000242341
CC_GO:0019897_extrinsic_to_plasma_membrane	1.42406e-05	not available	not available	Not Available	0.703535	34	1379	2252	3733	0.000254204
BP_GO:0007522_visceral_muscle_development	1.45746e-05	not available	not available	Not Available	0.815252	13	459	1008	2377	0.000259436
BP_GO:0035282_segmentation	1.48359e-05	not available	not available	Not Available	0.67236	48	936	2419	3948	0.000263348
MF_GO:0015085_calcium_ion_transmembrane_transporter_activity	1.52667e-05	not available	not available	Not Available	0.715144	30	891	1913	3733	0.000270238
BP_GO:0045596_negative_regulation_of_cell_differentiation	1.58834e-05	not available	not available	Not Available	0.615261	110	1024	2906	5208	0.000280371
BP_GO:0009725_response_to_hormone_stimulus	1.68129e-05	not available	not available	Not Available	0.678501	44	900	1965	4179	0.000295954
BP_GO:0007460_R8_cell_fate_commitment	1.71222e-05	not available	not available	Not Available	0.942296	5	71	469	916	0.000300564
BP_GO:0007254_JNK_cascade	1.73611e-05	not available	not available	Not Available	0.724558	27	920	1617	3909	0.000303914
BP_GO:0008219_cell_death	1.77137e-05	not available	not available	Not Available	0.603196	136	1128	2967	5310	0.000309234
BP_GO:0048610_cellular_process_involved_in_reproduction	1.78101e-05	not available	not available	Not Available	0.555797	485	1452	3666	6075	0.000310063
BP_GO:0001745_compound_eye_morphogenesis	1.90648e-05	not available	not available	Not Available	0.637897	75	1146	2799	4317	0.000330996
BP_GO:0007525_somatic_muscle_development	1.93025e-05	not available	not available	Not Available	0.683267	41	672	1955	3410	0.000334208
BP_GO:0048563_post-embryonic_organ_morphogenesis	1.93953e-05	not available	not available	Not Available	0.644622	68	1130	2738	4228	0.000334899
MF_GO:0022890_inorganic_cation_transmembrane_transporter_activity	1.99706e-05	not available	not available	Not Available	0.586781	191	1613	3268	5342	0.000343896
BP_GO:0007265_Ras_protein_signal_transduction	2.04916e-05	not available	not available	Not Available	0.644176	68	1379	2854	4224	0.000351577
MF_GO:0005262_calcium_channel_activity	2.05276e-05	not available	not available	Not Available	0.768464	18	737	1529	2981	0.000351577
BP_GO:0034332_adherens_junction_organization	2.07577e-05	not available	not available	Not Available	0.722476	27	898	2370	3684	0.00035456
CC_GO:0005856_cytoskeleton	2.09552e-05	not available	not available	Not Available	0.642955	69	1063	2466	5304	0.000354971
MF_GO:0005100_Rho_GTPase_activator_activity	2.09847e-05	not available	not available	Not Available	0.775192	17	774	1637	2207	0.000354971
BP_GO:0046928_regulation_of_neurotransmitter_secretion	2.10059e-05	not available	not available	Not Available	0.800038	14	503	759	1857	0.000354971
BP_GO:0051588_regulation_of_neurotransmitter_transport	2.10059e-05	not available	not available	Not Available	0.800038	14	503	759	1857	0.000354971
BP_GO:0009953_dorsal/ventral_pattern_formation	2.14845e-05	not available	not available	Not Available	0.645936	66	916	2676	4844	0.000362093
BP_GO:0071363_cellular_response_to_growth_factor_stimulus	2.16487e-05	not available	not available	Not Available	0.704908	32	452	2064	3952	0.000363894
BP_GO:0043085_positive_regulation_of_catalytic_activity	2.2118e-05	not available	not available	Not Available	0.627785	86	1162	2430	5136	0.000370798
BP_GO:0001738_morphogenesis_of_a_polarized_epithelium	2.34909e-05	not available	not available	Not Available	0.781199	16	318	1007	2627	0.000392776
BP_GO:0048663_neuron_fate_commitment	2.36701e-05	not available	not available	Not Available	0.673361	45	469	2419	4212	0.00039473
BP_GO:0051301_cell_division	2.42933e-05	not available	not available	Not Available	0.619756	97	1072	2734	5397	0.000403131
BP_GO:0007297_ovarian_follicle_cell_migration	2.4336e-05	not available	not available	Not Available	0.613556	108	1259	3036	5208	0.000403131
BP_GO:0031098_stress-activated_protein_kinase_signaling_cascade	2.43647e-05	not available	not available	Not Available	0.706688	31	920	2018	3979	0.000403131
BP_GO:0048812_neuron_projection_morphogenesis	2.48759e-05	not available	not available	Not Available	0.57032	287	1262	3361	6171	0.000410517
MF_GO:0008324_cation_transmembrane_transporter_activity	2.58425e-05	not available	not available	Not Available	0.573191	263	1686	3563	5553	0.000425362
BP_GO:0051964_negative_regulation_of_synapse_assembly	2.64248e-05	not available	not available	Not Available	0.699772	33	967	2354	3204	0.000431582
BP_GO:0045886_negative_regulation_of_synaptic_growth_at_neuromuscular_junction	2.64248e-05	not available	not available	Not Available	0.699772	33	967	2354	3204	0.000431582
BP_GO:0051961_negative_regulation_of_nervous_system_development	2.64248e-05	not available	not available	Not Available	0.699772	33	967	2354	3204	0.000431582
BP_GO:0009790_embryo_development	2.66623e-05	not available	not available	Not Available	0.626421	86	1063	2509	5315	0.000432907
BP_GO:0007178_transmembrane_receptor_protein_serine/threonine_kinase_signaling_pathway	2.6673e-05	not available	not available	Not Available	0.705671	31	452	2064	3952	0.000432907
MF_GO:0008092_cytoskeletal_protein_binding	2.67108e-05	not available	not available	Not Available	0.576833	237	1294	3144	5899	0.000432907
BP_GO:0048858_cell_projection_morphogenesis	2.75525e-05	not available	not available	Not Available	0.569555	290	1300	3361	6171	0.000445409
CC_GO:0045202_synapse	2.85773e-05	not available	not available	Not Available	0.623792	89	792	2627	5555	0.0004608
BP_GO:0008354_germ_cell_migration	2.99306e-05	not available	not available	Not Available	0.695606	34	761	1816	4180	0.000481397
BP_GO:0006813_potassium_ion_transport	3.00348e-05	not available	not available	Not Available	0.718095	27	1171	2409	3604	0.00048185
BP_GO:0050803_regulation_of_synapse_structure_and_activity	3.05606e-05	not available	not available	Not Available	0.804252	13	216	1181	2627	0.000489046
BP_GO:0032101_regulation_of_response_to_external_stimulus	3.09141e-05	not available	not available	Not Available	0.680697	40	453	1923	4815	0.000493458
BP_GO:0007629_flight_behavior	3.25358e-05	not available	not available	Not Available	0.749743	20	237	1052	3527	0.000518038
BP_GO:0008039_synaptic_target_recognition	3.40306e-05	not available	not available	Not Available	0.71659	27	685	2016	3961	0.000540481
BP_GO:0009952_anterior/posterior_pattern_specification	3.49556e-05	not available	not available	Not Available	0.693903	34	530	2419	3713	0.000553784
BP_GO:0007427_epithelial_cell_migration,_open_tracheal_system	3.661e-05	not available	not available	Not Available	0.708551	29	600	1661	4346	0.000578548
BP_GO:0045944_positive_regulation_of_transcription_from_RNA_polymerase_II_promoter	3.8126e-05	not available	not available	Not Available	0.596978	141	1275	3186	5405	0.000601005
MF_GO:0060589_nucleoside-triphosphatase_regulator_activity	3.93897e-05	not available	not available	Not Available	0.592683	154	1250	2860	5524	0.000619386
BP_GO:0032990_cell_part_morphogenesis	3.99144e-05	not available	not available	Not Available	0.567925	291	1300	3380	6185	0.000626084
BP_GO:0048640_negative_regulation_of_developmental_growth	4.07718e-05	not available	not available	Not Available	0.675757	41	967	2489	4239	0.000637953
BP_GO:0016265_death	4.49503e-05	not available	not available	Not Available	0.595346	143	1128	2982	5528	0.000701601
MF_GO:0008307_structural_constituent_of_muscle	4.63726e-05	not available	not available	Not Available	0.788103	14	621	1046	2131	0.000722023
CC_GO:0031594_neuromuscular_junction	4.67178e-05	not available	not available	Not Available	0.674352	41	704	1564	5298	0.000725614
BP_GO:0045937_positive_regulation_of_phosphate_metabolic_process	4.79056e-05	not available	not available	Not Available	0.678313	39	906	2252	4346	0.000740433
BP_GO:0010562_positive_regulation_of_phosphorus_metabolic_process	4.79056e-05	not available	not available	Not Available	0.678313	39	906	2252	4346	0.000740433
CC_GO:0019898_extrinsic_to_membrane	4.84368e-05	not available	not available	Not Available	0.662936	47	1379	2577	4134	0.000746822
CC_GO:0005918_septate_junction	5.10358e-05	not available	not available	Not Available	0.695237	32	898	1968	3520	0.000784985
BP_GO:0012501_programmed_cell_death	5.18642e-05	not available	not available	Not Available	0.599039	130	1141	2967	5394	0.000795795
BP_GO:0007560_imaginal_disc_morphogenesis	5.35609e-05	not available	not available	Not Available	0.648846	56	1121	2742	4199	0.000819844
BP_GO:0071396_cellular_response_to_lipid	6.21353e-05	not available	not available	Not Available	0.709156	27	616	1547	4432	0.000948799
CC_GO:0008076_voltage-gated_potassium_channel_complex	6.43414e-05	not available	not available	Not Available	0.814749	11	317	1171	3135	0.000977773
CC_GO:0034705_potassium_channel_complex	6.43414e-05	not available	not available	Not Available	0.814749	11	317	1171	3135	0.000977773
BP_GO:0007266_Rho_protein_signal_transduction	6.47513e-05	not available	not available	Not Available	0.802909	12	816	1379	1750	0.000981648
MF_GO:0005231_excitatory_extracellular_ligand-gated_ion_channel_activity	6.52136e-05	not available	not available	Not Available	0.698376	30	778	1880	4087	0.000986297
MF_GO:0005096_GTPase_activator_activity	6.56542e-05	not available	not available	Not Available	0.630653	72	1139	2527	4895	0.000990596
BP_GO:0009893_positive_regulation_of_metabolic_process	6.72652e-05	not available	not available	Not Available	0.561347	336	1296	3484	6129	0.00101249
BP_GO:1990138_neuron_projection_extension	7.03158e-05	not available	not available	Not Available	0.704042	28	492	1891	3979	0.00105341
BP_GO:0048675_axon_extension	7.03158e-05	not available	not available	Not Available	0.704042	28	492	1891	3979	0.00105341
CC_GO:0043235_receptor_complex	7.11187e-05	not available	not available	Not Available	0.680875	36	694	1857	4316	0.00106292
BP_GO:0006638_neutral_lipid_metabolic_process	7.20736e-05	not available	not available	Not Available	0.772471	15	176	1695	3126	0.00107168
BP_GO:0006639_acylglycerol_metabolic_process	7.20736e-05	not available	not available	Not Available	0.772471	15	176	1695	3126	0.00107168
MF_GO:0005230_extracellular_ligand-gated_ion_channel_activity	7.22119e-05	not available	not available	Not Available	0.683156	35	778	2221	4087	0.00107168
CC_GO:0030425_dendrite	7.44646e-05	not available	not available	Not Available	0.703322	28	961	1619	3743	0.00110253
BP_GO:0009612_response_to_mechanical_stimulus	7.51505e-05	not available	not available	Not Available	0.771808	15	387	1358	2660	0.00111009
BP_GO:0016049_cell_growth	7.76309e-05	not available	not available	Not Available	0.629235	72	1003	2523	4925	0.00114406
BP_GO:0046661_male_sex_differentiation	7.80179e-05	not available	not available	Not Available	0.99387	2	52	52	56	0.0011471
BP_GO:0003012_muscle_system_process	7.99644e-05	not available	not available	Not Available	0.75574	17	1131	1529	2112	0.001173
BP_GO:0044087_regulation_of_cellular_component_biogenesis	8.02578e-05	not available	not available	Not Available	0.582304	179	1181	3204	5704	0.00117458
BP_GO:0007449_proximal/distal_pattern_formation,_imaginal_disc	8.24163e-05	not available	not available	Not Available	0.74247	19	346	1815	3853	0.0012027
MF_GO:0005543_phospholipid_binding	8.25588e-05	not available	not available	Not Available	0.627834	73	1083	2742	4873	0.0012027
BP_GO:0016055_Wnt_receptor_signaling_pathway	8.44914e-05	not available	not available	Not Available	0.651319	51	739	2644	5153	0.00122721
BP_GO:0007292_female_gamete_generation	8.48221e-05	not available	not available	Not Available	0.581121	183	1128	3228	5700	0.00122721
BP_GO:0048477_oogenesis	8.48221e-05	not available	not available	Not Available	0.581121	183	1128	3228	5700	0.00122721
BP_GO:0007419_ventral_cord_development	8.68713e-05	not available	not available	Not Available	0.698041	29	783	2775	3948	0.00125399
BP_GO:0051124_synaptic_growth_at_neuromuscular_junction	8.70944e-05	not available	not available	Not Available	0.704849	27	333	1617	5013	0.00125436
BP_GO:0007298_border_follicle_cell_migration	8.74502e-05	not available	not available	Not Available	0.607916	102	1259	3269	5216	0.00125663
MF_GO:0072509_divalent_inorganic_cation_transmembrane_transporter_activity	8.77191e-05	not available	not available	Not Available	0.676164	37	1244	2432	3778	0.00125764
BP_GO:0090288_negative_regulation_of_cellular_response_to_growth_factor_stimulus	8.98221e-05	not available	not available	Not Available	0.853573	8	329	706	1049	0.00128488
BP_GO:0031279_regulation_of_cyclase_activity	9.13068e-05	not available	not available	Not Available	0.777245	14	785	1236	2489	0.00129154
BP_GO:0030808_regulation_of_nucleotide_biosynthetic_process	9.13068e-05	not available	not available	Not Available	0.777245	14	785	1236	2489	0.00129154
BP_GO:0030799_regulation_of_cyclic_nucleotide_metabolic_process	9.13068e-05	not available	not available	Not Available	0.777245	14	785	1236	2489	0.00129154
BP_GO:1900371_regulation_of_purine_nucleotide_biosynthetic_process	9.13068e-05	not available	not available	Not Available	0.777245	14	785	1236	2489	0.00129154
BP_GO:0030802_regulation_of_cyclic_nucleotide_biosynthetic_process	9.13068e-05	not available	not available	Not Available	0.777245	14	785	1236	2489	0.00129154
MF_GO:0043169_cation_binding	9.30626e-05	not available	not available	Not Available	0.536099	1013	1751	3952	6253	0.00131345
BP_GO:0008356_asymmetric_cell_division	9.54589e-05	not available	not available	Not Available	0.637683	61	1024	2699	4615	0.00134427
MF_GO:0015081_sodium_ion_transmembrane_transporter_activity	9.56974e-05	not available	not available	Not Available	0.632076	67	891	2548	5073	0.00134464
BP_GO:0000165_MAPK_cascade	0.000100301	not available	not available	Not Available	0.679361	35	985	2018	4198	0.00140532
BP_GO:0044093_positive_regulation_of_molecular_function	0.00010046	not available	not available	Not Available	0.607964	100	1260	2632	5161	0.00140532
BP_GO:0031325_positive_regulation_of_cellular_metabolic_process	0.000104219	not available	not available	Not Available	0.560548	325	1292	3574	6129	0.00145471
MF_GO:0005057_receptor_signaling_protein_activity	0.000104456	not available	not available	Not Available	0.665792	41	980	2455	4230	0.0014548
BP_GO:0007309_oocyte_axis_specification	0.000107756	not available	not available	Not Available	0.653347	48	531	2349	4277	0.00149748
BP_GO:0007420_brain_development	0.000109585	not available	not available	Not Available	0.67142	38	1047	1949	4392	0.00151956
BP_GO:0008347_glial_cell_migration	0.000110201	not available	not available	Not Available	0.698323	28	386	1372	3757	0.00152477
BP_GO:0042067_establishment_of_ommatidial_planar_polarity	0.000110951	not available	not available	Not Available	0.713284	24	629	1976	3883	0.00153149
BP_GO:0007479_leg_disc_proximal/distal_pattern_formation	0.00011117	not available	not available	Not Available	0.750628	17	893	1815	3753	0.00153149
BP_GO:0016199_axon_midline_choice_point_recognition	0.000111538	not available	not available	Not Available	0.70913	25	961	1472	4002	0.00153323
BP_GO:0007218_neuropeptide_signaling_pathway	0.000113989	not available	not available	Not Available	0.652772	48	1140	2549	4326	0.00156352
BP_GO:0007314_oocyte_anterior/posterior_axis_specification	0.000114526	not available	not available	Not Available	0.721772	22	250	1340	3853	0.00156749
MF_GO:0009881_photoreceptor_activity	0.000120438	not available	not available	Not Available	0.78193	13	799	2067	2577	0.00164486
CC_GO:0044421_extracellular_region_part	0.000120971	not available	not available	Not Available	0.570682	231	1810	3827	5389	0.00164859
BP_GO:0019933_cAMP-mediated_signaling	0.000123444	not available	not available	Not Available	0.914169	5	89	230	967	0.00167869
BP_GO:0071310_cellular_response_to_organic_substance	0.000123784	not available	not available	Not Available	0.60019	113	1105	2738	5647	0.0016797
MF_GO:0030234_enzyme_regulator_activity	0.00012467	not available	not available	Not Available	0.561853	303	1605	3664	5636	0.0016881
BP_GO:0090101_negative_regulation_of_transmembrane_receptor_protein_serine/threonine_kinase_signaling_pathway	0.000125244	not available	not available	Not Available	0.742227	18	724	1186	3252	0.00169227
MF_GO:0000976_transcription_regulatory_region_sequence-specific_DNA_binding	0.000130168	not available	not available	Not Available	0.631743	64	766	2882	5228	0.00175505
MF_GO:0046872_metal_ion_binding	0.000130775	not available	not available	Not Available	0.535462	1000	1751	3939	6253	0.00175949
MF_GO:0032403_protein_complex_binding	0.000132137	not available	not available	Not Available	0.673743	36	1260	2354	3684	0.00177405
CC_GO:0070160_occluding_junction	0.000136373	not available	not available	Not Available	0.675734	35	932	2351	3642	0.00182705
BP_GO:0010604_positive_regulation_of_macromolecule_metabolic_process	0.000138272	not available	not available	Not Available	0.563032	287	1372	3467	6129	0.00184859
BP_GO:0042325_regulation_of_phosphorylation	0.000141402	not available	not available	Not Available	0.61922	78	1119	3090	5101	0.00188646
CC_GO:0005913_cell-cell_adherens_junction	0.000144696	not available	not available	Not Available	0.746437	17	226	2242	3419	0.00192634
BP_GO:0035239_tube_morphogenesis	0.000152304	not available	not available	Not Available	0.626935	68	1347	2581	4925	0.00202338
BP_GO:0048588_developmental_cell_growth	0.000156291	not available	not available	Not Available	0.655923	44	967	2404	4343	0.00207199
BP_GO:0030239_myofibril_assembly	0.0001582	not available	not available	Not Available	0.777154	13	851	985	1351	0.00209293
BP_GO:0044704_single-organism_reproductive_behavior	0.00015997	not available	not available	Not Available	0.678801	33	710	2252	4219	0.00211193
MF_GO:0008528_G-protein_coupled_peptide_receptor_activity	0.000160662	not available	not available	Not Available	0.681407	32	1466	2752	3797	0.00211666
BP_GO:0040040_thermosensory_behavior	0.000163164	not available	not available	Not Available	0.776606	13	390	1504	2316	0.00214517
BP_GO:0072091_regulation_of_stem_cell_proliferation	0.000164659	not available	not available	Not Available	0.751323	16	342	1415	3766	0.00215853
MF_GO:0005099_Ras_GTPase_activator_activity	0.000164861	not available	not available	Not Available	0.644641	51	1011	2527	4745	0.00215853
MF_GO:0001653_peptide_receptor_activity	0.000170553	not available	not available	Not Available	0.678006	33	1632	2760	3797	0.00222844
BP_GO:0007616_long-term_memory	0.000171158	not available	not available	Not Available	0.634433	59	1119	2885	4957	0.00223174
CC_GO:0031012_extracellular_matrix	0.000173993	not available	not available	Not Available	0.648377	48	1506	3000	3828	0.00226151
BP_GO:0007450_dorsal/ventral_pattern_formation,_imaginal_disc	0.000174154	not available	not available	Not Available	0.653069	45	875	2145	4844	0.00226151
BP_GO:0035330_regulation_of_hippo_signaling_cascade	0.000185364	not available	not available	Not Available	0.823017	9	373	1067	2439	0.00240215
BP_GO:0035127_post-embryonic_limb_morphogenesis	0.000187427	not available	not available	Not Available	0.644704	50	980	1992	5464	0.00241407
BP_GO:0007480_imaginal_disc-derived_leg_morphogenesis	0.000187427	not available	not available	Not Available	0.644704	50	980	1992	5464	0.00241407
BP_GO:0035108_limb_morphogenesis	0.000187427	not available	not available	Not Available	0.644704	50	980	1992	5464	0.00241407
BP_GO:0008277_regulation_of_G-protein_coupled_receptor_protein_signaling_pathway	0.000189449	not available	not available	Not Available	0.687991	29	1236	1969	3679	0.00243517
BP_GO:0007015_actin_filament_organization	0.000191008	not available	not available	Not Available	0.604188	98	985	2569	5704	0.00245024
BP_GO:0019932_second-messenger-mediated_signaling	0.000196135	not available	not available	Not Available	0.729231	19	230	967	3778	0.00251093
CC_GO:0005622_intracellular	0.000197117	not available	not available	Not Available	0.609627	88	1251	2433	5284	0.00251841
BP_GO:0006936_muscle_contraction	0.000198545	not available	not available	Not Available	0.794474	11	904	1320	1882	0.00253155
BP_GO:0048644_muscle_organ_morphogenesis	0.000200307	not available	not available	Not Available	0.905408	5	273	367	756	0.00254889
BP_GO:0050790_regulation_of_catalytic_activity	0.000200846	not available	not available	Not Available	0.573461	198	1549	3340	5467	0.00255062
BP_GO:0006873_cellular_ion_homeostasis	0.000202129	not available	not available	Not Available	0.63623	56	1444	2564	4610	0.00256178
BP_GO:0007187_G-protein_coupled_receptor_signaling_pathway,_coupled_to_cyclic_nucleotide_second_messenger	0.000206175	not available	not available	Not Available	0.75507	15	495	1764	3685	0.00259761
BP_GO:0007188_adenylate_cyclase-modulating_G-protein_coupled_receptor_signaling_pathway	0.000206175	not available	not available	Not Available	0.75507	15	495	1764	3685	0.00259761
BP_GO:0043052_thermotaxis	0.000206186	not available	not available	Not Available	0.747551	16	235	1504	3584	0.00259761
BP_GO:0050801_ion_homeostasis	0.000212986	not available	not available	Not Available	0.626648	65	1475	2752	4799	0.00267796
BP_GO:0002028_regulation_of_sodium_ion_transport	0.000213602	not available	not available	Not Available	0.878329	6	25	502	1308	0.00268038
MF_GO:0070491_repressing_transcription_factor_binding	0.000220129	not available	not available	Not Available	0.753931	15	342	1033	3682	0.00274845
BP_GO:0045185_maintenance_of_protein_location	0.000220236	not available	not available	Not Available	0.655603	42	914	2742	4854	0.00274845
BP_GO:0035223_leg_disc_pattern_formation	0.000220327	not available	not available	Not Available	0.733232	18	893	1815	3853	0.00274845
BP_GO:0007398_ectoderm_development	0.000222976	not available	not available	Not Available	0.733037	18	706	1811	3682	0.00277603
BP_GO:0003015_heart_process	0.000224801	not available	not available	Not Available	0.753565	15	413	1423	3682	0.0027878
BP_GO:0003013_circulatory_system_process	0.000224801	not available	not available	Not Available	0.753565	15	413	1423	3682	0.0027878
BP_GO:0017015_regulation_of_transforming_growth_factor_beta_receptor_signaling_pathway	0.000232793	not available	not available	Not Available	0.834994	8	531	724	1405	0.00288127
BP_GO:0051017_actin_filament_bundle_assembly	0.000233846	not available	not available	Not Available	0.726429	19	985	1522	3948	0.00288866
BP_GO:0061318_renal_filtration_cell_differentiation	0.000243863	not available	not available	Not Available	0.790521	11	516	1114	3619	0.0030007
BP_GO:0061319_nephrocyte_differentiation	0.000243863	not available	not available	Not Available	0.790521	11	516	1114	3619	0.0030007
BP_GO:0046058_cAMP_metabolic_process	0.000247822	not available	not available	Not Available	0.833694	8	110	1087	1491	0.0030435
BP_GO:0006812_cation_transport	0.00025161	not available	not available	Not Available	0.576285	177	1633	3264	5601	0.00308405
BP_GO:0034333_adherens_junction_assembly	0.000254888	not available	not available	Not Available	0.751359	15	686	1816	3684	0.00311819
MF_GO:0005267_potassium_channel_activity	0.000255728	not available	not available	Not Available	0.709908	22	1171	2409	3807	0.00312245
BP_GO:0030817_regulation_of_cAMP_biosynthetic_process	0.000275257	not available	not available	Not Available	0.767072	13	967	1632	2489	0.00334158
BP_GO:0045761_regulation_of_adenylate_cyclase_activity	0.000275257	not available	not available	Not Available	0.767072	13	967	1632	2489	0.00334158
BP_GO:0030814_regulation_of_cAMP_metabolic_process	0.000275257	not available	not available	Not Available	0.767072	13	967	1632	2489	0.00334158
MF_GO:0008195_phosphatidate_phosphatase_activity	0.000276308	not available	not available	Not Available	0.81494	9	728	1561	1920	0.00334792
BP_GO:2000647_negative_regulation_of_stem_cell_proliferation	0.000280864	not available	not available	Not Available	0.850216	7	304	558	2439	0.00338463
BP_GO:2000178_negative_regulation_of_neural_precursor_cell_proliferation	0.00028094	not available	not available	Not Available	0.872625	6	304	311	1415	0.00338463
BP_GO:0007406_negative_regulation_of_neuroblast_proliferation	0.00028094	not available	not available	Not Available	0.872625	6	304	311	1415	0.00338463
BP_GO:0007444_imaginal_disc_development	0.000289745	not available	not available	Not Available	0.589863	124	1094	3362	5545	0.00348271
BP_GO:0007414_axonal_defasciculation	0.00029018	not available	not available	Not Available	0.75715	14	707	1351	3022	0.00348271
BP_GO:0017148_negative_regulation_of_translation	0.00029194	not available	not available	Not Available	0.664143	36	589	1775	4834	0.00349721
BP_GO:0065009_regulation_of_molecular_function	0.000295907	not available	not available	Not Available	0.565466	236	1572	3543	5489	0.00353804
BP_GO:0022410_circadian_sleep/wake_cycle_process	0.000296622	not available	not available	Not Available	0.695352	25	397	1622	4508	0.00353991
BP_GO:0007162_negative_regulation_of_cell_adhesion	0.000299667	not available	not available	Not Available	0.813252	9	321	1065	1976	0.00356953
MF_GO:0090079_translation_regulator_activity,_nucleic_acid_binding	0.000304146	not available	not available	Not Available	0.848497	7	420	1057	1895	0.00361609
BP_GO:0035157_negative_regulation_of_fusion_cell_fate_specification	0.00030521	not available	not available	Not Available	0.959438	3	61	71	916	0.00362194
BP_GO:0006470_protein_dephosphorylation	0.000306915	not available	not available	Not Available	0.622196	66	1282	2684	4954	0.00363536
MF_GO:0005088_Ras_guanyl-nucleotide_exchange_factor_activity	0.000312233	not available	not available	Not Available	0.636669	52	1281	2124	5028	0.00369145
BP_GO:0016332_establishment_or_maintenance_of_polarity_of_embryonic_epithelium	0.000312908	not available	not available	Not Available	0.798107	10	318	686	2233	0.00369255
MF_GO:0046983_protein_dimerization_activity	0.00031819	not available	not available	Not Available	0.573487	184	1251	3328	6049	0.00374789
BP_GO:0045792_negative_regulation_of_cell_size	0.000320148	not available	not available	Not Available	0.747289	15	1065	1935	2281	0.00376397
MF_GO:0042802_identical_protein_binding	0.000325429	not available	not available	Not Available	0.60051	97	907	2695	5850	0.00381897
MF_GO:0030371_translation_repressor_activity	0.000327564	not available	not available	Not Available	0.811382	9	420	1057	2697	0.00383692
BP_GO:0007617_mating_behavior	0.000330041	not available	not available	Not Available	0.680466	29	296	1764	4036	0.0038588
BP_GO:0048520_positive_regulation_of_behavior	0.000336766	not available	not available	Not Available	0.739057	16	368	1622	2970	0.00393018
BP_GO:0007415_defasciculation_of_motor_neuron_axon	0.000340552	not available	not available	Not Available	0.796365	10	707	1347	2925	0.00396705
BP_GO:0016335_morphogenesis_of_larval_imaginal_disc_epithelium	0.000345132	not available	not available	Not Available	0.868166	6	318	329	1522	0.00401303
CC_GO:0016327_apicolateral_plasma_membrane	0.000349825	not available	not available	Not Available	0.745683	15	318	1007	3684	0.00404015
BP_GO:0051057_positive_regulation_of_small_GTPase_mediated_signal_transduction	0.00035062	not available	not available	Not Available	0.709621	21	944	1891	3899	0.00404015
BP_GO:0046579_positive_regulation_of_Ras_protein_signal_transduction	0.00035062	not available	not available	Not Available	0.709621	21	944	1891	3899	0.00404015
BP_GO:0031328_positive_regulation_of_cellular_biosynthetic_process	0.000351881	not available	not available	Not Available	0.56195	257	1372	3574	6092	0.00404015
BP_GO:0009891_positive_regulation_of_biosynthetic_process	0.000351881	not available	not available	Not Available	0.56195	257	1372	3574	6092	0.00404015
MF_GO:0008188_neuropeptide_receptor_activity	0.000352025	not available	not available	Not Available	0.673897	31	1632	2760	4040	0.00404015
BP_GO:0090287_regulation_of_cellular_response_to_growth_factor_stimulus	0.000352794	not available	not available	Not Available	0.762378	13	531	1049	2303	0.00404015
BP_GO:0035222_wing_disc_pattern_formation	0.000354179	not available	not available	Not Available	0.623289	63	980	2799	5165	0.00404015
BP_GO:0051970_negative_regulation_of_transmission_of_nerve_impulse	0.000354477	not available	not available	Not Available	0.809707	9	167	1008	2221	0.00404015
BP_GO:0031645_negative_regulation_of_neurological_system_process	0.000354477	not available	not available	Not Available	0.809707	9	167	1008	2221	0.00404015
BP_GO:0050805_negative_regulation_of_synaptic_transmission	0.000354477	not available	not available	Not Available	0.809707	9	167	1008	2221	0.00404015
BP_GO:0007016_cytoskeletal_anchoring_at_plasma_membrane	0.000359434	not available	not available	Not Available	0.731224	17	697	1564	3503	0.00408619
BP_GO:0030178_negative_regulation_of_Wnt_receptor_signaling_pathway	0.000360351	not available	not available	Not Available	0.700309	23	414	1608	4522	0.00408619
BP_GO:1900542_regulation_of_purine_nucleotide_metabolic_process	0.000360451	not available	not available	Not Available	0.608324	82	1236	2645	5415	0.00408619
BP_GO:0001737_establishment_of_imaginal_disc-derived_wing_hair_orientation	0.0003661	not available	not available	Not Available	0.70893	21	760	1579	3781	0.00414282
MF_GO:0005516_calmodulin_binding	0.000376435	not available	not available	Not Available	0.675742	30	1150	2326	3876	0.00425217
CC_GO:0016323_basolateral_plasma_membrane	0.000377493	not available	not available	Not Available	0.699591	23	477	2211	4085	0.00425306
BP_GO:0016079_synaptic_vesicle_exocytosis	0.000377856	not available	not available	Not Available	0.708423	21	776	1442	3218	0.00425306
BP_GO:0045433_male_courtship_behavior,_veined_wing_generated_song_production	0.000386923	not available	not available	Not Available	0.729937	17	476	833	3118	0.00434739
BP_GO:0048732_gland_development	0.000390873	not available	not available	Not Available	0.648921	42	970	2233	3948	0.00437988
BP_GO:0007163_establishment_or_maintenance_of_cell_polarity	0.000391196	not available	not available	Not Available	0.588784	121	1312	3544	5397	0.00437988
BP_GO:0019827_stem_cell_maintenance	0.000394198	not available	not available	Not Available	0.626192	59	1322	2738	4916	0.00439754
BP_GO:1901654_response_to_ketone	0.000395549	not available	not available	Not Available	0.680968	28	431	1219	4999	0.00439754
BP_GO:0036314_response_to_sterol	0.000395549	not available	not available	Not Available	0.680968	28	431	1219	4999	0.00439754
BP_GO:0035075_response_to_ecdysone	0.000395549	not available	not available	Not Available	0.680968	28	431	1219	4999	0.00439754
MF_GO:0005249_voltage-gated_potassium_channel_activity	0.00039785	not available	not available	Not Available	0.743328	15	543	2089	3361	0.00441537
BP_GO:0032879_regulation_of_localization	0.000401559	not available	not available	Not Available	0.564952	228	1146	3425	6086	0.00444874
BP_GO:2000177_regulation_of_neural_precursor_cell_proliferation	0.000429245	not available	not available	Not Available	0.749841	14	558	1415	3766	0.00474716
BP_GO:0006140_regulation_of_nucleotide_metabolic_process	0.000439436	not available	not available	Not Available	0.605931	83	1236	2648	5415	0.0048514
BP_GO:0007431_salivary_gland_development	0.000441159	not available	not available	Not Available	0.693188	24	975	1974	3853	0.00486195
BP_GO:1900073_regulation_of_neuromuscular_synaptic_transmission	0.000446316	not available	not available	Not Available	0.7412	15	167	1460	4316	0.00491025
BP_GO:0055082_cellular_chemical_homeostasis	0.000447906	not available	not available	Not Available	0.625926	58	1513	2752	4799	0.0049192
BP_GO:0035218_leg_disc_development	0.000474466	not available	not available	Not Available	0.860962	6	844	914	1653	0.00520189
BP_GO:0040034_regulation_of_development,_heterochronic	0.000485089	not available	not available	Not Available	0.788908	10	530	1547	2576	0.00530917
BP_GO:0048841_regulation_of_axon_extension_involved_in_axon_guidance	0.00048941	not available	not available	Not Available	0.917951	4	232	492	862	0.00534723
MF_GO:0000900_translation_repressor_activity,_nucleic_acid_binding	0.000493868	not available	not available	Not Available	0.860027	6	420	822	1190	0.00538664
BP_GO:0006955_immune_response	0.000505752	not available	not available	Not Available	0.579219	146	1424	3469	5467	0.00550679
BP_GO:0050795_regulation_of_behavior	0.000509893	not available	not available	Not Available	0.623544	59	734	2404	5945	0.00554235
BP_GO:0050954_sensory_perception_of_mechanical_stimulus	0.000539674	not available	not available	Not Available	0.637321	47	1431	2607	4258	0.00585602
BP_GO:0070593_dendrite_self-avoidance	0.000561908	not available	not available	Not Available	0.815699	8	533	985	1541	0.00608686
CC_GO:0045179_apical_cortex	0.000573496	not available	not available	Not Available	0.685428	25	985	1954	3655	0.00620178
MF_GO:0005001_transmembrane_receptor_protein_tyrosine_phosphatase_activity	0.000576816	not available	not available	Not Available	0.856347	6	419	492	1869	0.00621647
MF_GO:0019198_transmembrane_receptor_protein_phosphatase_activity	0.000576816	not available	not available	Not Available	0.856347	6	419	492	1869	0.00621647
BP_GO:0019991_septate_junction_assembly	0.000586621	not available	not available	Not Available	0.669506	30	783	2351	4010	0.0063114
BP_GO:0048190_wing_disc_dorsal/ventral_pattern_formation	0.000588215	not available	not available	Not Available	0.643974	42	875	2145	5019	0.00631783
MF_GO:0019904_protein_domain_specific_binding	0.00060026	not available	not available	Not Available	0.626069	55	773	3321	5658	0.00643629
MF_GO:0048018_receptor_agonist_activity	0.000609259	not available	not available	Not Available	0.98266	2	11	11	289	0.00652175
BP_GO:0046716_muscle_cell_cellular_homeostasis	0.000616628	not available	not available	Not Available	0.680855	26	877	1713	4791	0.0065895
BP_GO:0000915_cytokinesis,_actomyosin_contractile_ring_assembly	0.000617805	not available	not available	Not Available	0.783637	10	475	1242	2742	0.00659096
BP_GO:0055001_muscle_cell_development	0.000623097	not available	not available	Not Available	0.771362	11	231	904	2882	0.00662511
BP_GO:0055002_striated_muscle_cell_development	0.000623097	not available	not available	Not Available	0.771362	11	231	904	2882	0.00662511
BP_GO:0048047_mating_behavior,_sex_discrimination	0.000633835	not available	not available	Not Available	0.831689	7	52	107	3077	0.006728
MF_GO:0004691_cAMP-dependent_protein_kinase_activity	0.000638127	not available	not available	Not Available	0.982251	2	77	77	230	0.00676223
MF_GO:0005251_delayed_rectifier_potassium_channel_activity	0.000642597	not available	not available	Not Available	0.880481	5	175	317	1171	0.00679822
BP_GO:0000912_assembly_of_actomyosin_apparatus_involved_in_cytokinesis	0.000655588	not available	not available	Not Available	0.770267	11	475	1347	2967	0.00692411
BP_GO:0048747_muscle_fiber_development	0.000662642	not available	not available	Not Available	0.782083	10	231	700	2363	0.00698696
BP_GO:0051235_maintenance_of_location	0.000688956	not available	not available	Not Available	0.626826	53	1347	3267	4869	0.00725235
BP_GO:0016311_dephosphorylation	0.000703938	not available	not available	Not Available	0.597681	90	1461	3037	5125	0.00739777
BP_GO:0007631_feeding_behavior	0.000709552	not available	not available	Not Available	0.675467	27	695	2316	4598	0.00744442
BP_GO:0042592_homeostatic_process	0.000710985	not available	not available	Not Available	0.565736	201	1513	3308	6005	0.00744713
MF_GO:0030594_neurotransmitter_receptor_activity	0.000718634	not available	not available	Not Available	0.63988	43	1632	2833	4276	0.00751482
BP_GO:0007601_visual_perception	0.000726921	not available	not available	Not Available	0.731899	15	476	1923	3449	0.00757647
BP_GO:0050953_sensory_perception_of_light_stimulus	0.000726921	not available	not available	Not Available	0.731899	15	476	1923	3449	0.00757647
BP_GO:0016318_ommatidial_rotation	0.000751825	not available	not available	Not Available	0.681185	25	869	1976	4230	0.00782318
MF_GO:0008020_G-protein_coupled_photoreceptor_activity	0.000758125	not available	not available	Not Available	0.808629	8	198	1574	2477	0.0078758
MF_GO:1901681_sulfur_compound_binding	0.000765235	not available	not available	Not Available	0.688313	23	1124	2005	4300	0.00793666
MF_GO:0005248_voltage-gated_sodium_channel_activity	0.000768906	not available	not available	Not Available	0.944723	3	146	486	794	0.00796169
BP_GO:0010927_cellular_component_assembly_involved_in_morphogenesis	0.000773066	not available	not available	Not Available	0.647579	38	985	1896	4416	0.00799171
BP_GO:0007605_sensory_perception_of_sound	0.000812466	not available	not available	Not Available	0.645079	39	1431	2607	4258	0.00838534
CC_GO:0031234_extrinsic_to_internal_side_of_plasma_membrane	0.000822541	not available	not available	Not Available	0.710439	18	1378	1925	2957	0.00847552
BP_GO:0051339_regulation_of_lyase_activity	0.000831483	not available	not available	Not Available	0.729256	15	785	1632	2833	0.00855375
BP_GO:0042478_regulation_of_eye_photoreceptor_cell_development	0.000851486	not available	not available	Not Available	0.744732	13	414	1680	3104	0.00874533
CC_GO:0005576_extracellular_region	0.000857227	not available	not available	Not Available	0.55822	249	2037	3738	5484	0.00879005
BP_GO:0022408_negative_regulation_of_cell-cell_adhesion	0.000867498	not available	not available	Not Available	0.805358	8	226	414	1976	0.00886401
BP_GO:0060232_delamination	0.000867498	not available	not available	Not Available	0.805358	8	226	414	1976	0.00886401
CC_GO:0016028_rhabdomere	0.000868637	not available	not available	Not Available	0.669348	28	1334	2577	3778	0.00886401
BP_GO:0045475_locomotor_rhythm	0.000870658	not available	not available	Not Available	0.629016	49	1029	2477	5194	0.00887035
BP_GO:0022400_regulation_of_rhodopsin_mediated_signaling_pathway	0.000877781	not available	not available	Not Available	0.72818	15	180	1925	3876	0.00891426
BP_GO:0016059_deactivation_of_rhodopsin_mediated_signaling	0.000877781	not available	not available	Not Available	0.72818	15	180	1925	3876	0.00891426
BP_GO:0001708_cell_fate_specification	0.000903044	not available	not available	Not Available	0.6355	44	1275	2762	4822	0.00915614
BP_GO:0009187_cyclic_nucleotide_metabolic_process	0.000924431	not available	not available	Not Available	0.693455	21	1087	2316	3189	0.00934917
BP_GO:0030716_oocyte_fate_determination	0.000925032	not available	not available	Not Available	0.674527	26	259	1619	5481	0.00934917
BP_GO:0042127_regulation_of_cell_proliferation	0.000944228	not available	not available	Not Available	0.578394	133	1269	3334	5977	0.00952799
BP_GO:0045087_innate_immune_response	0.000955356	not available	not available	Not Available	0.603921	75	1331	3310	4907	0.00962494
BP_GO:0010557_positive_regulation_of_macromolecule_biosynthetic_process	0.000992407	not available	not available	Not Available	0.560186	226	1372	3574	6100	0.00998235
MF_GO:0009922_fatty_acid_elongase_activity	0.000999652	not available	not available	Not Available	0.801852	8	305	699	2240	0.0100234
BP_GO:0030497_fatty_acid_elongation	0.000999652	not available	not available	Not Available	0.801852	8	305	699	2240	0.0100234
BP_GO:0007270_neuron-neuron_synaptic_transmission	0.00100862	not available	not available	Not Available	0.820106	7	556	1459	2495	0.0100974
BP_GO:0007293_germarium-derived_egg_chamber_formation	0.00104413	not available	not available	Not Available	0.695858	20	255	1564	4286	0.0104364
MF_GO:0004721_phosphoprotein_phosphatase_activity	0.00105537	not available	not available	Not Available	0.604319	73	1293	2783	5197	0.0105321
CC_GO:0005859_muscle_myosin_complex	0.00105794	not available	not available	Not Available	0.867913	5	851	1131	1320	0.01054
MF_GO:0050839_cell_adhesion_molecule_binding	0.00105949	not available	not available	Not Available	0.679154	24	976	1974	4491	0.01054
BP_GO:0007500_mesodermal_cell_fate_determination	0.00106789	not available	not available	Not Available	0.9383	3	225	342	1024	0.0105941
BP_GO:0030718_germ-line_stem_cell_maintenance	0.00106827	not available	not available	Not Available	0.636441	42	980	2722	4916	0.0105941
BP_GO:0048488_synaptic_vesicle_endocytosis	0.00108645	not available	not available	Not Available	0.663093	29	732	2504	4820	0.0107441
BP_GO:0032269_negative_regulation_of_cellular_protein_metabolic_process	0.00108679	not available	not available	Not Available	0.600029	79	1175	3444	5176	0.0107441
MF_GO:0008047_enzyme_activator_activity	0.00109312	not available	not available	Not Available	0.58941	99	1146	2860	5489	0.0107825
MF_GO:0008301_DNA_binding,_bending	0.00109408	not available	not available	Not Available	0.723744	15	995	1389	3925	0.0107825
BP_GO:0006915_apoptotic_process	0.00109848	not available	not available	Not Available	0.622631	52	728	2967	5310	0.0108091
BP_GO:0042659_regulation_of_cell_fate_specification	0.00111648	not available	not available	Not Available	0.668406	27	732	2607	4925	0.0109692
BP_GO:0051651_maintenance_of_location_in_cell	0.0011382	not available	not available	Not Available	0.638878	40	914	2804	4854	0.0111653
MF_GO:0017080_sodium_channel_regulator_activity	0.0011536	not available	not available	Not Available	0.8656	5	25	794	1308	0.0112988
BP_GO:0010453_regulation_of_cell_fate_commitment	0.00116669	not available	not available	Not Available	0.661995	29	732	2607	4925	0.0114094
CC_GO:0061174_type_I_terminal_bouton	0.00117171	not available	not available	Not Available	0.8162	7	223	822	3204	0.0114285
BP_GO:0007418_ventral_midline_development	0.00117224	not available	not available	Not Available	0.797835	8	346	1024	2105	0.0114285
MF_GO:0003730_mRNA_3'-UTR_binding	0.0011835	not available	not available	Not Available	0.684904	22	589	1190	5676	0.0115205
BP_GO:0046532_regulation_of_photoreceptor_cell_differentiation	0.00118702	not available	not available	Not Available	0.656575	31	836	2419	5068	0.011537
BP_GO:0035051_cardiocyte_differentiation	0.00119525	not available	not available	Not Available	0.768478	10	440	672	3682	0.0115992
BP_GO:0045314_regulation_of_compound_eye_photoreceptor_development	0.00120185	not available	not available	Not Available	0.746483	12	231	937	3104	0.0116283
BP_GO:1900074_negative_regulation_of_neuromuscular_synaptic_transmission	0.00120274	not available	not available	Not Available	0.837578	6	85	167	2057	0.0116283
BP_GO:0007409_axonogenesis	0.00120375	not available	not available	Not Available	0.615249	58	1471	2928	4413	0.0116283
BP_GO:0061331_epithelial_cell_proliferation_involved_in_Malpighian_tubule_morphogenesis	0.00124182	not available	not available	Not Available	0.79636	8	127	1398	2625	0.0119414
BP_GO:2001013_epithelial_cell_proliferation_involved_in_renal_tubule_morphogenesis	0.00124182	not available	not available	Not Available	0.79636	8	127	1398	2625	0.0119414
BP_GO:0050673_epithelial_cell_proliferation	0.00124182	not available	not available	Not Available	0.79636	8	127	1398	2625	0.0119414
BP_GO:0022607_cellular_component_assembly	0.00124429	not available	not available	Not Available	0.545204	391	1472	3669	6288	0.011947
BP_GO:0035331_negative_regulation_of_hippo_signaling_cascade	0.0012582	not available	not available	Not Available	0.86324	5	114	373	2439	0.0120089
MF_GO:0017002_activin-activated_receptor_activity	0.00126009	not available	not available	Not Available	0.975012	2	145	145	286	0.0120089
CC_GO:0048179_activin_receptor_complex	0.00126009	not available	not available	Not Available	0.975012	2	145	145	286	0.0120089
MF_GO:0048185_activin_binding	0.00126009	not available	not available	Not Available	0.975012	2	145	145	286	0.0120089
BP_GO:0072507_divalent_inorganic_cation_homeostasis	0.00126021	not available	not available	Not Available	0.702426	18	454	1754	4362	0.0120089
BP_GO:0007362_terminal_region_determination	0.00128027	not available	not available	Not Available	0.696945	19	531	1884	5405	0.0121571
BP_GO:0042327_positive_regulation_of_phosphorylation	0.00128048	not available	not available	Not Available	0.657927	30	906	2408	5013	0.0121571
BP_GO:0016203_muscle_attachment	0.00128238	not available	not available	Not Available	0.650757	33	1262	2688	3853	0.0121571
BP_GO:0045935_positive_regulation_of_nucleobase-containing_compound_metabolic_process	0.00128343	not available	not available	Not Available	0.559197	222	1432	3607	6108	0.0121571
BP_GO:0042749_regulation_of_circadian_sleep/wake_cycle	0.00128556	not available	not available	Not Available	0.679555	23	368	1622	5456	0.0121591
BP_GO:0007417_central_nervous_system_development	0.00130385	not available	not available	Not Available	0.609828	63	1204	2583	5216	0.0123137
BP_GO:0030182_neuron_differentiation	0.00130785	not available	not available	Not Available	0.622891	50	916	2607	5517	0.0123331
MF_GO:0046943_carboxylic_acid_transmembrane_transporter_activity	0.00131669	not available	not available	Not Available	0.61058	62	1545	2692	4896	0.012398
MF_GO:0005245_voltage-gated_calcium_channel_activity	0.00133063	not available	not available	Not Available	0.779154	9	843	1244	2981	0.0125107
BP_GO:0046843_dorsal_appendage_formation	0.00133909	not available	not available	Not Available	0.643894	36	1209	2627	4277	0.01256
BP_GO:0001932_regulation_of_protein_phosphorylation	0.00133984	not available	not available	Not Available	0.606305	67	1202	3151	5101	0.01256
BP_GO:0045466_R7_cell_differentiation	0.00136464	not available	not available	Not Available	0.765288	10	386	1894	3449	0.0127736
BP_GO:0046530_photoreceptor_cell_differentiation	0.00136965	not available	not available	Not Available	0.633184	42	1027	2607	4863	0.0127959
BP_GO:0032507_maintenance_of_protein_location_in_cell	0.00137106	not available	not available	Not Available	0.639827	38	914	2804	5093	0.0127959
BP_GO:0055088_lipid_homeostasis	0.00140054	not available	not available	Not Available	0.674437	24	906	2416	3941	0.0130518
BP_GO:0007179_transforming_growth_factor_beta_receptor_signaling_pathway	0.00141629	not available	not available	Not Available	0.690282	20	452	2303	3682	0.0131792
MF_GO:0008603_cAMP-dependent_protein_kinase_regulator_activity	0.00142843	not available	not available	Not Available	0.931994	3	87	465	1201	0.0132727
BP_GO:0030516_regulation_of_axon_extension	0.00144644	not available	not available	Not Available	0.792402	8	492	862	1789	0.0134007
BP_GO:0061387_regulation_of_extent_of_cell_growth	0.00144644	not available	not available	Not Available	0.792402	8	492	862	1789	0.0134007
BP_GO:0008407_chaeta_morphogenesis	0.00146128	not available	not available	Not Available	0.637192	39	916	2339	5744	0.0135184
CC_GO:0016328_lateral_plasma_membrane	0.00146466	not available	not available	Not Available	0.752096	11	318	792	3895	0.0135299
BP_GO:0051965_positive_regulation_of_synapse_assembly	0.00149304	not available	not available	Not Available	0.689299	20	722	2307	3184	0.0137521
BP_GO:0051962_positive_regulation_of_nervous_system_development	0.00149304	not available	not available	Not Available	0.689299	20	722	2307	3184	0.0137521
BP_GO:0007211_octopamine_or_tyramine_signaling_pathway	0.00150051	not available	not available	Not Available	0.930865	3	92	454	1236	0.0137654
MF_GO:0015077_monovalent_inorganic_cation_transmembrane_transporter_activity	0.00150307	not available	not available	Not Available	0.57056	150	1709	3563	5496	0.0137654
BP_GO:0007369_gastrulation	0.0015039	not available	not available	Not Available	0.673213	24	985	1935	3853	0.0137654
BP_GO:0022416_chaeta_development	0.00150479	not available	not available	Not Available	0.617777	53	808	3036	5276	0.0137654
BP_GO:0007294_germarium-derived_oocyte_fate_determination	0.00150536	not available	not available	Not Available	0.669804	25	259	1619	5481	0.0137654
BP_GO:0035006_melanization_defense_response	0.00151153	not available	not available	Not Available	0.638466	38	1065	2190	4696	0.0137897
MF_GO:0005179_hormone_activity	0.00151236	not available	not available	Not Available	0.636717	39	900	2792	4482	0.0137897
BP_GO:0045887_positive_regulation_of_synaptic_growth_at_neuromuscular_junction	0.00153375	not available	not available	Not Available	0.698617	18	816	2307	3184	0.0139646
BP_GO:0070588_calcium_ion_transmembrane_transport	0.00156137	not available	not available	Not Available	0.750576	11	843	1754	3733	0.0141957
MF_GO:0003779_actin_binding	0.00157722	not available	not available	Not Available	0.58179	110	1262	3118	5899	0.0143193
BP_GO:0046620_regulation_of_organ_growth	0.00158166	not available	not available	Not Available	0.629765	43	525	1989	5977	0.014339
BP_GO:0006814_sodium_ion_transport	0.00158432	not available	not available	Not Available	0.683808	21	740	1824	4581	0.0143426
BP_GO:0007243_intracellular_protein_kinase_cascade	0.00158728	not available	not available	Not Available	0.619355	51	1119	2738	5042	0.014349
BP_GO:0070887_cellular_response_to_chemical_stimulus	0.00158989	not available	not available	Not Available	0.566549	167	1370	3682	5905	0.014352
BP_GO:0017145_stem_cell_division	0.00160579	not available	not available	Not Available	0.613893	56	1407	2734	5340	0.0144405
BP_GO:0031281_positive_regulation_of_cyclase_activity	0.00160708	not available	not available	Not Available	0.761279	10	785	1162	2489	0.0144405
BP_GO:0010721_negative_regulation_of_cell_development	0.00160821	not available	not available	Not Available	0.654385	30	414	1976	4975	0.0144405
BP_GO:0009266_response_to_temperature_stimulus	0.00160881	not available	not available	Not Available	0.589154	92	967	3062	5605	0.0144405
BP_GO:0072375_medium-term_memory	0.00162156	not available	not available	Not Available	0.829264	6	281	825	1622	0.0144941
BP_GO:0060249_anatomical_structure_homeostasis	0.00162163	not available	not available	Not Available	0.599219	74	1332	2509	5614	0.0144941
MF_GO:0005184_neuropeptide_hormone_activity	0.00162164	not available	not available	Not Available	0.651813	31	494	2760	4482	0.0144941
MF_GO:0005342_organic_acid_transmembrane_transporter_activity	0.00162828	not available	not available	Not Available	0.607379	63	1545	2900	5065	0.014533
BP_GO:0009303_rRNA_transcription	0.00163306	not available	not available	Not Available	0.92888	3	209	750	874	0.0145551
BP_GO:0006641_triglyceride_metabolic_process	0.00164266	not available	not available	Not Available	0.739352	12	176	1861	3126	0.0146201
BP_GO:0000904_cell_morphogenesis_involved_in_differentiation	0.00167596	not available	not available	Not Available	0.632026	41	898	2577	4835	0.0148956
BP_GO:0090100_positive_regulation_of_transmembrane_receptor_protein_serine/threonine_kinase_signaling_pathway	0.00173821	not available	not available	Not Available	0.759327	10	531	897	3149	0.0154272
BP_GO:0090257_regulation_of_muscle_system_process	0.00175651	not available	not available	Not Available	0.853779	5	367	883	1972	0.0155461
BP_GO:0006937_regulation_of_muscle_contraction	0.00175651	not available	not available	Not Available	0.853779	5	367	883	1972	0.0155461
BP_GO:0007200_phospholipase_C-activating_G-protein_coupled_receptor_signaling_pathway	0.00178059	not available	not available	Not Available	0.804834	7	237	1191	2577	0.0157372
BP_GO:0051248_negative_regulation_of_protein_metabolic_process	0.00178673	not available	not available	Not Available	0.594482	80	1175	3444	5176	0.0157695
MF_GO:0034483_heparan_sulfate_sulfotransferase_activity	0.00179483	not available	not available	Not Available	0.826343	6	525	813	2050	0.015819
BP_GO:0006171_cAMP_biosynthetic_process	0.00179891	not available	not available	Not Available	0.853078	5	448	1087	1491	0.0158329
MF_GO:0001664_G-protein_coupled_receptor_binding	0.0018052	not available	not available	Not Available	0.647839	32	783	2427	4326	0.0158634
BP_GO:0052646_alditol_phosphate_metabolic_process	0.00180944	not available	not available	Not Available	0.804383	7	287	1172	3001	0.0158634
BP_GO:0017157_regulation_of_exocytosis	0.00180988	not available	not available	Not Available	0.771298	9	503	1615	2096	0.0158634
MF_GO:0050833_pyruvate_transmembrane_transporter_activity	0.00183316	not available	not available	Not Available	0.926077	3	424	512	969	0.015957
BP_GO:0006850_mitochondrial_pyruvate_transport	0.00183316	not available	not available	Not Available	0.926077	3	424	512	969	0.015957
BP_GO:0006848_pyruvate_transport	0.00183316	not available	not available	Not Available	0.926077	3	424	512	969	0.015957
CC_GO:0031305_integral_to_mitochondrial_inner_membrane	0.00183316	not available	not available	Not Available	0.926077	3	424	512	969	0.015957
CC_GO:0031304_intrinsic_to_mitochondrial_inner_membrane	0.00183316	not available	not available	Not Available	0.926077	3	424	512	969	0.015957
BP_GO:0010740_positive_regulation_of_intracellular_protein_kinase_cascade	0.00183723	not available	not available	Not Available	0.624955	45	1008	2349	5119	0.0159705
BP_GO:0008543_fibroblast_growth_factor_receptor_signaling_pathway	0.00185363	not available	not available	Not Available	0.770675	9	459	600	4346	0.0160471
BP_GO:0044344_cellular_response_to_fibroblast_growth_factor_stimulus	0.00185363	not available	not available	Not Available	0.770675	9	459	600	4346	0.0160471
BP_GO:0071774_response_to_fibroblast_growth_factor_stimulus	0.00185363	not available	not available	Not Available	0.770675	9	459	600	4346	0.0160471
BP_GO:0051647_nucleus_localization	0.00185817	not available	not available	Not Available	0.85212	5	720	1457	1619	0.0160645
CC_GO:0005881_cytoplasmic_microtubule	0.00189343	not available	not available	Not Available	0.757176	10	878	1789	2543	0.0163046
BP_GO:0051058_negative_regulation_of_small_GTPase_mediated_signal_transduction	0.00189367	not available	not available	Not Available	0.689439	19	944	2497	4371	0.0163046
BP_GO:0046580_negative_regulation_of_Ras_protein_signal_transduction	0.00189367	not available	not available	Not Available	0.689439	19	944	2497	4371	0.0163046
BP_GO:0030431_sleep	0.00193194	not available	not available	Not Available	0.646788	32	734	2221	5004	0.0166116
MF_GO:0005326_neurotransmitter_transporter_activity	0.00194654	not available	not available	Not Available	0.675971	22	997	2571	4580	0.0167144
CC_GO:0005861_troponin_complex	0.00195061	not available	not available	Not Available	0.968881	2	169	169	367	0.0167267
MF_GO:0008146_sulfotransferase_activity	0.00195656	not available	not available	Not Available	0.726475	13	813	1327	2090	0.016755
MF_GO:0038024_cargo_receptor_activity	0.00198176	not available	not available	Not Available	0.665079	25	1785	2829	3433	0.0169479
BP_GO:0051173_positive_regulation_of_nitrogen_compound_metabolic_process	0.00198989	not available	not available	Not Available	0.553997	244	1447	3682	6108	0.0169945
BP_GO:0090099_negative_regulation_of_decapentaplegic_signaling_pathway	0.00199306	not available	not available	Not Available	0.883322	4	296	724	897	0.0169987
BP_GO:0001751_compound_eye_photoreceptor_cell_differentiation	0.0020261	not available	not available	Not Available	0.639801	35	1027	2607	4863	0.0172427
BP_GO:1900078_positive_regulation_of_cellular_response_to_insulin_stimulus	0.00202711	not available	not available	Not Available	0.882825	4	58	448	494	0.0172427
MF_GO:0016791_phosphatase_activity	0.00203501	not available	not available	Not Available	0.572746	132	1611	3395	5520	0.0172867
BP_GO:0010160_formation_of_organ_boundary	0.00204467	not available	not available	Not Available	0.692898	18	975	1398	3961	0.0173455
BP_GO:0006816_calcium_ion_transport	0.00207693	not available	not available	Not Available	0.664259	25	1244	2004	3786	0.0175956
BP_GO:0010942_positive_regulation_of_cell_death	0.00209527	not available	not available	Not Available	0.633816	38	877	1982	5397	0.0177272
MF_GO:0031683_G-protein_beta/gamma-subunit_complex_binding	0.00209933	not available	not available	Not Available	0.782382	8	783	1379	2427	0.0177379
BP_GO:0046529_imaginal_disc_fusion,_thorax_closure	0.00211665	not available	not available	Not Available	0.687246	19	1209	2675	4224	0.0178492
BP_GO:0035321_maintenance_of_imaginal_disc-derived_wing_hair_orientation	0.00211813	not available	not available	Not Available	0.922418	3	293	643	1063	0.0178492
BP_GO:0006935_chemotaxis	0.00212334	not available	not available	Not Available	0.667154	24	1245	2160	4346	0.0178693
BP_GO:0019935_cyclic-nucleotide-mediated_signaling	0.00215877	not available	not available	Not Available	0.753834	10	230	911	2316	0.0181434
MF_GO:0045182_translation_regulator_activity	0.00217954	not available	not available	Not Available	0.732669	12	420	1190	3107	0.0182937
CC_GO:0016324_apical_plasma_membrane	0.00222947	not available	not available	Not Available	0.638361	35	898	2388	4916	0.0186165
MF_GO:0001586_Gi/o-coupled_serotonin_receptor_activity	0.00222975	not available	not available	Not Available	0.966721	2	78	78	495	0.0186165
BP_GO:0007208_phospholipase_C-activating_serotonin_receptor_signaling_pathway	0.00222975	not available	not available	Not Available	0.966721	2	78	78	495	0.0186165
BP_GO:0007198_adenylate_cyclase-inhibiting_serotonin_receptor_signaling_pathway	0.00222975	not available	not available	Not Available	0.966721	2	78	78	495	0.0186165
BP_GO:0008627_intrinsic_apoptotic_signaling_pathway_in_response_to_osmotic_stress	0.00224537	not available	not available	Not Available	0.966604	2	193	193	382	0.0187223
BP_GO:0001934_positive_regulation_of_protein_phosphorylation	0.00225252	not available	not available	Not Available	0.659755	26	1008	2408	4346	0.0187572
BP_GO:0007606_sensory_perception_of_chemical_stimulus	0.00231538	not available	not available	Not Available	0.59419	76	1351	3639	5484	0.0192553
BP_GO:0045176_apical_protein_localization	0.00236732	not available	not available	Not Available	0.751449	10	686	1407	2569	0.0196614
CC_GO:0008287_protein_serine/threonine_phosphatase_complex	0.00240881	not available	not available	Not Available	0.675929	21	558	2587	5017	0.0199799
BP_GO:0030512_negative_regulation_of_transforming_growth_factor_beta_receptor_signaling_pathway	0.00242066	not available	not available	Not Available	0.817445	6	706	724	2303	0.0200519
BP_GO:0035277_spiracle_morphogenesis,_open_tracheal_system	0.00242512	not available	not available	Not Available	0.684531	19	985	2011	3948	0.0200627
BP_GO:0048608_reproductive_structure_development	0.00242904	not available	not available	Not Available	0.614024	51	1516	2772	5208	0.0200689
BP_GO:0050773_regulation_of_dendrite_development	0.00245954	not available	not available	Not Available	0.652612	28	961	1619	4902	0.0202944
BP_GO:0071214_cellular_response_to_abiotic_stimulus	0.00247071	not available	not available	Not Available	0.647489	30	1091	2577	3971	0.0203515
BP_GO:0055074_calcium_ion_homeostasis	0.00247609	not available	not available	Not Available	0.706342	15	454	1754	4514	0.0203515
BP_GO:0006874_cellular_calcium_ion_homeostasis	0.00247609	not available	not available	Not Available	0.706342	15	454	1754	4514	0.0203515
BP_GO:0006836_neurotransmitter_transport	0.00248609	not available	not available	Not Available	0.577127	112	984	3296	5754	0.0204072
BP_GO:0007365_periodic_partitioning	0.00251042	not available	not available	Not Available	0.652265	28	406	3244	4822	0.0205802
BP_GO:0009639_response_to_red_or_far_red_light	0.00252754	not available	not available	Not Available	0.964561	2	112	112	498	0.0205911
BP_GO:0010114_response_to_red_light	0.00252754	not available	not available	Not Available	0.964561	2	112	112	498	0.0205911
BP_GO:0033674_positive_regulation_of_kinase_activity	0.00252799	not available	not available	Not Available	0.683693	19	1119	2632	4230	0.0205911
BP_GO:0051347_positive_regulation_of_transferase_activity	0.00252799	not available	not available	Not Available	0.683693	19	1119	2632	4230	0.0205911
BP_GO:0045860_positive_regulation_of_protein_kinase_activity	0.00252799	not available	not available	Not Available	0.683693	19	1119	2632	4230	0.0205911
BP_GO:0090130_tissue_migration	0.00256869	not available	not available	Not Available	0.761962	9	525	1347	2875	0.0208565
BP_GO:0007509_mesoderm_migration_involved_in_gastrulation	0.00256869	not available	not available	Not Available	0.761962	9	525	1347	2875	0.0208565
BP_GO:0042676_compound_eye_cone_cell_fate_commitment	0.00257045	not available	not available	Not Available	0.776715	8	71	916	2128	0.0208565
BP_GO:0061333_renal_tubule_morphogenesis	0.00259653	not available	not available	Not Available	0.660302	25	975	2037	4411	0.0209875
BP_GO:0007443_Malpighian_tubule_morphogenesis	0.00259653	not available	not available	Not Available	0.660302	25	975	2037	4411	0.0209875
BP_GO:0060562_epithelial_tube_morphogenesis	0.00259653	not available	not available	Not Available	0.660302	25	975	2037	4411	0.0209875
MF_GO:0042803_protein_homodimerization_activity	0.0026025	not available	not available	Not Available	0.58742	86	942	3328	6049	0.021009
BP_GO:0050909_sensory_perception_of_taste	0.00261394	not available	not available	Not Available	0.737889	11	695	1513	4033	0.0210745
BP_GO:0043068_positive_regulation_of_programmed_cell_death	0.00263014	not available	not available	Not Available	0.635839	35	696	1982	6037	0.0211657
MF_GO:0004697_protein_kinase_C_activity	0.00263194	not available	not available	Not Available	0.793567	7	497	736	3056	0.0211657
CC_GO:0005834_heterotrimeric_G-protein_complex	0.00265145	not available	not available	Not Available	0.698545	16	783	2252	2957	0.0212956
BP_GO:0019216_regulation_of_lipid_metabolic_process	0.00265724	not available	not available	Not Available	0.719307	13	749	1722	4196	0.0213151
MF_GO:0000977_RNA_polymerase_II_regulatory_region_sequence-specific_DNA_binding	0.00270504	not available	not available	Not Available	0.633555	36	549	1794	5559	0.0216564
BP_GO:0008340_determination_of_adult_lifespan	0.00270776	not available	not available	Not Available	0.570694	131	1543	3527	5397	0.0216564
CC_GO:0034706_sodium_channel_complex	0.00271345	not available	not available	Not Available	0.963277	2	146	146	486	0.0216564
CC_GO:0001518_voltage-gated_sodium_channel_complex	0.00271345	not available	not available	Not Available	0.963277	2	146	146	486	0.0216564
CC_GO:0035003_subapical_complex	0.00278407	not available	not available	Not Available	0.718192	13	898	1267	3544	0.022192
MF_GO:0016247_channel_regulator_activity	0.00279565	not available	not available	Not Available	0.759638	9	546	1308	3632	0.0222563
MF_GO:0000146_microfilament_motor_activity	0.00283523	not available	not available	Not Available	0.872547	4	485	1131	1320	0.0225431
BP_GO:0045472_response_to_ether	0.00290596	not available	not available	Not Available	0.961992	2	107	107	547	0.0230525
BP_GO:2000253_positive_regulation_of_feeding_behavior	0.00290658	not available	not available	Not Available	0.773195	8	87	1622	2252	0.0230525
BP_GO:0045467_R7_cell_development	0.00296265	not available	not available	Not Available	0.676024	20	492	1582	4885	0.0234679
BP_GO:0072499_photoreceptor_cell_axon_guidance	0.00298395	not available	not available	Not Available	0.695943	16	180	2029	3310	0.0236071
BP_GO:0040037_negative_regulation_of_fibroblast_growth_factor_receptor_signaling_pathway	0.00299565	not available	not available	Not Available	0.961408	2	231	231	433	0.0236701
BP_GO:0090175_regulation_of_establishment_of_planar_polarity	0.00300961	not available	not available	Not Available	0.695753	16	1065	1911	2988	0.0237508
BP_GO:0030510_regulation_of_BMP_signaling_pathway	0.00301346	not available	not available	Not Available	0.667731	22	1049	2113	4524	0.0237517
BP_GO:0007523_larval_visceral_muscle_development	0.00303972	not available	not available	Not Available	0.757314	9	672	1528	2985	0.0239288
BP_GO:0032318_regulation_of_Ras_GTPase_activity	0.00305476	not available	not available	Not Available	0.601746	61	1528	2749	5216	0.0240174
BP_GO:0008078_mesodermal_cell_migration	0.00308181	not available	not available	Not Available	0.788827	7	225	956	3979	0.0242
BP_GO:0048134_germ-line_cyst_formation	0.00309072	not available	not available	Not Available	0.679586	19	259	1619	5307	0.02424
BP_GO:0044771_meiotic_cell_cycle_phase_transition	0.00317146	not available	not available	Not Available	0.835393	5	452	1390	2187	0.0247982
BP_GO:0008315_meiotic_G2/MI_transition	0.00317146	not available	not available	Not Available	0.835393	5	452	1390	2187	0.0247982
BP_GO:0061320_pericardial_nephrocyte_differentiation	0.00317363	not available	not available	Not Available	0.770639	8	225	672	3619	0.0247982
MF_GO:0008134_transcription_factor_binding	0.00322701	not available	not available	Not Available	0.576146	108	1102	3682	5614	0.0251842
BP_GO:0043269_regulation_of_ion_transport	0.00324544	not available	not available	Not Available	0.683318	18	794	1848	4546	0.0252969
BP_GO:0071560_cellular_response_to_transforming_growth_factor_beta_stimulus	0.00325489	not available	not available	Not Available	0.666236	22	980	2408	3952	0.0253083
BP_GO:0071559_response_to_transforming_growth_factor_beta_stimulus	0.00325489	not available	not available	Not Available	0.666236	22	980	2408	3952	0.0253083
MF_GO:0005227_calcium_activated_cation_channel_activity	0.00326177	not available	not available	Not Available	0.867992	4	275	543	1709	0.0253306
BP_GO:0010628_positive_regulation_of_gene_expression	0.00329697	not available	not available	Not Available	0.554797	210	1447	3684	6100	0.0255201
MF_GO:0005391_sodium:potassium-exchanging_ATPase_activity	0.00330227	not available	not available	Not Available	0.867584	4	597	693	1431	0.0255201
CC_GO:0005890_sodium:potassium-exchanging_ATPase_complex	0.00330227	not available	not available	Not Available	0.867584	4	597	693	1431	0.0255201
MF_GO:0008556_potassium-transporting_ATPase_activity	0.00330227	not available	not available	Not Available	0.867584	4	597	693	1431	0.0255201
BP_GO:0019748_secondary_metabolic_process	0.00335888	not available	not available	Not Available	0.590754	75	1583	3193	5398	0.025926
BP_GO:0072511_divalent_inorganic_cation_transport	0.00337824	not available	not available	Not Available	0.644642	29	1244	2004	4164	0.026012
BP_GO:0070838_divalent_metal_ion_transport	0.00337824	not available	not available	Not Available	0.644642	29	1244	2004	4164	0.026012
BP_GO:0061343_cell_adhesion_involved_in_heart_morphogenesis	0.00338813	not available	not available	Not Available	0.731183	11	783	1824	3245	0.0260566
BP_GO:0072503_cellular_divalent_inorganic_cation_homeostasis	0.00341973	not available	not available	Not Available	0.692895	16	454	1754	4362	0.0262677
BP_GO:0018958_phenol-containing_compound_metabolic_process	0.00344899	not available	not available	Not Available	0.605486	55	1250	3527	5028	0.0264603
BP_GO:0008258_head_involution	0.0034904	not available	not available	Not Available	0.637307	32	1027	2413	4411	0.0267457
BP_GO:0014070_response_to_organic_cyclic_compound	0.00349734	not available	not available	Not Available	0.589714	76	935	3423	5608	0.0267665
MF_GO:0008601_protein_phosphatase_type_2A_regulator_activity	0.00350345	not available	not available	Not Available	0.832076	5	251	253	558	0.0267809
CC_GO:0005578_proteinaceous_extracellular_matrix	0.00354584	not available	not available	Not Available	0.651684	26	1058	2493	3897	0.0270723
BP_GO:0006582_melanin_metabolic_process	0.00358238	not available	not available	Not Available	0.614597	46	1250	2652	5028	0.0273184
BP_GO:0051046_regulation_of_secretion	0.00359612	not available	not available	Not Available	0.622657	40	759	2312	5703	0.0273902
BP_GO:0016601_Rac_protein_signal_transduction	0.00360638	not available	not available	Not Available	0.907314	3	76	657	1654	0.0274173
BP_GO:0009629_response_to_gravity	0.00361267	not available	not available	Not Available	0.660673	23	1162	2225	4747	0.0274173
BP_GO:0042332_gravitaxis	0.00361267	not available	not available	Not Available	0.660673	23	1162	2225	4747	0.0274173
BP_GO:0032231_regulation_of_actin_filament_bundle_assembly	0.00364818	not available	not available	Not Available	0.804498	6	816	869	1533	0.0276367
BP_GO:0050768_negative_regulation_of_neurogenesis	0.00365029	not available	not available	Not Available	0.648393	27	558	2050	4975	0.0276367
BP_GO:0016200_synaptic_target_attraction	0.00365936	not available	not available	Not Available	0.830604	5	792	1058	2110	0.0276723
BP_GO:0045186_zonula_adherens_assembly	0.00366488	not available	not available	Not Available	0.73975	10	686	1007	3684	0.027681
BP_GO:0007280_pole_cell_migration	0.00367501	not available	not available	Not Available	0.691265	16	549	1920	2797	0.0277244
BP_GO:0071478_cellular_response_to_radiation	0.00369337	not available	not available	Not Available	0.660246	23	1923	2660	3876	0.0278191
BP_GO:0007475_apposition_of_dorsal_and_ventral_imaginal_disc-derived_wing_surfaces	0.00369634	not available	not available	Not Available	0.675848	19	1024	1855	5004	0.0278191
MF_GO:0005234_extracellular-glutamate-gated_ion_channel_activity	0.00371768	not available	not available	Not Available	0.697057	15	825	2002	4316	0.0279466
BP_GO:0044089_positive_regulation_of_cellular_component_biogenesis	0.00372844	not available	not available	Not Available	0.660062	23	816	2385	4747	0.0279942
BP_GO:0001754_eye_photoreceptor_cell_differentiation	0.00375619	not available	not available	Not Available	0.625108	38	1040	2607	4863	0.0281692
BP_GO:0043408_regulation_of_MAPK_cascade	0.00377459	not available	not available	Not Available	0.602518	57	1008	3247	5524	0.0282295
MF_GO:0016934_extracellular-glycine-gated_chloride_channel_activity	0.00378204	not available	not available	Not Available	0.956679	2	371	371	374	0.0282295
MF_GO:0005237_inhibitory_extracellular_ligand-gated_ion_channel_activity	0.00378204	not available	not available	Not Available	0.956679	2	371	371	374	0.0282295
CC_GO:0016935_glycine-gated_chloride_channel_complex	0.00378204	not available	not available	Not Available	0.956679	2	371	371	374	0.0282295
MF_GO:0030545_receptor_regulator_activity	0.00378701	not available	not available	Not Available	0.829436	5	289	1591	1976	0.0282333
BP_GO:0045597_positive_regulation_of_cell_differentiation	0.00387362	not available	not available	Not Available	0.633547	33	1347	2430	4979	0.028845
BP_GO:0060024_rhythmic_synaptic_transmission	0.00389455	not available	not available	Not Available	0.956037	2	134	134	622	0.0289669
MF_GO:0016772_transferase_activity,_transferring_phosphorus-containing_groups	0.00390178	not available	not available	Not Available	0.538873	410	1706	3834	6085	0.0289866
BP_GO:0016339_calcium-dependent_cell-cell_adhesion	0.00393234	not available	not available	Not Available	0.709728	13	1118	1816	3560	0.0291795
BP_GO:0046339_diacylglycerol_metabolic_process	0.00400067	not available	not available	Not Available	0.904045	3	137	639	1695	0.0296518
BP_GO:0030308_negative_regulation_of_cell_growth	0.00403102	not available	not available	Not Available	0.737108	10	975	1763	4239	0.0298418
CC_GO:0005938_cell_cortex	0.00406136	not available	not available	Not Available	0.590436	72	1347	3118	5676	0.0300313
BP_GO:0006651_diacylglycerol_biosynthetic_process	0.00410334	not available	not available	Not Available	0.954869	2	137	137	639	0.0303064
BP_GO:0007638_mechanosensory_behavior	0.00412797	not available	not available	Not Available	0.762795	8	146	1091	2004	0.0304528
BP_GO:0051293_establishment_of_spindle_localization	0.00426654	not available	not available	Not Available	0.664571	21	668	2543	4821	0.0314384
MF_GO:0015269_calcium-activated_potassium_channel_activity	0.00427888	not available	not available	Not Available	0.901865	3	275	543	1709	0.0314928
BP_GO:0032319_regulation_of_Rho_GTPase_activity	0.0043609	not available	not available	Not Available	0.70712	13	1139	1796	4644	0.0320592
BP_GO:0007484_imaginal_disc-derived_genitalia_development	0.00440936	not available	not available	Not Available	0.760779	8	267	1588	3571	0.0323779
BP_GO:0000578_embryonic_axis_specification	0.00447518	not available	not available	Not Available	0.6139	44	1245	3261	4212	0.0328155
MF_GO:0005254_chloride_channel_activity	0.00448009	not available	not available	Not Available	0.714549	12	374	943	4088	0.0328155
MF_GO:0005044_scavenger_receptor_activity	0.0044845	not available	not available	Not Available	0.686681	16	1785	2693	3401	0.0328155
BP_GO:0045893_positive_regulation_of_transcription,_DNA-dependent	0.00449659	not available	not available	Not Available	0.553699	202	1480	3685	6100	0.0328416
CC_GO:0005892_acetylcholine-gated_channel_complex	0.00450385	not available	not available	Not Available	0.733988	10	731	1713	3743	0.0328416
MF_GO:0004889_acetylcholine-activated_cation-selective_channel_activity	0.00450385	not available	not available	Not Available	0.733988	10	731	1713	3743	0.0328416
MF_GO:0004713_protein_tyrosine_kinase_activity	0.00450879	not available	not available	Not Available	0.617798	41	1331	3015	4503	0.0328416
BP_GO:0071482_cellular_response_to_light_stimulus	0.00461629	not available	not available	Not Available	0.659288	22	1923	2577	3876	0.033586
BP_GO:0048806_genitalia_development	0.00463422	not available	not available	Not Available	0.722778	11	893	2566	3909	0.0336778
BP_GO:0030810_positive_regulation_of_nucleotide_biosynthetic_process	0.00468653	not available	not available	Not Available	0.744848	9	967	1632	2489	0.0337101
BP_GO:0030819_positive_regulation_of_cAMP_biosynthetic_process	0.00468653	not available	not available	Not Available	0.744848	9	967	1632	2489	0.0337101
BP_GO:0030804_positive_regulation_of_cyclic_nucleotide_biosynthetic_process	0.00468653	not available	not available	Not Available	0.744848	9	967	1632	2489	0.0337101
BP_GO:0045981_positive_regulation_of_nucleotide_metabolic_process	0.00468653	not available	not available	Not Available	0.744848	9	967	1632	2489	0.0337101
BP_GO:0045762_positive_regulation_of_adenylate_cyclase_activity	0.00468653	not available	not available	Not Available	0.744848	9	967	1632	2489	0.0337101
BP_GO:1900544_positive_regulation_of_purine_nucleotide_metabolic_process	0.00468653	not available	not available	Not Available	0.744848	9	967	1632	2489	0.0337101
BP_GO:0030801_positive_regulation_of_cyclic_nucleotide_metabolic_process	0.00468653	not available	not available	Not Available	0.744848	9	967	1632	2489	0.0337101
BP_GO:0030816_positive_regulation_of_cAMP_metabolic_process	0.00468653	not available	not available	Not Available	0.744848	9	967	1632	2489	0.0337101
BP_GO:1900373_positive_regulation_of_purine_nucleotide_biosynthetic_process	0.00468653	not available	not available	Not Available	0.744848	9	967	1632	2489	0.0337101
BP_GO:0048172_regulation_of_short-term_neuronal_synaptic_plasticity	0.00475267	not available	not available	Not Available	0.821493	5	575	621	2627	0.0341084
BP_GO:0008361_regulation_of_cell_size	0.00476263	not available	not available	Not Available	0.605098	51	1188	2281	5921	0.0341084
BP_GO:0035160_maintenance_of_epithelial_integrity,_open_tracheal_system	0.00476331	not available	not available	Not Available	0.722023	11	1351	1816	3642	0.0341084
BP_GO:2000300_regulation_of_synaptic_vesicle_exocytosis	0.00476344	not available	not available	Not Available	0.898283	3	259	503	1857	0.0341084
BP_GO:0006898_receptor-mediated_endocytosis	0.00478797	not available	not available	Not Available	0.691038	15	984	1796	3702	0.0342453
BP_GO:0035220_wing_disc_development	0.0048097	not available	not available	Not Available	0.587271	74	1365	3362	5405	0.034362
BP_GO:0048232_male_gamete_generation	0.00487076	not available	not available	Not Available	0.59523	62	1328	2742	5927	0.0346919
BP_GO:0007283_spermatogenesis	0.00487076	not available	not available	Not Available	0.59523	62	1328	2742	5927	0.0346919
BP_GO:0016476_regulation_of_embryonic_cell_shape	0.00487231	not available	not available	Not Available	0.65479	23	1050	3015	4810	0.0346919
BP_GO:0055080_cation_homeostasis	0.00488097	not available	not available	Not Available	0.611389	45	1513	2848	4799	0.0347146
BP_GO:0042133_neurotransmitter_metabolic_process	0.00490149	not available	not available	Not Available	0.794607	6	678	867	2548	0.0348214
BP_GO:0071407_cellular_response_to_organic_cyclic_compound	0.0049488	not available	not available	Not Available	0.629449	33	687	2008	5481	0.0351182
BP_GO:0036011_imaginal_disc-derived_leg_segmentation	0.00501734	not available	not available	Not Available	0.720589	11	94	2173	3818	0.0355055
BP_GO:0035285_appendage_segmentation	0.00501734	not available	not available	Not Available	0.720589	11	94	2173	3818	0.0355055
BP_GO:0015672_monovalent_inorganic_cation_transport	0.00502018	not available	not available	Not Available	0.581016	85	1738	3164	5382	0.0355055
BP_GO:0035193_larval_central_nervous_system_remodeling	0.00504246	not available	not available	Not Available	0.773271	7	296	440	2742	0.0356232
BP_GO:0007527_adult_somatic_muscle_development	0.00522294	not available	not available	Not Available	0.710467	12	364	1320	1955	0.0368572
BP_GO:0060259_regulation_of_feeding_behavior	0.00524949	not available	not available	Not Available	0.71033	12	448	1825	2752	0.0369944
BP_GO:0035152_regulation_of_tube_architecture,_open_tracheal_system	0.0052552	not available	not available	Not Available	0.605792	49	1423	2625	5235	0.0369944
MF_GO:0044212_transcription_regulatory_region_DNA_binding	0.00525989	not available	not available	Not Available	0.580507	85	970	3736	5738	0.0369944
CC_GO:0016010_dystrophin-associated_glycoprotein_complex	0.00530083	not available	not available	Not Available	0.894585	3	529	621	1564	0.037241
MF_GO:0042578_phosphoric_ester_hydrolase_activity	0.00536809	not available	not available	Not Available	0.55842	162	1680	3428	5713	0.037635
BP_GO:0035159_regulation_of_tube_length,_open_tracheal_system	0.0053688	not available	not available	Not Available	0.677135	17	985	1731	5208	0.037635
BP_GO:0051345_positive_regulation_of_hydrolase_activity	0.00538358	not available	not available	Not Available	0.602422	52	1219	2430	5216	0.0376969
MF_GO:0051015_actin_filament_binding	0.0054023	not available	not available	Not Available	0.701607	13	992	1767	4002	0.0377863
BP_GO:0007296_vitellogenesis	0.00542855	not available	not available	Not Available	0.770834	7	726	1836	2523	0.037928
BP_GO:0009950_dorsal/ventral_axis_specification	0.00544981	not available	not available	Not Available	0.603231	51	1128	3056	4724	0.0380346
BP_GO:0009649_entrainment_of_circadian_clock	0.00549792	not available	not available	Not Available	0.701148	13	495	974	3757	0.0383282
CC_GO:0034704_calcium_channel_complex	0.00550535	not available	not available	Not Available	0.770367	7	843	2004	2981	0.0383378
BP_GO:0040012_regulation_of_locomotion	0.00557952	not available	not available	Not Available	0.643195	26	862	2493	4696	0.0388117
CC_GO:0061176_type_Ib_terminal_bouton	0.00562896	not available	not available	Not Available	0.789798	6	333	822	3204	0.0391127
BP_GO:0042136_neurotransmitter_biosynthetic_process	0.00563662	not available	not available	Not Available	0.848604	4	92	678	1877	0.039123
BP_GO:0007448_anterior/posterior_pattern_specification,_imaginal_disc	0.00569822	not available	not available	Not Available	0.693146	14	363	2303	3685	0.0395072
MF_GO:0008201_heparin_binding	0.00571109	not available	not available	Not Available	0.70015	13	1483	2037	3619	0.0395103
BP_GO:0000768_syncytium_formation_by_plasma_membrane_fusion	0.00572676	not available	not available	Not Available	0.637603	28	1046	2268	5216	0.0395103
BP_GO:0007520_myoblast_fusion	0.00572676	not available	not available	Not Available	0.637603	28	1046	2268	5216	0.0395103
BP_GO:0006949_syncytium_formation	0.00572676	not available	not available	Not Available	0.637603	28	1046	2268	5216	0.0395103
BP_GO:0060571_morphogenesis_of_an_epithelial_fold	0.00572984	not available	not available	Not Available	0.769032	7	985	1884	3501	0.0395103
BP_GO:0048569_post-embryonic_organ_development	0.00575947	not available	not available	Not Available	0.632923	30	1114	2738	4916	0.0396715
BP_GO:0010627_regulation_of_intracellular_protein_kinase_cascade	0.005815	not available	not available	Not Available	0.575947	93	1259	3321	5889	0.0399978
BP_GO:0046667_compound_eye_retinal_cell_programmed_cell_death	0.00581946	not available	not available	Not Available	0.738317	9	686	1400	3684	0.0399978
BP_GO:0035019_somatic_stem_cell_maintenance	0.00587424	not available	not available	Not Available	0.692369	14	1322	2699	3685	0.0403305
BP_GO:0007474_imaginal_disc-derived_wing_vein_specification	0.00593333	not available	not available	Not Available	0.60406	49	1098	2891	5819	0.0406921
MF_GO:0008509_anion_transmembrane_transporter_activity	0.00603614	not available	not available	Not Available	0.566077	122	1459	3163	5995	0.0413524
BP_GO:0050906_detection_of_stimulus_involved_in_sensory_perception	0.00606527	not available	not available	Not Available	0.669487	18	1818	2385	3876	0.0415072
BP_GO:0045197_establishment_or_maintenance_of_epithelial_cell_apical/basal_polarity	0.0060958	not available	not available	Not Available	0.644229	25	696	3015	5208	0.0416711
BP_GO:0048167_regulation_of_synaptic_plasticity	0.00613812	not available	not available	Not Available	0.691242	14	480	759	4036	0.0418694
BP_GO:0007432_salivary_gland_boundary_specification	0.00614567	not available	not available	Not Available	0.706044	12	975	1398	3000	0.0418694
BP_GO:0045468_regulation_of_R8_cell_spacing_in_compound_eye	0.00614791	not available	not available	Not Available	0.845276	4	71	469	916	0.0418694
MF_GO:0048027_mRNA_5'-UTR_binding	0.00615125	not available	not available	Not Available	0.889213	3	143	1057	1652	0.0418694
BP_GO:0045187_regulation_of_circadian_sleep/wake_cycle,_sleep	0.00618053	not available	not available	Not Available	0.660572	20	358	1409	5456	0.0420237
CC_GO:0005927_muscle_tendon_junction	0.00630315	not available	not available	Not Available	0.76581	7	930	1954	3202	0.0428115
MF_GO:0004016_adenylate_cyclase_activity	0.00634699	not available	not available	Not Available	0.81084	5	1087	1491	2256	0.0430229
BP_GO:0051049_regulation_of_transport	0.00634942	not available	not available	Not Available	0.559264	150	1146	3781	6049	0.0430229
CC_GO:0005920_smooth_septate_junction	0.00635694	not available	not available	Not Available	0.785475	6	333	792	4010	0.0430229
MF_GO:0001067_regulatory_region_nucleic_acid_binding	0.00636824	not available	not available	Not Available	0.57794	86	970	3736	5738	0.0430229
MF_GO:0000975_regulatory_region_DNA_binding	0.00636824	not available	not available	Not Available	0.57794	86	970	3736	5738	0.0430229
BP_GO:0010669_epithelial_structure_maintenance	0.00638972	not available	not available	Not Available	0.697173	13	1351	1816	3642	0.0431221
CC_GO:0016459_myosin_complex	0.00649953	not available	not available	Not Available	0.645843	24	1131	1882	4561	0.0438165
BP_GO:0032320_positive_regulation_of_Ras_GTPase_activity	0.00653571	not available	not available	Not Available	0.642843	25	1528	2333	5136	0.043992
MF_GO:0015171_amino_acid_transmembrane_transporter_activity	0.00653945	not available	not available	Not Available	0.612039	41	1545	2551	4896	0.043992
BP_GO:0016060_metarhodopsin_inactivation	0.00655305	not available	not available	Not Available	0.809625	5	237	1413	2655	0.0440368
BP_GO:0032053_microtubule_basal_body_organization	0.0065612	not available	not available	Not Available	0.8868	3	7	612	2295	0.0440448
BP_GO:0051254_positive_regulation_of_RNA_metabolic_process	0.00664838	not available	not available	Not Available	0.549706	212	1447	3685	6129	0.0445828
BP_GO:0001700_embryonic_development_via_the_syncytial_blastoderm	0.00666727	not available	not available	Not Available	0.61598	38	827	2404	5805	0.0446311
BP_GO:0060795_cell_fate_commitment_involved_in_formation_of_primary_germ_layer	0.0066767	not available	not available	Not Available	0.886138	3	197	225	2509	0.0446311
BP_GO:0001710_mesodermal_cell_fate_commitment	0.0066767	not available	not available	Not Available	0.886138	3	197	225	2509	0.0446311
MF_GO:0019992_diacylglycerol_binding	0.00676146	not available	not available	Not Available	0.651356	22	869	2532	4989	0.0450733
BP_GO:0046460_neutral_lipid_biosynthetic_process	0.00677754	not available	not available	Not Available	0.841451	4	137	176	639	0.0450733
BP_GO:0046463_acylglycerol_biosynthetic_process	0.00677754	not available	not available	Not Available	0.841451	4	137	176	639	0.0450733
BP_GO:0046626_regulation_of_insulin_receptor_signaling_pathway	0.00677842	not available	not available	Not Available	0.676791	16	920	1989	3918	0.0450733
BP_GO:1900076_regulation_of_cellular_response_to_insulin_stimulus	0.00677842	not available	not available	Not Available	0.676791	16	920	1989	3918	0.0450733
BP_GO:0006820_anion_transport	0.00679378	not available	not available	Not Available	0.578587	83	1358	3318	5964	0.045128
MF_GO:0008190_eukaryotic_initiation_factor_4E_binding	0.00681431	not available	not available	Not Available	0.885359	3	60	950	1941	0.0452171
BP_GO:0048526_imaginal_disc-derived_wing_expansion	0.00684713	not available	not available	Not Available	0.762973	7	1121	1234	3684	0.0453873
BP_GO:2000243_positive_regulation_of_reproductive_process	0.00688382	not available	not available	Not Available	0.88497	3	66	1128	1767	0.0455829
CC_GO:0032154_cleavage_furrow	0.00692814	not available	not available	Not Available	0.671114	17	1338	2533	3036	0.0458284
BP_GO:0008056_ocellus_development	0.00696891	not available	not available	Not Available	0.840341	4	481	1094	1484	0.04605
BP_GO:0009584_detection_of_visible_light	0.00697657	not available	not available	Not Available	0.687918	14	1608	2385	3733	0.0460526
BP_GO:0002385_mucosal_immune_response	0.00709315	not available	not available	Not Available	0.745633	8	237	730	2064	0.0467248
BP_GO:0002251_organ_or_tissue_specific_immune_response	0.00709315	not available	not available	Not Available	0.745633	8	237	730	2064	0.0467248
BP_GO:0022617_extracellular_matrix_disassembly	0.00711656	not available	not available	Not Available	0.883686	3	433	906	1655	0.0467818
BP_GO:0034769_basement_membrane_disassembly	0.00711656	not available	not available	Not Available	0.883686	3	433	906	1655	0.0467818
BP_GO:0051336_regulation_of_hydrolase_activity	0.00715619	not available	not available	Not Available	0.565006	120	1549	3543	5488	0.0469935
BP_GO:0060180_female_mating_behavior	0.00728655	not available	not available	Not Available	0.665217	18	784	2004	5080	0.0478001
BP_GO:0030728_ovulation	0.00742761	not available	not available	Not Available	0.882012	3	92	454	2491	0.048675
BP_GO:0007370_ventral_furrow_formation	0.00749919	not available	not available	Not Available	0.692847	13	1379	1954	3684	0.0490126
BP_GO:0009996_negative_regulation_of_cell_fate_specification	0.00750232	not available	not available	Not Available	0.664528	18	732	2712	4925	0.0490126
BP_GO:0010454_negative_regulation_of_cell_fate_commitment	0.00750232	not available	not available	Not Available	0.664528	18	732	2712	4925	0.0490126
MF_GO:0017124_SH3_domain_binding	0.00752372	not available	not available	Not Available	0.743676	8	552	756	3581	0.0490795
BP_GO:0055090_acylglycerol_homeostasis	0.00753382	not available	not available	Not Available	0.692721	13	920	2416	3941	0.0490795
BP_GO:0060537_muscle_tissue_development	0.00753579	not available	not available	Not Available	0.674167	16	516	1528	5427	0.0490795
BP_GO:0007485_imaginal_disc-derived_male_genitalia_development	0.00754746	not available	not available	Not Available	0.759585	7	267	1588	3909	0.049105
BP_GO:0007472_wing_disc_morphogenesis	0.00757893	not available	not available	Not Available	0.664288	18	452	1976	4199	0.0492592
BP_GO:0001558_regulation_of_cell_growth	0.00760272	not available	not available	Not Available	0.600441	49	999	2404	5899	0.0493631
BP_GO:0051482_elevation_of_cytosolic_calcium_ion_concentration_involved_in_phospholipase_C-activating_G-protein_coupled_signaling_pathway	0.00774759	not available	not available	Not Available	0.880338	3	137	454	2489	0.0502523
BP_GO:0030010_establishment_of_cell_polarity	0.00777354	not available	not available	Not Available	0.651782	21	621	3498	5261	0.0503065
BP_GO:0040015_negative_regulation_of_multicellular_organism_growth	0.00777754	not available	not available	Not Available	0.742565	8	715	1065	1188	0.0503065
BP_GO:0042401_cellular_biogenic_amine_biosynthetic_process	0.0077877	not available	not available	Not Available	0.742522	8	587	1645	3032	0.0503065
BP_GO:0009309_amine_biosynthetic_process	0.0077877	not available	not available	Not Available	0.742522	8	587	1645	3032	0.0503065
BP_GO:0006865_amino_acid_transport	0.00782864	not available	not available	Not Available	0.625236	31	1268	2454	5170	0.0504971
MF_GO:0005253_anion_channel_activity	0.00783315	not available	not available	Not Available	0.678743	15	547	1623	5391	0.0504971
BP_GO:0030048_actin_filament-based_movement	0.00785741	not available	not available	Not Available	0.668066	17	1767	2326	2952	0.0506021
MF_GO:0004687_myosin_light_chain_kinase_activity	0.00786951	not available	not available	Not Available	0.835406	4	514	1046	1126	0.0506285
BP_GO:0032856_activation_of_Ras_GTPase_activity	0.00788996	not available	not available	Not Available	0.742083	8	1011	1618	1894	0.0507086
BP_GO:0051294_establishment_of_spindle_orientation	0.00790443	not available	not available	Not Available	0.684618	14	411	1915	4293	0.0507501
BP_GO:0010578_regulation_of_adenylate_cyclase_activity_involved_in_G-protein_coupled_receptor_signaling_pathway	0.00795185	not available	not available	Not Available	0.741821	8	722	1236	2489	0.0509735
BP_GO:0006072_glycerol-3-phosphate_metabolic_process	0.0079553	not available	not available	Not Available	0.777259	6	1028	1172	3001	0.0509735
BP_GO:0006127_glycerophosphate_shuttle	0.00797753	not available	not available	Not Available	0.937004	2	54	54	1028	0.0510642
BP_GO:0009589_detection_of_UV	0.00800935	not available	not available	Not Available	0.777005	6	1785	1969	2577	0.0512162
MF_GO:0004725_protein_tyrosine_phosphatase_activity	0.0080397	not available	not available	Not Available	0.617519	35	1293	3022	4954	0.0513585
BP_GO:0033124_regulation_of_GTP_catabolic_process	0.00807241	not available	not available	Not Available	0.585179	67	1528	2791	5466	0.0514636
BP_GO:0043087_regulation_of_GTPase_activity	0.00807241	not available	not available	Not Available	0.585179	67	1528	2791	5466	0.0514636
CC_GO:0030018_Z_disc	0.00815389	not available	not available	Not Available	0.64116	24	904	2800	5071	0.0518488
BP_GO:2000040_regulation_of_planar_cell_polarity_pathway_involved_in_axis_elongation	0.00817038	not available	not available	Not Available	0.936245	2	226	226	869	0.0518488
BP_GO:2000050_regulation_of_non-canonical_Wnt_receptor_signaling_pathway	0.00817038	not available	not available	Not Available	0.936245	2	226	226	869	0.0518488
BP_GO:2000095_regulation_of_Wnt_receptor_signaling_pathway,_planar_cell_polarity_pathway	0.00817038	not available	not available	Not Available	0.936245	2	226	226	869	0.0518488
MF_GO:0004702_receptor_signaling_protein_serine/threonine_kinase_activity	0.00817373	not available	not available	Not Available	0.633178	27	920	2470	4975	0.0518488
BP_GO:0055065_metal_ion_homeostasis	0.00820406	not available	not available	Not Available	0.617164	35	1475	2848	4799	0.0519891
BP_GO:0051259_protein_oligomerization	0.00821339	not available	not available	Not Available	0.643985	23	829	2431	5412	0.0519963
CC_GO:0009986_cell_surface	0.00823229	not available	not available	Not Available	0.622378	32	916	2495	4916	0.0520639
BP_GO:0001748_optic_lobe_placode_development	0.00829598	not available	not available	Not Available	0.833217	4	345	931	1816	0.0524144
BP_GO:0045879_negative_regulation_of_smoothened_signaling_pathway	0.00834094	not available	not available	Not Available	0.671615	16	580	2040	4286	0.052646
BP_GO:0035271_ring_gland_development	0.00853633	not available	not available	Not Available	0.832019	4	112	706	1188	0.0538084
MF_GO:0005154_epidermal_growth_factor_receptor_binding	0.00854209	not available	not available	Not Available	0.739396	8	1398	1591	2762	0.0538084
CC_GO:0044297_cell_body	0.00857195	not available	not available	Not Available	0.595813	52	1541	3267	5029	0.0539429
MF_GO:0001012_RNA_polymerase_II_regulatory_region_DNA_binding	0.00863529	not available	not available	Not Available	0.611654	38	766	1949	5738	0.0542875
CC_GO:0008232_activator_ecdysone_receptor_complex	0.00865489	not available	not available	Not Available	0.934376	2	440	440	687	0.054303
MF_GO:0004884_ecdysteroid_hormone_receptor_activity	0.00865489	not available	not available	Not Available	0.934376	2	440	440	687	0.054303
CC_GO:0016460_myosin_II_complex	0.00867853	not available	not available	Not Available	0.738855	8	851	1320	1882	0.0543975
BP_GO:0014812_muscle_cell_migration	0.00871644	not available	not available	Not Available	0.934143	2	459	459	672	0.0544739
BP_GO:0051451_myoblast_migration	0.00871644	not available	not available	Not Available	0.934143	2	459	459	672	0.0544739
BP_GO:0010941_regulation_of_cell_death	0.00871651	not available	not available	Not Available	0.558283	141	1177	3804	6490	0.0544739
BP_GO:0040001_establishment_of_mitotic_spindle_localization	0.00882358	not available	not available	Not Available	0.66521	17	668	2543	4821	0.0550887
BP_GO:0007319_negative_regulation_of_oskar_mRNA_translation	0.00884144	not available	not available	Not Available	0.797851	5	277	589	1432	0.0551459
BP_GO:0007630_jump_response	0.00889228	not available	not available	Not Available	0.738023	8	693	1448	3743	0.0554009
BP_GO:0008595_anterior/posterior_axis_specification,_embryo	0.00889981	not available	not available	Not Available	0.617389	34	1458	3261	4212	0.0554009
BP_GO:0090066_regulation_of_anatomical_structure_size	0.00906946	not available	not available	Not Available	0.566054	108	1406	3419	5977	0.0563972
CC_GO:0030136_clathrin-coated_vesicle	0.00907766	not available	not available	Not Available	0.583037	68	1238	3036	6001	0.0563972
BP_GO:0061097_regulation_of_protein_tyrosine_kinase_activity	0.0091412	not available	not available	Not Available	0.772002	6	34	1591	3334	0.0567363
BP_GO:0055085_transmembrane_transport	0.00917782	not available	not available	Not Available	0.540948	286	1787	3733	5999	0.0569079
BP_GO:0080135_regulation_of_cellular_response_to_stress	0.00918869	not available	not available	Not Available	0.576942	79	906	3321	6264	0.0569196
MF_GO:0005523_tropomyosin_binding	0.00921225	not available	not available	Not Available	0.873214	3	169	367	2727	0.0569923
BP_GO:0030720_oocyte_localization_involved_in_germarium-derived_egg_chamber_formation	0.00922741	not available	not available	Not Available	0.694539	12	916	2466	4186	0.0569923
BP_GO:0051674_localization_of_cell	0.00922741	not available	not available	Not Available	0.694539	12	916	2466	4186	0.0569923
BP_GO:0048730_epidermis_morphogenesis	0.00924647	not available	not available	Not Available	0.796029	5	311	1343	1815	0.0570544
BP_GO:0048103_somatic_stem_cell_division	0.00925863	not available	not available	Not Available	0.618401	33	1415	2775	5340	0.0570739
BP_GO:0006970_response_to_osmotic_stress	0.00934831	not available	not available	Not Available	0.694159	12	503	1845	3840	0.0575707
CC_GO:0005891_voltage-gated_calcium_channel_complex	0.00938068	not available	not available	Not Available	0.771009	6	843	1244	2981	0.0577139
MF_GO:0004312_fatty_acid_synthase_activity	0.00939204	not available	not available	Not Available	0.694022	12	677	1838	3847	0.0577278
BP_GO:0031532_actin_cytoskeleton_reorganization	0.00940755	not available	not available	Not Available	0.702364	11	1478	2011	4423	0.0577671
MF_GO:0004989_octopamine_receptor_activity	0.0094868	not available	not available	Not Available	0.794977	5	722	1236	2489	0.0581973
BP_GO:0071678_olfactory_bulb_axon_guidance	0.00954653	not available	not available	Not Available	0.871696	3	306	944	2052	0.0585071
BP_GO:0048800_antennal_morphogenesis	0.00961659	not available	not available	Not Available	0.735321	8	533	2039	2644	0.0587612
BP_GO:0019102_male_somatic_sex_determination	0.00961716	not available	not available	Not Available	0.930815	2	56	56	1132	0.0587612
BP_GO:0030536_larval_feeding_behavior	0.00961866	not available	not available	Not Available	0.685922	13	494	2627	4014	0.0587612
BP_GO:0060004_reflex	0.00963435	not available	not available	Not Available	0.826851	4	107	236	2627	0.0587612
BP_GO:0007637_proboscis_extension_reflex	0.00963435	not available	not available	Not Available	0.826851	4	107	236	2627	0.0587612
BP_GO:0030241_skeletal_muscle_myosin_thick_filament_assembly	0.00973203	not available	not available	Not Available	0.826413	4	166	1320	1882	0.0592429
BP_GO:0071688_striated_muscle_myosin_thick_filament_assembly	0.00973203	not available	not available	Not Available	0.826413	4	166	1320	1882	0.0592429
BP_GO:0007619_courtship_behavior	0.00979046	not available	not available	Not Available	0.650146	20	296	1764	5157	0.0595414
BP_GO:0007173_epidermal_growth_factor_receptor_signaling_pathway	0.00983812	not available	not available	Not Available	0.617283	33	1342	2762	4672	0.0597166
BP_GO:0038127_ERBB_signaling_pathway	0.00983812	not available	not available	Not Available	0.617283	33	1342	2762	4672	0.0597166
BP_GO:0050772_positive_regulation_of_axonogenesis	0.00989769	not available	not available	Not Available	0.870139	3	319	1234	1789	0.0600207
BP_GO:0008016_regulation_of_heart_contraction	0.00994755	not available	not available	Not Available	0.672467	15	1628	2793	4326	0.0602654
BP_GO:0007492_endoderm_development	0.00996894	not available	not available	Not Available	0.869828	3	225	616	2509	0.0603373
BP_GO:0043547_positive_regulation_of_GTPase_activity	0.00998374	not available	not available	Not Available	0.624693	29	1528	2333	5141	0.0603693
CC_GO:0005862_muscle_thin_filament_tropomyosin	0.0100097	not available	not available	Not Available	0.929414	2	357	357	855	0.0604682
MF_GO:0005416_cation:amino_acid_symporter_activity	0.0100407	not available	not available	Not Available	0.700377	11	1545	2517	3563	0.060571
BP_GO:0042493_response_to_drug	0.0100458	not available	not available	Not Available	0.709864	10	543	1052	3372	0.060571
BP_GO:0007604_phototransduction,_UV	0.0100727	not available	not available	Not Available	0.792501	5	1785	1969	2067	0.0606756
BP_GO:0007127_meiosis_I	0.0101122	not available	not available	Not Available	0.709654	10	819	1866	3236	0.0608554
CC_GO:0031672_A_band	0.0101305	not available	not available	Not Available	0.869127	3	166	1320	1882	0.0608709
BP_GO:0030707_ovarian_follicle_cell_development	0.0101396	not available	not available	Not Available	0.594225	51	980	3619	5700	0.0608709
BP_GO:0050730_regulation_of_peptidyl-tyrosine_phosphorylation	0.0101436	not available	not available	Not Available	0.720541	9	1282	2068	3449	0.0608709
MF_GO:0005217_intracellular_ligand-gated_ion_channel_activity	0.0102108	not available	not available	Not Available	0.72032	9	911	1686	2970	0.0611589
MF_GO:0005328_neurotransmitter:sodium_symporter_activity	0.0102108	not available	not available	Not Available	0.65708	18	1545	2874	4580	0.0611589
BP_GO:1901615_organic_hydroxy_compound_metabolic_process	0.0103497	not available	not available	Not Available	0.569634	93	1660	3899	5398	0.061932
CC_GO:0043292_contractile_fiber	0.0103944	not available	not available	Not Available	0.867998	3	384	1131	1882	0.0621411
MF_GO:0008514_organic_anion_transmembrane_transporter_activity	0.0104714	not available	not available	Not Available	0.577311	75	1673	3087	5553	0.0625419
BP_GO:0043954_cellular_component_maintenance	0.0105255	not available	not available	Not Available	0.644927	21	898	2413	4878	0.0628061
BP_GO:0035211_spermathecum_morphogenesis	0.010542	not available	not available	Not Available	0.867375	3	212	1219	1982	0.0628455
BP_GO:0070328_triglyceride_homeostasis	0.0105604	not available	not available	Not Available	0.690564	12	906	1452	3941	0.0628961
MF_GO:0071617_lysophospholipid_acyltransferase_activity	0.0106221	not available	not available	Not Available	0.790282	5	1143	1231	1355	0.0632038
MF_GO:0015368_calcium:cation_antiporter_activity	0.0106353	not available	not available	Not Available	0.766121	6	891	1501	3590	0.0632231
BP_GO:0010977_negative_regulation_of_neuron_projection_development	0.0106813	not available	not available	Not Available	0.927078	2	187	187	1065	0.0634369
MF_GO:0005085_guanyl-nucleotide_exchange_factor_activity	0.0107576	not available	not available	Not Available	0.579648	70	1401	3355	5726	0.0638303
MF_GO:0005488_binding	0.0108256	not available	not available	Not Available	0.514543	3546	1897	4221	6443	0.0641739
BP_GO:0048259_regulation_of_receptor-mediated_endocytosis	0.0108999	not available	not available	Not Available	0.730924	8	243	552	3154	0.064554
BP_GO:0035214_eye-antennal_disc_development	0.0110034	not available	not available	Not Available	0.682073	13	418	1484	4673	0.0650852
BP_GO:0051129_negative_regulation_of_cellular_component_organization	0.0110173	not available	not available	Not Available	0.566167	101	1334	3782	5569	0.0650852
BP_GO:0035155_negative_regulation_of_terminal_cell_fate_specification,_open_tracheal_system	0.0110204	not available	not available	Not Available	0.820924	4	71	231	916	0.0650852
BP_GO:0007548_sex_differentiation	0.0110659	not available	not available	Not Available	0.669598	15	498	1099	6093	0.0652928
BP_GO:0009190_cyclic_nucleotide_biosynthetic_process	0.0110786	not available	not available	Not Available	0.669567	15	848	2281	3699	0.0653071
BP_GO:0051349_positive_regulation_of_lyase_activity	0.0110936	not available	not available	Not Available	0.697296	11	785	1632	3890	0.0653347
CC_GO:0045177_apical_part_of_cell	0.0111171	not available	not available	Not Available	0.613324	34	1680	2644	4884	0.0654124
MF_GO:0008227_G-protein_coupled_amine_receptor_activity	0.0112395	not available	not available	Not Available	0.663904	16	722	2489	4656	0.0659453
BP_GO:0007628_adult_walking_behavior	0.0112415	not available	not available	Not Available	0.706241	10	1460	1949	2853	0.0659453
BP_GO:0007445_determination_of_imaginal_disc_primordium	0.0112493	not available	not available	Not Available	0.745097	7	1398	1949	3853	0.0659453
BP_GO:0035225_determination_of_genital_disc_primordium	0.0112493	not available	not available	Not Available	0.745097	7	1398	1949	3853	0.0659453
BP_GO:0019725_cellular_homeostasis	0.0112666	not available	not available	Not Available	0.560054	122	1529	3331	6005	0.0659857
BP_GO:0035290_trunk_segmentation	0.0113446	not available	not available	Not Available	0.74478	7	530	2787	3571	0.066381
MF_GO:0004965_G-protein_coupled_GABA_receptor_activity	0.0113592	not available	not available	Not Available	0.864027	3	369	1273	1857	0.066405
BP_GO:0015711_organic_anion_transport	0.0114569	not available	not available	Not Available	0.584592	61	1358	3318	5497	0.0668801
BP_GO:0008293_torso_signaling_pathway	0.0114615	not available	not available	Not Available	0.621946	29	1188	3261	5405	0.0668801
MF_GO:0016917_GABA_receptor_activity	0.0115547	not available	not available	Not Available	0.762831	6	1273	1857	3190	0.0673614
BP_GO:0007400_neuroblast_fate_determination	0.0116225	not available	not available	Not Available	0.646086	20	530	3480	3684	0.0676079
BP_GO:0016325_oocyte_microtubule_cytoskeleton_organization	0.0116372	not available	not available	Not Available	0.662982	16	226	2762	4854	0.0676079
BP_GO:0043410_positive_regulation_of_MAPK_cascade	0.0116472	not available	not available	Not Available	0.621623	29	1008	2632	4979	0.0676079
BP_GO:0035071_salivary_gland_cell_autophagic_cell_death	0.0116503	not available	not available	Not Available	0.583685	62	1497	2675	5292	0.0676079
BP_GO:0048102_autophagic_cell_death	0.0116503	not available	not available	Not Available	0.583685	62	1497	2675	5292	0.0676079
MF_GO:0008083_growth_factor_activity	0.011681	not available	not available	Not Available	0.633439	24	706	2826	4346	0.067724
BP_GO:0007614_short-term_memory	0.0117536	not available	not available	Not Available	0.645817	20	967	2354	4074	0.0680829
BP_GO:0051048_negative_regulation_of_secretion	0.0118231	not available	not available	Not Available	0.862198	3	503	1186	1857	0.0684227
MF_GO:0030676_Rac_guanyl-nucleotide_exchange_factor_activity	0.0118635	not available	not available	Not Available	0.785586	5	1347	1458	1528	0.0685453
MF_GO:0008332_low_voltage-gated_calcium_channel_activity	0.011873	not available	not available	Not Available	0.923108	2	477	477	843	0.0685453
BP_GO:0007374_posterior_midgut_invagination	0.0118767	not available	not available	Not Available	0.817537	4	985	1379	1884	0.0685453
BP_GO:0048867_stem_cell_fate_determination	0.0119101	not available	not available	Not Available	0.635827	23	530	3501	4822	0.0686757
BP_GO:0007506_gonadal_mesoderm_development	0.0119335	not available	not available	Not Available	0.86177	3	225	1516	1816	0.0687475
BP_GO:0001505_regulation_of_neurotransmitter_levels	0.0119722	not available	not available	Not Available	0.565898	99	976	3296	6039	0.0689081
BP_GO:0045676_regulation_of_R7_cell_differentiation	0.0120163	not available	not available	Not Available	0.67951	13	1415	2430	4212	0.0690991
BP_GO:0046628_positive_regulation_of_insulin_receptor_signaling_pathway	0.0121155	not available	not available	Not Available	0.861069	3	58	494	3023	0.0696067
BP_GO:0031102_neuron_projection_regeneration	0.0122142	not available	not available	Not Available	0.816252	4	319	1065	1234	0.0701101
BP_GO:0007354_zygotic_determination_of_anterior/posterior_axis,_embryo	0.0122991	not available	not available	Not Available	0.760319	6	706	1188	3501	0.0705333
BP_GO:0048863_stem_cell_differentiation	0.0123106	not available	not available	Not Available	0.678799	13	440	3619	3948	0.0705356
BP_GO:0010720_positive_regulation_of_cell_development	0.0123573	not available	not available	Not Available	0.652303	18	1275	2008	4193	0.0707391
BP_GO:0032222_regulation_of_synaptic_transmission,_cholinergic	0.0125295	not available	not available	Not Available	0.921007	2	368	368	988	0.0716601
BP_GO:0030855_epithelial_cell_differentiation	0.012581	not available	not available	Not Available	0.660899	16	898	1731	5559	0.0718872
BP_GO:0009150_purine_ribonucleotide_metabolic_process	0.0125919	not available	not available	Not Available	0.563759	104	1631	3321	5869	0.0718872
MF_GO:0043167_ion_binding	0.0126093	not available	not available	Not Available	0.517125	1803	1902	4143	6379	0.071922
BP_GO:0014706_striated_muscle_tissue_development	0.0126802	not available	not available	Not Available	0.665864	15	516	1528	5505	0.0722614
CC_GO:0048788_presynaptic_cytoskeletal_matrix_assembled_at_active_zones	0.0127148	not available	not available	Not Available	0.858811	3	279	720	2634	0.0723935
CC_GO:0009897_external_side_of_plasma_membrane	0.012806	not available	not available	Not Available	0.814062	4	368	1245	1761	0.0728276
BP_GO:0007141_male_meiosis_I	0.0128141	not available	not available	Not Available	0.814033	4	728	819	1866	0.0728276
BP_GO:0035025_positive_regulation_of_Rho_protein_signal_transduction	0.0128589	not available	not available	Not Available	0.677513	13	944	1999	3991	0.0729061
BP_GO:0036059_nephrocyte_diaphragm_assembly	0.0128624	not available	not available	Not Available	0.858266	3	156	1114	2377	0.0729061
BP_GO:0036058_filtration_diaphragm_assembly	0.0128624	not available	not available	Not Available	0.858266	3	156	1114	2377	0.0729061
CC_GO:0005915_zonula_adherens	0.0128954	not available	not available	Not Available	0.71236	9	226	2466	3667	0.073028
BP_GO:0090163_establishment_of_epithelial_cell_planar_polarity	0.012935	not available	not available	Not Available	0.813595	4	189	311	686	0.0731868
BP_GO:0045167_asymmetric_protein_localization_involved_in_cell_fate_determination	0.0130277	not available	not available	Not Available	0.677126	13	686	2326	3587	0.0735153
BP_GO:0007395_dorsal_closure,_spreading_of_leading_edge_cells	0.0130324	not available	not available	Not Available	0.813245	4	906	985	1731	0.0735153
BP_GO:0031104_dendrite_regeneration	0.0130523	not available	not available	Not Available	0.919372	2	319	319	1065	0.0735153
BP_GO:0048679_regulation_of_axon_regeneration	0.0130523	not available	not available	Not Available	0.919372	2	319	319	1065	0.0735153
BP_GO:0070570_regulation_of_neuron_projection_regeneration	0.0130523	not available	not available	Not Available	0.919372	2	319	319	1065	0.0735153
BP_GO:0050920_regulation_of_chemotaxis	0.0130627	not available	not available	Not Available	0.739405	7	492	1234	3000	0.0735153
BP_GO:0009118_regulation_of_nucleoside_metabolic_process	0.0131038	not available	not available	Not Available	0.577576	69	1549	3543	5466	0.0735508
BP_GO:0030811_regulation_of_nucleotide_catabolic_process	0.0131038	not available	not available	Not Available	0.577576	69	1549	3543	5466	0.0735508
BP_GO:0033121_regulation_of_purine_nucleotide_catabolic_process	0.0131038	not available	not available	Not Available	0.577576	69	1549	3543	5466	0.0735508
BP_GO:0006163_purine_nucleotide_metabolic_process	0.0131216	not available	not available	Not Available	0.562711	106	1650	3321	5890	0.0735853
BP_GO:0030003_cellular_cation_homeostasis	0.0131958	not available	not available	Not Available	0.605613	37	1529	2848	4799	0.0739328
BP_GO:0033627_cell_adhesion_mediated_by_integrin	0.0132069	not available	not available	Not Available	0.757418	6	862	1816	3202	0.0739328
BP_GO:0010001_glial_cell_differentiation	0.0132609	not available	not available	Not Available	0.711386	9	296	1415	3655	0.0741696
BP_GO:0032924_activin_receptor_signaling_pathway	0.0133553	not available	not available	Not Available	0.856476	3	145	286	3262	0.0746317
BP_GO:0051492_regulation_of_stress_fiber_assembly	0.0134314	not available	not available	Not Available	0.856203	3	816	1351	1533	0.0749907
BP_GO:0016336_establishment_or_maintenance_of_polarity_of_larval_imaginal_disc_epithelium	0.013552	not available	not available	Not Available	0.779792	5	318	333	3118	0.0755426
BP_GO:0032268_regulation_of_cellular_protein_metabolic_process	0.013554	not available	not available	Not Available	0.545538	201	1490	3978	6250	0.0755426
MF_GO:0004722_protein_serine/threonine_phosphatase_activity	0.0136082	not available	not available	Not Available	0.612843	32	1157	2643	5243	0.0757778
CC_GO:0043296_apical_junction_complex	0.0136724	not available	not available	Not Available	0.855347	3	226	1680	1816	0.0760683
BP_GO:0042074_cell_migration_involved_in_gastrulation	0.0137096	not available	not available	Not Available	0.722628	8	225	956	3979	0.0762086
BP_GO:2000058_regulation_of_protein_ubiquitination_involved_in_ubiquitin-dependent_protein_catabolic_process	0.0137401	not available	not available	Not Available	0.91727	2	193	193	1227	0.0762444
BP_GO:2000060_positive_regulation_of_protein_ubiquitination_involved_in_ubiquitin-dependent_protein_catabolic_process	0.0137401	not available	not available	Not Available	0.91727	2	193	193	1227	0.0762444
CC_GO:0032155_cell_division_site_part	0.0138191	not available	not available	Not Available	0.645514	19	1338	2533	3118	0.0766158
BP_GO:0055059_asymmetric_neuroblast_division	0.0138834	not available	not available	Not Available	0.620102	28	1407	2775	4821	0.0768378
BP_GO:0055057_neuroblast_division	0.0138834	not available	not available	Not Available	0.620102	28	1407	2775	4821	0.0768378
CC_GO:0038037_G-protein_coupled_receptor_dimeric_complex	0.0139497	not available	not available	Not Available	0.854373	3	369	1521	1857	0.0771373
MF_GO:0030546_receptor_activator_activity	0.0139721	not available	not available	Not Available	0.854296	3	11	289	3449	0.0771936
CC_GO:0008021_synaptic_vesicle	0.0140402	not available	not available	Not Available	0.581691	61	1311	3218	6001	0.0775022
BP_GO:0007271_synaptic_transmission,_cholinergic	0.0142388	not available	not available	Not Available	0.721226	8	867	1713	3743	0.0785303
MF_GO:0016830_carbon-carbon_lyase_activity	0.0142667	not available	not available	Not Available	0.619529	28	1823	3060	4971	0.078616
MF_GO:0008066_glutamate_receptor_activity	0.0143225	not available	not available	Not Available	0.641002	20	1053	2002	4316	0.0787751
MF_GO:0008093_cytoskeletal_adaptor_activity	0.0143268	not available	not available	Not Available	0.915518	2	43	43	1407	0.0787751
BP_GO:0090207_regulation_of_triglyceride_metabolic_process	0.0143329	not available	not available	Not Available	0.85305	3	730	1356	1695	0.0787751
MF_GO:0015301_anion:anion_antiporter_activity	0.0143898	not available	not available	Not Available	0.777129	5	959	1117	2087	0.0789796
MF_GO:0019199_transmembrane_receptor_protein_kinase_activity	0.014395	not available	not available	Not Available	0.634411	22	1118	2702	4426	0.0789796
BP_GO:0001894_tissue_homeostasis	0.0144791	not available	not available	Not Available	0.640733	20	1036	2509	3853	0.0793722
BP_GO:0000060_protein_import_into_nucleus,_translocation	0.0145156	not available	not available	Not Available	0.852427	3	273	1047	2477	0.0794867
BP_GO:0035180_larval_wandering_behavior	0.0145251	not available	not available	Not Available	0.914935	2	440	440	1020	0.0794867
BP_GO:0032317_regulation_of_Rap_GTPase_activity	0.0145955	not available	not available	Not Available	0.807872	4	1011	1618	1628	0.0797279
BP_GO:0032854_positive_regulation_of_Rap_GTPase_activity	0.0145955	not available	not available	Not Available	0.807872	4	1011	1618	1628	0.0797279
BP_GO:0051247_positive_regulation_of_protein_metabolic_process	0.0146139	not available	not available	Not Available	0.576086	69	1227	3090	6258	0.0797279
BP_GO:0031290_retinal_ganglion_cell_axon_guidance	0.0146195	not available	not available	Not Available	0.688508	11	492	2029	5208	0.0797279
BP_GO:0002115_store-operated_calcium_entry	0.0146652	not available	not available	Not Available	0.851921	3	211	1686	1913	0.0798443
BP_GO:0008284_positive_regulation_of_cell_proliferation	0.0146661	not available	not available	Not Available	0.602316	38	1568	3255	5013	0.0798443
BP_GO:0042078_germ-line_stem_cell_division	0.01472	not available	not available	Not Available	0.625702	25	1816	2722	4615	0.0800692
BP_GO:0048667_cell_morphogenesis_involved_in_neuron_differentiation	0.0147747	not available	not available	Not Available	0.667154	14	492	1052	6528	0.080298
BP_GO:0051480_cytosolic_calcium_ion_homeostasis	0.0148639	not available	not available	Not Available	0.707361	9	454	1853	2752	0.0807133
MF_GO:0004726_non-membrane_spanning_protein_tyrosine_phosphatase_activity	0.0150163	not available	not available	Not Available	0.8065	4	600	1065	1935	0.0814713
BP_GO:0001703_gastrulation_with_mouth_forming_first	0.0150436	not available	not available	Not Available	0.706933	9	985	1816	2261	0.0814796
BP_GO:0010004_gastrulation_involving_germ_band_extension	0.0150436	not available	not available	Not Available	0.706933	9	985	1816	2261	0.0814796
BP_GO:0007377_germ-band_extension	0.0150875	not available	not available	Not Available	0.719064	8	985	1533	3042	0.0816478
BP_GO:0016334_establishment_or_maintenance_of_polarity_of_follicular_epithelium	0.0152901	not available	not available	Not Available	0.62739	24	686	3254	4849	0.0826735
CC_GO:0031931_TORC1_complex	0.0153115	not available	not available	Not Available	0.912658	2	579	579	920	0.0827185
CC_GO:0016027_inaD_signaling_complex	0.0153526	not available	not available	Not Available	0.706205	9	1818	2577	3778	0.0828701
BP_GO:0052652_cyclic_purine_nucleotide_metabolic_process	0.0153888	not available	not available	Not Available	0.672117	13	848	2281	3189	0.0829945
CC_GO:0034707_chloride_channel_complex	0.015437	not available	not available	Not Available	0.805157	4	371	374	547	0.0831838
BP_GO:0007185_transmembrane_receptor_protein_tyrosine_phosphatase_signaling_pathway	0.0154548	not available	not available	Not Available	0.912249	2	165	165	1341	0.0832091
BP_GO:0090162_establishment_of_epithelial_cell_polarity	0.0154995	not available	not available	Not Available	0.686595	11	311	898	5569	0.0833791
BP_GO:0016056_rhodopsin_mediated_signaling_pathway	0.0156499	not available	not available	Not Available	0.705517	9	237	1925	3584	0.0841166
BP_GO:0046942_carboxylic_acid_transport	0.0158024	not available	not available	Not Available	0.593907	44	1268	2551	5170	0.0847926
BP_GO:0015849_organic_acid_transport	0.0158024	not available	not available	Not Available	0.593907	44	1268	2551	5170	0.0847926
MF_GO:0050321_tau-protein_kinase_activity	0.0159096	not available	not available	Not Available	0.910965	2	223	223	1305	0.0852956
BP_GO:0030155_regulation_of_cell_adhesion	0.0160302	not available	not available	Not Available	0.621411	26	1065	3102	4696	0.0858691
BP_GO:0008589_regulation_of_smoothened_signaling_pathway	0.0161224	not available	not available	Not Available	0.616927	28	773	3425	5165	0.0861434
MF_GO:0015297_antiporter_activity	0.0161316	not available	not available	Not Available	0.631693	22	959	2167	4599	0.0861434
BP_GO:0051338_regulation_of_transferase_activity	0.0161493	not available	not available	Not Available	0.587825	50	1591	3334	5101	0.0861434
BP_GO:0043549_regulation_of_kinase_activity	0.0161493	not available	not available	Not Available	0.587825	50	1591	3334	5101	0.0861434
BP_GO:0045859_regulation_of_protein_kinase_activity	0.0161493	not available	not available	Not Available	0.587825	50	1591	3334	5101	0.0861434
BP_GO:0042052_rhabdomere_development	0.0162336	not available	not available	Not Available	0.606109	34	1334	2419	5799	0.0865199
BP_GO:0000132_establishment_of_mitotic_spindle_orientation	0.0162849	not available	not available	Not Available	0.693817	10	333	686	4293	0.0867204
BP_GO:0006875_cellular_metal_ion_homeostasis	0.0163149	not available	not available	Not Available	0.612766	30	1513	2818	4799	0.0868056
BP_GO:0031034_myosin_filament_assembly	0.016342	not available	not available	Not Available	0.748501	6	1320	1731	2587	0.0868056
BP_GO:0031033_myosin_filament_organization	0.016342	not available	not available	Not Available	0.748501	6	1320	1731	2587	0.0868056
MF_GO:0015108_chloride_transmembrane_transporter_activity	0.0163664	not available	not available	Not Available	0.653684	16	547	1498	5391	0.0868626
BP_GO:0017085_response_to_insecticide	0.0163969	not available	not available	Not Available	0.684735	11	867	1880	3800	0.0869518
BP_GO:0045175_basal_protein_localization	0.0165012	not available	not available	Not Available	0.715675	8	311	1407	3587	0.0874315
BP_GO:0050994_regulation_of_lipid_catabolic_process	0.0165414	not available	not available	Not Available	0.845848	3	749	1356	1861	0.087481
BP_GO:0009453_energy_taxis	0.0165519	not available	not available	Not Available	0.634116	21	818	2060	4869	0.087481
BP_GO:0042331_phototaxis	0.0165519	not available	not available	Not Available	0.634116	21	818	2060	4869	0.087481
MF_GO:0004591_oxoglutarate_dehydrogenase_(succinyl-transferring)_activity	0.0167108	not available	not available	Not Available	0.908746	2	442	442	1124	0.0881054
BP_GO:0032270_positive_regulation_of_cellular_protein_metabolic_process	0.0167183	not available	not available	Not Available	0.57587	66	1119	3090	6258	0.0881054
CC_GO:0005615_extracellular_space	0.0167442	not available	not available	Not Available	0.547968	167	1972	4100	5420	0.0881054
BP_GO:0061074_regulation_of_neural_retina_development	0.0167535	not available	not available	Not Available	0.908629	2	153	153	1415	0.0881054
BP_GO:0060222_regulation_of_retinal_cone_cell_fate_commitment	0.0167535	not available	not available	Not Available	0.908629	2	153	153	1415	0.0881054
BP_GO:0042673_regulation_of_retinal_cone_cell_fate_specification	0.0167535	not available	not available	Not Available	0.908629	2	153	153	1415	0.0881054
CC_GO:0036379_myofilament	0.0168999	not available	not available	Not Available	0.800689	4	367	851	1882	0.0888017
BP_GO:0001578_microtubule_bundle_formation	0.0169169	not available	not available	Not Available	0.657693	15	1036	2295	4433	0.0888171
MF_GO:0004887_thyroid_hormone_receptor_activity	0.0169464	not available	not available	Not Available	0.908104	2	30	30	1547	0.0888984
BP_GO:0010002_cardioblast_differentiation	0.0170404	not available	not available	Not Available	0.72889	7	440	3619	3685	0.0893174
BP_GO:0051125_regulation_of_actin_nucleation	0.0171085	not available	not available	Not Available	0.800076	4	641	1262	2268	0.0896007
BP_GO:0032103_positive_regulation_of_response_to_external_stimulus	0.0171352	not available	not available	Not Available	0.702232	9	319	1234	5068	0.0896665
BP_GO:0007508_larval_heart_development	0.0171967	not available	not available	Not Available	0.769022	5	1533	2178	2354	0.0899139
BP_GO:0000902_cell_morphogenesis	0.01724	not available	not available	Not Available	0.560803	102	1230	3090	6432	0.090066
BP_GO:0033673_negative_regulation_of_kinase_activity	0.017284	not available	not available	Not Available	0.657069	15	669	2497	4672	0.0900727
BP_GO:0006469_negative_regulation_of_protein_kinase_activity	0.017284	not available	not available	Not Available	0.657069	15	669	2497	4672	0.0900727
BP_GO:0051348_negative_regulation_of_transferase_activity	0.017284	not available	not available	Not Available	0.657069	15	669	2497	4672	0.0900727
BP_GO:0007281_germ_cell_development	0.0173669	not available	not available	Not Available	0.577081	63	1262	2992	6075	0.0903576
BP_GO:2001014_regulation_of_skeletal_muscle_cell_differentiation	0.0174099	not available	not available	Not Available	0.7992	4	384	914	2377	0.0903576
BP_GO:0060142_regulation_of_syncytium_formation_by_plasma_membrane_fusion	0.0174099	not available	not available	Not Available	0.7992	4	384	914	2377	0.0903576
BP_GO:0010830_regulation_of_myotube_differentiation	0.0174099	not available	not available	Not Available	0.7992	4	384	914	2377	0.0903576
BP_GO:1901739_regulation_of_myoblast_fusion	0.0174099	not available	not available	Not Available	0.7992	4	384	914	2377	0.0903576
MF_GO:0004690_cyclic_nucleotide-dependent_protein_kinase_activity	0.017476	not available	not available	Not Available	0.768275	5	230	2793	3217	0.0905234
BP_GO:0061321_garland_nephrocyte_differentiation	0.0174847	not available	not available	Not Available	0.842968	3	549	1114	2377	0.0905234
BP_GO:0030856_regulation_of_epithelial_cell_differentiation	0.0174847	not available	not available	Not Available	0.842968	3	363	641	3036	0.0905234
BP_GO:0060278_regulation_of_ovulation	0.0175316	not available	not available	Not Available	0.906527	2	454	454	1150	0.0906923
MF_GO:0008261_allatostatin_receptor_activity	0.0176028	not available	not available	Not Available	0.798645	4	393	1466	1886	0.0909863
BP_GO:0042326_negative_regulation_of_phosphorylation	0.0176492	not available	not available	Not Available	0.635754	20	1209	2497	4672	0.0911514
CC_GO:0042734_presynaptic_membrane	0.0176918	not available	not available	Not Available	0.682195	11	333	2136	5013	0.0912953
BP_GO:0007028_cytoplasm_organization	0.0177058	not available	not available	Not Available	0.635672	20	855	2523	4343	0.0912953
BP_GO:0060158_phospholipase_C-activating_dopamine_receptor_signaling_pathway	0.0177729	not available	not available	Not Available	0.905885	2	237	237	1378	0.0915172
BP_GO:0050769_positive_regulation_of_neurogenesis	0.0177778	not available	not available	Not Available	0.651352	16	1234	1997	4193	0.0915172
BP_GO:0035112_genitalia_morphogenesis	0.0178489	not available	not available	Not Available	0.661533	14	1181	1533	4561	0.0917345
BP_GO:0048808_male_genitalia_morphogenesis	0.0178489	not available	not available	Not Available	0.661533	14	1181	1533	4561	0.0917345
BP_GO:0019730_antimicrobial_humoral_response	0.0179452	not available	not available	Not Available	0.586958	49	1209	3484	5396	0.0921468
BP_GO:0055060_asymmetric_neuroblast_division_resulting_in_ganglion_mother_cell_formation	0.0179716	not available	not available	Not Available	0.90536	2	209	209	1415	0.0921468
MF_GO:0008273_calcium,_potassium:sodium_antiporter_activity	0.0179728	not available	not available	Not Available	0.797594	4	13	891	2432	0.0921468
MF_GO:0005072_transforming_growth_factor_beta_receptor,_cytoplasmic_mediator_activity	0.0180558	not available	not available	Not Available	0.79736	4	329	980	2722	0.0924974
MF_GO:0017022_myosin_binding	0.0183306	not available	not available	Not Available	0.594555	41	1190	2543	6005	0.0938298
MF_GO:0005539_glycosaminoglycan_binding	0.0185222	not available	not available	Not Available	0.61598	27	1742	3370	4300	0.0946887
BP_GO:0010579_positive_regulation_of_adenylate_cyclase_activity_involved_in_G-protein_coupled_receptor_signaling_pathway	0.0185283	not available	not available	Not Available	0.725469	7	722	1632	3890	0.0946887
BP_GO:0006720_isoprenoid_metabolic_process	0.0185468	not available	not available	Not Available	0.650146	16	1774	2614	3815	0.0946966
MF_GO:0008046_axon_guidance_receptor_activity	0.0185598	not available	not available	Not Available	0.795959	4	517	979	1541	0.0946966
BP_GO:0010563_negative_regulation_of_phosphorus_metabolic_process	0.0186672	not available	not available	Not Available	0.613744	28	1282	3948	5017	0.0950916
BP_GO:0045936_negative_regulation_of_phosphate_metabolic_process	0.0186672	not available	not available	Not Available	0.613744	28	1282	3948	5017	0.0950916
BP_GO:0034331_cell_junction_maintenance	0.0186927	not available	not available	Not Available	0.680336	11	898	2413	3979	0.0951451
BP_GO:0033119_negative_regulation_of_RNA_splicing	0.0187178	not available	not available	Not Available	0.742621	6	509	1057	3791	0.0951962
MF_GO:0003729_mRNA_binding	0.018969	not available	not available	Not Available	0.545893	174	1204	3444	6390	0.0963964
BP_GO:0003333_amino_acid_transmembrane_transport	0.0190086	not available	not available	Not Available	0.624915	23	1358	2454	5170	0.0965202
BP_GO:0045610_regulation_of_hemocyte_differentiation	0.0191525	not available	not available	Not Available	0.622137	24	493	2656	5200	0.0971324
BP_GO:0009117_nucleotide_metabolic_process	0.0191598	not available	not available	Not Available	0.550258	144	1862	3399	5940	0.0971324
BP_GO:0051663_oocyte_nucleus_localization_involved_in_oocyte_dorsal/ventral_axis_specification	0.0192324	not available	not available	Not Available	0.90209	2	223	223	1457	0.0974224
MF_GO:0030898_actin-dependent_ATPase_activity	0.0193026	not available	not available	Not Available	0.793944	4	1320	1439	1767	0.0977004
BP_GO:0006887_exocytosis	0.0193219	not available	not available	Not Available	0.601192	35	883	2403	5732	0.0977199
CC_GO:0000794_condensed_nuclear_chromosome	0.019394	not available	not available	Not Available	0.83744	3	728	1046	2408	0.098006
MF_GO:0019842_vitamin_binding	0.0195541	not available	not available	Not Available	0.629942	21	1770	2725	4590	0.0986586
MF_GO:0051371_muscle_alpha-actinin_binding	0.0195542	not available	not available	Not Available	0.901273	2	764	764	930	0.0986586
BP_GO:0042694_muscle_cell_fate_specification	0.0196385	not available	not available	Not Available	0.762785	5	756	2117	2950	0.0990049
BP_GO:0035249_synaptic_transmission,_glutamatergic	0.0197162	not available	not available	Not Available	0.900864	2	242	242	1459	0.0993174
CC_GO:0071212_subsynaptic_reticulum	0.0197861	not available	not available	Not Available	0.83635	3	895	1008	2307	0.0995163
BP_GO:0007210_serotonin_receptor_signaling_pathway	0.0198028	not available	not available	Not Available	0.762388	5	495	1764	3042	0.0995163
MF_GO:0004993_serotonin_receptor_activity	0.0198028	not available	not available	Not Available	0.762388	5	495	1764	3042	0.0995163
BP_GO:0046958_nonassociative_learning	0.0198443	not available	not available	Not Available	0.708518	8	387	2145	2793	0.0996461
BP_GO:0002376_immune_system_process	0.0198754	not available	not available	Not Available	0.544479	182	1714	3771	5951	0.0997231
BP_GO:0045927_positive_regulation_of_growth	0.01996	not available	not available	Not Available	0.572216	68	1372	2648	6071	0.10006
CC_GO:0043025_neuronal_cell_body	0.019974	not available	not available	Not Available	0.586026	48	1541	3312	5354	0.10006
BP_GO:0034644_cellular_response_to_UV	0.019999	not available	not available	Not Available	0.708212	8	1785	2067	2893	0.100084
BP_GO:0051246_regulation_of_protein_metabolic_process	0.0200361	not available	not available	Not Available	0.539616	230	1510	4096	6250	0.100084
BP_GO:0002090_regulation_of_receptor_internalization	0.020042	not available	not available	Not Available	0.900047	2	243	243	1472	0.100084
BP_GO:0002092_positive_regulation_of_receptor_internalization	0.020042	not available	not available	Not Available	0.900047	2	243	243	1472	0.100084
MF_GO:0005178_integrin_binding	0.0200901	not available	not available	Not Available	0.791871	4	447	1533	2354	0.100245
BP_GO:0044324_regulation_of_transcription_involved_in_anterior/posterior_axis_specification	0.0201122	not available	not available	Not Available	0.899872	2	530	530	1188	0.100276
MF_GO:0032093_SAM_domain_binding	0.0201356	not available	not available	Not Available	0.899813	2	492	492	1227	0.100314
BP_GO:0048135_female_germ-line_cyst_formation	0.0201937	not available	not available	Not Available	0.657766	14	406	1619	5307	0.100524
BP_GO:0032861_activation_of_Rap_GTPase_activity	0.0204562	not available	not available	Not Available	0.834521	3	1011	1618	1628	0.10159
MF_GO:0046582_Rap_GTPase_activator_activity	0.0204562	not available	not available	Not Available	0.834521	3	1011	1618	1628	0.10159
BP_GO:0007193_adenylate_cyclase-inhibiting_G-protein_coupled_receptor_signaling_pathway	0.0204706	not available	not available	Not Available	0.834482	3	78	495	3685	0.10159
BP_GO:0006629_lipid_metabolic_process	0.020472	not available	not available	Not Available	0.537446	256	1900	3954	5820	0.10159
BP_GO:0042391_regulation_of_membrane_potential	0.0206144	not available	not available	Not Available	0.63512	19	704	2409	5597	0.102217
BP_GO:0007366_periodic_partitioning_by_pair_rule_gene	0.0208088	not available	not available	Not Available	0.790032	4	2	475	3244	0.103055
BP_GO:0048859_formation_of_anatomical_boundary	0.0208158	not available	not available	Not Available	0.615484	26	1019	3000	5235	0.103055
BP_GO:0030514_negative_regulation_of_BMP_signaling_pathway	0.020886	not available	not available	Not Available	0.676532	11	1158	2303	4524	0.103321
BP_GO:0036099_female_germ-line_stem_cell_maintenance	0.0210094	not available	not available	Not Available	0.694649	9	589	1652	4096	0.10385
MF_GO:0097367_carbohydrate_derivative_binding	0.0210997	not available	not available	Not Available	0.580288	54	2037	3523	4557	0.104216
MF_GO:0080019_fatty-acyl-CoA_reductase_(alcohol-forming)_activity	0.0212025	not available	not available	Not Available	0.705889	8	1525	2107	2471	0.104642
BP_GO:0006856_eye_pigment_precursor_transport	0.0212633	not available	not available	Not Available	0.788893	4	606	2124	2225	0.10486
BP_GO:0050912_detection_of_chemical_stimulus_involved_in_sensory_perception_of_taste	0.0213038	not available	not available	Not Available	0.832263	3	137	1922	2256	0.104978
BP_GO:0010623_developmental_programmed_cell_death	0.0213481	not available	not available	Not Available	0.603688	32	916	2797	5225	0.105115
MF_GO:0019840_isoprenoid_binding	0.0213663	not available	not available	Not Available	0.684198	10	1629	2000	4208	0.105123
MF_GO:0046332_SMAD_binding	0.0214206	not available	not available	Not Available	0.89666	2	724	724	1049	0.105308
BP_GO:0021782_glial_cell_development	0.0216609	not available	not available	Not Available	0.612441	27	1423	3148	5327	0.106407
BP_GO:0072521_purine-containing_compound_metabolic_process	0.0217559	not available	not available	Not Available	0.554951	114	1669	3572	5890	0.106791
BP_GO:0035150_regulation_of_tube_size	0.02187	not available	not available	Not Available	0.633525	19	1063	2515	5024	0.107268
BP_GO:0045196_establishment_or_maintenance_of_neuroblast_polarity	0.0223235	not available	not available	Not Available	0.660416	13	558	1731	5397	0.109383
BP_GO:0008101_decapentaplegic_signaling_pathway	0.0223357	not available	not available	Not Available	0.674194	11	452	1997	5878	0.109383
BP_GO:0016545_male_courtship_behavior,_veined_wing_vibration	0.0224722	not available	not available	Not Available	0.89415	2	52	52	1764	0.109881
BP_GO:0016543_male_courtship_behavior,_orientation_prior_to_leg_tapping_and_wing_vibration	0.0224722	not available	not available	Not Available	0.89415	2	52	52	1764	0.109881
BP_GO:0000289_nuclear-transcribed_mRNA_poly(A)_tail_shortening	0.0225372	not available	not available	Not Available	0.703435	8	770	1190	3330	0.110114
BP_GO:0044255_cellular_lipid_metabolic_process	0.0227208	not available	not available	Not Available	0.541943	194	1867	3941	5806	0.110926
BP_GO:0009826_unidimensional_cell_growth	0.0228494	not available	not available	Not Available	0.63982	17	1050	3015	4810	0.111444
CC_GO:0061177_type_Is_terminal_bouton	0.0228622	not available	not available	Not Available	0.755426	5	822	1008	3204	0.111444
BP_GO:0030509_BMP_signaling_pathway	0.0229611	not available	not available	Not Available	0.681568	10	980	2303	3619	0.111841
BP_GO:0032874_positive_regulation_of_stress-activated_MAPK_cascade	0.0230022	not available	not available	Not Available	0.648548	15	906	2018	4230	0.111869
BP_GO:0070304_positive_regulation_of_stress-activated_protein_kinase_signaling_cascade	0.0230022	not available	not available	Not Available	0.648548	15	906	2018	4230	0.111869
BP_GO:0007274_neuromuscular_synaptic_transmission	0.0230705	not available	not available	Not Available	0.583529	48	997	2702	5905	0.112115
MF_GO:0004385_guanylate_kinase_activity	0.0231247	not available	not available	Not Available	0.716138	7	252	895	5940	0.112168
BP_GO:0019693_ribose_phosphate_metabolic_process	0.0231345	not available	not available	Not Available	0.555462	109	1650	3399	6051	0.112168
BP_GO:0009259_ribonucleotide_metabolic_process	0.0231345	not available	not available	Not Available	0.555462	109	1650	3399	6051	0.112168
BP_GO:0048565_digestive_tract_development	0.0232841	not available	not available	Not Available	0.615076	25	1533	2354	5235	0.112807
CC_GO:0009331_glycerol-3-phosphate_dehydrogenase_complex	0.0233445	not available	not available	Not Available	0.7839	4	54	1028	3001	0.113013
MF_GO:0016814_hydrolase_activity,_acting_on_carbon-nitrogen_(but_not_peptide)_bonds,_in_cyclic_amidines	0.02347	not available	not available	Not Available	0.643282	16	1321	2118	4297	0.113534
BP_GO:2000043_regulation_of_cardiac_cell_fate_specification	0.0235474	not available	not available	Not Available	0.732301	6	127	732	3948	0.113735
BP_GO:0042686_regulation_of_cardioblast_cell_fate_specification	0.0235474	not available	not available	Not Available	0.732301	6	127	732	3948	0.113735
BP_GO:0051283_negative_regulation_of_sequestering_of_calcium_ion	0.0236195	not available	not available	Not Available	0.826385	3	137	596	3733	0.113987
MF_GO:0004115_3',5'-cyclic-AMP_phosphodiesterase_activity	0.0236356	not available	not available	Not Available	0.783228	4	110	1477	2316	0.113987
CC_GO:0030863_cortical_cytoskeleton	0.0236672	not available	not available	Not Available	0.732068	6	311	720	2806	0.114052
BP_GO:0046011_regulation_of_oskar_mRNA_translation	0.023694	not available	not available	Not Available	0.690039	9	277	1085	5676	0.114095
BP_GO:0048674_collateral_sprouting_of_injured_axon	0.0237945	not available	not available	Not Available	0.825957	3	1209	1617	1651	0.114318
BP_GO:0048682_sprouting_of_injured_axon	0.0237945	not available	not available	Not Available	0.825957	3	1209	1617	1651	0.114318
BP_GO:0048668_collateral_sprouting	0.0237945	not available	not available	Not Available	0.825957	3	1209	1617	1651	0.114318
BP_GO:0009792_embryo_development_ending_in_birth_or_egg_hatching	0.0238359	not available	not available	Not Available	0.587581	43	907	2509	5911	0.11443
BP_GO:0008343_adult_feeding_behavior	0.0242136	not available	not available	Not Available	0.700514	8	709	1388	2714	0.116083
BP_GO:0045924_regulation_of_female_receptivity	0.0242167	not available	not available	Not Available	0.664124	12	296	2004	5080	0.116083
MF_GO:0015491_cation:cation_antiporter_activity	0.0243133	not available	not available	Not Available	0.679453	10	891	2167	3606	0.116457
BP_GO:0010959_regulation_of_metal_ion_transport	0.0244364	not available	not available	Not Available	0.651786	14	794	1686	5478	0.116959
MF_GO:0016411_acylglycerol_O-acyltransferase_activity	0.0244561	not available	not available	Not Available	0.700105	8	303	1231	3278	0.116965
BP_GO:0070252_actin-mediated_cell_contraction	0.0247297	not available	not available	Not Available	0.670591	11	1379	2011	3837	0.118184
BP_GO:0006417_regulation_of_translation	0.0248464	not available	not available	Not Available	0.567522	71	950	3330	6321	0.118652
BP_GO:0071902_positive_regulation_of_protein_serine/threonine_kinase_activity	0.0248846	not available	not available	Not Available	0.670368	11	1507	2408	4346	0.118735
BP_GO:0010092_specification_of_organ_identity	0.0249109	not available	not available	Not Available	0.888545	2	893	893	1019	0.118735
BP_GO:0045727_positive_regulation_of_translation	0.0249268	not available	not available	Not Available	0.651151	14	822	1652	5676	0.118735
BP_GO:0050916_sensory_perception_of_sweet_taste	0.0249446	not available	not available	Not Available	0.823193	3	783	1513	2252	0.118735
BP_GO:0060548_negative_regulation_of_cell_death	0.0249575	not available	not available	Not Available	0.568419	69	1101	3781	6385	0.118735
BP_GO:0048098_antennal_joint_development	0.0250659	not available	not available	Not Available	0.780016	4	158	212	2607	0.119072
MF_GO:0015278_calcium-release_channel_activity	0.0250659	not available	not available	Not Available	0.780016	4	596	1529	1686	0.119072
MF_GO:0017154_semaphorin_receptor_activity	0.0251984	not available	not available	Not Available	0.887903	2	944	944	979	0.119612
BP_GO:0035295_tube_development	0.0252884	not available	not available	Not Available	0.605066	29	1103	3662	4996	0.11995
BP_GO:0035215_genital_disc_development	0.025308	not available	not available	Not Available	0.677957	10	893	2308	3948	0.119953
BP_GO:0046330_positive_regulation_of_JNK_cascade	0.0254517	not available	not available	Not Available	0.650483	14	906	1507	4230	0.120544
BP_GO:1901888_regulation_of_cell_junction_assembly	0.0254875	not available	not available	Not Available	0.887261	2	869	869	1065	0.120623
BP_GO:0008358_maternal_determination_of_anterior/posterior_axis,_embryo	0.0256924	not available	not available	Not Available	0.821441	3	258	2032	2303	0.121502
BP_GO:0007519_skeletal_muscle_tissue_development	0.0258033	not available	not available	Not Available	0.661942	12	516	1528	5427	0.121761
BP_GO:0042480_negative_regulation_of_eye_photoreceptor_cell_development	0.0258049	not available	not available	Not Available	0.77841	4	71	187	414	0.121761
BP_GO:0045316_negative_regulation_of_compound_eye_photoreceptor_development	0.0258049	not available	not available	Not Available	0.77841	4	71	187	414	0.121761
MF_GO:0015298_solute:cation_antiporter_activity	0.0258804	not available	not available	Not Available	0.65555	13	891	2432	3606	0.121974
BP_GO:0007204_elevation_of_cytosolic_calcium_ion_concentration	0.0258885	not available	not available	Not Available	0.697754	8	257	596	2752	0.121974
BP_GO:0007552_metamorphosis	0.0260472	not available	not available	Not Available	0.610192	26	1065	2326	5977	0.122398
BP_GO:0010496_intercellular_transport	0.0260751	not available	not available	Not Available	0.748861	5	177	2211	3895	0.122398
MF_GO:0005243_gap_junction_channel_activity	0.0260751	not available	not available	Not Available	0.748861	5	177	2211	3895	0.122398
CC_GO:0005921_gap_junction	0.0260751	not available	not available	Not Available	0.748861	5	177	2211	3895	0.122398
MF_GO:0022829_wide_pore_channel_activity	0.0260751	not available	not available	Not Available	0.748861	5	177	2211	3895	0.122398
BP_GO:2001260_regulation_of_semaphorin-plexin_signaling_pathway	0.026124	not available	not available	Not Available	0.885859	2	452	452	1506	0.122452
BP_GO:0043405_regulation_of_MAP_kinase_activity	0.0261252	not available	not available	Not Available	0.632123	18	1507	2497	4346	0.122452
BP_GO:0009611_response_to_wounding	0.0261941	not available	not available	Not Available	0.576005	55	1617	2742	5859	0.122685
MF_GO:0004712_protein_serine/threonine/tyrosine_kinase_activity	0.0263099	not available	not available	Not Available	0.697082	8	906	1507	2632	0.123136
BP_GO:0006309_apoptotic_DNA_fragmentation	0.0263915	not available	not available	Not Available	0.885276	2	691	691	1277	0.123427
BP_GO:0016062_adaptation_of_rhodopsin_mediated_signaling	0.0264493	not available	not available	Not Available	0.777038	4	180	1818	1969	0.123514
BP_GO:0023058_adaptation_of_signaling_pathway	0.0264493	not available	not available	Not Available	0.777038	4	180	1818	1969	0.123514
CC_GO:0000164_protein_phosphatase_type_1_complex	0.0266149	not available	not available	Not Available	0.685482	9	996	2636	5017	0.124064
BP_GO:0097306_cellular_response_to_alcohol	0.0266203	not available	not available	Not Available	0.644026	15	935	2008	4999	0.124064
MF_GO:0035591_signaling_adaptor_activity	0.0266258	not available	not available	Not Available	0.667935	11	552	1956	6443	0.124064
MF_GO:0016624_oxidoreductase_activity,_acting_on_the_aldehyde_or_oxo_group_of_donors,_disulfide_as_acceptor	0.0267655	not available	not available	Not Available	0.726324	6	1124	2241	3053	0.124545
MF_GO:0008321_Ral_guanyl-nucleotide_exchange_factor_activity	0.0267683	not available	not available	Not Available	0.884458	2	155	155	1827	0.124545
BP_GO:0007394_dorsal_closure,_elongation_of_leading_edge_cells	0.0269273	not available	not available	Not Available	0.660461	12	1050	3015	3979	0.125193
BP_GO:0016348_imaginal_disc-derived_leg_joint_morphogenesis	0.0269518	not available	not available	Not Available	0.654192	13	1588	3244	4062	0.125215
BP_GO:0010378_temperature_compensation_of_the_circadian_clock	0.0270391	not available	not available	Not Available	0.883874	2	762	762	1230	0.125529
MF_GO:0005283_sodium:amino_acid_symporter_activity	0.027162	not available	not available	Not Available	0.775549	4	704	1545	2548	0.125908
BP_GO:0007440_foregut_morphogenesis	0.0271786	not available	not available	Not Available	0.695723	8	71	2233	3619	0.125908
BP_GO:0007584_response_to_nutrient	0.0271923	not available	not available	Not Available	0.648345	14	1722	2404	4484	0.125908
BP_GO:0007413_axonal_fasciculation	0.0272115	not available	not available	Not Available	0.638823	16	862	2110	4085	0.125908
BP_GO:0072347_response_to_anesthetic	0.0272217	not available	not available	Not Available	0.684586	9	1014	1506	3372	0.125908
BP_GO:0001933_negative_regulation_of_protein_phosphorylation	0.0272822	not available	not available	Not Available	0.630875	18	1209	2497	5101	0.125908
BP_GO:0009308_amine_metabolic_process	0.0272997	not available	not available	Not Available	0.613469	24	1409	2652	4508	0.125908
BP_GO:0044106_cellular_amine_metabolic_process	0.0272997	not available	not available	Not Available	0.613469	24	1409	2652	4508	0.125908
BP_GO:0006576_cellular_biogenic_amine_metabolic_process	0.0272997	not available	not available	Not Available	0.613469	24	1409	2652	4508	0.125908
BP_GO:0035289_posterior_head_segmentation	0.0273457	not available	not available	Not Available	0.675035	10	530	1432	3948	0.126029
MF_GO:0022821_potassium_ion_antiporter_activity	0.0274217	not available	not available	Not Available	0.725175	6	891	2432	3604	0.126287
BP_GO:0007367_segment_polarity_determination	0.0274684	not available	not available	Not Available	0.624029	20	406	3571	5153	0.12641
BP_GO:0007429_secondary_branching,_open_tracheal_system	0.0276005	not available	not available	Not Available	0.81712	3	127	231	4346	0.126926
BP_GO:0008105_asymmetric_protein_localization	0.0276751	not available	not available	Not Available	0.590109	38	1007	3118	5726	0.127177
BP_GO:0007350_blastoderm_segmentation	0.0277641	not available	not available	Not Available	0.630368	18	1099	2856	4277	0.127494
MF_GO:0016595_glutamate_binding	0.0278299	not available	not available	Not Available	0.816614	3	1191	1521	2005	0.127703
BP_GO:0032872_regulation_of_stress-activated_MAPK_cascade	0.0279575	not available	not available	Not Available	0.587652	40	920	2675	6264	0.128103
BP_GO:0070302_regulation_of_stress-activated_protein_kinase_signaling_cascade	0.0279575	not available	not available	Not Available	0.587652	40	920	2675	6264	0.128103
BP_GO:0046777_protein_autophosphorylation	0.0282384	not available	not available	Not Available	0.652619	13	1507	2404	3781	0.129297
BP_GO:0003384_apical_constriction_involved_in_gastrulation	0.0282654	not available	not available	Not Available	0.773301	4	1379	1836	1884	0.129327
BP_GO:0008594_photoreceptor_cell_morphogenesis	0.0286832	not available	not available	Not Available	0.652088	13	492	1052	6528	0.131144
MF_GO:0001158_enhancer_sequence-specific_DNA_binding	0.0287859	not available	not available	Not Available	0.6198	21	842	2882	5738	0.131424
MF_GO:0035326_enhancer_binding	0.0287859	not available	not available	Not Available	0.6198	21	842	2882	5738	0.131424
BP_GO:0051094_positive_regulation_of_developmental_process	0.0289189	not available	not available	Not Available	0.561515	80	1448	3419	6023	0.131936
BP_GO:0048805_imaginal_disc-derived_genitalia_morphogenesis	0.0291414	not available	not available	Not Available	0.651548	13	1181	1533	4561	0.132664
BP_GO:0048803_imaginal_disc-derived_male_genitalia_morphogenesis	0.0291414	not available	not available	Not Available	0.651548	13	1181	1533	4561	0.132664
BP_GO:0035126_post-embryonic_genitalia_morphogenesis	0.0291414	not available	not available	Not Available	0.651548	13	1181	1533	4561	0.132664
BP_GO:0035263_genital_disc_sexually_dimorphic_development	0.029163	not available	not available	Not Available	0.77152	4	56	212	3619	0.132668
MF_GO:0004948_calcitonin_receptor_activity	0.0291928	not available	not available	Not Available	0.771461	4	1383	1632	2062	0.132708
BP_GO:0071375_cellular_response_to_peptide_hormone_stimulus	0.0293522	not available	not available	Not Available	0.622192	20	1065	2284	5728	0.133146
BP_GO:0032869_cellular_response_to_insulin_stimulus	0.0293522	not available	not available	Not Available	0.622192	20	1065	2284	5728	0.133146
BP_GO:1901653_cellular_response_to_peptide	0.0293522	not available	not available	Not Available	0.622192	20	1065	2284	5728	0.133146
MF_GO:0005070_SH3/SH2_adaptor_activity	0.0293914	not available	not available	Not Available	0.681508	9	1259	1956	3529	0.133228
BP_GO:0048865_stem_cell_fate_commitment	0.029567	not available	not available	Not Available	0.692159	8	1398	1415	3684	0.133928
BP_GO:0051260_protein_homooligomerization	0.0296406	not available	not available	Not Available	0.632155	17	829	2547	5412	0.134166
BP_GO:0001676_long-chain_fatty_acid_metabolic_process	0.0298842	not available	not available	Not Available	0.721048	6	838	1002	3847	0.135172
CC_GO:0005876_spindle_microtubule	0.0299466	not available	not available	Not Available	0.628159	18	1619	2315	4948	0.135358
CC_GO:0070451_cell_hair	0.0300666	not available	not available	Not Available	0.769768	4	533	985	1334	0.135804
CC_GO:0045171_intercellular_bridge	0.0301112	not available	not available	Not Available	0.618574	21	1040	2967	4854	0.135898
BP_GO:0045744_negative_regulation_of_G-protein_coupled_receptor_protein_signaling_pathway	0.0301734	not available	not available	Not Available	0.680444	9	1413	2011	3250	0.135898
BP_GO:0023021_termination_of_signal_transduction	0.0301734	not available	not available	Not Available	0.680444	9	1413	2011	3250	0.135898
BP_GO:0038032_termination_of_G-protein_coupled_receptor_signaling_pathway	0.0301734	not available	not available	Not Available	0.680444	9	1413	2011	3250	0.135898
BP_GO:0007378_amnioserosa_formation	0.0303634	not available	not available	Not Available	0.811203	3	531	706	3619	0.136657
MF_GO:0004723_calcium-dependent_protein_serine/threonine_phosphatase_activity	0.0306513	not available	not available	Not Available	0.740521	5	184	1697	2587	0.137846
BP_GO:0046666_retinal_cell_programmed_cell_death	0.0306922	not available	not available	Not Available	0.662717	11	686	2627	4975	0.137846
CC_GO:0031982_vesicle	0.0306929	not available	not available	Not Available	0.545701	142	1472	3568	6095	0.137846
BP_GO:0050918_positive_chemotaxis	0.0307773	not available	not available	Not Available	0.70347	7	792	2110	4346	0.13803
BP_GO:0002832_negative_regulation_of_response_to_biotic_stimulus	0.0307773	not available	not available	Not Available	0.70347	7	1653	2738	3467	0.13803
BP_GO:0046328_regulation_of_JNK_cascade	0.0308425	not available	not available	Not Available	0.586773	39	920	2675	6648	0.138052
BP_GO:0008406_gonad_development	0.0308641	not available	not available	Not Available	0.583638	42	1816	3310	5275	0.138052
BP_GO:0060582_cell_fate_determination_involved_in_pattern_specification	0.0308695	not available	not available	Not Available	0.639317	15	285	2906	6112	0.138052
BP_GO:0016360_sensory_organ_precursor_cell_fate_determination	0.0308695	not available	not available	Not Available	0.639317	15	285	2906	6112	0.138052
BP_GO:0003156_regulation_of_organ_formation	0.0310823	not available	not available	Not Available	0.703019	7	980	1860	3619	0.13871
BP_GO:0045704_regulation_of_salivary_gland_boundary_specification	0.0310823	not available	not available	Not Available	0.703019	7	980	1860	3619	0.13871
BP_GO:0045705_negative_regulation_of_salivary_gland_boundary_specification	0.0310823	not available	not available	Not Available	0.703019	7	980	1860	3619	0.13871
CC_GO:0031475_myosin_V_complex	0.0311772	not available	not available	Not Available	0.809529	3	180	1767	2952	0.139036
BP_GO:0000038_very_long-chain_fatty_acid_metabolic_process	0.0312003	not available	not available	Not Available	0.739586	5	677	2013	2240	0.139041
BP_GO:0008587_imaginal_disc-derived_wing_margin_morphogenesis	0.0313124	not available	not available	Not Available	0.600122	29	893	2975	5752	0.139442
BP_GO:0046671_negative_regulation_of_retinal_cell_programmed_cell_death	0.0314229	not available	not available	Not Available	0.689545	8	237	2039	3853	0.139738
BP_GO:0046673_negative_regulation_of_compound_eye_retinal_cell_programmed_cell_death	0.0314229	not available	not available	Not Available	0.689545	8	237	2039	3853	0.139738
BP_GO:0032922_circadian_regulation_of_gene_expression	0.0316508	not available	not available	Not Available	0.766789	4	358	386	1112	0.140558
BP_GO:0007428_primary_branching,_open_tracheal_system	0.0316778	not available	not available	Not Available	0.648679	13	525	1432	5647	0.140558
BP_GO:0061353_BMP_signaling_pathway_involved_in_Malpighian_tubule_cell_chemotaxis	0.0317341	not available	not available	Not Available	0.8084	3	329	980	3619	0.140558
MF_GO:0005548_phospholipid_transporter_activity	0.0317566	not available	not available	Not Available	0.643225	14	1923	2513	3871	0.140558
BP_GO:0043067_regulation_of_programmed_cell_death	0.0318036	not available	not available	Not Available	0.54769	128	1193	3853	6528	0.140558
BP_GO:0010863_positive_regulation_of_phospholipase_C_activity	0.0318512	not available	not available	Not Available	0.873949	2	237	237	1925	0.140558
BP_GO:0010518_positive_regulation_of_phospholipase_activity	0.0318512	not available	not available	Not Available	0.873949	2	237	237	1925	0.140558
BP_GO:1900274_regulation_of_phospholipase_C_activity	0.0318512	not available	not available	Not Available	0.873949	2	237	237	1925	0.140558
BP_GO:0060193_positive_regulation_of_lipase_activity	0.0318512	not available	not available	Not Available	0.873949	2	237	237	1925	0.140558
BP_GO:0007202_activation_of_phospholipase_C_activity	0.0318512	not available	not available	Not Available	0.873949	2	237	237	1925	0.140558
BP_GO:0010517_regulation_of_phospholipase_activity	0.0318512	not available	not available	Not Available	0.873949	2	237	237	1925	0.140558
BP_GO:0008299_isoprenoid_biosynthetic_process	0.0319032	not available	not available	Not Available	0.669086	10	1657	1900	3815	0.14069
MF_GO:0004103_choline_kinase_activity	0.0319987	not available	not available	Not Available	0.873657	2	387	387	1780	0.140914
MF_GO:0004305_ethanolamine_kinase_activity	0.0319987	not available	not available	Not Available	0.873657	2	387	387	1780	0.140914
BP_GO:0035202_tracheal_pit_formation_in_open_tracheal_system	0.0322086	not available	not available	Not Available	0.765767	4	433	1121	2625	0.14174
BP_GO:0051493_regulation_of_cytoskeleton_organization	0.0322587	not available	not available	Not Available	0.558516	84	1351	3784	5543	0.141862
BP_GO:0033109_cortical_actin_cytoskeleton_stabilization	0.0323172	not available	not available	Not Available	0.807233	3	179	1661	3118	0.142021
BP_GO:0036297_interstrand_cross-link_repair	0.0327412	not available	not available	Not Available	0.872198	2	626	626	1566	0.143785
BP_GO:0036022_limb_joint_morphogenesis	0.0327674	not available	not available	Not Available	0.642172	14	1588	3244	4406	0.1438
BP_GO:0006596_polyamine_biosynthetic_process	0.0328208	not available	not available	Not Available	0.7369	5	960	1645	3032	0.143935
BP_GO:0035020_regulation_of_Rac_protein_signal_transduction	0.0330263	not available	not available	Not Available	0.805831	3	944	1458	2592	0.144736
CC_GO:0044214_fully_spanning_plasma_membrane	0.0331326	not available	not available	Not Available	0.764103	4	737	1811	2057	0.145101
BP_GO:0030513_positive_regulation_of_BMP_signaling_pathway	0.0337122	not available	not available	Not Available	0.715129	6	452	531	3149	0.147453
BP_GO:0007469_antennal_development	0.0337166	not available	not available	Not Available	0.686478	8	755	1982	3853	0.147453
CC_GO:0038039_G-protein_coupled_receptor_heterodimeric_complex	0.0337648	not available	not available	Not Available	0.870213	2	369	369	1857	0.147453
BP_GO:0060250_germ-line_stem-cell_niche_homeostasis	0.0337649	not available	not available	Not Available	0.735381	5	1406	2404	2523	0.147453
BP_GO:0001661_conditioned_taste_aversion	0.033786	not available	not available	Not Available	0.804352	3	89	2316	2627	0.147453
BP_GO:0006940_regulation_of_smooth_muscle_contraction	0.0338559	not available	not available	Not Available	0.870037	2	257	257	1972	0.147656
BP_GO:0008215_spermine_metabolic_process	0.0339471	not available	not available	Not Available	0.869862	2	587	587	1645	0.147851
BP_GO:0006597_spermine_biosynthetic_process	0.0339471	not available	not available	Not Available	0.869862	2	587	587	1645	0.147851
BP_GO:0097285_cell-type_specific_apoptotic_process	0.0341363	not available	not available	Not Available	0.636043	15	382	3499	5435	0.148408
BP_GO:0031280_negative_regulation_of_cyclase_activity	0.0343327	not available	not available	Not Available	0.803301	3	369	1857	2833	0.148408
BP_GO:0030809_negative_regulation_of_nucleotide_biosynthetic_process	0.0343327	not available	not available	Not Available	0.803301	3	369	1857	2833	0.148408
BP_GO:0051350_negative_regulation_of_lyase_activity	0.0343327	not available	not available	Not Available	0.803301	3	369	1857	2833	0.148408
BP_GO:0030803_negative_regulation_of_cyclic_nucleotide_biosynthetic_process	0.0343327	not available	not available	Not Available	0.803301	3	369	1857	2833	0.148408
BP_GO:1900543_negative_regulation_of_purine_nucleotide_metabolic_process	0.0343327	not available	not available	Not Available	0.803301	3	369	1857	2833	0.148408
BP_GO:0030800_negative_regulation_of_cyclic_nucleotide_metabolic_process	0.0343327	not available	not available	Not Available	0.803301	3	369	1857	2833	0.148408
BP_GO:0030815_negative_regulation_of_cAMP_metabolic_process	0.0343327	not available	not available	Not Available	0.803301	3	369	1857	2833	0.148408
BP_GO:0030818_negative_regulation_of_cAMP_biosynthetic_process	0.0343327	not available	not available	Not Available	0.803301	3	369	1857	2833	0.148408
BP_GO:1900372_negative_regulation_of_purine_nucleotide_biosynthetic_process	0.0343327	not available	not available	Not Available	0.803301	3	369	1857	2833	0.148408
BP_GO:0007194_negative_regulation_of_adenylate_cyclase_activity	0.0343327	not available	not available	Not Available	0.803301	3	369	1857	2833	0.148408
MF_GO:0015185_gamma-aminobutyric_acid_transmembrane_transporter_activity	0.0345981	not available	not available	Not Available	0.802795	3	1238	1545	2289	0.149453
BP_GO:0008586_imaginal_disc-derived_wing_vein_morphogenesis	0.0348196	not available	not available	Not Available	0.578518	45	1418	3261	5752	0.150308
CC_GO:0005914_spot_adherens_junction	0.0348527	not available	not available	Not Available	0.761096	4	226	1816	2466	0.150348
BP_GO:0050732_negative_regulation_of_peptidyl-tyrosine_phosphorylation	0.035051	not available	not available	Not Available	0.713181	6	1282	1591	4672	0.151101
MF_GO:0000980_RNA_polymerase_II_distal_enhancer_sequence-specific_DNA_binding	0.0350807	not available	not available	Not Available	0.639859	14	786	1188	5738	0.151126
BP_GO:1901701_cellular_response_to_oxygen-containing_compound	0.035213	not available	not available	Not Available	0.568507	59	1406	3687	5977	0.151593
BP_GO:0050802_circadian_sleep/wake_cycle,_sleep	0.0352778	not available	not available	Not Available	0.80151	3	397	1738	2970	0.151769
BP_GO:0046949_fatty-acyl-CoA_biosynthetic_process	0.0356941	not available	not available	Not Available	0.759665	4	1364	2116	2241	0.153351
BP_GO:0035337_fatty-acyl-CoA_metabolic_process	0.0356941	not available	not available	Not Available	0.759665	4	1364	2116	2241	0.153351
MF_GO:0016903_oxidoreductase_activity,_acting_on_the_aldehyde_or_oxo_group_of_donors	0.0357496	not available	not available	Not Available	0.600456	27	1569	3053	5071	0.153481
BP_GO:0045476_nurse_cell_apoptotic_process	0.0357726	not available	not available	Not Available	0.63919	14	382	1128	5435	0.153481
BP_GO:0046427_positive_regulation_of_JAK-STAT_cascade	0.0358956	not available	not available	Not Available	0.630139	16	907	2253	5119	0.153904
BP_GO:1900077_negative_regulation_of_cellular_response_to_insulin_stimulus	0.0359628	not available	not available	Not Available	0.650086	12	1065	1989	4286	0.153984
BP_GO:0046627_negative_regulation_of_insulin_receptor_signaling_pathway	0.0359628	not available	not available	Not Available	0.650086	12	1065	1989	4286	0.153984
BP_GO:0007380_specification_of_segmental_identity,_head	0.0360086	not available	not available	Not Available	0.638965	14	1188	1815	5738	0.154076
BP_GO:0035287_head_segmentation	0.0361531	not available	not available	Not Available	0.649891	12	530	2419	3948	0.15459
MF_GO:0030215_semaphorin_receptor_binding	0.036357	not available	not available	Not Available	0.758555	4	1347	1890	2207	0.155357
MF_GO:0042171_lysophosphatidic_acid_acyltransferase_activity	0.0364872	not available	not available	Not Available	0.865075	2	1083	1083	1231	0.155808
BP_GO:0040009_regulation_of_growth_rate	0.0368666	not available	not available	Not Available	0.864374	2	920	920	1406	0.157322
MF_GO:0004970_ionotropic_glutamate_receptor_activity	0.0369107	not available	not available	Not Available	0.633454	15	949	2514	4725	0.157405
BP_GO:0048678_response_to_axon_injury	0.0371525	not available	not available	Not Available	0.863849	2	1101	1101	1234	0.158329
BP_GO:0048534_hematopoietic_or_lymphoid_organ_development	0.0372786	not available	not available	Not Available	0.585031	37	935	2606	5951	0.15876
MF_GO:0005520_insulin-like_growth_factor_binding	0.0374634	not available	not available	Not Available	0.729728	5	1186	2404	3510	0.159439
BP_GO:0019751_polyol_metabolic_process	0.0375322	not available	not available	Not Available	0.637537	14	1028	2283	4954	0.159625
BP_GO:0006753_nucleoside_phosphate_metabolic_process	0.0375981	not available	not available	Not Available	0.542312	150	1885	3572	6058	0.159798
BP_GO:0003007_heart_morphogenesis	0.0378245	not available	not available	Not Available	0.796839	3	516	1024	3685	0.160614
CC_GO:0030285_integral_to_synaptic_vesicle_membrane	0.0378732	not available	not available	Not Available	0.756073	4	134	737	1459	0.160614
BP_GO:0031116_positive_regulation_of_microtubule_polymerization	0.037888	not available	not available	Not Available	0.862506	2	443	443	1915	0.160614
BP_GO:0061099_negative_regulation_of_protein_tyrosine_kinase_activity	0.0378914	not available	not available	Not Available	0.756044	4	34	1591	2068	0.160614
MF_GO:0015370_solute:sodium_symporter_activity	0.0380481	not available	not available	Not Available	0.576782	45	1613	3490	5342	0.16116
BP_GO:0046959_habituation	0.038071	not available	not available	Not Available	0.72884	5	387	2008	2793	0.16116
BP_GO:0007632_visual_behavior	0.0382443	not available	not available	Not Available	0.614633	20	1702	2577	4580	0.161785
MF_GO:0004703_G-protein_coupled_receptor_kinase_activity	0.038603	not available	not available	Not Available	0.754905	4	286	1413	1836	0.163193
BP_GO:0008295_spermidine_biosynthetic_process	0.0386778	not available	not available	Not Available	0.795321	3	587	1645	3032	0.163401
BP_GO:0060233_oenocyte_delamination	0.0389233	not available	not available	Not Available	0.860638	2	414	414	1976	0.164328
BP_GO:0046496_nicotinamide_nucleotide_metabolic_process	0.0392538	not available	not available	Not Available	0.641089	13	1881	2436	4353	0.165471
BP_GO:0019362_pyridine_nucleotide_metabolic_process	0.0392538	not available	not available	Not Available	0.641089	13	1881	2436	4353	0.165471
BP_GO:0008291_acetylcholine_metabolic_process	0.0392983	not available	not available	Not Available	0.794231	3	867	1877	2548	0.165471
BP_GO:1900619_acetate_ester_metabolic_process	0.0392983	not available	not available	Not Available	0.794231	3	867	1877	2548	0.165471
BP_GO:0031401_positive_regulation_of_protein_modification_process	0.0393997	not available	not available	Not Available	0.57873	42	1260	3090	6258	0.165788
BP_GO:0014017_neuroblast_fate_commitment	0.0396559	not available	not available	Not Available	0.793608	3	209	1415	3684	0.166755
BP_GO:0007603_phototransduction,_visible_light	0.0397711	not available	not available	Not Available	0.691436	7	1785	2893	3733	0.167104
BP_GO:0030952_establishment_or_maintenance_of_cytoskeleton_polarity	0.0397917	not available	not available	Not Available	0.608215	22	311	3171	5254	0.167104
BP_GO:0007269_neurotransmitter_secretion	0.0398393	not available	not available	Not Available	0.553034	92	984	3527	6357	0.167193
BP_GO:0035099_hemocyte_migration	0.0398712	not available	not available	Not Available	0.619508	18	1533	2413	4854	0.167211
BP_GO:0035151_regulation_of_tube_size,_open_tracheal_system	0.0398963	not available	not available	Not Available	0.619489	18	1423	2515	5024	0.167211
BP_GO:0001508_regulation_of_action_potential	0.0399479	not available	not available	Not Available	0.793102	3	107	1853	3361	0.167317
BP_GO:0007561_imaginal_disc_eversion	0.0399916	not available	not available	Not Available	0.691169	7	440	1655	4944	0.167389
MF_GO:0003774_motor_activity	0.0400225	not available	not available	Not Available	0.575777	45	1731	3144	5569	0.167408
BP_GO:0048580_regulation_of_post-embryonic_development	0.0400624	not available	not available	Not Available	0.668575	9	448	2656	3227	0.167464
BP_GO:0007217_tachykinin_receptor_signaling_pathway	0.040094	not available	not available	Not Available	0.752569	4	654	1200	2833	0.167486
CC_GO:0016013_syntrophin_complex	0.0404028	not available	not available	Not Available	0.85801	2	449	449	1986	0.168655
MF_GO:0015293_symporter_activity	0.0404273	not available	not available	Not Available	0.56668	58	1545	3563	5523	0.168655
MF_GO:0005372_water_transmembrane_transporter_activity	0.0404754	not available	not available	Not Available	0.725429	5	1189	1700	3377	0.168745
BP_GO:0006941_striated_muscle_contraction	0.0405305	not available	not available	Not Available	0.751898	4	904	1171	1882	0.168864
MF_GO:0016832_aldehyde-lyase_activity	0.0406832	not available	not available	Not Available	0.751664	4	457	880	3266	0.169355
BP_GO:0040014_regulation_of_multicellular_organism_growth	0.0407018	not available	not available	Not Available	0.580975	39	1065	2830	6208	0.169355
BP_GO:0051890_regulation_of_cardioblast_differentiation	0.0408406	not available	not available	Not Available	0.690151	7	127	3684	4822	0.169821
MF_GO:0003690_double-stranded_DNA_binding	0.0409846	not available	not available	Not Available	0.615501	19	1275	3658	5035	0.170308
BP_GO:0016926_protein_desumoylation	0.0413562	not available	not available	Not Available	0.750642	4	1662	2115	2365	0.171316
BP_GO:0060997_dendritic_spine_morphogenesis	0.0413562	not available	not available	Not Available	0.750642	4	1662	2115	2365	0.171316
MF_GO:0005272_sodium_channel_activity	0.0413581	not available	not available	Not Available	0.704712	6	486	740	5684	0.171316
MF_GO:0004112_cyclic-nucleotide_phosphodiesterase_activity	0.0413624	not available	not available	Not Available	0.689533	7	1477	2494	3531	0.171316
MF_GO:0004114_3',5'-cyclic-nucleotide_phosphodiesterase_activity	0.0413624	not available	not available	Not Available	0.689533	7	1477	2494	3531	0.171316
BP_GO:0042551_neuron_maturation	0.0415848	not available	not available	Not Available	0.596618	27	1234	2864	6450	0.171972
BP_GO:0016322_neuron_remodeling	0.0415848	not available	not available	Not Available	0.596618	27	1234	2864	6450	0.171972
MF_GO:0015179_L-amino_acid_transmembrane_transporter_activity	0.0416023	not available	not available	Not Available	0.64463	12	1304	2900	4865	0.171972
BP_GO:0021955_central_nervous_system_neuron_axonogenesis	0.0417297	not available	not available	Not Available	0.704245	6	2115	2365	3090	0.172374
BP_GO:0061330_Malpighian_tubule_stellate_cell_differentiation	0.0417538	not available	not available	Not Available	0.790027	3	1343	1815	2242	0.172374
BP_GO:0006164_purine_nucleotide_biosynthetic_process	0.04202	not available	not available	Not Available	0.571008	50	1814	3189	5829	0.173355
MF_GO:0005501_retinoid_binding	0.0420461	not available	not available	Not Available	0.67656	8	1629	2000	2725	0.173355
BP_GO:0007521_muscle_cell_fate_determination	0.0422568	not available	not available	Not Available	0.723	5	147	786	2582	0.17411
BP_GO:0007212_dopamine_receptor_signaling_pathway	0.0424069	not available	not available	Not Available	0.688315	7	1068	2252	4276	0.174503
BP_GO:0006509_membrane_protein_ectodomain_proteolysis	0.0424334	not available	not available	Not Available	0.703368	6	516	758	3810	0.174503
BP_GO:0030177_positive_regulation_of_Wnt_receptor_signaling_pathway	0.0424347	not available	not available	Not Available	0.604064	23	1608	2975	5432	0.174503
MF_GO:0005042_netrin_receptor_activity	0.0424865	not available	not available	Not Available	0.85439	2	961	961	1536	0.174594
BP_GO:0048260_positive_regulation_of_receptor-mediated_endocytosis	0.0425121	not available	not available	Not Available	0.703271	6	259	552	5304	0.174594
MF_GO:0005506_iron_ion_binding	0.0425616	not available	not available	Not Available	0.551016	96	2046	3690	5572	0.174684
BP_GO:0032147_activation_of_protein_kinase_activity	0.0427907	not available	not available	Not Available	0.649923	11	1507	2632	4346	0.175391
MF_GO:0070853_myosin_VI_binding	0.0427933	not available	not available	Not Available	0.853865	2	180	180	2326	0.175391
BP_GO:0007379_segment_specification	0.0428169	not available	not available	Not Available	0.585502	34	1275	2603	6304	0.175391
BP_GO:0031399_regulation_of_protein_modification_process	0.0429688	not available	not available	Not Available	0.548452	106	1591	4163	5524	0.1759
BP_GO:0035316_non-sensory_hair_organization	0.0430621	not available	not available	Not Available	0.617097	18	985	2040	5989	0.176152
BP_GO:0019722_calcium-mediated_signaling	0.0431106	not available	not available	Not Available	0.675406	8	159	1818	3778	0.176152
CC_GO:0031476_myosin_VI_complex	0.0431137	not available	not available	Not Available	0.787769	3	180	2326	2952	0.176152
BP_GO:0007050_cell_cycle_arrest	0.0432469	not available	not available	Not Available	0.67526	8	123	1789	4384	0.176582
MF_GO:0031406_carboxylic_acid_binding	0.0433113	not available	not available	Not Available	0.608281	21	1521	2885	4769	0.176731
BP_GO:0002027_regulation_of_heart_rate	0.0434363	not available	not available	Not Available	0.665057	9	1972	2795	4326	0.177127
MF_GO:0017018_myosin_phosphatase_activity	0.0434701	not available	not available	Not Available	0.787185	3	1157	1680	2636	0.177151
MF_GO:0005104_fibroblast_growth_factor_receptor_binding	0.0435655	not available	not available	Not Available	0.787029	3	459	672	4346	0.177426
BP_GO:0007487_analia_development	0.043687	not available	not available	Not Available	0.747197	4	56	893	3571	0.177776
BP_GO:0007488_histoblast_morphogenesis	0.0437076	not available	not available	Not Available	0.686829	7	440	2742	4384	0.177776
MF_GO:0032027_myosin_light_chain_binding	0.0438916	not available	not available	Not Available	0.674573	8	548	1767	2541	0.178331
MF_GO:0004728_receptor_signaling_protein_tyrosine_phosphatase_activity	0.0439004	not available	not available	Not Available	0.786484	3	600	1869	3022	0.178331
BP_GO:0008359_regulation_of_bicoid_mRNA_localization	0.0439624	not available	not available	Not Available	0.85188	2	230	230	2310	0.178469
BP_GO:0042714_dosage_compensation_complex_assembly	0.0441728	not available	not available	Not Available	0.746496	4	753	804	2526	0.179059
BP_GO:0046845_branched_duct_epithelial_cell_fate_determination,_open_tracheal_system	0.0441863	not available	not available	Not Available	0.664303	9	1400	2625	3619	0.179059
BP_GO:0007426_tracheal_outgrowth,_open_tracheal_system	0.0441925	not available	not available	Not Available	0.605225	22	1458	3261	5235	0.179059
BP_GO:0007438_oenocyte_development	0.0443214	not available	not available	Not Available	0.701071	6	1047	1398	2625	0.179466
BP_GO:0044770_cell_cycle_phase_transition	0.0444239	not available	not available	Not Available	0.600625	24	1398	2966	4615	0.179767
MF_GO:0070567_cytidylyltransferase_activity	0.0444932	not available	not available	Not Available	0.720056	5	1752	2440	3584	0.179932
BP_GO:0045931_positive_regulation_of_mitotic_cell_cycle	0.0447671	not available	not available	Not Available	0.685644	7	916	2281	3966	0.180667
BP_GO:0010876_lipid_localization	0.0447803	not available	not available	Not Available	0.626874	15	1065	3021	5381	0.180667
BP_GO:0019915_lipid_storage	0.0447803	not available	not available	Not Available	0.626874	15	1065	3021	5381	0.180667
BP_GO:0009608_response_to_symbiont	0.044795	not available	not available	Not Available	0.700506	6	493	725	4435	0.180667
BP_GO:0010608_posttranscriptional_regulation_of_gene_expression	0.0448176	not available	not available	Not Available	0.541041	145	1194	4241	6250	0.180667
BP_GO:0035088_establishment_or_maintenance_of_apical/basal_cell_polarity	0.0449146	not available	not available	Not Available	0.583184	35	985	3331	5889	0.180828
BP_GO:0061245_establishment_or_maintenance_of_bipolar_cell_polarity	0.0449146	not available	not available	Not Available	0.583184	35	985	3331	5889	0.180828
BP_GO:0007310_oocyte_dorsal/ventral_axis_specification	0.0452864	not available	not available	Not Available	0.592712	28	706	3341	4574	0.18201
BP_GO:0071390_cellular_response_to_ecdysone	0.0453231	not available	not available	Not Available	0.635809	13	935	2008	4999	0.18201
BP_GO:0036315_cellular_response_to_sterol	0.0453231	not available	not available	Not Available	0.635809	13	935	2008	4999	0.18201
BP_GO:1901655_cellular_response_to_ketone	0.0453231	not available	not available	Not Available	0.635809	13	935	2008	4999	0.18201
BP_GO:0055086_nucleobase-containing_small_molecule_metabolic_process	0.045382	not available	not available	Not Available	0.538385	165	2065	3699	5940	0.182131
BP_GO:0006739_NADP_metabolic_process	0.0454897	not available	not available	Not Available	0.663018	9	1881	2436	4353	0.182448
MF_GO:0004860_protein_kinase_inhibitor_activity	0.0459844	not available	not available	Not Available	0.684309	7	756	1918	4384	0.184199
MF_GO:0019210_kinase_inhibitor_activity	0.0459844	not available	not available	Not Available	0.684309	7	756	1918	4384	0.184199
BP_GO:0023061_signal_release	0.0461526	not available	not available	Not Available	0.550669	93	1146	3568	6357	0.184756
MF_GO:0016831_carboxy-lyase_activity	0.0462847	not available	not available	Not Available	0.606319	21	1889	3096	4993	0.185168
CC_GO:0005954_calcium-_and_calmodulin-dependent_protein_kinase_complex	0.0464189	not available	not available	Not Available	0.847793	2	1150	1150	1460	0.185471
BP_GO:0050995_negative_regulation_of_lipid_catabolic_process	0.0464189	not available	not available	Not Available	0.847793	2	749	749	1861	0.185471
BP_GO:0061060_negative_regulation_of_peptidoglycan_recognition_protein_signaling_pathway	0.046567	not available	not available	Not Available	0.782241	3	725	1742	3133	0.185643
BP_GO:0006721_terpenoid_metabolic_process	0.0465781	not available	not available	Not Available	0.661966	9	1900	2614	3207	0.185643
BP_GO:0007446_imaginal_disc_growth	0.046604	not available	not available	Not Available	0.617891	17	2060	3025	3948	0.185643
BP_GO:0070073_clustering_of_voltage-gated_calcium_channels	0.0466326	not available	not available	Not Available	0.847443	2	480	480	2136	0.185643
BP_GO:0045161_neuronal_ion_channel_clustering	0.0466326	not available	not available	Not Available	0.847443	2	480	480	2136	0.185643
MF_GO:0004675_transmembrane_receptor_protein_serine/threonine_kinase_activity	0.046667	not available	not available	Not Available	0.717299	5	286	2303	2702	0.185643
MF_GO:0005024_transforming_growth_factor_beta-activated_receptor_activity	0.046667	not available	not available	Not Available	0.717299	5	286	2303	2702	0.185643
BP_GO:0021952_central_nervous_system_projection_neuron_axonogenesis	0.0467608	not available	not available	Not Available	0.717183	5	2115	2365	2408	0.185773
MF_GO:0010857_calcium-dependent_protein_kinase_activity	0.046817	not available	not available	Not Available	0.781852	3	736	1818	3056	0.185773
MF_GO:0009931_calcium-dependent_protein_serine/threonine_kinase_activity	0.046817	not available	not available	Not Available	0.781852	3	736	1818	3056	0.185773
MF_GO:0004698_calcium-dependent_protein_kinase_C_activity	0.046817	not available	not available	Not Available	0.781852	3	736	1818	3056	0.185773
MF_GO:0004075_biotin_carboxylase_activity	0.0471935	not available	not available	Not Available	0.781268	3	328	1297	4000	0.18715
BP_GO:0042753_positive_regulation_of_circadian_rhythm	0.0474311	not available	not available	Not Available	0.682757	7	368	1872	5456	0.187857
BP_GO:0045938_positive_regulation_of_circadian_sleep/wake_cycle,_sleep	0.0474311	not available	not available	Not Available	0.682757	7	368	1872	5456	0.187857
BP_GO:0016204_determination_of_muscle_attachment_site	0.0477551	not available	not available	Not Available	0.670615	8	415	1789	4724	0.189022
BP_GO:0030865_cortical_cytoskeleton_organization	0.0480659	not available	not available	Not Available	0.591168	28	1705	3036	5700	0.190133
BP_GO:0007219_Notch_signaling_pathway	0.0481678	not available	not available	Not Available	0.583975	33	916	2950	6144	0.190384
BP_GO:2000736_regulation_of_stem_cell_differentiation	0.0482009	not available	not available	Not Available	0.652197	10	589	3684	5057	0.190384
BP_GO:2000146_negative_regulation_of_cell_motility	0.0483097	not available	not available	Not Available	0.779555	3	738	1065	3866	0.190384
BP_GO:0051271_negative_regulation_of_cellular_component_movement	0.0483097	not available	not available	Not Available	0.779555	3	738	1065	3866	0.190384
BP_GO:0030336_negative_regulation_of_cell_migration	0.0483097	not available	not available	Not Available	0.779555	3	738	1065	3866	0.190384
BP_GO:0040013_negative_regulation_of_locomotion	0.0483097	not available	not available	Not Available	0.779555	3	738	1065	3866	0.190384
BP_GO:0042440_pigment_metabolic_process	0.0488247	not available	not available	Not Available	0.549334	95	1774	3979	5728	0.192112
MF_GO:0016714_oxidoreductase_activity,_acting_on_paired_donors,_with_incorporation_or_reduction_of_molecular_oxygen,_reduced_pteridine_as_one_donor,_and_incorporation_of_one_atom_of_oxygen	0.0488485	not available	not available	Not Available	0.778738	3	163	1409	4118	0.192112
BP_GO:0033631_cell-cell_adhesion_mediated_by_integrin	0.0488692	not available	not available	Not Available	0.843823	2	862	862	1816	0.192112
BP_GO:0044331_cell-cell_adhesion_mediated_by_cadherin	0.0488692	not available	not available	Not Available	0.843823	2	862	862	1816	0.192112
MF_GO:0003810_protein-glutamine_gamma-glutamyltransferase_activity	0.0490884	not available	not available	Not Available	0.843473	2	1302	1302	1382	0.192854
CC_GO:0000159_protein_phosphatase_type_2A_complex	0.0492321	not available	not available	Not Available	0.695424	6	253	558	4946	0.193298
BP_GO:0048814_regulation_of_dendrite_morphogenesis	0.049527	not available	not available	Not Available	0.604291	21	1241	2644	5698	0.194336
MF_GO:0004181_metallocarboxypeptidase_activity	0.0497201	not available	not available	Not Available	0.650865	10	1090	2729	4331	0.194973
BP_GO:0042423_catecholamine_biosynthetic_process	0.050069	not available	not available	Not Available	0.776908	3	163	1504	4070	0.195977
BP_GO:0009713_catechol-containing_compound_biosynthetic_process	0.050069	not available	not available	Not Available	0.776908	3	163	1504	4070	0.195977
BP_GO:0042416_dopamine_biosynthetic_process	0.050069	not available	not available	Not Available	0.776908	3	163	1504	4070	0.195977
BP_GO:0046486_glycerolipid_metabolic_process	0.050225	not available	not available	Not Available	0.558164	67	1356	3794	5806	0.196089
BP_GO:1902284_neuron_projection_extension_involved_in_neuron_projection_guidance	0.0502656	not available	not available	Not Available	0.658538	9	1541	3090	3925	0.196089
BP_GO:0048846_axon_extension_involved_in_axon_guidance	0.0502656	not available	not available	Not Available	0.658538	9	1541	3090	3925	0.196089
BP_GO:0046663_dorsal_closure,_leading_edge_cell_differentiation	0.0502659	not available	not available	Not Available	0.841604	2	985	985	1731	0.196089
BP_GO:0035026_leading_edge_cell_differentiation	0.0502659	not available	not available	Not Available	0.841604	2	985	985	1731	0.196089
BP_GO:0016330_second_mitotic_wave_involved_in_compound_eye_morphogenesis	0.0502967	not available	not available	Not Available	0.679786	7	916	1617	5559	0.196089
BP_GO:0009152_purine_ribonucleotide_biosynthetic_process	0.0503141	not available	not available	Not Available	0.568177	49	1814	3268	5829	0.196089
MF_GO:0005310_dicarboxylic_acid_transmembrane_transporter_activity	0.0504929	not available	not available	Not Available	0.667957	8	1459	2629	3318	0.196639
CC_GO:0036056_filtration_diaphragm	0.0505483	not available	not available	Not Available	0.737795	4	156	1114	2377	0.196639
CC_GO:0005917_nephrocyte_diaphragm	0.0505483	not available	not available	Not Available	0.737795	4	156	1114	2377	0.196639
CC_GO:0032982_myosin_filament	0.0508971	not available	not available	Not Available	0.840612	2	851	851	1882	0.197753
CC_GO:0005863_striated_muscle_myosin_thick_filament	0.0508971	not available	not available	Not Available	0.840612	2	851	851	1882	0.197753
BP_GO:0046621_negative_regulation_of_organ_growth	0.051261	not available	not available	Not Available	0.62211	15	898	1989	5899	0.199045
CC_GO:0044448_cell_cortex_part	0.0516706	not available	not available	Not Available	0.565686	52	1407	2950	5975	0.200335
MF_GO:0046989_galactosyl_beta-1,3_N-acetylgalactosamine_beta-1,3-glucuronosyltransferase_activity	0.0517198	not available	not available	Not Available	0.839327	2	1135	1135	1620	0.200335
MF_GO:0046988_asioloorosomucoid_beta-1,3-glucuronosyltransferase_activity	0.0517198	not available	not available	Not Available	0.839327	2	1135	1135	1620	0.200335
MF_GO:0046987_N-acetyllactosamine_beta-1,3-glucuronosyltransferase_activity	0.0517198	not available	not available	Not Available	0.839327	2	1135	1135	1620	0.200335
MF_GO:0035091_phosphatidylinositol_binding	0.0517901	not available	not available	Not Available	0.574736	40	1705	3144	5703	0.200485
MF_GO:0019902_phosphatase_binding	0.0518567	not available	not available	Not Available	0.594343	25	1055	3712	5207	0.200573
MF_GO:0004161_dimethylallyltranstransferase_activity	0.0519077	not available	not available	Not Available	0.839035	2	1103	1103	1657	0.200573
MF_GO:0004337_geranyltranstransferase_activity	0.0519077	not available	not available	Not Available	0.839035	2	1103	1103	1657	0.200573
BP_GO:0016043_cellular_component_organization	0.0523532	not available	not available	Not Available	0.513284	1509	1789	4185	6512	0.202171
BP_GO:0035384_thioester_biosynthetic_process	0.0525049	not available	not available	Not Available	0.666073	8	1364	2241	3126	0.20251
BP_GO:0071616_acyl-CoA_biosynthetic_process	0.0525049	not available	not available	Not Available	0.666073	8	1364	2241	3126	0.20251
BP_GO:0030709_border_follicle_cell_delamination	0.0529774	not available	not available	Not Available	0.772665	3	223	226	5397	0.204184
BP_GO:0035265_organ_growth	0.0530034	not available	not available	Not Available	0.604745	20	2060	3025	4307	0.204184
MF_GO:0004705_JUN_kinase_activity	0.0530803	not available	not available	Not Available	0.837226	2	1209	1209	1582	0.204356
BP_GO:0008286_insulin_receptor_signaling_pathway	0.0531258	not available	not available	Not Available	0.610318	18	1065	2284	5977	0.204407
BP_GO:0090328_regulation_of_olfactory_learning	0.0531833	not available	not available	Not Available	0.734437	4	89	1008	2221	0.20448
BP_GO:0032321_positive_regulation_of_Rho_GTPase_activity	0.0532094	not available	not available	Not Available	0.64792	10	1528	1894	5136	0.20448
BP_GO:1901652_response_to_peptide	0.0533805	not available	not available	Not Available	0.602012	21	1370	2404	5977	0.204765
BP_GO:0043434_response_to_peptide_hormone_stimulus	0.0533805	not available	not available	Not Available	0.602012	21	1370	2404	5977	0.204765
BP_GO:0032868_response_to_insulin_stimulus	0.0533805	not available	not available	Not Available	0.602012	21	1370	2404	5977	0.204765
MF_GO:0015294_solute:cation_symporter_activity	0.0534832	not available	not available	Not Available	0.562129	57	1613	3653	5523	0.205035
BP_GO:0016358_dendrite_development	0.0536987	not available	not available	Not Available	0.733795	4	319	1065	1471	0.205737
BP_GO:0034220_ion_transmembrane_transport	0.0538729	not available	not available	Not Available	0.549754	88	1885	3569	5497	0.20628
BP_GO:0006376_mRNA_splice_site_selection	0.0540528	not available	not available	Not Available	0.64723	10	1064	1685	5114	0.206843
BP_GO:2000152_regulation_of_ubiquitin-specific_protease_activity	0.0541891	not available	not available	Not Available	0.835532	2	755	755	2065	0.207115
MF_GO:0035800_ubiquitin-specific_protease_activator_activity	0.0541891	not available	not available	Not Available	0.835532	2	755	755	2065	0.207115
MF_GO:0008138_protein_tyrosine/serine/threonine_phosphatase_activity	0.0545942	not available	not available	Not Available	0.606504	19	1293	2434	4954	0.208538
BP_GO:0006586_indolalkylamine_metabolic_process	0.0548084	not available	not available	Not Available	0.689505	6	1409	1504	3541	0.209103
BP_GO:0006568_tryptophan_metabolic_process	0.0548084	not available	not available	Not Available	0.689505	6	1409	1504	3541	0.209103
BP_GO:0035096_larval_midgut_cell_programmed_cell_death	0.0549034	not available	not available	Not Available	0.76994	3	193	498	5225	0.20934
BP_GO:0080134_regulation_of_response_to_stress	0.0551844	not available	not available	Not Available	0.53645	163	1305	3853	6528	0.210285
MF_GO:0005026_transforming_growth_factor_beta_receptor_activity,_type_II	0.0552317	not available	not available	Not Available	0.833956	2	145	145	2702	0.210339
MF_GO:0061134_peptidase_regulator_activity	0.0554622	not available	not available	Not Available	0.557297	65	2227	3707	5121	0.211012
BP_GO:0006952_defense_response	0.0554751	not available	not available	Not Available	0.529769	246	1982	3899	5864	0.211012
BP_GO:0035310_notum_cell_fate_specification	0.0555594	not available	not available	Not Available	0.706927	5	1568	2607	3746	0.211206
BP_GO:0002218_activation_of_innate_immune_response	0.0556448	not available	not available	Not Available	0.706833	5	433	1487	2758	0.211404
MF_GO:0016597_amino_acid_binding	0.0560044	not available	not available	Not Available	0.627733	13	1409	1871	5556	0.212537
BP_GO:2000305_semaphorin-plexin_signaling_pathway_involved_in_regulation_of_photoreceptor_cell_axon_guidance	0.0560886	not available	not available	Not Available	0.832672	2	979	979	1890	0.212537
BP_GO:0071526_semaphorin-plexin_signaling_pathway	0.0560886	not available	not available	Not Available	0.832672	2	979	979	1890	0.212537
BP_GO:0030951_establishment_or_maintenance_of_microtubule_cytoskeleton_polarity	0.0560902	not available	not available	Not Available	0.600485	21	311	4114	5254	0.212537
MF_GO:0003714_transcription_corepressor_activity	0.0561108	not available	not available	Not Available	0.598171	22	1027	1463	6737	0.212537
BP_GO:0051270_regulation_of_cellular_component_movement	0.0564874	not available	not available	Not Available	0.585383	29	1065	3312	5569	0.213836
CC_GO:0045172_germline_ring_canal	0.056627	not available	not available	Not Available	0.602656	20	1040	2967	4854	0.214236
BP_GO:0030708_germarium-derived_female_germ-line_cyst_encapsulation	0.0567043	not available	not available	Not Available	0.645115	10	1452	2395	4286	0.214401
BP_GO:0001746_Bolwig's_organ_morphogenesis	0.0572854	not available	not available	Not Available	0.705058	5	1181	3310	3685	0.216469
BP_GO:0002064_epithelial_cell_development	0.0574213	not available	not available	Not Available	0.573328	39	1262	3268	6075	0.216853
BP_GO:0007059_chromosome_segregation	0.0575142	not available	not available	Not Available	0.553479	73	1915	3720	5587	0.217074
BP_GO:0007621_negative_regulation_of_female_receptivity	0.0578213	not available	not available	Not Available	0.765931	3	11	754	5254	0.217847
BP_GO:1901162_primary_amino_compound_biosynthetic_process	0.0578222	not available	not available	Not Available	0.830103	2	1409	1409	1504	0.217847
BP_GO:0042427_serotonin_biosynthetic_process	0.0578222	not available	not available	Not Available	0.830103	2	1409	1409	1504	0.217847
CC_GO:0042383_sarcolemma	0.0579017	not available	not available	Not Available	0.829986	2	1351	1351	1564	0.218017
CC_GO:0016529_sarcoplasmic_reticulum	0.0579613	not available	not available	Not Available	0.672425	7	42	1723	6410	0.218112
BP_GO:0003014_renal_system_process	0.0580713	not available	not available	Not Available	0.672325	7	1114	2377	4459	0.218396
BP_GO:0051240_positive_regulation_of_multicellular_organismal_process	0.0585195	not available	not available	Not Available	0.561492	55	1582	3829	6071	0.219916
CC_GO:0036062_presynaptic_periactive_zone	0.0585447	not available	not available	Not Available	0.764958	3	167	1181	4696	0.219916
BP_GO:0043069_negative_regulation_of_programmed_cell_death	0.058686	not available	not available	Not Available	0.55672	64	1177	3853	6385	0.2203
BP_GO:0051780_behavioral_response_to_nutrient	0.0587164	not available	not available	Not Available	0.703539	5	236	2627	2970	0.2203
MF_GO:0005544_calcium-dependent_phospholipid_binding	0.0588685	not available	not available	Not Available	0.625772	13	776	2592	4844	0.22074
MF_GO:0004714_transmembrane_receptor_protein_tyrosine_kinase_activity	0.0591135	not available	not available	Not Available	0.609841	17	1331	3150	4426	0.221292
BP_GO:0034334_adherens_junction_maintenance	0.0591836	not available	not available	Not Available	0.650981	9	1582	2627	3979	0.221292
BP_GO:0048138_germ-line_cyst_encapsulation	0.0591942	not available	not available	Not Available	0.636512	11	1452	3227	4286	0.221292
BP_GO:0048139_female_germ-line_cyst_encapsulation	0.0591942	not available	not available	Not Available	0.636512	11	1452	3227	4286	0.221292
BP_GO:0045746_negative_regulation_of_Notch_signaling_pathway	0.0592498	not available	not available	Not Available	0.575544	36	1363	3685	5436	0.221292
BP_GO:0007355_anterior_region_determination	0.0592602	not available	not available	Not Available	0.828001	2	530	530	2419	0.221292
MF_GO:0008467_[heparan_sulfate]-glucosamine_3-sulfotransferase_1_activity	0.0592602	not available	not available	Not Available	0.828001	2	899	899	2050	0.221292
BP_GO:0035011_melanotic_encapsulation_of_foreign_target	0.0595094	not available	not available	Not Available	0.585471	28	1331	3899	5028	0.222091
BP_GO:0035156_fusion_cell_fate_specification	0.0596854	not available	not available	Not Available	0.76344	3	156	2308	3619	0.222617
BP_GO:0072524_pyridine-containing_compound_metabolic_process	0.0597833	not available	not available	Not Available	0.609449	17	2073	3178	4684	0.222851
BP_GO:0060627_regulation_of_vesicle-mediated_transport	0.0599197	not available	not available	Not Available	0.556342	64	1460	3595	6086	0.223228
BP_GO:0007425_epithelial_cell_fate_determination,_open_tracheal_system	0.0601721	not available	not available	Not Available	0.670439	7	1065	2438	3619	0.224037
BP_GO:0006821_chloride_transport	0.0603368	not available	not available	Not Available	0.659222	8	793	1498	4088	0.224466
MF_GO:0008028_monocarboxylic_acid_transmembrane_transporter_activity	0.0603583	not available	not available	Not Available	0.59187	24	1235	2692	5798	0.224466
BP_GO:0015740_C4-dicarboxylate_transport	0.060454	not available	not available	Not Available	0.762427	3	704	2087	3318	0.22469
BP_GO:0048789_cytoskeletal_matrix_organization_at_active_zone	0.0605814	not available	not available	Not Available	0.7016	5	841	1706	2634	0.225032
BP_GO:0060047_heart_contraction	0.0608545	not available	not available	Not Available	0.70132	5	1010	1529	3682	0.225914
BP_GO:0007313_maternal_specification_of_dorsal/ventral_axis,_oocyte,_soma_encoded	0.0611788	not available	not available	Not Available	0.724947	4	531	706	3619	0.226949
BP_GO:0000380_alternative_mRNA_splicing,_via_spliceosome	0.0612051	not available	not available	Not Available	0.825199	2	1057	1057	1940	0.226949
MF_GO:0016929_SUMO-specific_protease_activity	0.061439	not available	not available	Not Available	0.761143	3	1662	2115	2365	0.227684
MF_GO:0016885_ligase_activity,_forming_carbon-carbon_bonds	0.0616459	not available	not available	Not Available	0.724422	4	328	1297	3823	0.228254
BP_GO:0043406_positive_regulation_of_MAP_kinase_activity	0.061665	not available	not available	Not Available	0.641351	10	1671	2408	4346	0.228254
BP_GO:0045773_positive_regulation_of_axon_extension	0.0622716	not available	not available	Not Available	0.823681	2	1234	1234	1789	0.230365
CC_GO:0048471_perinuclear_region_of_cytoplasm	0.0623476	not available	not available	Not Available	0.575354	35	1605	3090	6001	0.230512
BP_GO:2000179_positive_regulation_of_neural_precursor_cell_proliferation	0.0625833	not available	not available	Not Available	0.657382	8	1275	2630	4014	0.231139
MF_GO:0004497_monooxygenase_activity	0.0625902	not available	not available	Not Available	0.581248	30	1399	2741	5919	0.231139
MF_GO:0030291_protein_serine/threonine_kinase_inhibitor_activity	0.0626668	not available	not available	Not Available	0.723283	4	1040	1918	2145	0.231287
BP_GO:0007214_gamma-aminobutyric_acid_signaling_pathway	0.0627384	not available	not available	Not Available	0.759469	3	369	1857	3959	0.231416
MF_GO:0015291_secondary_active_transmembrane_transporter_activity	0.0628614	not available	not available	Not Available	0.5415	115	1672	3710	6226	0.231735
BP_GO:0030031_cell_projection_assembly	0.0629887	not available	not available	Not Available	0.568607	42	1568	3514	5700	0.232033
MF_GO:0015930_glutamate_synthase_activity	0.0630154	not available	not available	Not Available	0.82263	2	681	681	2360	0.232033
MF_GO:0015459_potassium_channel_regulator_activity	0.0631349	not available	not available	Not Available	0.758963	3	546	1738	3914	0.232338
MF_GO:0008036_diuretic_hormone_receptor_activity	0.063349	not available	not available	Not Available	0.75869	3	1383	2062	2760	0.232991
MF_GO:0004104_cholinesterase_activity	0.0637636	not available	not available	Not Available	0.821579	2	867	867	2192	0.234379
BP_GO:0090256_regulation_of_cell_proliferation_involved_in_imaginal_disc-derived_wing_morphogenesis	0.0638053	not available	not available	Not Available	0.82152	2	141	141	2919	0.234397
BP_GO:0007564_regulation_of_chitin-based_cuticle_tanning	0.0640174	not available	not available	Not Available	0.627436	12	1129	2632	5042	0.23504
BP_GO:0010889_regulation_of_sequestering_of_triglyceride	0.0642105	not available	not available	Not Available	0.757601	3	1002	2602	2629	0.235612
BP_GO:0048639_positive_regulation_of_developmental_growth	0.0643724	not available	not available	Not Available	0.581865	29	1729	2702	5977	0.236069
CC_GO:0035062_omega_speckle	0.064416	not available	not available	Not Available	0.697746	5	499	3025	4278	0.236093
CC_GO:0016600_flotillin_complex	0.0646421	not available	not available	Not Available	0.820353	2	623	623	2457	0.236784
MF_GO:0031208_POZ_domain_binding	0.0646821	not available	not available	Not Available	0.66655	7	728	2376	4702	0.236794
BP_GO:0048699_generation_of_neurons	0.0647995	not available	not available	Not Available	0.756861	3	530	2034	3688	0.237087
BP_GO:0045035_sensory_organ_precursor_cell_division	0.0650246	not available	not available	Not Available	0.646488	9	2036	2699	4199	0.237724
MF_GO:0019238_cyclohydrolase_activity	0.0650485	not available	not available	Not Available	0.756549	3	354	2118	3788	0.237724
BP_GO:0007608_sensory_perception_of_smell	0.0651157	not available	not available	Not Available	0.587805	25	1351	3996	5235	0.237832
BP_GO:0008610_lipid_biosynthetic_process	0.0653617	not available	not available	Not Available	0.544551	97	1809	3940	5806	0.238593
MF_GO:0030976_thiamine_pyrophosphate_binding	0.0662088	not available	not available	Not Available	0.755109	3	442	1124	4731	0.241546
BP_GO:0010741_negative_regulation_of_intracellular_protein_kinase_cascade	0.0667555	not available	not available	Not Available	0.582292	28	1157	3321	5801	0.2434
BP_GO:0045448_mitotic_cell_cycle,_embryonic	0.0670068	not available	not available	Not Available	0.583688	27	1411	3489	5101	0.244176
BP_GO:0021700_developmental_maturation	0.0672159	not available	not available	Not Available	0.570539	38	1386	2864	6450	0.244797
BP_GO:0010884_positive_regulation_of_lipid_storage	0.0673993	not available	not available	Not Available	0.816558	2	1002	1002	2143	0.245202
BP_GO:0032535_regulation_of_cellular_component_size	0.0674045	not available	not available	Not Available	0.546259	88	1890	3829	6017	0.245202
BP_GO:0009411_response_to_UV	0.0674733	not available	not available	Not Available	0.594633	21	2067	2893	5035	0.245312
BP_GO:0006536_glutamate_metabolic_process	0.0676643	not available	not available	Not Available	0.653394	8	681	2695	3423	0.245865
BP_GO:0045678_positive_regulation_of_R7_cell_differentiation	0.0678889	not available	not available	Not Available	0.6772	6	2068	2430	4212	0.246536
MF_GO:0005452_inorganic_anion_exchanger_activity	0.0679268	not available	not available	Not Available	0.753007	3	793	959	4599	0.246536
BP_GO:0008302_female_germline_ring_canal_formation,_actin_assembly	0.0680681	not available	not available	Not Available	0.717473	4	33	1119	3227	0.246888
MF_GO:0004430_1-phosphatidylinositol_4-kinase_activity	0.0681299	not available	not available	Not Available	0.815565	2	1328	1328	1834	0.246888
BP_GO:0043473_pigmentation	0.0681796	not available	not available	Not Available	0.576448	32	1504	3541	5290	0.246888
BP_GO:0048066_developmental_pigmentation	0.0681796	not available	not available	Not Available	0.576448	32	1504	3541	5290	0.246888
BP_GO:0009636_response_to_toxic_substance	0.0683089	not available	not available	Not Available	0.607953	16	867	2093	5731	0.247215
BP_GO:0006959_humoral_immune_response	0.0686544	not available	not available	Not Available	0.553822	64	1424	3873	5491	0.248102
BP_GO:0007126_meiosis	0.0686619	not available	not available	Not Available	0.561736	49	1866	3715	6029	0.248102
MF_GO:0019203_carbohydrate_phosphatase_activity	0.0686714	not available	not available	Not Available	0.693657	5	1687	2380	3975	0.248102
BP_GO:0008585_female_gonad_development	0.0687152	not available	not available	Not Available	0.629998	11	1864	2404	5208	0.248119
MF_GO:0004499_N,N-dimethylaniline_monooxygenase_activity	0.0689078	not available	not available	Not Available	0.814514	2	439	439	2741	0.248608
CC_GO:0045178_basal_part_of_cell	0.0689293	not available	not available	Not Available	0.624308	12	1415	2011	3721	0.248608
BP_GO:0009651_response_to_salt_stress	0.0690344	not available	not available	Not Available	0.652357	8	626	1845	3840	0.248846
MF_GO:0008426_protein_kinase_C_inhibitor_activity	0.0691246	not available	not available	Not Available	0.814222	2	1040	1040	2145	0.248962
BP_GO:0016082_synaptic_vesicle_priming	0.0691452	not available	not available	Not Available	0.611032	15	1146	3296	5696	0.248962
CC_GO:0016461_unconventional_myosin_complex	0.0694327	not available	not available	Not Available	0.643294	9	1767	2326	2952	0.249855
MF_GO:0016500_protein-hormone_receptor_activity	0.0696944	not available	not available	Not Available	0.675643	6	1129	1701	4420	0.250654
BP_GO:0046668_regulation_of_retinal_cell_programmed_cell_death	0.0698236	not available	not available	Not Available	0.603937	17	1398	3853	4522	0.250977
BP_GO:0007501_mesodermal_cell_fate_specification	0.0699027	not available	not available	Not Available	0.715575	4	197	258	2582	0.251119
CC_GO:0030140_trans-Golgi_network_transport_vesicle	0.0699518	not available	not available	Not Available	0.813113	2	168	168	3036	0.251153
BP_GO:0007541_sex_determination,_primary_response_to_X:A_ratio	0.0700367	not available	not available	Not Available	0.67535	6	1027	1057	5374	0.251153
BP_GO:0007486_imaginal_disc-derived_female_genitalia_development	0.0700738	not available	not available	Not Available	0.715399	4	56	1982	3571	0.251153
BP_GO:0030540_female_genitalia_development	0.0700738	not available	not available	Not Available	0.715399	4	56	1982	3571	0.251153
BP_GO:0032855_positive_regulation_of_Rac_GTPase_activity	0.0701104	not available	not available	Not Available	0.662127	7	1139	1894	5136	0.251153
BP_GO:0045834_positive_regulation_of_lipid_metabolic_process	0.0705206	not available	not available	Not Available	0.812354	2	1356	1356	1861	0.25248
BP_GO:0022404_molting_cycle_process	0.0705922	not available	not available	Not Available	0.618433	13	1691	2652	4751	0.252593
BP_GO:0046844_micropyle_formation	0.0707325	not available	not available	Not Available	0.714728	4	906	1209	3467	0.252822
CC_GO:0032432_actin_filament_bundle	0.0707567	not available	not available	Not Available	0.74962	3	1729	2339	2370	0.252822
MF_GO:0008140_cAMP_response_element_binding_protein_binding	0.0707839	not available	not available	Not Available	0.812004	2	386	386	2837	0.252822
BP_GO:0045217_cell-cell_junction_maintenance	0.0708278	not available	not available	Not Available	0.811945	2	898	898	2326	0.252822
BP_GO:0007496_anterior_midgut_development	0.0708556	not available	not available	Not Available	0.749504	3	700	1731	4010	0.252822
CC_GO:0030017_sarcomere	0.0710131	not available	not available	Not Available	0.691485	5	1046	1320	1439	0.252984
BP_GO:0042049_cellular_acyl-CoA_homeostasis	0.0710208	not available	not available	Not Available	0.749309	3	1444	2486	2516	0.252984
BP_GO:0030002_cellular_anion_homeostasis	0.0710208	not available	not available	Not Available	0.749309	3	1444	2486	2516	0.252984
BP_GO:0050919_negative_chemotaxis	0.0711492	not available	not available	Not Available	0.6138	14	1988	2797	4792	0.25303
BP_GO:0016114_terpenoid_biosynthetic_process	0.0711531	not available	not available	Not Available	0.749153	3	1657	1900	2893	0.25303
MF_GO:0001786_phosphatidylserine_binding	0.0711934	not available	not available	Not Available	0.714261	4	134	759	1871	0.25303
BP_GO:0071470_cellular_response_to_osmotic_stress	0.0711934	not available	not available	Not Available	0.714261	4	193	382	730	0.25303
BP_GO:0031340_positive_regulation_of_vesicle_fusion	0.0713089	not available	not available	Not Available	0.714144	4	134	759	2261	0.253299
MF_GO:0008017_microtubule_binding	0.0716407	not available	not available	Not Available	0.550357	71	1897	3646	5818	0.254082
BP_GO:0061086_negative_regulation_of_histone_H3-K27_methylation	0.0717535	not available	not available	Not Available	0.810719	2	1039	1039	2206	0.254082
BP_GO:0031061_negative_regulation_of_histone_methylation	0.0717535	not available	not available	Not Available	0.810719	2	1039	1039	2206	0.254082
MF_GO:0004805_trehalose-phosphatase_activity	0.0717535	not available	not available	Not Available	0.810719	2	865	865	2380	0.254082
BP_GO:0032095_regulation_of_response_to_food	0.0717978	not available	not available	Not Available	0.810661	2	453	453	2793	0.254082
BP_GO:0032506_cytokinetic_process	0.0718046	not available	not available	Not Available	0.586636	24	1242	2742	5466	0.254082
BP_GO:0060913_cardiac_cell_fate_determination	0.0718503	not available	not available	Not Available	0.748336	3	556	2233	3682	0.254082
BP_GO:0007510_cardioblast_cell_fate_determination	0.0718503	not available	not available	Not Available	0.748336	3	556	2233	3682	0.254082
BP_GO:0007286_spermatid_development	0.0721551	not available	not available	Not Available	0.573804	33	1262	2992	6075	0.255018
BP_GO:0008065_establishment_of_blood-nerve_barrier	0.0724516	not available	not available	Not Available	0.747635	3	643	2016	3830	0.255923
MF_GO:0051010_microtubule_plus-end_binding	0.0726407	not available	not available	Not Available	0.809552	2	1350	1350	1915	0.256448
BP_GO:0032787_monocarboxylic_acid_metabolic_process	0.0735663	not available	not available	Not Available	0.547013	80	2013	3941	5820	0.259571
BP_GO:0030237_female_sex_determination	0.0736747	not available	not available	Not Available	0.640359	9	938	1132	5374	0.259809
BP_GO:0006525_arginine_metabolic_process	0.0738255	not available	not available	Not Available	0.711633	4	560	2397	3423	0.260196
BP_GO:0007091_metaphase/anaphase_transition_of_mitotic_cell_cycle	0.0740716	not available	not available	Not Available	0.807683	2	179	179	3118	0.260628
CC_GO:1990023_mitotic_spindle_midzone	0.0740716	not available	not available	Not Available	0.807683	2	179	179	3118	0.260628
BP_GO:0044784_metaphase/anaphase_transition_of_cell_cycle	0.0740716	not available	not available	Not Available	0.807683	2	179	179	3118	0.260628
BP_GO:0007526_larval_somatic_muscle_development	0.0741852	not available	not available	Not Available	0.621142	12	493	2804	3410	0.260883
MF_GO:0030551_cyclic_nucleotide_binding	0.0743865	not available	not available	Not Available	0.807275	2	87	87	3217	0.261446
BP_GO:2000495_regulation_of_cell_proliferation_involved_in_compound_eye_morphogenesis	0.0744315	not available	not available	Not Available	0.807216	2	1269	1269	2036	0.261459
CC_GO:0014069_postsynaptic_density	0.0746191	not available	not available	Not Available	0.639723	9	1181	1557	5298	0.261973
MF_GO:0016744_transferase_activity,_transferring_aldehyde_or_ketonic_groups	0.074702	not available	not available	Not Available	0.806866	2	1160	1160	2151	0.262119
CC_GO:0060187_cell_pole	0.0748374	not available	not available	Not Available	0.806691	2	278	278	3036	0.262449
BP_GO:0061541_rhabdomere_morphogenesis	0.074973	not available	not available	Not Available	0.806516	2	898	898	2419	0.262779
CC_GO:0032592_integral_to_mitochondrial_membrane	0.0753601	not available	not available	Not Available	0.687583	5	512	969	3308	0.26399
BP_GO:0051126_negative_regulation_of_actin_nucleation	0.0754257	not available	not available	Not Available	0.805932	2	641	641	2686	0.264073
CC_GO:0044420_extracellular_matrix_part	0.0756362	not available	not available	Not Available	0.60413	16	1668	2996	4696	0.264578
BP_GO:0043484_regulation_of_RNA_splicing	0.0756534	not available	not available	Not Available	0.552384	63	1132	3791	6516	0.264578
BP_GO:0035050_embryonic_heart_tube_development	0.0759636	not available	not available	Not Available	0.607383	15	1103	3682	4902	0.265517
BP_GO:0030097_hemopoiesis	0.0763375	not available	not available	Not Available	0.581422	26	1245	2584	5951	0.266676
BP_GO:0045570_regulation_of_imaginal_disc_growth	0.0769951	not available	not available	Not Available	0.58447	24	452	2676	6530	0.268825
BP_GO:0030032_lamellipodium_assembly	0.0771699	not available	not available	Not Available	0.656736	7	1050	3090	3979	0.269111
BP_GO:0061098_positive_regulation_of_protein_tyrosine_kinase_activity	0.0772044	not available	not available	Not Available	0.803655	2	32	32	3334	0.269111
BP_GO:0050731_positive_regulation_of_peptidyl-tyrosine_phosphorylation	0.0772044	not available	not available	Not Available	0.803655	2	32	32	3334	0.269111
BP_GO:0007289_spermatid_nucleus_differentiation	0.07738	not available	not available	Not Available	0.708187	4	937	2039	2593	0.269575
BP_GO:0070983_dendrite_guidance	0.077628	not available	not available	Not Available	0.590019	21	1204	2606	6018	0.270267
MF_GO:0016639_oxidoreductase_activity,_acting_on_the_CH-NH2_group_of_donors,_NAD_or_NADP_as_acceptor	0.0776638	not available	not available	Not Available	0.803071	2	681	681	2695	0.270267
CC_GO:0031253_cell_projection_membrane	0.0778166	not available	not available	Not Available	0.646048	8	1379	3449	3733	0.27065
BP_GO:0046168_glycerol-3-phosphate_catabolic_process	0.0779401	not available	not available	Not Available	0.802721	2	54	54	3328	0.270782
MF_GO:0004367_glycerol-3-phosphate_dehydrogenase_[NAD+]_activity	0.0779401	not available	not available	Not Available	0.802721	2	54	54	3328	0.270782
BP_GO:0007421_stomatogastric_nervous_system_development	0.0780145	not available	not available	Not Available	0.741329	3	1398	1400	3853	0.270892
BP_GO:0045995_regulation_of_embryonic_development	0.0789838	not available	not available	Not Available	0.555425	55	1379	3883	6227	0.274107
BP_GO:0035317_imaginal_disc-derived_wing_hair_organization	0.0790573	not available	not available	Not Available	0.599375	17	1680	2541	5989	0.274212
BP_GO:0051130_positive_regulation_of_cellular_component_organization	0.07928	not available	not available	Not Available	0.538546	113	1472	3685	6342	0.274735
BP_GO:0050907_detection_of_chemical_stimulus_involved_in_sensory_perception	0.0792948	not available	not available	Not Available	0.655183	7	1922	2783	4087	0.274735
BP_GO:2000369_regulation_of_clathrin-mediated_endocytosis	0.0793755	not available	not available	Not Available	0.800911	2	259	259	3154	0.274865
MF_GO:0015250_water_channel_activity	0.0794306	not available	not available	Not Available	0.739772	3	1043	1189	4459	0.274905
MF_GO:0016232_HNK-1_sulfotransferase_activity	0.0795617	not available	not available	Not Available	0.800677	2	1327	1327	2090	0.275106
BP_GO:0060856_establishment_of_blood-brain_barrier	0.0795755	not available	not available	Not Available	0.593763	19	1423	2775	5950	0.275106
BP_GO:0032314_regulation_of_Rac_GTPase_activity	0.0797158	not available	not available	Not Available	0.73946	3	216	1347	5136	0.27531
CC_GO:0043190_ATP-binding_cassette_(ABC)_transporter_complex	0.0797212	not available	not available	Not Available	0.573392	31	1168	3475	5781	0.27531
BP_GO:0008285_negative_regulation_of_cell_proliferation	0.0798759	not available	not available	Not Available	0.557851	50	1099	3619	6037	0.275694
BP_GO:0010950_positive_regulation_of_endopeptidase_activity	0.0799808	not available	not available	Not Available	0.59615	18	1219	2619	5068	0.275904
MF_GO:0004806_triglyceride_lipase_activity	0.080024	not available	not available	Not Available	0.636191	9	1469	3351	4881	0.275904
CC_GO:0071944_cell_periphery	0.0800733	not available	not available	Not Available	0.739071	3	533	1334	4842	0.275924
BP_GO:0006563_L-serine_metabolic_process	0.0805593	not available	not available	Not Available	0.683121	5	2452	2546	2849	0.277448
BP_GO:0007215_glutamate_receptor_signaling_pathway	0.0806743	not available	not available	Not Available	0.705092	4	825	1053	1521	0.277693
MF_GO:0045296_cadherin_binding	0.0808662	not available	not available	Not Available	0.682864	5	862	2466	3684	0.277958
BP_GO:0007494_midgut_development	0.0808837	not available	not available	Not Available	0.5866	22	1568	2354	5315	0.277958
BP_GO:0006835_dicarboxylic_acid_transport	0.0809245	not available	not available	Not Available	0.63562	9	1459	2900	4599	0.277958
BP_GO:0045980_negative_regulation_of_nucleotide_metabolic_process	0.0809268	not available	not available	Not Available	0.704859	4	369	1857	2833	0.277958
MF_GO:0004857_enzyme_inhibitor_activity	0.0810134	not available	not available	Not Available	0.546511	76	2145	3897	5121	0.278105
MF_GO:0072341_modified_amino_acid_binding	0.0812915	not available	not available	Not Available	0.666277	6	759	1809	5556	0.278859
BP_GO:0000186_activation_of_MAPKK_activity	0.0813693	not available	not available	Not Available	0.73767	3	1008	1507	4230	0.278859
BP_GO:0048790_maintenance_of_presynaptic_active_zone_structure	0.0814188	not available	not available	Not Available	0.66618	6	841	1859	4878	0.278859
BP_GO:0030046_parallel_actin_filament_bundle_assembly	0.0814824	not available	not available	Not Available	0.798284	2	1119	1119	2339	0.278859
MF_GO:0015172_acidic_amino_acid_transmembrane_transporter_activity	0.081497	not available	not available	Not Available	0.704333	4	704	1459	2900	0.278859
MF_GO:0005313_L-glutamate_transmembrane_transporter_activity	0.081497	not available	not available	Not Available	0.704333	4	704	1459	2900	0.278859
BP_GO:0008052_sensory_organ_boundary_specification	0.0815463	not available	not available	Not Available	0.666083	6	452	1363	4863	0.278864
BP_GO:0003151_outflow_tract_morphogenesis	0.0815866	not available	not available	Not Available	0.737436	3	974	1816	3961	0.278864
MF_GO:0043028_cysteine-type_endopeptidase_regulator_activity_involved_in_apoptotic_process	0.081671	not available	not available	Not Available	0.79805	2	1332	1332	2130	0.279002
MF_GO:0050699_WW_domain_binding	0.0820588	not available	not available	Not Available	0.73693	3	621	1472	4671	0.280176
BP_GO:0030727_germarium-derived_female_germ-line_cyst_formation	0.082144	not available	not available	Not Available	0.616651	12	406	2932	5307	0.280316
BP_GO:0006020_inositol_metabolic_process	0.0822382	not available	not available	Not Available	0.797349	2	972	972	2502	0.280468
BP_GO:0006090_pyruvate_metabolic_process	0.0822825	not available	not available	Not Available	0.621795	11	969	3053	4697	0.280468
BP_GO:0050962_detection_of_light_stimulus_involved_in_sensory_perception	0.0823307	not available	not available	Not Available	0.634737	9	1818	2477	3876	0.280468
BP_GO:0007053_spindle_assembly_involved_in_male_meiosis	0.0823658	not available	not available	Not Available	0.66546	6	1390	2307	4490	0.280468
CC_GO:0030135_coated_vesicle	0.0826195	not available	not available	Not Available	0.546772	74	1312	3259	6495	0.281181
BP_GO:0001706_endoderm_formation	0.0827123	not available	not available	Not Available	0.796766	2	975	975	2509	0.281346
BP_GO:0046956_positive_phototaxis	0.0830087	not available	not available	Not Available	0.735918	3	333	399	6058	0.281873
BP_GO:0052128_positive_energy_taxis	0.0830087	not available	not available	Not Available	0.735918	3	333	399	6058	0.281873
BP_GO:0097205_renal_filtration	0.083045	not available	not available	Not Available	0.796357	2	1114	1114	2377	0.281873
BP_GO:0097206_nephrocyte_filtration	0.083045	not available	not available	Not Available	0.796357	2	1114	1114	2377	0.281873
CC_GO:0005932_microtubule_basal_body	0.0831923	not available	not available	Not Available	0.735723	3	612	2295	3888	0.282221
BP_GO:0002682_regulation_of_immune_system_process	0.083256	not available	not available	Not Available	0.533009	149	1519	3853	6334	0.282286
BP_GO:2000648_positive_regulation_of_stem_cell_proliferation	0.0834312	not available	not available	Not Available	0.652246	7	1275	3685	4193	0.282578
BP_GO:0002052_positive_regulation_of_neuroblast_proliferation	0.0834312	not available	not available	Not Available	0.652246	7	1275	3685	4193	0.282578
BP_GO:0045477_regulation_of_nurse_cell_apoptotic_process	0.0834825	not available	not available	Not Available	0.702523	4	296	1128	4286	0.282601
BP_GO:2000044_negative_regulation_of_cardiac_cell_fate_specification	0.0839519	not available	not available	Not Available	0.680318	5	732	3684	3948	0.283817
BP_GO:0009997_negative_regulation_of_cardioblast_cell_fate_specification	0.0839519	not available	not available	Not Available	0.680318	5	732	3684	3948	0.283817
BP_GO:0030100_regulation_of_endocytosis	0.0839762	not available	not available	Not Available	0.574364	29	1460	3254	6086	0.283817
MF_GO:0001190_RNA_polymerase_II_transcription_factor_binding_transcription_factor_activity_involved_in_positive_regulation_of_transcription	0.0844095	not available	not available	Not Available	0.633451	9	980	2975	4648	0.284978
MF_GO:0001105_RNA_polymerase_II_transcription_coactivator_activity	0.0844095	not available	not available	Not Available	0.633451	9	980	2975	4648	0.284978
MF_GO:0003951_NAD+_kinase_activity	0.0844796	not available	not available	Not Available	0.620562	11	811	2637	4989	0.285063
MF_GO:0015495_gamma-aminobutyric_acid:hydrogen_symporter_activity	0.0847666	not available	not available	Not Available	0.794255	2	1238	1238	2289	0.285727
MF_GO:0005280_hydrogen:amino_acid_symporter_activity	0.0847666	not available	not available	Not Available	0.794255	2	1238	1238	2289	0.285727
MF_GO:0017050_D-erythro-sphingosine_kinase_activity	0.0848188	not available	not available	Not Available	0.734011	3	658	2189	3992	0.285751
MF_GO:0017034_Rap_guanyl-nucleotide_exchange_factor_activity	0.0851034	not available	not available	Not Available	0.793846	2	1201	1201	2333	0.286557
MF_GO:0008545_JUN_kinase_kinase_activity	0.0852962	not available	not available	Not Available	0.793613	2	906	906	2632	0.287054
BP_GO:0009642_response_to_light_intensity	0.0854529	not available	not available	Not Available	0.733349	3	308	2577	3971	0.287428
BP_GO:0048065_male_courtship_behavior,_veined_wing_extension	0.0855652	not available	not available	Not Available	0.733232	3	52	1764	5043	0.287653
MF_GO:0003841_1-acylglycerol-3-phosphate_O-acyltransferase_activity	0.0858889	not available	not available	Not Available	0.678752	5	303	2108	3278	0.288589
MF_GO:0008375_acetylglucosaminyltransferase_activity	0.0859506	not available	not available	Not Available	0.588702	20	1051	2443	5878	0.288643
CC_GO:0031941_filamentous_actin	0.0861801	not available	not available	Not Available	0.625514	10	855	2326	5543	0.28926
BP_GO:0035284_brain_segmentation	0.0865233	not available	not available	Not Available	0.699807	4	842	1292	2419	0.290259
MF_GO:0030547_receptor_inhibitor_activity	0.0867002	not available	not available	Not Available	0.79192	2	1591	1591	1976	0.290544
MF_GO:0048019_receptor_antagonist_activity	0.0867002	not available	not available	Not Available	0.79192	2	1591	1591	1976	0.290544
MF_GO:0005319_lipid_transporter_activity	0.0869343	not available	not available	Not Available	0.57335	29	2335	3149	5553	0.291175
BP_GO:0048854_brain_morphogenesis	0.0873843	not available	not available	Not Available	0.605372	14	1099	1890	5482	0.292527
BP_GO:0051937_catecholamine_transport	0.0876752	not available	not available	Not Available	0.790752	2	1016	1016	2571	0.293191
BP_GO:0015872_dopamine_transport	0.0876752	not available	not available	Not Available	0.790752	2	1016	1016	2571	0.293191
MF_GO:0030414_peptidase_inhibitor_activity	0.0878127	not available	not available	Not Available	0.552703	56	2247	3707	5098	0.293496
BP_GO:0060491_regulation_of_cell_projection_assembly	0.0884432	not available	not available	Not Available	0.576919	26	1150	3428	5975	0.295048
MF_GO:0017153_sodium:dicarboxylate_symporter_activity	0.0885082	not available	not available	Not Available	0.789759	2	704	704	2900	0.295048
MF_GO:0015183_L-aspartate_transmembrane_transporter_activity	0.0885082	not available	not available	Not Available	0.789759	2	704	704	2900	0.295048
MF_GO:0015501_glutamate:sodium_symporter_activity	0.0885082	not available	not available	Not Available	0.789759	2	704	704	2900	0.295048
BP_GO:0045463_R8_cell_development	0.0885098	not available	not available	Not Available	0.676673	5	862	3104	4885	0.295048
BP_GO:0090090_negative_regulation_of_canonical_Wnt_receptor_signaling_pathway	0.0887048	not available	not available	Not Available	0.789526	2	773	773	2835	0.295364
MF_GO:0001078_RNA_polymerase_II_core_promoter_proximal_region_sequence-specific_DNA_binding_transcription_factor_activity_involved_in_negative_regulation_of_transcription	0.0887099	not available	not available	Not Available	0.601169	15	1105	2712	6637	0.295364
BP_GO:0009593_detection_of_chemical_stimulus	0.0887668	not available	not available	Not Available	0.608684	13	1541	2783	4828	0.295364
MF_GO:0070851_growth_factor_receptor_binding	0.0887937	not available	not available	Not Available	0.589828	19	1568	2826	5450	0.295364
BP_GO:0008069_dorsal/ventral_axis_specification,_ovarian_follicular_epithelium	0.0888374	not available	not available	Not Available	0.624007	10	1128	3438	4277	0.295364
BP_GO:0008544_epidermis_development	0.0889146	not available	not available	Not Available	0.613076	12	440	2787	5178	0.295392
MF_GO:0005218_intracellular_ligand-gated_calcium_channel_activity	0.0889394	not available	not available	Not Available	0.729768	3	1529	1686	3733	0.295392
BP_GO:0031099_regeneration	0.0891473	not available	not available	Not Available	0.604529	14	1234	2805	4809	0.295928
CC_GO:0031410_cytoplasmic_vesicle	0.0894451	not available	not available	Not Available	0.536748	113	1578	3595	6473	0.296379
BP_GO:0032409_regulation_of_transporter_activity	0.0894701	not available	not available	Not Available	0.697238	4	180	1686	2103	0.296379
BP_GO:0022898_regulation_of_transmembrane_transporter_activity	0.0894701	not available	not available	Not Available	0.697238	4	180	1686	2103	0.296379
BP_GO:0032412_regulation_of_ion_transmembrane_transporter_activity	0.0894701	not available	not available	Not Available	0.697238	4	180	1686	2103	0.296379
MF_GO:0004867_serine-type_endopeptidase_inhibitor_activity	0.0896921	not available	not available	Not Available	0.563315	38	2247	3707	4883	0.296959
CC_GO:0000235_astral_microtubule	0.0898433	not available	not available	Not Available	0.696917	4	411	1789	1897	0.297234
BP_GO:0035001_dorsal_trunk_growth,_open_tracheal_system	0.0898692	not available	not available	Not Available	0.659949	6	1533	1655	4696	0.297234
BP_GO:0007483_genital_disc_morphogenesis	0.0902514	not available	not available	Not Available	0.728444	3	56	212	6714	0.298343
BP_GO:0016037_light_absorption	0.0903348	not available	not available	Not Available	0.787599	2	1574	1574	2067	0.298463
BP_GO:0006591_ornithine_metabolic_process	0.0904838	not available	not available	Not Available	0.787424	2	1247	1247	2397	0.298799
BP_GO:0000187_activation_of_MAPK_activity	0.0908346	not available	not available	Not Available	0.647238	7	1671	2632	4346	0.299802
BP_GO:0061382_Malpighian_tubule_tip_cell_differentiation	0.0909125	not available	not available	Not Available	0.674804	5	1407	2950	3948	0.299902
BP_GO:0019099_female_germ-line_sex_determination	0.0910376	not available	not available	Not Available	0.695895	4	709	938	1057	0.300144
MF_GO:0004180_carboxypeptidase_activity	0.0910805	not available	not available	Not Available	0.593994	17	1196	3313	4668	0.300144
CC_GO:0005902_microvillus	0.0916939	not available	not available	Not Available	0.727004	3	1262	2541	3216	0.302008
BP_GO:2000024_regulation_of_leaf_development	0.09213	not available	not available	Not Available	0.785497	2	641	641	3036	0.302658
BP_GO:0045682_regulation_of_epidermis_development	0.09213	not available	not available	Not Available	0.785497	2	641	641	3036	0.302658
BP_GO:2000039_regulation_of_trichome_morphogenesis	0.09213	not available	not available	Not Available	0.785497	2	641	641	3036	0.302658
BP_GO:0048831_regulation_of_shoot_system_development	0.09213	not available	not available	Not Available	0.785497	2	641	641	3036	0.302658
BP_GO:0045604_regulation_of_epidermal_cell_differentiation	0.09213	not available	not available	Not Available	0.785497	2	641	641	3036	0.302658
BP_GO:0051051_negative_regulation_of_transport	0.0921999	not available	not available	Not Available	0.590879	18	869	2808	6049	0.302731
BP_GO:0060857_establishment_of_glial_blood-brain_barrier	0.0928075	not available	not available	Not Available	0.593265	17	1824	2775	5944	0.304481
BP_GO:0043063_intercellular_bridge_organization	0.0928291	not available	not available	Not Available	0.611098	12	1157	3125	5234	0.304481
CC_GO:0005790_smooth_endoplasmic_reticulum	0.0930342	not available	not available	Not Available	0.784447	2	111	111	3584	0.304996
BP_GO:0019637_organophosphate_metabolic_process	0.0933189	not available	not available	Not Available	0.524811	243	1885	3912	6182	0.305771
BP_GO:0031536_positive_regulation_of_exit_from_mitosis	0.093488	not available	not available	Not Available	0.783921	2	589	589	3115	0.306016
BP_GO:0045498_sex_comb_development	0.0935311	not available	not available	Not Available	0.615716	11	253	3146	6706	0.306016
BP_GO:0048013_ephrin_receptor_signaling_pathway	0.0935385	not available	not available	Not Available	0.783863	2	1331	1331	2374	0.306016
BP_GO:0001885_endothelial_cell_development	0.0935982	not available	not available	Not Available	0.693734	4	643	2016	3830	0.306054
BP_GO:0010324_membrane_invagination	0.0937861	not available	not available	Not Available	0.621283	10	1209	2057	6348	0.306352
BP_GO:0006911_phagocytosis,_engulfment	0.0937861	not available	not available	Not Available	0.621283	10	1209	2057	6348	0.306352
BP_GO:0046189_phenol-containing_compound_biosynthetic_process	0.0939699	not available	not available	Not Available	0.610533	12	1504	3193	4942	0.306698
BP_GO:0072002_Malpighian_tubule_development	0.0941149	not available	not available	Not Available	0.602215	14	830	3619	6020	0.306698
BP_GO:0061326_renal_tubule_development	0.0941149	not available	not available	Not Available	0.602215	14	830	3619	6020	0.306698
MF_GO:0005221_intracellular_cyclic_nucleotide_activated_cation_channel_activity	0.094134	not available	not available	Not Available	0.672351	5	911	2175	2970	0.306698
MF_GO:0043855_cyclic_nucleotide-gated_ion_channel_activity	0.094134	not available	not available	Not Available	0.672351	5	911	2175	2970	0.306698
BP_GO:0060828_regulation_of_canonical_Wnt_receptor_signaling_pathway	0.0942742	not available	not available	Not Available	0.615334	11	773	2835	5703	0.306997
BP_GO:0045833_negative_regulation_of_lipid_metabolic_process	0.0945847	not available	not available	Not Available	0.724162	3	749	1861	4482	0.30785
BP_GO:0043279_response_to_alkaloid	0.0946437	not available	not available	Not Available	0.583209	21	2252	3423	5171	0.307883
BP_GO:0031887_lipid_particle_transport_along_microtubule	0.0950085	not available	not available	Not Available	0.78217	2	749	749	2985	0.308912
BP_GO:2001020_regulation_of_response_to_DNA_damage_stimulus	0.0951519	not available	not available	Not Available	0.589683	18	503	3092	5597	0.309219
BP_GO:0042220_response_to_cocaine	0.0955201	not available	not available	Not Available	0.609773	12	465	2404	5950	0.310098
BP_GO:0060359_response_to_ammonium_ion	0.0955201	not available	not available	Not Available	0.609773	12	465	2404	5950	0.310098
BP_GO:0071260_cellular_response_to_mechanical_stimulus	0.0958756	not available	not available	Not Available	0.781177	2	1091	1091	2660	0.311014
BP_GO:0007436_larval_salivary_gland_morphogenesis	0.0959004	not available	not available	Not Available	0.609588	12	379	2625	4916	0.311014
BP_GO:0035083_cilium_axoneme_assembly	0.0963779	not available	not available	Not Available	0.634246	8	612	2295	4416	0.312083
BP_GO:0007288_sperm_axoneme_assembly	0.0963779	not available	not available	Not Available	0.634246	8	612	2295	4416	0.312083
BP_GO:0035082_axoneme_assembly	0.0963779	not available	not available	Not Available	0.634246	8	612	2295	4416	0.312083
BP_GO:0043648_dicarboxylic_acid_metabolic_process	0.096456	not available	not available	Not Available	0.594591	16	1543	3338	4761	0.312087
MF_GO:0004716_receptor_signaling_protein_tyrosine_kinase_activity	0.0964776	not available	not available	Not Available	0.722333	3	1008	2455	3676	0.312087
CC_GO:0035183_female_germline_ring_canal_inner_rim	0.0967669	not available	not available	Not Available	0.670389	5	176	3125	3227	0.312863
MF_GO:0071855_neuropeptide_receptor_binding	0.096963	not available	not available	Not Available	0.604763	13	494	2795	6358	0.313272
BP_GO:0045465_R8_cell_differentiation	0.0969924	not available	not available	Not Available	0.690931	4	71	916	2607	0.313272
MF_GO:0030228_lipoprotein_particle_receptor_activity	0.0970507	not available	not available	Not Available	0.626089	9	1403	3084	3433	0.313301
MF_GO:0015277_kainate_selective_glutamate_receptor_activity	0.0971913	not available	not available	Not Available	0.626011	9	1303	2761	4725	0.313438
BP_GO:0009396_folic_acid-containing_compound_biosynthetic_process	0.0972623	not available	not available	Not Available	0.654829	6	2118	2146	4007	0.313438
BP_GO:0034454_microtubule_anchoring_at_centrosome	0.0972908	not available	not available	Not Available	0.721554	3	668	1670	4821	0.313438
BP_GO:0072393_microtubule_anchoring_at_microtubule_organizing_center	0.0972908	not available	not available	Not Available	0.721554	3	668	1670	4821	0.313438
CC_GO:0031430_M_band	0.0974214	not available	not available	Not Available	0.633632	8	229	3140	5071	0.313699
MF_GO:0008484_sulfuric_ester_hydrolase_activity	0.0975225	not available	not available	Not Available	0.654653	6	1405	1994	4823	0.313778
BP_GO:0032106_positive_regulation_of_response_to_extracellular_stimulus	0.0976442	not available	not available	Not Available	0.642882	7	291	4997	5225	0.313778
BP_GO:0016239_positive_regulation_of_macroautophagy	0.0976442	not available	not available	Not Available	0.642882	7	291	4997	5225	0.313778
BP_GO:0032109_positive_regulation_of_response_to_nutrient_levels	0.0976442	not available	not available	Not Available	0.642882	7	291	4997	5225	0.313778
MF_GO:0004351_glutamate_decarboxylase_activity	0.0981381	not available	not available	Not Available	0.778608	2	678	678	3117	0.315206
MF_GO:0005483_soluble_NSF_attachment_protein_activity	0.0984779	not available	not available	Not Available	0.720425	3	1146	2746	3296	0.316137
BP_GO:0009260_ribonucleotide_biosynthetic_process	0.0988133	not available	not available	Not Available	0.551054	54	1814	3268	5869	0.31686
BP_GO:0046390_ribose_phosphate_biosynthetic_process	0.0988133	not available	not available	Not Available	0.551054	54	1814	3268	5869	0.31686
BP_GO:0071417_cellular_response_to_organonitrogen_compound	0.0988531	not available	not available	Not Available	0.578032	23	1370	2438	6055	0.31686
BP_GO:0032465_regulation_of_cytokinesis	0.0989719	not available	not available	Not Available	0.719958	3	577	1157	5466	0.31708
MF_GO:0000010_trans-hexaprenyltranstransferase_activity	0.0992272	not available	not available	Not Available	0.777382	2	1177	1177	2639	0.317738
BP_GO:0003383_apical_constriction	0.0993046	not available	not available	Not Available	0.632537	8	1379	1884	3837	0.317825
BP_GO:0048738_cardiac_muscle_tissue_development	0.0994262	not available	not available	Not Available	0.71953	3	169	440	6602	0.318054
BP_GO:0048137_spermatocyte_division	0.0994888	not available	not available	Not Available	0.603603	13	2013	2992	4615	0.318093
BP_GO:0007455_eye-antennal_disc_morphogenesis	0.0997797	not available	not available	Not Available	0.57946	22	1976	3619	4863	0.318804
BP_GO:0043409_negative_regulation_of_MAPK_cascade	0.0999275	not available	not available	Not Available	0.585456	19	669	3321	6859	0.318804
BP_GO:0043086_negative_regulation_of_catalytic_activity	0.0999409	not available	not available	Not Available	0.556221	44	1660	4192	5467	0.318804
BP_GO:0030381_chorion-containing_eggshell_pattern_formation	0.100155	not available	not available	Not Available	0.64133	7	1027	2762	4822	0.318804
MF_GO:0043395_heparan_sulfate_proteoglycan_binding	0.100161	not available	not available	Not Available	0.667913	5	1608	1761	3149	0.318804
MF_GO:0043394_proteoglycan_binding	0.100161	not available	not available	Not Available	0.667913	5	1608	1761	3149	0.318804
MF_GO:0001948_glycoprotein_binding	0.100161	not available	not available	Not Available	0.667913	5	1608	1761	3149	0.318804
BP_GO:2001284_regulation_of_BMP_secretion	0.100165	not available	not available	Not Available	0.776331	2	1186	1186	2648	0.318804
BP_GO:0035637_multicellular_organismal_signaling	0.100214	not available	not available	Not Available	0.71879	3	1271	2874	3085	0.318804
BP_GO:0019226_transmission_of_nerve_impulse	0.100214	not available	not available	Not Available	0.71879	3	1271	2874	3085	0.318804
BP_GO:0048168_regulation_of_neuronal_synaptic_plasticity	0.100482	not available	not available	Not Available	0.64113	7	575	2627	5977	0.319495
BP_GO:0030322_stabilization_of_membrane_potential	0.100756	not available	not available	Not Available	0.718284	3	237	596	6410	0.320133
MF_GO:0046982_protein_heterodimerization_activity	0.100783	not available	not available	Not Available	0.54248	76	1533	3619	6354	0.320133
CC_GO:0005865_striated_muscle_thin_filament	0.100876	not available	not available	Not Available	0.760626	2	367	367	3736	0.320176
BP_GO:0072330_monocarboxylic_acid_biosynthetic_process	0.100898	not available	not available	Not Available	0.572379	26	1297	3582	5624	0.320176
BP_GO:0042759_long-chain_fatty_acid_biosynthetic_process	0.101056	not available	not available	Not Available	0.775339	2	4	4	3847	0.320516
CC_GO:0005960_glycine_cleavage_complex	0.101137	not available	not available	Not Available	0.684098	4	954	1396	2710	0.320559
[truncated: 4,338 more rows]
